# Supplementary material for: Evaluation and integration of functional annotation pipelines for newly sequenced organisms: the potato genome as a test case
Source: BMC Plant Biol. 2014 Dec 5;14:329. doi: 10.1186/s12870-014-0329-9 (PMC4274702; doi:10.1186/s12870-014-0329-9)
Supplement: Additional file 2: Table S1. — InterPro2GO PGSC pipeline output. [file 12870_2014_329_MOESM2_ESM.xls]

Supplemental Table 1. BioMart PGSC pipeline output
Gene	GO_term	GO_term_type
PGSC0003DMP400000010	GO:0005524	MF
PGSC0003DMP400000010	GO:0016887	MF
PGSC0003DMP400000016	GO:0003723	MF
PGSC0003DMP400000017	GO:0003723	MF
PGSC0003DMP400000025	GO:0003677	MF
PGSC0003DMP400000025	GO:0046983	MF
PGSC0003DMP400000025	GO:0001071	MF
PGSC0003DMP400000025	GO:0003700	MF
PGSC0003DMP400000026	GO:0001071	MF
PGSC0003DMP400000026	GO:0003677	MF
PGSC0003DMP400000026	GO:0003700	MF
PGSC0003DMP400000026	GO:0046983	MF
PGSC0003DMP400000027	GO:0001071	MF
PGSC0003DMP400000027	GO:0003677	MF
PGSC0003DMP400000027	GO:0003700	MF
PGSC0003DMP400000027	GO:0046983	MF
PGSC0003DMP400000028	GO:0001071	MF
PGSC0003DMP400000028	GO:0003700	MF
PGSC0003DMP400000029	GO:0001071	MF
PGSC0003DMP400000029	GO:0003700	MF
PGSC0003DMP400000032	GO:0016757	MF
PGSC0003DMP400000033	GO:0016757	MF
PGSC0003DMP400000034	GO:0016706	MF
PGSC0003DMP400000035	GO:0016706	MF
PGSC0003DMP400000039	GO:0045735	MF
PGSC0003DMP400000040	GO:0003824	MF
PGSC0003DMP400000042	GO:0003824	MF
PGSC0003DMP400000044	GO:0045735	MF
PGSC0003DMP400000045	GO:0045735	MF
PGSC0003DMP400000046	GO:0003824	MF
PGSC0003DMP400000047	GO:0003824	MF
PGSC0003DMP400000053	GO:0005524	MF
PGSC0003DMP400000056	GO:0008831	MF
PGSC0003DMP400000057	GO:0008831	MF
PGSC0003DMP400000058	GO:0004471	MF
PGSC0003DMP400000058	GO:0005524	MF
PGSC0003DMP400000058	GO:0008270	MF
PGSC0003DMP400000058	GO:0016619	MF
PGSC0003DMP400000058	GO:0016652	MF
PGSC0003DMP400000058	GO:0042803	MF
PGSC0003DMP400000058	GO:0050897	MF
PGSC0003DMP400000058	GO:0051287	MF
PGSC0003DMP400000059	GO:0016491	MF
PGSC0003DMP400000065	GO:0016491	MF
PGSC0003DMP400000066	GO:0016491	MF
PGSC0003DMP400000067	GO:0016491	MF
PGSC0003DMP400000068	GO:0016491	MF
PGSC0003DMP400000071	GO:0003989	MF
PGSC0003DMP400000072	GO:0003989	MF
PGSC0003DMP400000074	GO:0003989	MF
PGSC0003DMP400000076	GO:0003677	MF
PGSC0003DMP400000076	GO:0003682	MF
PGSC0003DMP400000079	GO:0005515	MF
PGSC0003DMP400000081	GO:0005515	MF
PGSC0003DMP400000096	GO:0004806	MF
PGSC0003DMP400000096	GO:0005516	MF
PGSC0003DMP400000097	GO:0004806	MF
PGSC0003DMP400000098	GO:0004806	MF
PGSC0003DMP400000100	GO:0004806	MF
PGSC0003DMP400000100	GO:0005516	MF
PGSC0003DMP400000102	GO:0005089	MF
PGSC0003DMP400000107	GO:0004674	MF
PGSC0003DMP400000107	GO:0004842	MF
PGSC0003DMP400000107	GO:0005524	MF
PGSC0003DMP400000108	GO:0004674	MF
PGSC0003DMP400000108	GO:0004842	MF
PGSC0003DMP400000108	GO:0005524	MF
PGSC0003DMP400000109	GO:0004674	MF
PGSC0003DMP400000109	GO:0004842	MF
PGSC0003DMP400000109	GO:0005524	MF
PGSC0003DMP400000110	GO:0004842	MF
PGSC0003DMP400000112	GO:0005215	MF
PGSC0003DMP400000113	GO:0016746	MF
PGSC0003DMP400000114	GO:0016746	MF
PGSC0003DMP400000115	GO:0005315	MF
PGSC0003DMP400000115	GO:0008514	MF
PGSC0003DMP400000116	GO:0004124	MF
PGSC0003DMP400000116	GO:0016740	MF
PGSC0003DMP400000116	GO:0050017	MF
PGSC0003DMP400000117	GO:0004124	MF
PGSC0003DMP400000117	GO:0016740	MF
PGSC0003DMP400000117	GO:0050017	MF
PGSC0003DMP400000126	GO:0003677	MF
PGSC0003DMP400000126	GO:0003682	MF
PGSC0003DMP400000126	GO:0004386	MF
PGSC0003DMP400000126	GO:0005515	MF
PGSC0003DMP400000126	GO:0005524	MF
PGSC0003DMP400000138	GO:0004674	MF
PGSC0003DMP400000138	GO:0005524	MF
PGSC0003DMP400000140	GO:0004713	MF
PGSC0003DMP400000140	GO:0005524	MF
PGSC0003DMP400000140	GO:0004674	MF
PGSC0003DMP400000143	GO:0004707	MF
PGSC0003DMP400000143	GO:0005524	MF
PGSC0003DMP400000144	GO:0004707	MF
PGSC0003DMP400000144	GO:0005524	MF
PGSC0003DMP400000147	GO:0016758	MF
PGSC0003DMP400000148	GO:0016758	MF
PGSC0003DMP400000151	GO:0003677	MF
PGSC0003DMP400000151	GO:0046983	MF
PGSC0003DMP400000153	GO:0046872	MF
PGSC0003DMP400000154	GO:0046872	MF
PGSC0003DMP400000156	GO:0001071	MF
PGSC0003DMP400000156	GO:0003700	MF
PGSC0003DMP400000156	GO:0043565	MF
PGSC0003DMP400000165	GO:0003674	MF
PGSC0003DMP400000166	GO:0003674	MF
PGSC0003DMP400000167	GO:0005515	MF
PGSC0003DMP400000167	GO:0008270	MF
PGSC0003DMP400000168	GO:0008168	MF
PGSC0003DMP400000169	GO:0008168	MF
PGSC0003DMP400000173	GO:0004553	MF
PGSC0003DMP400000174	GO:0004553	MF
PGSC0003DMP400000177	GO:0005515	MF
PGSC0003DMP400000178	GO:0005515	MF
PGSC0003DMP400000184	GO:0004553	MF
PGSC0003DMP400000185	GO:0051087	MF
PGSC0003DMP400000187	GO:0005516	MF
PGSC0003DMP400000187	GO:0051087	MF
PGSC0003DMP400000188	GO:0005515	MF
PGSC0003DMP400000190	GO:0005515	MF
PGSC0003DMP400000190	GO:0004842	MF
PGSC0003DMP400000196	GO:0005515	MF
PGSC0003DMP400000197	GO:0005515	MF
PGSC0003DMP400000198	GO:0005515	MF
PGSC0003DMP400000199	GO:0003723	MF
PGSC0003DMP400000199	GO:0003743	MF
PGSC0003DMP400000200	GO:0003674	MF
PGSC0003DMP400000201	GO:0001071	MF
PGSC0003DMP400000201	GO:0003700	MF
PGSC0003DMP400000201	GO:0043565	MF
PGSC0003DMP400000201	GO:0046983	MF
PGSC0003DMP400000202	GO:0003677	MF
PGSC0003DMP400000203	GO:0016853	MF
PGSC0003DMP400000203	GO:0030246	MF
PGSC0003DMP400000204	GO:0016881	MF
PGSC0003DMP400000207	GO:0001071	MF
PGSC0003DMP400000207	GO:0003677	MF
PGSC0003DMP400000207	GO:0003700	MF
PGSC0003DMP400000212	GO:0004712	MF
PGSC0003DMP400000212	GO:0005524	MF
PGSC0003DMP400000225	GO:0003676	MF
PGSC0003DMP400000225	GO:0005524	MF
PGSC0003DMP400000225	GO:0008026	MF
PGSC0003DMP400000226	GO:0003676	MF
PGSC0003DMP400000226	GO:0005524	MF
PGSC0003DMP400000226	GO:0008026	MF
PGSC0003DMP400000229	GO:0004806	MF
PGSC0003DMP400000230	GO:0004806	MF
PGSC0003DMP400000231	GO:0004806	MF
PGSC0003DMP400000235	GO:0016758	MF
PGSC0003DMP400000237	GO:0005515	MF
PGSC0003DMP400000239	GO:0003677	MF
PGSC0003DMP400000240	GO:0003677	MF
PGSC0003DMP400000243	GO:0004144	MF
PGSC0003DMP400000244	GO:0004144	MF
PGSC0003DMP400000246	GO:0004144	MF
PGSC0003DMP400000247	GO:0004144	MF
PGSC0003DMP400000249	GO:0004144	MF
PGSC0003DMP400000250	GO:0004144	MF
PGSC0003DMP400000251	GO:0004144	MF
PGSC0003DMP400000252	GO:0003674	MF
PGSC0003DMP400000253	GO:0003674	MF
PGSC0003DMP400000254	GO:0005515	MF
PGSC0003DMP400000254	GO:0016773	MF
PGSC0003DMP400000255	GO:0005515	MF
PGSC0003DMP400000255	GO:0016773	MF
PGSC0003DMP400000258	GO:0005515	MF
PGSC0003DMP400000258	GO:0008565	MF
PGSC0003DMP400000259	GO:0005515	MF
PGSC0003DMP400000259	GO:0008565	MF
PGSC0003DMP400000261	GO:0003677	MF
PGSC0003DMP400000261	GO:0046983	MF
PGSC0003DMP400000262	GO:0003677	MF
PGSC0003DMP400000262	GO:0046983	MF
PGSC0003DMP400000263	GO:0046983	MF
PGSC0003DMP400000266	GO:0003677	MF
PGSC0003DMP400000266	GO:0008270	MF
PGSC0003DMP400000267	GO:0003674	MF
PGSC0003DMP400000268	GO:0004674	MF
PGSC0003DMP400000268	GO:0005524	MF
PGSC0003DMP400000269	GO:0005524	MF
PGSC0003DMP400000269	GO:0015662	MF
PGSC0003DMP400000269	GO:0046872	MF
PGSC0003DMP400000270	GO:0005524	MF
PGSC0003DMP400000270	GO:0015662	MF
PGSC0003DMP400000270	GO:0046872	MF
PGSC0003DMP400000271	GO:0003924	MF
PGSC0003DMP400000271	GO:0005525	MF
PGSC0003DMP400000272	GO:0003674	MF
PGSC0003DMP400000273	GO:0003674	MF
PGSC0003DMP400000277	GO:0020037	MF
PGSC0003DMP400000278	GO:0003735	MF
PGSC0003DMP400000278	GO:0005515	MF
PGSC0003DMP400000280	GO:0005515	MF
PGSC0003DMP400000280	GO:0030675	MF
PGSC0003DMP400000281	GO:0005515	MF
PGSC0003DMP400000281	GO:0030675	MF
PGSC0003DMP400000286	GO:0003674	MF
PGSC0003DMP400000290	GO:0003674	MF
PGSC0003DMP400000292	GO:0003824	MF
PGSC0003DMP400000294	GO:0004252	MF
PGSC0003DMP400000294	GO:0042802	MF
PGSC0003DMP400000295	GO:0004252	MF
PGSC0003DMP400000295	GO:0042802	MF
PGSC0003DMP400000297	GO:0001071	MF
PGSC0003DMP400000297	GO:0003677	MF
PGSC0003DMP400000297	GO:0003700	MF
PGSC0003DMP400000297	GO:0046983	MF
PGSC0003DMP400000301	GO:0016779	MF
PGSC0003DMP400000302	GO:0016787	MF
PGSC0003DMP400000303	GO:0016787	MF
PGSC0003DMP400000304	GO:0004674	MF
PGSC0003DMP400000304	GO:0005524	MF
PGSC0003DMP400000308	GO:0005507	MF
PGSC0003DMP400000308	GO:0009055	MF
PGSC0003DMP400000309	GO:0005507	MF
PGSC0003DMP400000309	GO:0009055	MF
PGSC0003DMP400000323	GO:0008146	MF
PGSC0003DMP400000325	GO:0009055	MF
PGSC0003DMP400000325	GO:0016705	MF
PGSC0003DMP400000325	GO:0020037	MF
PGSC0003DMP400000326	GO:0009055	MF
PGSC0003DMP400000326	GO:0016705	MF
PGSC0003DMP400000326	GO:0020037	MF
PGSC0003DMP400000327	GO:0009055	MF
PGSC0003DMP400000327	GO:0016705	MF
PGSC0003DMP400000327	GO:0020037	MF
PGSC0003DMP400000328	GO:0009055	MF
PGSC0003DMP400000328	GO:0016705	MF
PGSC0003DMP400000328	GO:0020037	MF
PGSC0003DMP400000331	GO:0009055	MF
PGSC0003DMP400000331	GO:0016705	MF
PGSC0003DMP400000331	GO:0020037	MF
PGSC0003DMP400000332	GO:0009055	MF
PGSC0003DMP400000332	GO:0016705	MF
PGSC0003DMP400000332	GO:0020037	MF
PGSC0003DMP400000338	GO:0004488	MF
PGSC0003DMP400000341	GO:0003677	MF
PGSC0003DMP400000342	GO:0008270	MF
PGSC0003DMP400000343	GO:0008270	MF
PGSC0003DMP400000353	GO:0003779	MF
PGSC0003DMP400000358	GO:0003674	MF
PGSC0003DMP400000360	GO:0008270	MF
PGSC0003DMP400000360	GO:0008703	MF
PGSC0003DMP400000360	GO:0008835	MF
PGSC0003DMP400000361	GO:0005515	MF
PGSC0003DMP400000362	GO:0047617	MF
PGSC0003DMP400000363	GO:0047617	MF
PGSC0003DMP400000366	GO:0003735	MF
PGSC0003DMP400000367	GO:0003700	MF
PGSC0003DMP400000367	GO:0016161	MF
PGSC0003DMP400000368	GO:0016161	MF
PGSC0003DMP400000368	GO:0003700	MF
PGSC0003DMP400000369	GO:0016706	MF
PGSC0003DMP400000370	GO:0016706	MF
PGSC0003DMP400000376	GO:0003674	MF
PGSC0003DMP400000377	GO:0005515	MF
PGSC0003DMP400000381	GO:0016881	MF
PGSC0003DMP400000382	GO:0016881	MF
PGSC0003DMP400000383	GO:0016881	MF
PGSC0003DMP400000384	GO:0003677	MF
PGSC0003DMP400000385	GO:0004674	MF
PGSC0003DMP400000385	GO:0005524	MF
PGSC0003DMP400000386	GO:0004674	MF
PGSC0003DMP400000386	GO:0005524	MF
PGSC0003DMP400000387	GO:0005515	MF
PGSC0003DMP400000387	GO:0008270	MF
PGSC0003DMP400000389	GO:0005515	MF
PGSC0003DMP400000389	GO:0008270	MF
PGSC0003DMP400000390	GO:0003674	MF
PGSC0003DMP400000402	GO:0016491	MF
PGSC0003DMP400000403	GO:0016491	MF
PGSC0003DMP400000404	GO:0016491	MF
PGSC0003DMP400000406	GO:0004650	MF
PGSC0003DMP400000407	GO:0003674	MF
PGSC0003DMP400000408	GO:0003951	MF
PGSC0003DMP400000409	GO:0003951	MF
PGSC0003DMP400000409	GO:0004143	MF
PGSC0003DMP400000410	GO:0003951	MF
PGSC0003DMP400000410	GO:0004143	MF
PGSC0003DMP400000410	GO:0017050	MF
PGSC0003DMP400000411	GO:0003677	MF
PGSC0003DMP400000411	GO:0003682	MF
PGSC0003DMP400000412	GO:0016616	MF
PGSC0003DMP400000412	GO:0042803	MF
PGSC0003DMP400000412	GO:0048037	MF
PGSC0003DMP400000413	GO:0003674	MF
PGSC0003DMP400000417	GO:0016847	MF
PGSC0003DMP400000417	GO:0030170	MF
PGSC0003DMP400000418	GO:0005515	MF
PGSC0003DMP400000418	GO:0008270	MF
PGSC0003DMP400000420	GO:0005515	MF
PGSC0003DMP400000420	GO:0008270	MF
PGSC0003DMP400000428	GO:0003674	MF
PGSC0003DMP400000430	GO:0005515	MF
PGSC0003DMP400000445	GO:0003674	MF
PGSC0003DMP400000446	GO:0016788	MF
PGSC0003DMP400000447	GO:0000175	MF
PGSC0003DMP400000450	GO:0005351	MF
PGSC0003DMP400000450	GO:0005456	MF
PGSC0003DMP400000450	GO:0015136	MF
PGSC0003DMP400000452	GO:0001071	MF
PGSC0003DMP400000452	GO:0003700	MF
PGSC0003DMP400000452	GO:0043565	MF
PGSC0003DMP400000453	GO:0001071	MF
PGSC0003DMP400000453	GO:0003700	MF
PGSC0003DMP400000453	GO:0043565	MF
PGSC0003DMP400000454	GO:0003677	MF
PGSC0003DMP400000454	GO:0003682	MF
PGSC0003DMP400000455	GO:0003677	MF
PGSC0003DMP400000455	GO:0046982	MF
PGSC0003DMP400000456	GO:0003677	MF
PGSC0003DMP400000456	GO:0046982	MF
PGSC0003DMP400000461	GO:0003676	MF
PGSC0003DMP400000461	GO:0004386	MF
PGSC0003DMP400000461	GO:0005524	MF
PGSC0003DMP400000462	GO:0003676	MF
PGSC0003DMP400000462	GO:0005524	MF
PGSC0003DMP400000462	GO:0008026	MF
PGSC0003DMP400000463	GO:0003676	MF
PGSC0003DMP400000463	GO:0005524	MF
PGSC0003DMP400000463	GO:0008026	MF
PGSC0003DMP400000464	GO:0003676	MF
PGSC0003DMP400000464	GO:0005524	MF
PGSC0003DMP400000464	GO:0008026	MF
PGSC0003DMP400000465	GO:0003824	MF
PGSC0003DMP400000468	GO:0005515	MF
PGSC0003DMP400000468	GO:0008270	MF
PGSC0003DMP400000468	GO:0030247	MF
PGSC0003DMP400000469	GO:0005515	MF
PGSC0003DMP400000469	GO:0008270	MF
PGSC0003DMP400000469	GO:0030247	MF
PGSC0003DMP400000471	GO:0005515	MF
PGSC0003DMP400000471	GO:0008270	MF
PGSC0003DMP400000471	GO:0030247	MF
PGSC0003DMP400000478	GO:0004144	MF
PGSC0003DMP400000479	GO:0004144	MF
PGSC0003DMP400000480	GO:0003924	MF
PGSC0003DMP400000480	GO:0005525	MF
PGSC0003DMP400000481	GO:0003924	MF
PGSC0003DMP400000481	GO:0005525	MF
PGSC0003DMP400000482	GO:0003924	MF
PGSC0003DMP400000482	GO:0005525	MF
PGSC0003DMP400000483	GO:0003924	MF
PGSC0003DMP400000483	GO:0005525	MF
PGSC0003DMP400000485	GO:0005515	MF
PGSC0003DMP400000485	GO:0008270	MF
PGSC0003DMP400000486	GO:0005515	MF
PGSC0003DMP400000486	GO:0008270	MF
PGSC0003DMP400000487	GO:0003674	MF
PGSC0003DMP400000488	GO:0004190	MF
PGSC0003DMP400000489	GO:0046983	MF
PGSC0003DMP400000490	GO:0046983	MF
PGSC0003DMP400000491	GO:0003674	MF
PGSC0003DMP400000496	GO:0000166	MF
PGSC0003DMP400000496	GO:0005515	MF
PGSC0003DMP400000497	GO:0003674	MF
PGSC0003DMP400000500	GO:0005524	MF
PGSC0003DMP400000500	GO:0004335	MF
PGSC0003DMP400000500	GO:0047341	MF
PGSC0003DMP400000500	GO:0050201	MF
PGSC0003DMP400000501	GO:0004335	MF
PGSC0003DMP400000501	GO:0005524	MF
PGSC0003DMP400000501	GO:0047341	MF
PGSC0003DMP400000501	GO:0050201	MF
PGSC0003DMP400000502	GO:0005524	MF
PGSC0003DMP400000502	GO:0016772	MF
PGSC0003DMP400000503	GO:0003676	MF
PGSC0003DMP400000504	GO:0003676	MF
PGSC0003DMP400000505	GO:0003676	MF
PGSC0003DMP400000506	GO:0003676	MF
PGSC0003DMP400000507	GO:0003676	MF
PGSC0003DMP400000508	GO:0003674	MF
PGSC0003DMP400000509	GO:0005488	MF
PGSC0003DMP400000510	GO:0004842	MF
PGSC0003DMP400000510	GO:0005515	MF
PGSC0003DMP400000511	GO:0004842	MF
PGSC0003DMP400000511	GO:0005515	MF
PGSC0003DMP400000512	GO:0003674	MF
PGSC0003DMP400000513	GO:0005524	MF
PGSC0003DMP400000513	GO:0016887	MF
PGSC0003DMP400000514	GO:0009055	MF
PGSC0003DMP400000514	GO:0016705	MF
PGSC0003DMP400000514	GO:0020037	MF
PGSC0003DMP400000516	GO:0003824	MF
PGSC0003DMP400000517	GO:0003824	MF
PGSC0003DMP400000519	GO:0001071	MF
PGSC0003DMP400000519	GO:0003700	MF
PGSC0003DMP400000519	GO:0043565	MF
PGSC0003DMP400000530	GO:0046983	MF
PGSC0003DMP400000543	GO:0008171	MF
PGSC0003DMP400000544	GO:0005515	MF
PGSC0003DMP400000544	GO:0008270	MF
PGSC0003DMP400000545	GO:0001071	MF
PGSC0003DMP400000545	GO:0003677	MF
PGSC0003DMP400000545	GO:0003700	MF
PGSC0003DMP400000547	GO:0001071	MF
PGSC0003DMP400000547	GO:0003677	MF
PGSC0003DMP400000547	GO:0003700	MF
PGSC0003DMP400000548	GO:0001071	MF
PGSC0003DMP400000548	GO:0003677	MF
PGSC0003DMP400000548	GO:0003700	MF
PGSC0003DMP400000549	GO:0004674	MF
PGSC0003DMP400000549	GO:0005524	MF
PGSC0003DMP400000550	GO:0004672	MF
PGSC0003DMP400000550	GO:0005524	MF
PGSC0003DMP400000551	GO:0008374	MF
PGSC0003DMP400000553	GO:0003674	MF
PGSC0003DMP400000556	GO:0008762	MF
PGSC0003DMP400000556	GO:0019139	MF
PGSC0003DMP400000556	GO:0050660	MF
PGSC0003DMP400000557	GO:0003676	MF
PGSC0003DMP400000557	GO:0003824	MF
PGSC0003DMP400000557	GO:0008270	MF
PGSC0003DMP400000558	GO:0003676	MF
PGSC0003DMP400000558	GO:0003824	MF
PGSC0003DMP400000558	GO:0008270	MF
PGSC0003DMP400000560	GO:0003674	MF
PGSC0003DMP400000561	GO:0001071	MF
PGSC0003DMP400000561	GO:0003700	MF
PGSC0003DMP400000561	GO:0008270	MF
PGSC0003DMP400000561	GO:0043565	MF
PGSC0003DMP400000562	GO:0001071	MF
PGSC0003DMP400000562	GO:0003700	MF
PGSC0003DMP400000562	GO:0008270	MF
PGSC0003DMP400000562	GO:0043565	MF
PGSC0003DMP400000564	GO:0003674	MF
PGSC0003DMP400000565	GO:0009001	MF
PGSC0003DMP400000566	GO:0009001	MF
PGSC0003DMP400000572	GO:0003824	MF
PGSC0003DMP400000572	GO:0030170	MF
PGSC0003DMP400000573	GO:0015078	MF
PGSC0003DMP400000574	GO:0003735	MF
PGSC0003DMP400000576	GO:0005506	MF
PGSC0003DMP400000576	GO:0050113	MF
PGSC0003DMP400000577	GO:0005506	MF
PGSC0003DMP400000577	GO:0050113	MF
PGSC0003DMP400000578	GO:0005506	MF
PGSC0003DMP400000578	GO:0050113	MF
PGSC0003DMP400000580	GO:0003840	MF
PGSC0003DMP400000580	GO:0016756	MF
PGSC0003DMP400000581	GO:0004222	MF
PGSC0003DMP400000581	GO:0008121	MF
PGSC0003DMP400000581	GO:0008270	MF
PGSC0003DMP400000583	GO:0003779	MF
PGSC0003DMP400000585	GO:0030599	MF
PGSC0003DMP400000586	GO:0030599	MF
PGSC0003DMP400000588	GO:0005524	MF
PGSC0003DMP400000588	GO:0016773	MF
PGSC0003DMP400000589	GO:0005524	MF
PGSC0003DMP400000589	GO:0016773	MF
PGSC0003DMP400000590	GO:0008120	MF
PGSC0003DMP400000591	GO:0016757	MF
PGSC0003DMP400000593	GO:0016763	MF
PGSC0003DMP400000594	GO:0016763	MF
PGSC0003DMP400000595	GO:0016763	MF
PGSC0003DMP400000596	GO:0016763	MF
PGSC0003DMP400000598	GO:0004674	MF
PGSC0003DMP400000598	GO:0005524	MF
PGSC0003DMP400000599	GO:0004674	MF
PGSC0003DMP400000599	GO:0005524	MF
PGSC0003DMP400000601	GO:0005515	MF
PGSC0003DMP400000601	GO:0008270	MF
PGSC0003DMP400000602	GO:0004462	MF
PGSC0003DMP400000602	GO:0046872	MF
PGSC0003DMP400000603	GO:0005215	MF
PGSC0003DMP400000604	GO:0003924	MF
PGSC0003DMP400000604	GO:0005525	MF
PGSC0003DMP400000605	GO:0003924	MF
PGSC0003DMP400000605	GO:0005525	MF
PGSC0003DMP400000606	GO:0005525	MF
PGSC0003DMP400000606	GO:0003924	MF
PGSC0003DMP400000607	GO:0005525	MF
PGSC0003DMP400000608	GO:0004674	MF
PGSC0003DMP400000608	GO:0005524	MF
PGSC0003DMP400000608	GO:0005515	MF
PGSC0003DMP400000608	GO:0019912	MF
PGSC0003DMP400000609	GO:0004674	MF
PGSC0003DMP400000609	GO:0005515	MF
PGSC0003DMP400000609	GO:0005524	MF
PGSC0003DMP400000609	GO:0019912	MF
PGSC0003DMP400000610	GO:0004672	MF
PGSC0003DMP400000610	GO:0005524	MF
PGSC0003DMP400000621	GO:0005515	MF
PGSC0003DMP400000621	GO:0005524	MF
PGSC0003DMP400000621	GO:0017111	MF
PGSC0003DMP400000622	GO:0003674	MF
PGSC0003DMP400000624	GO:0003674	MF
PGSC0003DMP400000631	GO:0004028	MF
PGSC0003DMP400000631	GO:0004029	MF
PGSC0003DMP400000631	GO:0050269	MF
PGSC0003DMP400000633	GO:0003924	MF
PGSC0003DMP400000633	GO:0005525	MF
PGSC0003DMP400000634	GO:0000988	MF
PGSC0003DMP400000634	GO:0001104	MF
PGSC0003DMP400000640	GO:0005515	MF
PGSC0003DMP400000641	GO:0003824	MF
PGSC0003DMP400000642	GO:0005515	MF
PGSC0003DMP400000643	GO:0004674	MF
PGSC0003DMP400000643	GO:0005524	MF
PGSC0003DMP400000644	GO:0016301	MF
PGSC0003DMP400000647	GO:0016705	MF
PGSC0003DMP400000647	GO:0045435	MF
PGSC0003DMP400000648	GO:0016705	MF
PGSC0003DMP400000649	GO:0016705	MF
PGSC0003DMP400000649	GO:0045435	MF
PGSC0003DMP400000652	GO:0008762	MF
PGSC0003DMP400000652	GO:0019139	MF
PGSC0003DMP400000652	GO:0046983	MF
PGSC0003DMP400000652	GO:0050660	MF
PGSC0003DMP400000653	GO:0046983	MF
PGSC0003DMP400000654	GO:0003723	MF
PGSC0003DMP400000654	GO:0003743	MF
PGSC0003DMP400000657	GO:0016491	MF
PGSC0003DMP400000660	GO:0004553	MF
PGSC0003DMP400000661	GO:0004553	MF
PGSC0003DMP400000662	GO:0004553	MF
PGSC0003DMP400000664	GO:0003677	MF
PGSC0003DMP400000664	GO:0003682	MF
PGSC0003DMP400000665	GO:0003677	MF
PGSC0003DMP400000665	GO:0003682	MF
PGSC0003DMP400000666	GO:0008780	MF
PGSC0003DMP400000669	GO:0016740	MF
PGSC0003DMP400000674	GO:0008276	MF
PGSC0003DMP400000675	GO:0008276	MF
PGSC0003DMP400000676	GO:0003723	MF
PGSC0003DMP400000678	GO:0003723	MF
PGSC0003DMP400000680	GO:0003723	MF
PGSC0003DMP400000681	GO:0003735	MF
PGSC0003DMP400000683	GO:0003824	MF
PGSC0003DMP400000683	GO:0046872	MF
PGSC0003DMP400000684	GO:0004222	MF
PGSC0003DMP400000684	GO:0008270	MF
PGSC0003DMP400000685	GO:0016787	MF
PGSC0003DMP400000686	GO:0016787	MF
PGSC0003DMP400000687	GO:0005515	MF
PGSC0003DMP400000689	GO:0005515	MF
PGSC0003DMP400000691	GO:0003677	MF
PGSC0003DMP400000691	GO:0003682	MF
PGSC0003DMP400000692	GO:0003676	MF
PGSC0003DMP400000692	GO:0008270	MF
PGSC0003DMP400000693	GO:0004725	MF
PGSC0003DMP400000693	GO:0008138	MF
PGSC0003DMP400000695	GO:0004439	MF
PGSC0003DMP400000695	GO:0004725	MF
PGSC0003DMP400000695	GO:0008138	MF
PGSC0003DMP400000696	GO:0005524	MF
PGSC0003DMP400000697	GO:0003674	MF
PGSC0003DMP400000698	GO:0004553	MF
PGSC0003DMP400000699	GO:0004814	MF
PGSC0003DMP400000699	GO:0005524	MF
PGSC0003DMP400000704	GO:0008233	MF
PGSC0003DMP400000705	GO:0008233	MF
PGSC0003DMP400000706	GO:0005515	MF
PGSC0003DMP400000707	GO:0004674	MF
PGSC0003DMP400000707	GO:0005515	MF
PGSC0003DMP400000707	GO:0005524	MF
PGSC0003DMP400000708	GO:0005515	MF
PGSC0003DMP400000708	GO:0008270	MF
PGSC0003DMP400000708	GO:0020037	MF
PGSC0003DMP400000710	GO:0020037	MF
PGSC0003DMP400000710	GO:0005515	MF
PGSC0003DMP400000710	GO:0008270	MF
PGSC0003DMP400000711	GO:0016619	MF
PGSC0003DMP400000711	GO:0046872	MF
PGSC0003DMP400000711	GO:0051287	MF
PGSC0003DMP400000714	GO:0003968	MF
PGSC0003DMP400000716	GO:0003968	MF
PGSC0003DMP400000717	GO:0003968	MF
PGSC0003DMP400000723	GO:0003968	MF
PGSC0003DMP400000726	GO:0003674	MF
PGSC0003DMP400000728	GO:0001071	MF
PGSC0003DMP400000728	GO:0003677	MF
PGSC0003DMP400000728	GO:0003700	MF
PGSC0003DMP400000729	GO:0003824	MF
PGSC0003DMP400000730	GO:0003824	MF
PGSC0003DMP400000731	GO:0022891	MF
PGSC0003DMP400000732	GO:0003677	MF
PGSC0003DMP400000739	GO:0004674	MF
PGSC0003DMP400000739	GO:0005524	MF
PGSC0003DMP400000740	GO:0004674	MF
PGSC0003DMP400000740	GO:0005524	MF
PGSC0003DMP400000741	GO:0004674	MF
PGSC0003DMP400000741	GO:0005524	MF
PGSC0003DMP400000747	GO:0046983	MF
PGSC0003DMP400000748	GO:0046983	MF
PGSC0003DMP400000749	GO:0003857	MF
PGSC0003DMP400000749	GO:0004300	MF
PGSC0003DMP400000749	GO:0005515	MF
PGSC0003DMP400000750	GO:0003857	MF
PGSC0003DMP400000750	GO:0004300	MF
PGSC0003DMP400000750	GO:0005515	MF
PGSC0003DMP400000751	GO:0003857	MF
PGSC0003DMP400000751	GO:0005515	MF
PGSC0003DMP400000752	GO:0005089	MF
PGSC0003DMP400000753	GO:0005089	MF
PGSC0003DMP400000754	GO:0008236	MF
PGSC0003DMP400000755	GO:0004674	MF
PGSC0003DMP400000755	GO:0005524	MF
PGSC0003DMP400000756	GO:0001071	MF
PGSC0003DMP400000756	GO:0003700	MF
PGSC0003DMP400000756	GO:0043565	MF
PGSC0003DMP400000757	GO:0003674	MF
PGSC0003DMP400000759	GO:0005524	MF
PGSC0003DMP400000760	GO:0003674	MF
PGSC0003DMP400000761	GO:0005507	MF
PGSC0003DMP400000762	GO:0005515	MF
PGSC0003DMP400000765	GO:0005515	MF
PGSC0003DMP400000765	GO:0008270	MF
PGSC0003DMP400000774	GO:0003674	MF
PGSC0003DMP400000776	GO:0004842	MF
PGSC0003DMP400000776	GO:0005515	MF
PGSC0003DMP400000777	GO:0005515	MF
PGSC0003DMP400000777	GO:0004842	MF
PGSC0003DMP400000779	GO:0016787	MF
PGSC0003DMP400000781	GO:0016787	MF
PGSC0003DMP400000783	GO:0005524	MF
PGSC0003DMP400000788	GO:0005515	MF
PGSC0003DMP400000788	GO:0015450	MF
PGSC0003DMP400000789	GO:0003674	MF
PGSC0003DMP400000791	GO:0003824	MF
PGSC0003DMP400000791	GO:0050662	MF
PGSC0003DMP400000792	GO:0003677	MF
PGSC0003DMP400000792	GO:0046982	MF
PGSC0003DMP400000796	GO:0004553	MF
PGSC0003DMP400000796	GO:0016762	MF
PGSC0003DMP400000797	GO:0003674	MF
PGSC0003DMP400000799	GO:0003723	MF
PGSC0003DMP400000800	GO:0003723	MF
PGSC0003DMP400000801	GO:0003723	MF
PGSC0003DMP400000806	GO:0015020	MF
PGSC0003DMP400000808	GO:0003674	MF
PGSC0003DMP400000809	GO:0003674	MF
PGSC0003DMP400000819	GO:0004784	MF
PGSC0003DMP400000819	GO:0005507	MF
PGSC0003DMP400000819	GO:0008270	MF
PGSC0003DMP400000820	GO:0004784	MF
PGSC0003DMP400000820	GO:0046872	MF
PGSC0003DMP400000821	GO:0008270	MF
PGSC0003DMP400000822	GO:0003700	MF
PGSC0003DMP400000822	GO:0008270	MF
PGSC0003DMP400000823	GO:0003677	MF
PGSC0003DMP400000823	GO:0046982	MF
PGSC0003DMP400000824	GO:0005515	MF
PGSC0003DMP400000824	GO:0008270	MF
PGSC0003DMP400000825	GO:0005515	MF
PGSC0003DMP400000825	GO:0008270	MF
PGSC0003DMP400000830	GO:0004185	MF
PGSC0003DMP400000831	GO:0004185	MF
PGSC0003DMP400000835	GO:0004497	MF
PGSC0003DMP400000835	GO:0009055	MF
PGSC0003DMP400000835	GO:0016705	MF
PGSC0003DMP400000835	GO:0020037	MF
PGSC0003DMP400000836	GO:0009055	MF
PGSC0003DMP400000836	GO:0016705	MF
PGSC0003DMP400000836	GO:0020037	MF
PGSC0003DMP400000836	GO:0004497	MF
PGSC0003DMP400000841	GO:0003674	MF
PGSC0003DMP400000842	GO:0003674	MF
PGSC0003DMP400000843	GO:0004190	MF
PGSC0003DMP400000846	GO:0004190	MF
PGSC0003DMP400000847	GO:0004190	MF
PGSC0003DMP400000848	GO:0004190	MF
PGSC0003DMP400000852	GO:0016747	MF
PGSC0003DMP400000854	GO:0016758	MF
PGSC0003DMP400000855	GO:0016758	MF
PGSC0003DMP400000856	GO:0003824	MF
PGSC0003DMP400000856	GO:0050662	MF
PGSC0003DMP400000857	GO:0003824	MF
PGSC0003DMP400000857	GO:0050662	MF
PGSC0003DMP400000858	GO:0004871	MF
PGSC0003DMP400000859	GO:0004871	MF
PGSC0003DMP400000859	GO:0005515	MF
PGSC0003DMP400000860	GO:0003674	MF
PGSC0003DMP400000866	GO:0004713	MF
PGSC0003DMP400000866	GO:0005524	MF
PGSC0003DMP400000868	GO:0005524	MF
PGSC0003DMP400000869	GO:0005515	MF
PGSC0003DMP400000869	GO:0008270	MF
PGSC0003DMP400000870	GO:0005515	MF
PGSC0003DMP400000870	GO:0008270	MF
PGSC0003DMP400000871	GO:0005515	MF
PGSC0003DMP400000871	GO:0008270	MF
PGSC0003DMP400000872	GO:0003677	MF
PGSC0003DMP400000872	GO:0008270	MF
PGSC0003DMP400000873	GO:0003677	MF
PGSC0003DMP400000873	GO:0008270	MF
PGSC0003DMP400000877	GO:0031625	MF
PGSC0003DMP400000878	GO:0031625	MF
PGSC0003DMP400000880	GO:0001071	MF
PGSC0003DMP400000880	GO:0003677	MF
PGSC0003DMP400000880	GO:0003700	MF
PGSC0003DMP400000881	GO:0001071	MF
PGSC0003DMP400000881	GO:0003677	MF
PGSC0003DMP400000881	GO:0003700	MF
PGSC0003DMP400000883	GO:0004185	MF
PGSC0003DMP400000884	GO:0004185	MF
PGSC0003DMP400000885	GO:0004185	MF
PGSC0003DMP400000894	GO:0005525	MF
PGSC0003DMP400000897	GO:0003677	MF
PGSC0003DMP400000897	GO:0003910	MF
PGSC0003DMP400000901	GO:0003735	MF
PGSC0003DMP400000902	GO:0010277	MF
PGSC0003DMP400000902	GO:0032441	MF
PGSC0003DMP400000902	GO:0051537	MF
PGSC0003DMP400000903	GO:0003674	MF
PGSC0003DMP400000904	GO:0004693	MF
PGSC0003DMP400000904	GO:0005515	MF
PGSC0003DMP400000904	GO:0016538	MF
PGSC0003DMP400000905	GO:0005515	MF
PGSC0003DMP400000905	GO:0008270	MF
PGSC0003DMP400000906	GO:0005515	MF
PGSC0003DMP400000906	GO:0008270	MF
PGSC0003DMP400000908	GO:0003676	MF
PGSC0003DMP400000909	GO:0003676	MF
PGSC0003DMP400000910	GO:0015095	MF
PGSC0003DMP400000914	GO:0046873	MF
PGSC0003DMP400000916	GO:0004091	MF
PGSC0003DMP400000916	GO:0016298	MF
PGSC0003DMP400000917	GO:0008374	MF
PGSC0003DMP400000918	GO:0008374	MF
PGSC0003DMP400000919	GO:0008374	MF
PGSC0003DMP400000921	GO:0015185	MF
PGSC0003DMP400000926	GO:0046872	MF
PGSC0003DMP400000926	GO:0051266	MF
PGSC0003DMP400000927	GO:0046872	MF
PGSC0003DMP400000927	GO:0051266	MF
PGSC0003DMP400000929	GO:0003676	MF
PGSC0003DMP400000929	GO:0005524	MF
PGSC0003DMP400000929	GO:0008026	MF
PGSC0003DMP400000939	GO:0000287	MF
PGSC0003DMP400000939	GO:0004450	MF
PGSC0003DMP400000939	GO:0051287	MF
PGSC0003DMP400000941	GO:0000287	MF
PGSC0003DMP400000941	GO:0004450	MF
PGSC0003DMP400000941	GO:0051287	MF
PGSC0003DMP400000942	GO:0009055	MF
PGSC0003DMP400000942	GO:0015035	MF
PGSC0003DMP400000943	GO:0016429	MF
PGSC0003DMP400000944	GO:0016429	MF
PGSC0003DMP400000945	GO:0005215	MF
PGSC0003DMP400000946	GO:0015120	MF
PGSC0003DMP400000946	GO:0015121	MF
PGSC0003DMP400000947	GO:0003677	MF
PGSC0003DMP400000947	GO:0003682	MF
PGSC0003DMP400000948	GO:0016656	MF
PGSC0003DMP400000948	GO:0050660	MF
PGSC0003DMP400000949	GO:0016491	MF
PGSC0003DMP400000949	GO:0050660	MF
PGSC0003DMP400000950	GO:0050660	MF
PGSC0003DMP400000950	GO:0016656	MF
PGSC0003DMP400000951	GO:0003735	MF
PGSC0003DMP400000952	GO:0003735	MF
PGSC0003DMP400000955	GO:0003674	MF
PGSC0003DMP400000956	GO:0003674	MF
PGSC0003DMP400000958	GO:0000287	MF
PGSC0003DMP400000958	GO:0004012	MF
PGSC0003DMP400000958	GO:0005524	MF
PGSC0003DMP400000958	GO:0015662	MF
PGSC0003DMP400000959	GO:0000287	MF
PGSC0003DMP400000959	GO:0004012	MF
PGSC0003DMP400000959	GO:0005524	MF
PGSC0003DMP400000959	GO:0015662	MF
PGSC0003DMP400000960	GO:0000287	MF
PGSC0003DMP400000960	GO:0004012	MF
PGSC0003DMP400000960	GO:0005524	MF
PGSC0003DMP400000960	GO:0015662	MF
PGSC0003DMP400000961	GO:0000287	MF
PGSC0003DMP400000961	GO:0004012	MF
PGSC0003DMP400000961	GO:0005524	MF
PGSC0003DMP400000961	GO:0015662	MF
PGSC0003DMP400000963	GO:0000287	MF
PGSC0003DMP400000963	GO:0004012	MF
PGSC0003DMP400000963	GO:0005524	MF
PGSC0003DMP400000963	GO:0015662	MF
PGSC0003DMP400000965	GO:0004089	MF
PGSC0003DMP400000965	GO:0008270	MF
PGSC0003DMP400000966	GO:0005515	MF
PGSC0003DMP400000966	GO:0008236	MF
PGSC0003DMP400000967	GO:0003676	MF
PGSC0003DMP400000967	GO:0004527	MF
PGSC0003DMP400000968	GO:0008863	MF
PGSC0003DMP400000968	GO:0016616	MF
PGSC0003DMP400000968	GO:0051287	MF
PGSC0003DMP400000969	GO:0008081	MF
PGSC0003DMP400000969	GO:0046872	MF
PGSC0003DMP400000970	GO:0008081	MF
PGSC0003DMP400000970	GO:0046872	MF
PGSC0003DMP400000971	GO:0001071	MF
PGSC0003DMP400000971	GO:0003700	MF
PGSC0003DMP400000971	GO:0042803	MF
PGSC0003DMP400000971	GO:0043565	MF
PGSC0003DMP400000973	GO:0001071	MF
PGSC0003DMP400000973	GO:0003700	MF
PGSC0003DMP400000973	GO:0042803	MF
PGSC0003DMP400000973	GO:0043565	MF
PGSC0003DMP400000974	GO:0005488	MF
PGSC0003DMP400000975	GO:0004674	MF
PGSC0003DMP400000975	GO:0005524	MF
PGSC0003DMP400000976	GO:0015079	MF
PGSC0003DMP400000977	GO:0015079	MF
PGSC0003DMP400000978	GO:0015079	MF
PGSC0003DMP400000979	GO:0005515	MF
PGSC0003DMP400000980	GO:0005515	MF
PGSC0003DMP400000981	GO:0003674	MF
PGSC0003DMP400000994	GO:0004601	MF
PGSC0003DMP400000994	GO:0020037	MF
PGSC0003DMP400000995	GO:0004601	MF
PGSC0003DMP400000995	GO:0020037	MF
PGSC0003DMP400000996	GO:0004601	MF
PGSC0003DMP400000996	GO:0020037	MF
PGSC0003DMP400000998	GO:0004601	MF
PGSC0003DMP400000998	GO:0020037	MF
PGSC0003DMP400000999	GO:0004601	MF
PGSC0003DMP400000999	GO:0020037	MF
PGSC0003DMP400001000	GO:0004601	MF
PGSC0003DMP400001000	GO:0020037	MF
PGSC0003DMP400001009	GO:0046872	MF
PGSC0003DMP400001010	GO:0016740	MF
PGSC0003DMP400001011	GO:0016740	MF
PGSC0003DMP400001012	GO:0016740	MF
PGSC0003DMP400001013	GO:0000988	MF
PGSC0003DMP400001013	GO:0001104	MF
PGSC0003DMP400001014	GO:0004601	MF
PGSC0003DMP400001014	GO:0020037	MF
PGSC0003DMP400001015	GO:0004601	MF
PGSC0003DMP400001015	GO:0020037	MF
PGSC0003DMP400001016	GO:0008270	MF
PGSC0003DMP400001017	GO:0008270	MF
PGSC0003DMP400001019	GO:0008375	MF
PGSC0003DMP400001020	GO:0008375	MF
PGSC0003DMP400001021	GO:0008375	MF
PGSC0003DMP400001023	GO:0004674	MF
PGSC0003DMP400001023	GO:0005524	MF
PGSC0003DMP400001024	GO:0004672	MF
PGSC0003DMP400001024	GO:0005524	MF
PGSC0003DMP400001025	GO:0003723	MF
PGSC0003DMP400001025	GO:0000175	MF
PGSC0003DMP400001025	GO:0004654	MF
PGSC0003DMP400001026	GO:0000175	MF
PGSC0003DMP400001026	GO:0003723	MF
PGSC0003DMP400001026	GO:0004654	MF
PGSC0003DMP400001027	GO:0003676	MF
PGSC0003DMP400001027	GO:0005515	MF
PGSC0003DMP400001027	GO:0005524	MF
PGSC0003DMP400001027	GO:0008026	MF
PGSC0003DMP400001028	GO:0003676	MF
PGSC0003DMP400001028	GO:0005515	MF
PGSC0003DMP400001028	GO:0005524	MF
PGSC0003DMP400001028	GO:0008026	MF
PGSC0003DMP400001029	GO:0004674	MF
PGSC0003DMP400001029	GO:0005524	MF
PGSC0003DMP400001030	GO:0005506	MF
PGSC0003DMP400001030	GO:0042586	MF
PGSC0003DMP400001031	GO:0004553	MF
PGSC0003DMP400001032	GO:0004553	MF
PGSC0003DMP400001034	GO:0003854	MF
PGSC0003DMP400001034	GO:0016621	MF
PGSC0003DMP400001035	GO:0003854	MF
PGSC0003DMP400001035	GO:0016621	MF
PGSC0003DMP400001039	GO:0005515	MF
PGSC0003DMP400001042	GO:0003674	MF
PGSC0003DMP400001043	GO:0004311	MF
PGSC0003DMP400001043	GO:0004660	MF
PGSC0003DMP400001043	GO:0005515	MF
PGSC0003DMP400001044	GO:0004311	MF
PGSC0003DMP400001044	GO:0004660	MF
PGSC0003DMP400001044	GO:0005515	MF
PGSC0003DMP400001045	GO:0003824	MF
PGSC0003DMP400001046	GO:0003824	MF
PGSC0003DMP400001052	GO:0003755	MF
PGSC0003DMP400001053	GO:0003755	MF
PGSC0003DMP400001054	GO:0003755	MF
PGSC0003DMP400001057	GO:0051119	MF
PGSC0003DMP400001060	GO:0016491	MF
PGSC0003DMP400001061	GO:0016491	MF
PGSC0003DMP400001062	GO:0016491	MF
PGSC0003DMP400001064	GO:0016491	MF
PGSC0003DMP400001066	GO:0005216	MF
PGSC0003DMP400001066	GO:0005516	MF
PGSC0003DMP400001066	GO:0030551	MF
PGSC0003DMP400001068	GO:0004842	MF
PGSC0003DMP400001068	GO:0005515	MF
PGSC0003DMP400001074	GO:0005515	MF
PGSC0003DMP400001074	GO:0008270	MF
PGSC0003DMP400001075	GO:0009055	MF
PGSC0003DMP400001075	GO:0016705	MF
PGSC0003DMP400001075	GO:0020037	MF
PGSC0003DMP400001078	GO:0005525	MF
PGSC0003DMP400001083	GO:0003824	MF
PGSC0003DMP400001091	GO:0005515	MF
PGSC0003DMP400001101	GO:0003690	MF
PGSC0003DMP400001102	GO:0003690	MF
PGSC0003DMP400001112	GO:0003677	MF
PGSC0003DMP400001113	GO:0003677	MF
PGSC0003DMP400001114	GO:0003677	MF
PGSC0003DMP400001115	GO:0005507	MF
PGSC0003DMP400001116	GO:0005507	MF
PGSC0003DMP400001117	GO:0046872	MF
PGSC0003DMP400001118	GO:0005507	MF
PGSC0003DMP400001120	GO:0003674	MF
PGSC0003DMP400001121	GO:0003674	MF
PGSC0003DMP400001122	GO:0004601	MF
PGSC0003DMP400001122	GO:0020037	MF
PGSC0003DMP400001123	GO:0046983	MF
PGSC0003DMP400001123	GO:0030744	MF
PGSC0003DMP400001123	GO:0030755	MF
PGSC0003DMP400001123	GO:0033799	MF
PGSC0003DMP400001123	GO:0047763	MF
PGSC0003DMP400001124	GO:0030744	MF
PGSC0003DMP400001124	GO:0030755	MF
PGSC0003DMP400001124	GO:0033799	MF
PGSC0003DMP400001124	GO:0046983	MF
PGSC0003DMP400001124	GO:0047763	MF
PGSC0003DMP400001125	GO:0005515	MF
PGSC0003DMP400001129	GO:0009055	MF
PGSC0003DMP400001129	GO:0016705	MF
PGSC0003DMP400001129	GO:0020037	MF
PGSC0003DMP400001130	GO:0009055	MF
PGSC0003DMP400001130	GO:0016705	MF
PGSC0003DMP400001130	GO:0020037	MF
PGSC0003DMP400001132	GO:0003674	MF
PGSC0003DMP400001133	GO:0022857	MF
PGSC0003DMP400001134	GO:0022891	MF
PGSC0003DMP400001135	GO:0022891	MF
PGSC0003DMP400001136	GO:0008137	MF
PGSC0003DMP400001136	GO:0009055	MF
PGSC0003DMP400001136	GO:0050897	MF
PGSC0003DMP400001138	GO:0003674	MF
PGSC0003DMP400001140	GO:0005506	MF
PGSC0003DMP400001140	GO:0005515	MF
PGSC0003DMP400001167	GO:0004672	MF
PGSC0003DMP400001167	GO:0005524	MF
PGSC0003DMP400001167	GO:0030246	MF
PGSC0003DMP400001168	GO:0003674	MF
PGSC0003DMP400001172	GO:0016706	MF
PGSC0003DMP400001173	GO:0003674	MF
PGSC0003DMP400001175	GO:0000156	MF
PGSC0003DMP400001175	GO:0005515	MF
PGSC0003DMP400001176	GO:0000156	MF
PGSC0003DMP400001176	GO:0003677	MF
PGSC0003DMP400001176	GO:0005515	MF
PGSC0003DMP400001177	GO:0004252	MF
PGSC0003DMP400001177	GO:0042802	MF
PGSC0003DMP400001182	GO:0004252	MF
PGSC0003DMP400001183	GO:0003674	MF
PGSC0003DMP400001184	GO:0003674	MF
PGSC0003DMP400001185	GO:0003674	MF
PGSC0003DMP400001189	GO:0016706	MF
PGSC0003DMP400001190	GO:0016706	MF
PGSC0003DMP400001192	GO:0016706	MF
PGSC0003DMP400001193	GO:0016706	MF
PGSC0003DMP400001194	GO:0016706	MF
PGSC0003DMP400001195	GO:0016706	MF
PGSC0003DMP400001196	GO:0016706	MF
PGSC0003DMP400001197	GO:0016706	MF
PGSC0003DMP400001199	GO:0016706	MF
PGSC0003DMP400001200	GO:0016706	MF
PGSC0003DMP400001201	GO:0016706	MF
PGSC0003DMP400001204	GO:0003674	MF
PGSC0003DMP400001205	GO:0046983	MF
PGSC0003DMP400001205	GO:0003677	MF
PGSC0003DMP400001205	GO:0003700	MF
PGSC0003DMP400001206	GO:0003677	MF
PGSC0003DMP400001206	GO:0003700	MF
PGSC0003DMP400001206	GO:0046983	MF
PGSC0003DMP400001208	GO:0003682	MF
PGSC0003DMP400001208	GO:0008536	MF
PGSC0003DMP400001208	GO:0046872	MF
PGSC0003DMP400001209	GO:0005515	MF
PGSC0003DMP400001211	GO:0005515	MF
PGSC0003DMP400001214	GO:0003676	MF
PGSC0003DMP400001214	GO:0008270	MF
PGSC0003DMP400001215	GO:0003677	MF
PGSC0003DMP400001215	GO:0005515	MF
PGSC0003DMP400001215	GO:0008270	MF
PGSC0003DMP400001216	GO:0005515	MF
PGSC0003DMP400001218	GO:0004650	MF
PGSC0003DMP400001219	GO:0004650	MF
PGSC0003DMP400001219	GO:0005515	MF
PGSC0003DMP400001223	GO:0016757	MF
PGSC0003DMP400001226	GO:0003674	MF
PGSC0003DMP400001227	GO:0004630	MF
PGSC0003DMP400001227	GO:0005509	MF
PGSC0003DMP400001227	GO:0005515	MF
PGSC0003DMP400001228	GO:0003824	MF
PGSC0003DMP400001228	GO:0005515	MF
PGSC0003DMP400001234	GO:0005515	MF
PGSC0003DMP400001235	GO:0003677	MF
PGSC0003DMP400001236	GO:0003677	MF
PGSC0003DMP400001237	GO:0005507	MF
PGSC0003DMP400001237	GO:0009055	MF
PGSC0003DMP400001238	GO:0005507	MF
PGSC0003DMP400001238	GO:0009055	MF
PGSC0003DMP400001239	GO:0003674	MF
PGSC0003DMP400001240	GO:0005515	MF
PGSC0003DMP400001242	GO:0003924	MF
PGSC0003DMP400001242	GO:0005525	MF
PGSC0003DMP400001242	GO:0008312	MF
PGSC0003DMP400001243	GO:0005525	MF
PGSC0003DMP400001243	GO:0008312	MF
PGSC0003DMP400001243	GO:0003924	MF
PGSC0003DMP400001246	GO:0008017	MF
PGSC0003DMP400001247	GO:0008017	MF
PGSC0003DMP400001249	GO:0003674	MF
PGSC0003DMP400001251	GO:0003674	MF
PGSC0003DMP400001253	GO:0016855	MF
PGSC0003DMP400001259	GO:0003674	MF
PGSC0003DMP400001261	GO:0003674	MF
PGSC0003DMP400001263	GO:0001071	MF
PGSC0003DMP400001263	GO:0003700	MF
PGSC0003DMP400001263	GO:0043565	MF
PGSC0003DMP400001265	GO:0004871	MF
PGSC0003DMP400001265	GO:0016772	MF
PGSC0003DMP400001272	GO:0004674	MF
PGSC0003DMP400001272	GO:0005524	MF
PGSC0003DMP400001273	GO:0003674	MF
PGSC0003DMP400001274	GO:0003674	MF
PGSC0003DMP400001275	GO:0005515	MF
PGSC0003DMP400001275	GO:0035091	MF
PGSC0003DMP400001277	GO:0005515	MF
PGSC0003DMP400001277	GO:0035091	MF
PGSC0003DMP400001279	GO:0005515	MF
PGSC0003DMP400001279	GO:0035091	MF
PGSC0003DMP400001280	GO:0005515	MF
PGSC0003DMP400001280	GO:0035091	MF
PGSC0003DMP400001281	GO:0008061	MF
PGSC0003DMP400001282	GO:0003676	MF
PGSC0003DMP400001282	GO:0004523	MF
PGSC0003DMP400001286	GO:0016844	MF
PGSC0003DMP400001287	GO:0009055	MF
PGSC0003DMP400001287	GO:0016705	MF
PGSC0003DMP400001287	GO:0020037	MF
PGSC0003DMP400001288	GO:0004674	MF
PGSC0003DMP400001288	GO:0005524	MF
PGSC0003DMP400001289	GO:0004674	MF
PGSC0003DMP400001289	GO:0005524	MF
PGSC0003DMP400001290	GO:0047632	MF
PGSC0003DMP400001304	GO:0003674	MF
PGSC0003DMP400001305	GO:0016853	MF
PGSC0003DMP400001306	GO:0004725	MF
PGSC0003DMP400001306	GO:0008138	MF
PGSC0003DMP400001308	GO:0005515	MF
PGSC0003DMP400001308	GO:0046961	MF
PGSC0003DMP400001309	GO:0005543	MF
PGSC0003DMP400001310	GO:0005515	MF
PGSC0003DMP400001311	GO:0005515	MF
PGSC0003DMP400001313	GO:0005515	MF
PGSC0003DMP400001314	GO:0005515	MF
PGSC0003DMP400001315	GO:0004553	MF
PGSC0003DMP400001316	GO:0005215	MF
PGSC0003DMP400001317	GO:0005215	MF
PGSC0003DMP400001318	GO:0005215	MF
PGSC0003DMP400001319	GO:0003872	MF
PGSC0003DMP400001319	GO:0005524	MF
PGSC0003DMP400001319	GO:0047334	MF
PGSC0003DMP400001320	GO:0003723	MF
PGSC0003DMP400001321	GO:0005515	MF
PGSC0003DMP400001325	GO:0003677	MF
PGSC0003DMP400001325	GO:0005515	MF
PGSC0003DMP400001325	GO:0008270	MF
PGSC0003DMP400001326	GO:0003677	MF
PGSC0003DMP400001326	GO:0005515	MF
PGSC0003DMP400001326	GO:0008270	MF
PGSC0003DMP400001327	GO:0003677	MF
PGSC0003DMP400001327	GO:0005515	MF
PGSC0003DMP400001327	GO:0008270	MF
PGSC0003DMP400001330	GO:0004674	MF
PGSC0003DMP400001330	GO:0005524	MF
PGSC0003DMP400001331	GO:0004674	MF
PGSC0003DMP400001331	GO:0005524	MF
PGSC0003DMP400001332	GO:0004672	MF
PGSC0003DMP400001332	GO:0005524	MF
PGSC0003DMP400001333	GO:0003723	MF
PGSC0003DMP400001333	GO:0004525	MF
PGSC0003DMP400001334	GO:0003723	MF
PGSC0003DMP400001334	GO:0004525	MF
PGSC0003DMP400001335	GO:0003725	MF
PGSC0003DMP400001335	GO:0004525	MF
PGSC0003DMP400001336	GO:0003725	MF
PGSC0003DMP400001336	GO:0004525	MF
PGSC0003DMP400001337	GO:0003723	MF
PGSC0003DMP400001337	GO:0004525	MF
PGSC0003DMP400001339	GO:0004180	MF
PGSC0003DMP400001339	GO:0008191	MF
PGSC0003DMP400001340	GO:0005515	MF
PGSC0003DMP400001341	GO:0005515	MF
PGSC0003DMP400001342	GO:0001071	MF
PGSC0003DMP400001342	GO:0003677	MF
PGSC0003DMP400001342	GO:0003700	MF
PGSC0003DMP400001343	GO:0005515	MF
PGSC0003DMP400001343	GO:0016787	MF
PGSC0003DMP400001345	GO:0005507	MF
PGSC0003DMP400001345	GO:0016491	MF
PGSC0003DMP400001345	GO:0052716	MF
PGSC0003DMP400001346	GO:0016788	MF
PGSC0003DMP400001347	GO:0016788	MF
PGSC0003DMP400001348	GO:0016788	MF
PGSC0003DMP400001349	GO:0016788	MF
PGSC0003DMP400001350	GO:0003735	MF
PGSC0003DMP400001351	GO:0005515	MF
PGSC0003DMP400001351	GO:0008270	MF
PGSC0003DMP400001352	GO:0004553	MF
PGSC0003DMP400001355	GO:0003674	MF
PGSC0003DMP400001356	GO:0003674	MF
PGSC0003DMP400001357	GO:0022857	MF
PGSC0003DMP400001358	GO:0022857	MF
PGSC0003DMP400001367	GO:0004601	MF
PGSC0003DMP400001367	GO:0020037	MF
PGSC0003DMP400001368	GO:0004601	MF
PGSC0003DMP400001368	GO:0020037	MF
PGSC0003DMP400001369	GO:0005488	MF
PGSC0003DMP400001369	GO:0008601	MF
PGSC0003DMP400001370	GO:0003674	MF
PGSC0003DMP400001374	GO:0003677	MF
PGSC0003DMP400001374	GO:0003682	MF
PGSC0003DMP400001374	GO:0003700	MF
PGSC0003DMP400001374	GO:0005515	MF
PGSC0003DMP400001374	GO:0008270	MF
PGSC0003DMP400001375	GO:0004674	MF
PGSC0003DMP400001375	GO:0005524	MF
PGSC0003DMP400001376	GO:0004674	MF
PGSC0003DMP400001376	GO:0005524	MF
PGSC0003DMP400001377	GO:0005198	MF
PGSC0003DMP400001377	GO:0005488	MF
PGSC0003DMP400001381	GO:0008565	MF
PGSC0003DMP400001382	GO:0008565	MF
PGSC0003DMP400001384	GO:0000166	MF
PGSC0003DMP400001384	GO:0003676	MF
PGSC0003DMP400001385	GO:0003677	MF
PGSC0003DMP400001385	GO:0003682	MF
PGSC0003DMP400001388	GO:0046983	MF
PGSC0003DMP400001389	GO:0046983	MF
PGSC0003DMP400001390	GO:0046983	MF
PGSC0003DMP400001391	GO:0030599	MF
PGSC0003DMP400001403	GO:0005525	MF
PGSC0003DMP400001404	GO:0003674	MF
PGSC0003DMP400001405	GO:0000166	MF
PGSC0003DMP400001405	GO:0003924	MF
PGSC0003DMP400001405	GO:0004871	MF
PGSC0003DMP400001405	GO:0005515	MF
PGSC0003DMP400001406	GO:0004553	MF
PGSC0003DMP400001407	GO:0004553	MF
PGSC0003DMP400001408	GO:0003779	MF
PGSC0003DMP400001409	GO:0003779	MF
PGSC0003DMP400001410	GO:0004674	MF
PGSC0003DMP400001410	GO:0005524	MF
PGSC0003DMP400001412	GO:0005506	MF
PGSC0003DMP400001412	GO:0009055	MF
PGSC0003DMP400001412	GO:0048038	MF
PGSC0003DMP400001412	GO:0050136	MF
PGSC0003DMP400001412	GO:0051539	MF
PGSC0003DMP400001419	GO:0004672	MF
PGSC0003DMP400001419	GO:0005515	MF
PGSC0003DMP400001419	GO:0005524	MF
PGSC0003DMP400001422	GO:0003677	MF
PGSC0003DMP400001422	GO:0003682	MF
PGSC0003DMP400001423	GO:0003674	MF
PGSC0003DMP400001427	GO:0005484	MF
PGSC0003DMP400001429	GO:0016779	MF
PGSC0003DMP400001430	GO:0016779	MF
PGSC0003DMP400001431	GO:0004146	MF
PGSC0003DMP400001431	GO:0004799	MF
PGSC0003DMP400001432	GO:0004799	MF
PGSC0003DMP400001432	GO:0004146	MF
PGSC0003DMP400001433	GO:0008836	MF
PGSC0003DMP400001440	GO:0009055	MF
PGSC0003DMP400001440	GO:0016705	MF
PGSC0003DMP400001440	GO:0020037	MF
PGSC0003DMP400001441	GO:0009055	MF
PGSC0003DMP400001441	GO:0016705	MF
PGSC0003DMP400001441	GO:0020037	MF
PGSC0003DMP400001442	GO:0009055	MF
PGSC0003DMP400001442	GO:0016705	MF
PGSC0003DMP400001442	GO:0020037	MF
PGSC0003DMP400001443	GO:0009055	MF
PGSC0003DMP400001443	GO:0016705	MF
PGSC0003DMP400001443	GO:0020037	MF
PGSC0003DMP400001444	GO:0009055	MF
PGSC0003DMP400001444	GO:0016705	MF
PGSC0003DMP400001444	GO:0020037	MF
PGSC0003DMP400001445	GO:0009055	MF
PGSC0003DMP400001445	GO:0016705	MF
PGSC0003DMP400001445	GO:0020037	MF
PGSC0003DMP400001446	GO:0009055	MF
PGSC0003DMP400001446	GO:0016705	MF
PGSC0003DMP400001446	GO:0020037	MF
PGSC0003DMP400001447	GO:0009055	MF
PGSC0003DMP400001447	GO:0016705	MF
PGSC0003DMP400001447	GO:0020037	MF
PGSC0003DMP400001448	GO:0003843	MF
PGSC0003DMP400001449	GO:0009055	MF
PGSC0003DMP400001449	GO:0016705	MF
PGSC0003DMP400001449	GO:0020037	MF
PGSC0003DMP400001450	GO:0005515	MF
PGSC0003DMP400001451	GO:0005515	MF
PGSC0003DMP400001453	GO:0004672	MF
PGSC0003DMP400001453	GO:0005524	MF
PGSC0003DMP400001454	GO:0004672	MF
PGSC0003DMP400001454	GO:0005524	MF
PGSC0003DMP400001455	GO:0003824	MF
PGSC0003DMP400001458	GO:0003824	MF
PGSC0003DMP400001459	GO:0003824	MF
PGSC0003DMP400001460	GO:0004674	MF
PGSC0003DMP400001460	GO:0005524	MF
PGSC0003DMP400001461	GO:0004674	MF
PGSC0003DMP400001461	GO:0005524	MF
PGSC0003DMP400001465	GO:0009055	MF
PGSC0003DMP400001465	GO:0016705	MF
PGSC0003DMP400001465	GO:0020037	MF
PGSC0003DMP400001466	GO:0009055	MF
PGSC0003DMP400001466	GO:0016705	MF
PGSC0003DMP400001466	GO:0020037	MF
PGSC0003DMP400001467	GO:0009055	MF
PGSC0003DMP400001467	GO:0016705	MF
PGSC0003DMP400001467	GO:0020037	MF
PGSC0003DMP400001468	GO:0009055	MF
PGSC0003DMP400001468	GO:0016705	MF
PGSC0003DMP400001468	GO:0020037	MF
PGSC0003DMP400001471	GO:0005507	MF
PGSC0003DMP400001471	GO:0016491	MF
PGSC0003DMP400001472	GO:0005507	MF
PGSC0003DMP400001472	GO:0016491	MF
PGSC0003DMP400001475	GO:0008234	MF
PGSC0003DMP400001480	GO:0016491	MF
PGSC0003DMP400001487	GO:0003676	MF
PGSC0003DMP400001489	GO:0005199	MF
PGSC0003DMP400001491	GO:0005199	MF
PGSC0003DMP400001492	GO:0005199	MF
PGSC0003DMP400001493	GO:0005199	MF
PGSC0003DMP400001495	GO:0005199	MF
PGSC0003DMP400001497	GO:0005199	MF
PGSC0003DMP400001499	GO:0016831	MF
PGSC0003DMP400001499	GO:0030170	MF
PGSC0003DMP400001500	GO:0016831	MF
PGSC0003DMP400001500	GO:0030170	MF
PGSC0003DMP400001501	GO:0016831	MF
PGSC0003DMP400001501	GO:0030170	MF
PGSC0003DMP400001503	GO:0003677	MF
PGSC0003DMP400001503	GO:0008270	MF
PGSC0003DMP400001504	GO:0005524	MF
PGSC0003DMP400001504	GO:0016887	MF
PGSC0003DMP400001505	GO:0005524	MF
PGSC0003DMP400001505	GO:0016887	MF
PGSC0003DMP400001507	GO:0003677	MF
PGSC0003DMP400001508	GO:0003677	MF
PGSC0003DMP400001509	GO:0004674	MF
PGSC0003DMP400001509	GO:0005524	MF
PGSC0003DMP400001509	GO:0030246	MF
PGSC0003DMP400001513	GO:0004842	MF
PGSC0003DMP400001513	GO:0005488	MF
PGSC0003DMP400001515	GO:0046872	MF
PGSC0003DMP400001517	GO:0008270	MF
PGSC0003DMP400001518	GO:0004674	MF
PGSC0003DMP400001518	GO:0005524	MF
PGSC0003DMP400001518	GO:0008270	MF
PGSC0003DMP400001524	GO:0004842	MF
PGSC0003DMP400001524	GO:0005515	MF
PGSC0003DMP400001525	GO:0009055	MF
PGSC0003DMP400001525	GO:0016705	MF
PGSC0003DMP400001525	GO:0020037	MF
PGSC0003DMP400001526	GO:0009055	MF
PGSC0003DMP400001526	GO:0016705	MF
PGSC0003DMP400001526	GO:0020037	MF
PGSC0003DMP400001527	GO:0001071	MF
PGSC0003DMP400001527	GO:0003700	MF
PGSC0003DMP400001527	GO:0043565	MF
PGSC0003DMP400001527	GO:0046983	MF
PGSC0003DMP400001529	GO:0042803	MF
PGSC0003DMP400001530	GO:0008805	MF
PGSC0003DMP400001534	GO:0003674	MF
PGSC0003DMP400001538	GO:0003674	MF
PGSC0003DMP400001539	GO:0004190	MF
PGSC0003DMP400001542	GO:0005515	MF
PGSC0003DMP400001542	GO:0008270	MF
PGSC0003DMP400001543	GO:0005515	MF
PGSC0003DMP400001543	GO:0008270	MF
PGSC0003DMP400001544	GO:0003677	MF
PGSC0003DMP400001544	GO:0003700	MF
PGSC0003DMP400001545	GO:0003677	MF
PGSC0003DMP400001545	GO:0003700	MF
PGSC0003DMP400001546	GO:0005515	MF
PGSC0003DMP400001547	GO:0001071	MF
PGSC0003DMP400001547	GO:0003677	MF
PGSC0003DMP400001547	GO:0003700	MF
PGSC0003DMP400001548	GO:0004177	MF
PGSC0003DMP400001548	GO:0008235	MF
PGSC0003DMP400001550	GO:0043531	MF
PGSC0003DMP400001553	GO:0043531	MF
PGSC0003DMP400001556	GO:0043531	MF
PGSC0003DMP400001559	GO:0003677	MF
PGSC0003DMP400001559	GO:0003713	MF
PGSC0003DMP400001563	GO:0015171	MF
PGSC0003DMP400001565	GO:0003674	MF
PGSC0003DMP400001566	GO:0016491	MF
PGSC0003DMP400001571	GO:0046983	MF
PGSC0003DMP400001573	GO:0003677	MF
PGSC0003DMP400001574	GO:0047262	MF
PGSC0003DMP400001575	GO:0003677	MF
PGSC0003DMP400001575	GO:0003682	MF
PGSC0003DMP400001578	GO:0005102	MF
PGSC0003DMP400001590	GO:0005515	MF
PGSC0003DMP400001591	GO:0005515	MF
PGSC0003DMP400001592	GO:0005515	MF
PGSC0003DMP400001594	GO:0003677	MF
PGSC0003DMP400001594	GO:0008171	MF
PGSC0003DMP400001594	GO:0046983	MF
PGSC0003DMP400001595	GO:0003677	MF
PGSC0003DMP400001595	GO:0008171	MF
PGSC0003DMP400001595	GO:0046983	MF
PGSC0003DMP400001596	GO:0003674	MF
PGSC0003DMP400001603	GO:0003674	MF
PGSC0003DMP400001605	GO:0016787	MF
PGSC0003DMP400001618	GO:0008171	MF
PGSC0003DMP400001618	GO:0046983	MF
PGSC0003DMP400001619	GO:0008171	MF
PGSC0003DMP400001623	GO:0004674	MF
PGSC0003DMP400001623	GO:0005524	MF
PGSC0003DMP400001624	GO:0004674	MF
PGSC0003DMP400001624	GO:0005524	MF
PGSC0003DMP400001625	GO:0005524	MF
PGSC0003DMP400001625	GO:0004674	MF
PGSC0003DMP400001626	GO:0043424	MF
PGSC0003DMP400001632	GO:0030246	MF
PGSC0003DMP400001633	GO:0030570	MF
PGSC0003DMP400001634	GO:0004185	MF
PGSC0003DMP400001637	GO:0004185	MF
PGSC0003DMP400001638	GO:0004185	MF
PGSC0003DMP400001640	GO:0004185	MF
PGSC0003DMP400001641	GO:0004185	MF
PGSC0003DMP400001643	GO:0004185	MF
PGSC0003DMP400001644	GO:0005515	MF
PGSC0003DMP400001648	GO:0001071	MF
PGSC0003DMP400001648	GO:0003700	MF
PGSC0003DMP400001648	GO:0043565	MF
PGSC0003DMP400001649	GO:0001071	MF
PGSC0003DMP400001649	GO:0003700	MF
PGSC0003DMP400001649	GO:0043565	MF
PGSC0003DMP400001650	GO:0008308	MF
PGSC0003DMP400001650	GO:0015288	MF
PGSC0003DMP400001653	GO:0009055	MF
PGSC0003DMP400001653	GO:0016705	MF
PGSC0003DMP400001653	GO:0020037	MF
PGSC0003DMP400001657	GO:0004674	MF
PGSC0003DMP400001657	GO:0005524	MF
PGSC0003DMP400001658	GO:0004674	MF
PGSC0003DMP400001658	GO:0005524	MF
PGSC0003DMP400001659	GO:0008234	MF
PGSC0003DMP400001661	GO:0003755	MF
PGSC0003DMP400001662	GO:0003755	MF
PGSC0003DMP400001663	GO:0003735	MF
PGSC0003DMP400001665	GO:0005524	MF
PGSC0003DMP400001665	GO:0042626	MF
PGSC0003DMP400001673	GO:0016491	MF
PGSC0003DMP400001675	GO:0005515	MF
PGSC0003DMP400001676	GO:0005515	MF
PGSC0003DMP400001678	GO:0005515	MF
PGSC0003DMP400001680	GO:0005515	MF
PGSC0003DMP400001681	GO:0005515	MF
PGSC0003DMP400001682	GO:0003674	MF
PGSC0003DMP400001684	GO:0003677	MF
PGSC0003DMP400001685	GO:0005515	MF
PGSC0003DMP400001685	GO:0043531	MF
PGSC0003DMP400001686	GO:0005515	MF
PGSC0003DMP400001687	GO:0004674	MF
PGSC0003DMP400001687	GO:0005509	MF
PGSC0003DMP400001687	GO:0005524	MF
PGSC0003DMP400001688	GO:0004674	MF
PGSC0003DMP400001688	GO:0005524	MF
PGSC0003DMP400001689	GO:0005509	MF
PGSC0003DMP400001689	GO:0004674	MF
PGSC0003DMP400001689	GO:0005524	MF
PGSC0003DMP400001690	GO:0004252	MF
PGSC0003DMP400001690	GO:0042802	MF
PGSC0003DMP400001691	GO:0003824	MF
PGSC0003DMP400001692	GO:0004467	MF
PGSC0003DMP400001693	GO:0003735	MF
PGSC0003DMP400001693	GO:0008097	MF
PGSC0003DMP400001694	GO:0004601	MF
PGSC0003DMP400001694	GO:0020037	MF
PGSC0003DMP400001696	GO:0005506	MF
PGSC0003DMP400001696	GO:0010277	MF
PGSC0003DMP400001696	GO:0016705	MF
PGSC0003DMP400001696	GO:0051537	MF
PGSC0003DMP400001697	GO:0005506	MF
PGSC0003DMP400001697	GO:0010277	MF
PGSC0003DMP400001697	GO:0016705	MF
PGSC0003DMP400001697	GO:0051537	MF
PGSC0003DMP400001698	GO:0005506	MF
PGSC0003DMP400001698	GO:0010277	MF
PGSC0003DMP400001698	GO:0016705	MF
PGSC0003DMP400001698	GO:0051537	MF
PGSC0003DMP400001704	GO:0003674	MF
PGSC0003DMP400001705	GO:0003674	MF
PGSC0003DMP400001715	GO:0003723	MF
PGSC0003DMP400001715	GO:0004540	MF
PGSC0003DMP400001716	GO:0003723	MF
PGSC0003DMP400001716	GO:0004540	MF
PGSC0003DMP400001717	GO:0003723	MF
PGSC0003DMP400001717	GO:0004540	MF
PGSC0003DMP400001718	GO:0003674	MF
PGSC0003DMP400001720	GO:0005515	MF
PGSC0003DMP400001720	GO:0008270	MF
PGSC0003DMP400001722	GO:0004046	MF
PGSC0003DMP400001723	GO:0001071	MF
PGSC0003DMP400001723	GO:0003677	MF
PGSC0003DMP400001723	GO:0003700	MF
PGSC0003DMP400001728	GO:0003824	MF
PGSC0003DMP400001729	GO:0003824	MF
PGSC0003DMP400001732	GO:0004674	MF
PGSC0003DMP400001732	GO:0005524	MF
PGSC0003DMP400001746	GO:0003674	MF
PGSC0003DMP400001747	GO:0003674	MF
PGSC0003DMP400001751	GO:0003677	MF
PGSC0003DMP400001751	GO:0003682	MF
PGSC0003DMP400001752	GO:0003677	MF
PGSC0003DMP400001752	GO:0003682	MF
PGSC0003DMP400001753	GO:0005515	MF
PGSC0003DMP400001760	GO:0005509	MF
PGSC0003DMP400001761	GO:0005509	MF
PGSC0003DMP400001766	GO:0043531	MF
PGSC0003DMP400001769	GO:0008137	MF
PGSC0003DMP400001776	GO:0004650	MF
PGSC0003DMP400001777	GO:0004650	MF
PGSC0003DMP400001780	GO:0004619	MF
PGSC0003DMP400001780	GO:0030145	MF
PGSC0003DMP400001781	GO:0020037	MF
PGSC0003DMP400001782	GO:0020037	MF
PGSC0003DMP400001783	GO:0008378	MF
PGSC0003DMP400001784	GO:0008270	MF
PGSC0003DMP400001790	GO:0003676	MF
PGSC0003DMP400001799	GO:0003674	MF
PGSC0003DMP400001800	GO:0003674	MF
PGSC0003DMP400001813	GO:0003824	MF
PGSC0003DMP400001814	GO:0003824	MF
PGSC0003DMP400001815	GO:0003824	MF
PGSC0003DMP400001816	GO:0003824	MF
PGSC0003DMP400001818	GO:0004556	MF
PGSC0003DMP400001818	GO:0019156	MF
PGSC0003DMP400001818	GO:0043169	MF
PGSC0003DMP400001825	GO:0005524	MF
PGSC0003DMP400001825	GO:0009824	MF
PGSC0003DMP400001825	GO:0052622	MF
PGSC0003DMP400001825	GO:0052623	MF
PGSC0003DMP400001826	GO:0046983	MF
PGSC0003DMP400001827	GO:0046983	MF
PGSC0003DMP400001828	GO:0046983	MF
PGSC0003DMP400001840	GO:0005515	MF
PGSC0003DMP400001846	GO:0003723	MF
PGSC0003DMP400001846	GO:0003735	MF
PGSC0003DMP400001851	GO:0003674	MF
PGSC0003DMP400001854	GO:0003676	MF
PGSC0003DMP400001854	GO:0004523	MF
PGSC0003DMP400001856	GO:0005515	MF
PGSC0003DMP400001858	GO:0003674	MF
PGSC0003DMP400001859	GO:0003674	MF
PGSC0003DMP400001860	GO:0005507	MF
PGSC0003DMP400001860	GO:0016491	MF
PGSC0003DMP400001861	GO:0045300	MF
PGSC0003DMP400001861	GO:0046914	MF
PGSC0003DMP400001863	GO:0016597	MF
PGSC0003DMP400001863	GO:0004070	MF
PGSC0003DMP400001863	GO:0005515	MF
PGSC0003DMP400001864	GO:0004070	MF
PGSC0003DMP400001864	GO:0005515	MF
PGSC0003DMP400001864	GO:0016597	MF
PGSC0003DMP400001870	GO:0042802	MF
PGSC0003DMP400001871	GO:0016627	MF
PGSC0003DMP400001872	GO:0016627	MF
PGSC0003DMP400001873	GO:0016627	MF
PGSC0003DMP400001874	GO:0016627	MF
PGSC0003DMP400001884	GO:0005509	MF
PGSC0003DMP400001884	GO:0004674	MF
PGSC0003DMP400001884	GO:0005524	MF
PGSC0003DMP400001885	GO:0004674	MF
PGSC0003DMP400001885	GO:0005509	MF
PGSC0003DMP400001885	GO:0005524	MF
PGSC0003DMP400001886	GO:0004638	MF
PGSC0003DMP400001886	GO:0005524	MF
PGSC0003DMP400001886	GO:0034023	MF
PGSC0003DMP400001886	GO:0046872	MF
PGSC0003DMP400001887	GO:0004638	MF
PGSC0003DMP400001887	GO:0005524	MF
PGSC0003DMP400001887	GO:0034023	MF
PGSC0003DMP400001887	GO:0046872	MF
PGSC0003DMP400001888	GO:0004674	MF
PGSC0003DMP400001888	GO:0005515	MF
PGSC0003DMP400001888	GO:0005524	MF
PGSC0003DMP400001889	GO:0004674	MF
PGSC0003DMP400001889	GO:0005515	MF
PGSC0003DMP400001889	GO:0005524	MF
PGSC0003DMP400001890	GO:0004674	MF
PGSC0003DMP400001890	GO:0005515	MF
PGSC0003DMP400001890	GO:0005524	MF
PGSC0003DMP400001891	GO:0004091	MF
PGSC0003DMP400001893	GO:0008270	MF
PGSC0003DMP400001893	GO:0003676	MF
PGSC0003DMP400001893	GO:0003700	MF
PGSC0003DMP400001898	GO:0009055	MF
PGSC0003DMP400001898	GO:0020037	MF
PGSC0003DMP400001904	GO:0004348	MF
PGSC0003DMP400001905	GO:0004348	MF
PGSC0003DMP400001908	GO:0004348	MF
PGSC0003DMP400001909	GO:0008234	MF
PGSC0003DMP400001915	GO:0003684	MF
PGSC0003DMP400001915	GO:0003887	MF
PGSC0003DMP400001916	GO:0003684	MF
PGSC0003DMP400001916	GO:0003887	MF
PGSC0003DMP400001921	GO:0005524	MF
PGSC0003DMP400001921	GO:0008553	MF
PGSC0003DMP400001921	GO:0046933	MF
PGSC0003DMP400001921	GO:0046961	MF
PGSC0003DMP400001922	GO:0016791	MF
PGSC0003DMP400001923	GO:0016791	MF
PGSC0003DMP400001924	GO:0004144	MF
PGSC0003DMP400001924	GO:0004674	MF
PGSC0003DMP400001924	GO:0005515	MF
PGSC0003DMP400001924	GO:0005524	MF
PGSC0003DMP400001925	GO:0004674	MF
PGSC0003DMP400001925	GO:0005515	MF
PGSC0003DMP400001925	GO:0005524	MF
PGSC0003DMP400001948	GO:0004372	MF
PGSC0003DMP400001951	GO:0005507	MF
PGSC0003DMP400001951	GO:0009055	MF
PGSC0003DMP400001953	GO:0005515	MF
PGSC0003DMP400001954	GO:0005515	MF
PGSC0003DMP400001956	GO:0005315	MF
PGSC0003DMP400001956	GO:0015120	MF
PGSC0003DMP400001956	GO:0015152	MF
PGSC0003DMP400001956	GO:0015297	MF
PGSC0003DMP400001956	GO:0071917	MF
PGSC0003DMP400001957	GO:0005315	MF
PGSC0003DMP400001957	GO:0015120	MF
PGSC0003DMP400001957	GO:0015152	MF
PGSC0003DMP400001957	GO:0015297	MF
PGSC0003DMP400001957	GO:0071917	MF
PGSC0003DMP400001961	GO:0005097	MF
PGSC0003DMP400001962	GO:0005097	MF
PGSC0003DMP400001966	GO:0004834	MF
PGSC0003DMP400001967	GO:0004834	MF
PGSC0003DMP400001973	GO:0005488	MF
PGSC0003DMP400001975	GO:0016747	MF
PGSC0003DMP400001976	GO:0004674	MF
PGSC0003DMP400001976	GO:0005524	MF
PGSC0003DMP400001977	GO:0004674	MF
PGSC0003DMP400001977	GO:0005524	MF
PGSC0003DMP400001978	GO:0008395	MF
PGSC0003DMP400001978	GO:0009055	MF
PGSC0003DMP400001978	GO:0016705	MF
PGSC0003DMP400001978	GO:0019825	MF
PGSC0003DMP400001978	GO:0020037	MF
PGSC0003DMP400001981	GO:0005515	MF
PGSC0003DMP400001981	GO:0008270	MF
PGSC0003DMP400001984	GO:0003677	MF
PGSC0003DMP400001984	GO:0046982	MF
PGSC0003DMP400001985	GO:0005242	MF
PGSC0003DMP400001985	GO:0030551	MF
PGSC0003DMP400001985	GO:0042802	MF
PGSC0003DMP400001986	GO:0005216	MF
PGSC0003DMP400001986	GO:0005515	MF
PGSC0003DMP400001987	GO:0005242	MF
PGSC0003DMP400001987	GO:0030551	MF
PGSC0003DMP400001987	GO:0042802	MF
PGSC0003DMP400001992	GO:0005488	MF
PGSC0003DMP400001992	GO:0008601	MF
PGSC0003DMP400001999	GO:0000036	MF
PGSC0003DMP400001999	GO:0016297	MF
PGSC0003DMP400002001	GO:0008271	MF
PGSC0003DMP400002002	GO:0005515	MF
PGSC0003DMP400002005	GO:0016747	MF
PGSC0003DMP400002006	GO:0016747	MF
PGSC0003DMP400002008	GO:0004497	MF
PGSC0003DMP400002008	GO:0009055	MF
PGSC0003DMP400002008	GO:0016705	MF
PGSC0003DMP400002008	GO:0016829	MF
PGSC0003DMP400002008	GO:0020037	MF
PGSC0003DMP400002009	GO:0008915	MF
PGSC0003DMP400002010	GO:0008915	MF
PGSC0003DMP400002011	GO:0008915	MF
PGSC0003DMP400002012	GO:0008915	MF
PGSC0003DMP400002013	GO:0008915	MF
PGSC0003DMP400002016	GO:0043531	MF
PGSC0003DMP400002017	GO:0015078	MF
PGSC0003DMP400002018	GO:0003917	MF
PGSC0003DMP400002018	GO:0003918	MF
PGSC0003DMP400002018	GO:0016887	MF
PGSC0003DMP400002019	GO:0003917	MF
PGSC0003DMP400002019	GO:0003918	MF
PGSC0003DMP400002019	GO:0016887	MF
PGSC0003DMP400002021	GO:0005488	MF
PGSC0003DMP400002026	GO:0003677	MF
PGSC0003DMP400002028	GO:0003677	MF
PGSC0003DMP400002029	GO:0004674	MF
PGSC0003DMP400002029	GO:0005524	MF
PGSC0003DMP400002030	GO:0004674	MF
PGSC0003DMP400002030	GO:0005524	MF
PGSC0003DMP400002031	GO:0016758	MF
PGSC0003DMP400002033	GO:0003824	MF
PGSC0003DMP400002039	GO:0005215	MF
PGSC0003DMP400002040	GO:0003674	MF
PGSC0003DMP400002041	GO:0009055	MF
PGSC0003DMP400002041	GO:0016705	MF
PGSC0003DMP400002041	GO:0020037	MF
PGSC0003DMP400002043	GO:0005507	MF
PGSC0003DMP400002043	GO:0009055	MF
PGSC0003DMP400002043	GO:0050660	MF
PGSC0003DMP400002047	GO:0003676	MF
PGSC0003DMP400002047	GO:0005524	MF
PGSC0003DMP400002047	GO:0008026	MF
PGSC0003DMP400002048	GO:0042392	MF
PGSC0003DMP400002049	GO:0042392	MF
PGSC0003DMP400002052	GO:0003674	MF
PGSC0003DMP400002058	GO:0008324	MF
PGSC0003DMP400002058	GO:0015562	MF
PGSC0003DMP400002063	GO:0005515	MF
PGSC0003DMP400002065	GO:0005515	MF
PGSC0003DMP400002067	GO:0003674	MF
PGSC0003DMP400002068	GO:0003674	MF
PGSC0003DMP400002072	GO:0004729	MF
PGSC0003DMP400002072	GO:0000166	MF
PGSC0003DMP400002073	GO:0000166	MF
PGSC0003DMP400002073	GO:0004729	MF
PGSC0003DMP400002074	GO:0004729	MF
PGSC0003DMP400002075	GO:0004729	MF
PGSC0003DMP400002076	GO:0008270	MF
PGSC0003DMP400002077	GO:0003677	MF
PGSC0003DMP400002077	GO:0046982	MF
PGSC0003DMP400002079	GO:0004526	MF
PGSC0003DMP400002081	GO:0080146	MF
PGSC0003DMP400002084	GO:0005524	MF
PGSC0003DMP400002087	GO:0008270	MF
PGSC0003DMP400002087	GO:0003677	MF
PGSC0003DMP400002089	GO:0003677	MF
PGSC0003DMP400002089	GO:0008270	MF
PGSC0003DMP400002092	GO:0003677	MF
PGSC0003DMP400002093	GO:0003677	MF
PGSC0003DMP400002094	GO:0003735	MF
PGSC0003DMP400002094	GO:0003723	MF
PGSC0003DMP400002095	GO:0003723	MF
PGSC0003DMP400002095	GO:0003735	MF
PGSC0003DMP400002098	GO:0016772	MF
PGSC0003DMP400002100	GO:0003723	MF
PGSC0003DMP400002107	GO:0005515	MF
PGSC0003DMP400002114	GO:0003677	MF
PGSC0003DMP400002114	GO:0046983	MF
PGSC0003DMP400002115	GO:0009055	MF
PGSC0003DMP400002115	GO:0016705	MF
PGSC0003DMP400002115	GO:0020037	MF
PGSC0003DMP400002116	GO:0009055	MF
PGSC0003DMP400002116	GO:0016705	MF
PGSC0003DMP400002116	GO:0020037	MF
PGSC0003DMP400002118	GO:0005515	MF
PGSC0003DMP400002124	GO:0005524	MF
PGSC0003DMP400002125	GO:0004497	MF
PGSC0003DMP400002125	GO:0009055	MF
PGSC0003DMP400002125	GO:0016705	MF
PGSC0003DMP400002125	GO:0020037	MF
PGSC0003DMP400002125	GO:0047987	MF
PGSC0003DMP400002136	GO:0008060	MF
PGSC0003DMP400002136	GO:0008270	MF
PGSC0003DMP400002141	GO:0003674	MF
PGSC0003DMP400002142	GO:0046983	MF
PGSC0003DMP400002143	GO:0003690	MF
PGSC0003DMP400002143	GO:0003697	MF
PGSC0003DMP400002143	GO:0005515	MF
PGSC0003DMP400002143	GO:0050897	MF
PGSC0003DMP400002144	GO:0008270	MF
PGSC0003DMP400002145	GO:0003723	MF
PGSC0003DMP400002145	GO:0003964	MF
PGSC0003DMP400002154	GO:0005515	MF
PGSC0003DMP400002158	GO:0005515	MF
PGSC0003DMP400002160	GO:0016787	MF
PGSC0003DMP400002161	GO:0016787	MF
PGSC0003DMP400002162	GO:0008805	MF
PGSC0003DMP400002165	GO:0005515	MF
PGSC0003DMP400002165	GO:0008270	MF
PGSC0003DMP400002167	GO:0005515	MF
PGSC0003DMP400002167	GO:0008270	MF
PGSC0003DMP400002168	GO:0016757	MF
PGSC0003DMP400002170	GO:0004672	MF
PGSC0003DMP400002170	GO:0005524	MF
PGSC0003DMP400002171	GO:0003674	MF
PGSC0003DMP400002173	GO:0031072	MF
PGSC0003DMP400002175	GO:0003723	MF
PGSC0003DMP400002176	GO:0003676	MF
PGSC0003DMP400002179	GO:0004857	MF
PGSC0003DMP400002179	GO:0030599	MF
PGSC0003DMP400002197	GO:0005509	MF
PGSC0003DMP400002199	GO:0003824	MF
PGSC0003DMP400002200	GO:0004091	MF
PGSC0003DMP400002202	GO:0004553	MF
PGSC0003DMP400002203	GO:0004553	MF
PGSC0003DMP400002208	GO:0008168	MF
PGSC0003DMP400002220	GO:0003677	MF
PGSC0003DMP400002226	GO:0020037	MF
PGSC0003DMP400002227	GO:0020037	MF
PGSC0003DMP400002228	GO:0004553	MF
PGSC0003DMP400002228	GO:0016762	MF
PGSC0003DMP400002229	GO:0004553	MF
PGSC0003DMP400002229	GO:0016762	MF
PGSC0003DMP400002230	GO:0005515	MF
PGSC0003DMP400002230	GO:0008270	MF
PGSC0003DMP400002231	GO:0004871	MF
PGSC0003DMP400002232	GO:0004871	MF
PGSC0003DMP400002232	GO:0005515	MF
PGSC0003DMP400002233	GO:0004871	MF
PGSC0003DMP400002233	GO:0005515	MF
PGSC0003DMP400002234	GO:0003723	MF
PGSC0003DMP400002237	GO:0003676	MF
PGSC0003DMP400002237	GO:0008270	MF
PGSC0003DMP400002240	GO:0005525	MF
PGSC0003DMP400002250	GO:0005515	MF
PGSC0003DMP400002256	GO:0009039	MF
PGSC0003DMP400002256	GO:0016151	MF
PGSC0003DMP400002257	GO:0009039	MF
PGSC0003DMP400002257	GO:0016151	MF
PGSC0003DMP400002260	GO:0009039	MF
PGSC0003DMP400002260	GO:0016151	MF
PGSC0003DMP400002261	GO:0009039	MF
PGSC0003DMP400002261	GO:0016151	MF
PGSC0003DMP400002262	GO:0004017	MF
PGSC0003DMP400002262	GO:0005524	MF
PGSC0003DMP400002263	GO:0016706	MF
PGSC0003DMP400002266	GO:0016706	MF
PGSC0003DMP400002267	GO:0016706	MF
PGSC0003DMP400002268	GO:0004497	MF
PGSC0003DMP400002268	GO:0009055	MF
PGSC0003DMP400002268	GO:0016705	MF
PGSC0003DMP400002268	GO:0020037	MF
PGSC0003DMP400002269	GO:0005515	MF
PGSC0003DMP400002273	GO:0008508	MF
PGSC0003DMP400002273	GO:0050833	MF
PGSC0003DMP400002274	GO:0008508	MF
PGSC0003DMP400002274	GO:0050833	MF
PGSC0003DMP400002288	GO:0005515	MF
PGSC0003DMP400002288	GO:0008270	MF
PGSC0003DMP400002294	GO:0004674	MF
PGSC0003DMP400002294	GO:0005524	MF
PGSC0003DMP400002295	GO:0004672	MF
PGSC0003DMP400002295	GO:0005524	MF
PGSC0003DMP400002296	GO:0004674	MF
PGSC0003DMP400002296	GO:0005524	MF
PGSC0003DMP400002297	GO:0005525	MF
PGSC0003DMP400002297	GO:0016004	MF
PGSC0003DMP400002302	GO:0004857	MF
PGSC0003DMP400002302	GO:0030599	MF
PGSC0003DMP400002303	GO:0004857	MF
PGSC0003DMP400002303	GO:0030599	MF
PGSC0003DMP400002305	GO:0009055	MF
PGSC0003DMP400002305	GO:0051536	MF
PGSC0003DMP400002306	GO:0045735	MF
PGSC0003DMP400002308	GO:0008171	MF
PGSC0003DMP400002309	GO:0008171	MF
PGSC0003DMP400002316	GO:0016706	MF
PGSC0003DMP400002317	GO:0009055	MF
PGSC0003DMP400002317	GO:0016705	MF
PGSC0003DMP400002317	GO:0020037	MF
PGSC0003DMP400002319	GO:0008137	MF
PGSC0003DMP400002319	GO:0010181	MF
PGSC0003DMP400002319	GO:0051287	MF
PGSC0003DMP400002319	GO:0051539	MF
PGSC0003DMP400002320	GO:0003674	MF
PGSC0003DMP400002321	GO:0005515	MF
PGSC0003DMP400002323	GO:0005515	MF
PGSC0003DMP400002324	GO:0001071	MF
PGSC0003DMP400002324	GO:0003700	MF
PGSC0003DMP400002325	GO:0001071	MF
PGSC0003DMP400002325	GO:0003700	MF
PGSC0003DMP400002326	GO:0001071	MF
PGSC0003DMP400002326	GO:0003700	MF
PGSC0003DMP400002329	GO:0042802	MF
PGSC0003DMP400002330	GO:0003674	MF
PGSC0003DMP400002331	GO:0004672	MF
PGSC0003DMP400002331	GO:0005515	MF
PGSC0003DMP400002331	GO:0005524	MF
PGSC0003DMP400002334	GO:0003674	MF
PGSC0003DMP400002335	GO:0005524	MF
PGSC0003DMP400002335	GO:0017111	MF
PGSC0003DMP400002339	GO:0003674	MF
PGSC0003DMP400002344	GO:0003993	MF
PGSC0003DMP400002345	GO:0003993	MF
PGSC0003DMP400002346	GO:0003993	MF
PGSC0003DMP400002349	GO:0030570	MF
PGSC0003DMP400002350	GO:0005515	MF
PGSC0003DMP400002351	GO:0005515	MF
PGSC0003DMP400002352	GO:0005515	MF
PGSC0003DMP400002353	GO:0047800	MF
PGSC0003DMP400002354	GO:0047800	MF
PGSC0003DMP400002355	GO:0047800	MF
PGSC0003DMP400002356	GO:0016881	MF
PGSC0003DMP400002357	GO:0005515	MF
PGSC0003DMP400002358	GO:0005515	MF
PGSC0003DMP400002359	GO:0016853	MF
PGSC0003DMP400002359	GO:0030246	MF
PGSC0003DMP400002360	GO:0016853	MF
PGSC0003DMP400002360	GO:0030246	MF
PGSC0003DMP400002362	GO:0016853	MF
PGSC0003DMP400002362	GO:0030246	MF
PGSC0003DMP400002363	GO:0016853	MF
PGSC0003DMP400002363	GO:0030246	MF
PGSC0003DMP400002364	GO:0016853	MF
PGSC0003DMP400002364	GO:0030246	MF
PGSC0003DMP400002365	GO:0016853	MF
PGSC0003DMP400002365	GO:0030246	MF
PGSC0003DMP400002366	GO:0016853	MF
PGSC0003DMP400002366	GO:0030246	MF
PGSC0003DMP400002367	GO:0009055	MF
PGSC0003DMP400002367	GO:0015035	MF
PGSC0003DMP400002369	GO:0003924	MF
PGSC0003DMP400002369	GO:0005525	MF
PGSC0003DMP400002371	GO:0031625	MF
PGSC0003DMP400002372	GO:0031625	MF
PGSC0003DMP400002373	GO:0008289	MF
PGSC0003DMP400002374	GO:0003677	MF
PGSC0003DMP400002375	GO:0003677	MF
PGSC0003DMP400002377	GO:0003674	MF
PGSC0003DMP400002378	GO:0003677	MF
PGSC0003DMP400002378	GO:0003682	MF
PGSC0003DMP400002379	GO:0003677	MF
PGSC0003DMP400002379	GO:0003682	MF
PGSC0003DMP400002380	GO:0005515	MF
PGSC0003DMP400002380	GO:0005524	MF
PGSC0003DMP400002381	GO:0005215	MF
PGSC0003DMP400002381	GO:0005515	MF
PGSC0003DMP400002381	GO:0005524	MF
PGSC0003DMP400002382	GO:0003674	MF
PGSC0003DMP400002384	GO:0009011	MF
PGSC0003DMP400002385	GO:0005515	MF
PGSC0003DMP400002385	GO:0008270	MF
PGSC0003DMP400002386	GO:0003677	MF
PGSC0003DMP400002386	GO:0008270	MF
PGSC0003DMP400002387	GO:0003677	MF
PGSC0003DMP400002387	GO:0008270	MF
PGSC0003DMP400002390	GO:0005509	MF
PGSC0003DMP400002391	GO:0003723	MF
PGSC0003DMP400002396	GO:0003677	MF
PGSC0003DMP400002397	GO:0003677	MF
PGSC0003DMP400002398	GO:0003677	MF
PGSC0003DMP400002398	GO:0003682	MF
PGSC0003DMP400002418	GO:0001071	MF
PGSC0003DMP400002418	GO:0003677	MF
PGSC0003DMP400002418	GO:0003700	MF
PGSC0003DMP400002423	GO:0003674	MF
PGSC0003DMP400002427	GO:0016491	MF
PGSC0003DMP400002429	GO:0016491	MF
PGSC0003DMP400002431	GO:0016491	MF
PGSC0003DMP400002433	GO:0003723	MF
PGSC0003DMP400002433	GO:0008173	MF
PGSC0003DMP400002434	GO:0003723	MF
PGSC0003DMP400002434	GO:0008173	MF
PGSC0003DMP400002436	GO:0005515	MF
PGSC0003DMP400002436	GO:0008270	MF
PGSC0003DMP400002436	GO:0004842	MF
PGSC0003DMP400002438	GO:0005516	MF
PGSC0003DMP400002445	GO:0004222	MF
PGSC0003DMP400002445	GO:0008121	MF
PGSC0003DMP400002445	GO:0008270	MF
PGSC0003DMP400002449	GO:0003674	MF
PGSC0003DMP400002453	GO:0004672	MF
PGSC0003DMP400002453	GO:0005524	MF
PGSC0003DMP400002456	GO:0004672	MF
PGSC0003DMP400002456	GO:0005524	MF
PGSC0003DMP400002458	GO:0003700	MF
PGSC0003DMP400002458	GO:0005515	MF
PGSC0003DMP400002459	GO:0016787	MF
PGSC0003DMP400002461	GO:0005515	MF
PGSC0003DMP400002464	GO:0004674	MF
PGSC0003DMP400002464	GO:0005524	MF
PGSC0003DMP400002464	GO:0004713	MF
PGSC0003DMP400002465	GO:0004713	MF
PGSC0003DMP400002465	GO:0005524	MF
PGSC0003DMP400002467	GO:0004674	MF
PGSC0003DMP400002467	GO:0005524	MF
PGSC0003DMP400002468	GO:0004674	MF
PGSC0003DMP400002468	GO:0005524	MF
PGSC0003DMP400002473	GO:0003674	MF
PGSC0003DMP400002475	GO:0004629	MF
PGSC0003DMP400002476	GO:0004629	MF
PGSC0003DMP400002477	GO:0004629	MF
PGSC0003DMP400002478	GO:0009055	MF
PGSC0003DMP400002478	GO:0016705	MF
PGSC0003DMP400002478	GO:0020037	MF
PGSC0003DMP400002479	GO:0016866	MF
PGSC0003DMP400002480	GO:0003677	MF
PGSC0003DMP400002480	GO:0003682	MF
PGSC0003DMP400002480	GO:0003700	MF
PGSC0003DMP400002481	GO:0001071	MF
PGSC0003DMP400002481	GO:0003677	MF
PGSC0003DMP400002481	GO:0003700	MF
PGSC0003DMP400002481	GO:0046983	MF
PGSC0003DMP400002482	GO:0001071	MF
PGSC0003DMP400002482	GO:0003677	MF
PGSC0003DMP400002482	GO:0003700	MF
PGSC0003DMP400002482	GO:0046983	MF
PGSC0003DMP400002483	GO:0001071	MF
PGSC0003DMP400002483	GO:0003677	MF
PGSC0003DMP400002483	GO:0003700	MF
PGSC0003DMP400002483	GO:0046983	MF
PGSC0003DMP400002484	GO:0015035	MF
PGSC0003DMP400002487	GO:0008270	MF
PGSC0003DMP400002492	GO:0003677	MF
PGSC0003DMP400002492	GO:0003899	MF
PGSC0003DMP400002494	GO:0003677	MF
PGSC0003DMP400002494	GO:0003899	MF
PGSC0003DMP400002500	GO:0003677	MF
PGSC0003DMP400002500	GO:0003899	MF
PGSC0003DMP400002501	GO:0003677	MF
PGSC0003DMP400002501	GO:0003899	MF
PGSC0003DMP400002506	GO:0005515	MF
PGSC0003DMP400002506	GO:0008270	MF
PGSC0003DMP400002507	GO:0001071	MF
PGSC0003DMP400002507	GO:0003700	MF
PGSC0003DMP400002507	GO:0043565	MF
PGSC0003DMP400002507	GO:0046983	MF
PGSC0003DMP400002508	GO:0047262	MF
PGSC0003DMP400002513	GO:0003723	MF
PGSC0003DMP400002514	GO:0003723	MF
PGSC0003DMP400002515	GO:0003723	MF
PGSC0003DMP400002516	GO:0003723	MF
PGSC0003DMP400002517	GO:0003723	MF
PGSC0003DMP400002520	GO:0005215	MF
PGSC0003DMP400002521	GO:0005215	MF
PGSC0003DMP400002522	GO:0005215	MF
PGSC0003DMP400002523	GO:0004559	MF
PGSC0003DMP400002523	GO:0008270	MF
PGSC0003DMP400002523	GO:0030246	MF
PGSC0003DMP400002525	GO:0016757	MF
PGSC0003DMP400002531	GO:0005524	MF
PGSC0003DMP400002531	GO:0042626	MF
PGSC0003DMP400002534	GO:0003674	MF
PGSC0003DMP400002536	GO:0005506	MF
PGSC0003DMP400002536	GO:0016706	MF
PGSC0003DMP400002536	GO:0031418	MF
PGSC0003DMP400002537	GO:0016746	MF
PGSC0003DMP400002538	GO:0004674	MF
PGSC0003DMP400002538	GO:0005524	MF
PGSC0003DMP400002539	GO:0005524	MF
PGSC0003DMP400002539	GO:0017111	MF
PGSC0003DMP400002540	GO:0005524	MF
PGSC0003DMP400002540	GO:0017111	MF
PGSC0003DMP400002541	GO:0008375	MF
PGSC0003DMP400002542	GO:0009055	MF
PGSC0003DMP400002542	GO:0015035	MF
PGSC0003DMP400002545	GO:0008270	MF
PGSC0003DMP400002546	GO:0008270	MF
PGSC0003DMP400002547	GO:0009672	MF
PGSC0003DMP400002548	GO:0009672	MF
PGSC0003DMP400002550	GO:0005515	MF
PGSC0003DMP400002551	GO:0005515	MF
PGSC0003DMP400002552	GO:0005515	MF
PGSC0003DMP400002553	GO:0005515	MF
PGSC0003DMP400002555	GO:0004674	MF
PGSC0003DMP400002555	GO:0005524	MF
PGSC0003DMP400002556	GO:0001071	MF
PGSC0003DMP400002556	GO:0003700	MF
PGSC0003DMP400002556	GO:0043565	MF
PGSC0003DMP400002559	GO:0046983	MF
PGSC0003DMP400002560	GO:0005524	MF
PGSC0003DMP400002560	GO:0042626	MF
PGSC0003DMP400002561	GO:0005524	MF
PGSC0003DMP400002561	GO:0042626	MF
PGSC0003DMP400002562	GO:0005515	MF
PGSC0003DMP400002562	GO:0005524	MF
PGSC0003DMP400002562	GO:0010329	MF
PGSC0003DMP400002562	GO:0042626	MF
PGSC0003DMP400002563	GO:0003735	MF
PGSC0003DMP400002568	GO:0003674	MF
PGSC0003DMP400002571	GO:0005524	MF
PGSC0003DMP400002571	GO:0015662	MF
PGSC0003DMP400002571	GO:0046872	MF
PGSC0003DMP400002573	GO:0000166	MF
PGSC0003DMP400002573	GO:0003723	MF
PGSC0003DMP400002593	GO:0005086	MF
PGSC0003DMP400002593	GO:0005488	MF
PGSC0003DMP400002594	GO:0004674	MF
PGSC0003DMP400002594	GO:0005524	MF
PGSC0003DMP400002595	GO:0004674	MF
PGSC0003DMP400002595	GO:0005524	MF
PGSC0003DMP400002596	GO:0004674	MF
PGSC0003DMP400002596	GO:0005524	MF
PGSC0003DMP400002597	GO:0001071	MF
PGSC0003DMP400002597	GO:0003700	MF
PGSC0003DMP400002597	GO:0043565	MF
PGSC0003DMP400002598	GO:0001071	MF
PGSC0003DMP400002598	GO:0003700	MF
PGSC0003DMP400002598	GO:0043565	MF
PGSC0003DMP400002599	GO:0003674	MF
PGSC0003DMP400002600	GO:0005507	MF
PGSC0003DMP400002600	GO:0009055	MF
PGSC0003DMP400002601	GO:0005507	MF
PGSC0003DMP400002601	GO:0009055	MF
PGSC0003DMP400002602	GO:0004106	MF
PGSC0003DMP400002602	GO:0016688	MF
PGSC0003DMP400002603	GO:0016758	MF
PGSC0003DMP400002604	GO:0034450	MF
PGSC0003DMP400002605	GO:0034450	MF
PGSC0003DMP400002606	GO:0034450	MF
[truncated: 93,941 more rows]
