# Supplementary material for: Evaluation and integration of functional annotation pipelines for newly sequenced organisms: the potato genome as a test case
Source: BMC Plant Biol. 2014 Dec 5;14:329. doi: 10.1186/s12870-014-0329-9 (PMC4274702; doi:10.1186/s12870-014-0329-9)
Supplement: Additional file 3: Table S2. — BLAST2GO PGSC pipeline output. [file 12870_2014_329_MOESM3_ESM.xls]

Supplemental Table 2. BLAST2GO PGSC pipeline output
Gene	GO_term	GO_term_type
PGSC0003DMP400000010	GO:0005515	MF
PGSC0003DMP400000010	GO:0015446	MF
PGSC0003DMP400000010	GO:0005524	MF
PGSC0003DMP400000016	GO:0003723	MF
PGSC0003DMP400000027	GO:0003700	MF
PGSC0003DMP400000027	GO:0003677	MF
PGSC0003DMP400000027	GO:0046983	MF
PGSC0003DMP400000029	GO:0005488	MF
PGSC0003DMP400000033	GO:0047262	MF
PGSC0003DMP400000035	GO:0005506	MF
PGSC0003DMP400000035	GO:0016707	MF
PGSC0003DMP400000040	GO:0003860	MF
PGSC0003DMP400000040	GO:0010291	MF
PGSC0003DMP400000046	GO:0003860	MF
PGSC0003DMP400000046	GO:0004300	MF
PGSC0003DMP400000046	GO:0010291	MF
PGSC0003DMP400000052	GO:0017111	MF
PGSC0003DMP400000052	GO:0005524	MF
PGSC0003DMP400000053	GO:0005524	MF
PGSC0003DMP400000053	GO:0008568	MF
PGSC0003DMP400000056	GO:0008831	MF
PGSC0003DMP400000056	GO:0016740	MF
PGSC0003DMP400000058	GO:0004471	MF
PGSC0003DMP400000058	GO:0050897	MF
PGSC0003DMP400000058	GO:0051287	MF
PGSC0003DMP400000058	GO:0016619	MF
PGSC0003DMP400000058	GO:0005524	MF
PGSC0003DMP400000058	GO:0008270	MF
PGSC0003DMP400000058	GO:0042803	MF
PGSC0003DMP400000059	GO:0016616	MF
PGSC0003DMP400000066	GO:0004090	MF
PGSC0003DMP400000066	GO:0047504	MF
PGSC0003DMP400000066	GO:0008106	MF
PGSC0003DMP400000066	GO:0050221	MF
PGSC0003DMP400000066	GO:0047501	MF
PGSC0003DMP400000068	GO:0016616	MF
PGSC0003DMP400000071	GO:0016740	MF
PGSC0003DMP400000071	GO:0003989	MF
PGSC0003DMP400000076	GO:0003677	MF
PGSC0003DMP400000076	GO:0003700	MF
PGSC0003DMP400000076	GO:0003682	MF
PGSC0003DMP400000080	GO:0005524	MF
PGSC0003DMP400000080	GO:0016818	MF
PGSC0003DMP400000081	GO:0004601	MF
PGSC0003DMP400000082	GO:0005524	MF
PGSC0003DMP400000082	GO:0016818	MF
PGSC0003DMP400000089	GO:0005524	MF
PGSC0003DMP400000089	GO:0016818	MF
PGSC0003DMP400000090	GO:0005524	MF
PGSC0003DMP400000090	GO:0016818	MF
PGSC0003DMP400000091	GO:0005524	MF
PGSC0003DMP400000091	GO:0016818	MF
PGSC0003DMP400000095	GO:0030551	MF
PGSC0003DMP400000095	GO:0016290	MF
PGSC0003DMP400000096	GO:0004806	MF
PGSC0003DMP400000102	GO:0005089	MF
PGSC0003DMP400000107	GO:0004672	MF
PGSC0003DMP400000107	GO:0000166	MF
PGSC0003DMP400000112	GO:0015250	MF
PGSC0003DMP400000113	GO:0003841	MF
PGSC0003DMP400000113	GO:0004366	MF
PGSC0003DMP400000115	GO:0005315	MF
PGSC0003DMP400000115	GO:0008514	MF
PGSC0003DMP400000117	GO:0005507	MF
PGSC0003DMP400000117	GO:0016740	MF
PGSC0003DMP400000117	GO:0004124	MF
PGSC0003DMP400000117	GO:0050017	MF
PGSC0003DMP400000126	GO:0003677	MF
PGSC0003DMP400000126	GO:0005524	MF
PGSC0003DMP400000126	GO:0016740	MF
PGSC0003DMP400000126	GO:0005515	MF
PGSC0003DMP400000126	GO:0004386	MF
PGSC0003DMP400000126	GO:0003682	MF
PGSC0003DMP400000127	GO:0097159	MF
PGSC0003DMP400000127	GO:1901363	MF
PGSC0003DMP400000138	GO:0005524	MF
PGSC0003DMP400000138	GO:0004709	MF
PGSC0003DMP400000144	GO:0004707	MF
PGSC0003DMP400000144	GO:0005524	MF
PGSC0003DMP400000146	GO:0016758	MF
PGSC0003DMP400000147	GO:0016757	MF
PGSC0003DMP400000148	GO:0016758	MF
PGSC0003DMP400000153	GO:0046872	MF
PGSC0003DMP400000159	GO:0004177	MF
PGSC0003DMP400000167	GO:0008270	MF
PGSC0003DMP400000169	GO:0008168	MF
PGSC0003DMP400000173	GO:0003796	MF
PGSC0003DMP400000174	GO:0003796	MF
PGSC0003DMP400000181	GO:0042285	MF
PGSC0003DMP400000183	GO:0016757	MF
PGSC0003DMP400000199	GO:0003743	MF
PGSC0003DMP400000201	GO:0003677	MF
PGSC0003DMP400000203	GO:0030246	MF
PGSC0003DMP400000203	GO:0004034	MF
PGSC0003DMP400000206	GO:0004842	MF
PGSC0003DMP400000212	GO:0004713	MF
PGSC0003DMP400000212	GO:0005524	MF
PGSC0003DMP400000215	GO:0080123	MF
PGSC0003DMP400000215	GO:0070566	MF
PGSC0003DMP400000225	GO:0004386	MF
PGSC0003DMP400000225	GO:0000166	MF
PGSC0003DMP400000230	GO:0016787	MF
PGSC0003DMP400000254	GO:0004430	MF
PGSC0003DMP400000259	GO:0008565	MF
PGSC0003DMP400000262	GO:0005488	MF
PGSC0003DMP400000268	GO:0004674	MF
PGSC0003DMP400000268	GO:0005524	MF
PGSC0003DMP400000269	GO:0005388	MF
PGSC0003DMP400000269	GO:0046872	MF
PGSC0003DMP400000269	GO:0016758	MF
PGSC0003DMP400000269	GO:0005524	MF
PGSC0003DMP400000271	GO:0005525	MF
PGSC0003DMP400000271	GO:0016787	MF
PGSC0003DMP400000277	GO:0005488	MF
PGSC0003DMP400000277	GO:0016491	MF
PGSC0003DMP400000278	GO:0003735	MF
PGSC0003DMP400000292	GO:0005509	MF
PGSC0003DMP400000292	GO:0005546	MF
PGSC0003DMP400000292	GO:0004630	MF
PGSC0003DMP400000292	GO:0005515	MF
PGSC0003DMP400000292	GO:0070290	MF
PGSC0003DMP400000294	GO:0042802	MF
PGSC0003DMP400000294	GO:0004252	MF
PGSC0003DMP400000295	GO:0042802	MF
PGSC0003DMP400000295	GO:0004252	MF
PGSC0003DMP400000295	GO:0032440	MF
PGSC0003DMP400000297	GO:0003677	MF
PGSC0003DMP400000297	GO:0046983	MF
PGSC0003DMP400000297	GO:0003700	MF
PGSC0003DMP400000297	GO:0032440	MF
PGSC0003DMP400000301	GO:0016779	MF
PGSC0003DMP400000304	GO:0004672	MF
PGSC0003DMP400000304	GO:0000166	MF
PGSC0003DMP400000323	GO:0047364	MF
PGSC0003DMP400000324	GO:0046872	MF
PGSC0003DMP400000324	GO:0016491	MF
PGSC0003DMP400000325	GO:0020037	MF
PGSC0003DMP400000325	GO:0016705	MF
PGSC0003DMP400000325	GO:0004497	MF
PGSC0003DMP400000325	GO:0009055	MF
PGSC0003DMP400000326	GO:0046872	MF
PGSC0003DMP400000326	GO:0016491	MF
PGSC0003DMP400000327	GO:0020037	MF
PGSC0003DMP400000327	GO:0009055	MF
PGSC0003DMP400000327	GO:0070330	MF
PGSC0003DMP400000328	GO:0020037	MF
PGSC0003DMP400000328	GO:0009055	MF
PGSC0003DMP400000328	GO:0070330	MF
PGSC0003DMP400000337	GO:0046481	MF
PGSC0003DMP400000338	GO:0004488	MF
PGSC0003DMP400000338	GO:0004477	MF
PGSC0003DMP400000339	GO:0015299	MF
PGSC0003DMP400000343	GO:0051015	MF
PGSC0003DMP400000343	GO:0008270	MF
PGSC0003DMP400000353	GO:0003779	MF
PGSC0003DMP400000360	GO:0008835	MF
PGSC0003DMP400000360	GO:0008270	MF
PGSC0003DMP400000362	GO:0030551	MF
PGSC0003DMP400000362	GO:0016290	MF
PGSC0003DMP400000365	GO:0003723	MF
PGSC0003DMP400000366	GO:0003735	MF
PGSC0003DMP400000367	GO:0003700	MF
PGSC0003DMP400000367	GO:0016161	MF
PGSC0003DMP400000370	GO:0016707	MF
PGSC0003DMP400000370	GO:0016702	MF
PGSC0003DMP400000377	GO:0005515	MF
PGSC0003DMP400000382	GO:0004842	MF
PGSC0003DMP400000386	GO:0004672	MF
PGSC0003DMP400000386	GO:0000166	MF
PGSC0003DMP400000386	GO:0030246	MF
PGSC0003DMP400000404	GO:0016174	MF
PGSC0003DMP400000406	GO:0004650	MF
PGSC0003DMP400000410	GO:0017050	MF
PGSC0003DMP400000410	GO:0004143	MF
PGSC0003DMP400000411	GO:0005488	MF
PGSC0003DMP400000412	GO:0048037	MF
PGSC0003DMP400000412	GO:0008465	MF
PGSC0003DMP400000412	GO:0042803	MF
PGSC0003DMP400000416	GO:0003677	MF
PGSC0003DMP400000416	GO:0008465	MF
PGSC0003DMP400000416	GO:0048037	MF
PGSC0003DMP400000416	GO:0003682	MF
PGSC0003DMP400000417	GO:0030170	MF
PGSC0003DMP400000417	GO:0016847	MF
PGSC0003DMP400000418	GO:0008270	MF
PGSC0003DMP400000431	GO:0047617	MF
PGSC0003DMP400000446	GO:0016788	MF
PGSC0003DMP400000447	GO:0009022	MF
PGSC0003DMP400000447	GO:0004527	MF
PGSC0003DMP400000450	GO:0015136	MF
PGSC0003DMP400000450	GO:0005351	MF
PGSC0003DMP400000450	GO:0005456	MF
PGSC0003DMP400000451	GO:0080122	MF
PGSC0003DMP400000451	GO:0015217	MF
PGSC0003DMP400000451	GO:0005347	MF
PGSC0003DMP400000453	GO:0003700	MF
PGSC0003DMP400000453	GO:0043565	MF
PGSC0003DMP400000454	GO:0003677	MF
PGSC0003DMP400000454	GO:0003700	MF
PGSC0003DMP400000454	GO:0003682	MF
PGSC0003DMP400000455	GO:0003677	MF
PGSC0003DMP400000455	GO:0046982	MF
PGSC0003DMP400000458	GO:0003824	MF
PGSC0003DMP400000458	GO:0005515	MF
PGSC0003DMP400000459	GO:0010427	MF
PGSC0003DMP400000463	GO:0003676	MF
PGSC0003DMP400000463	GO:0008026	MF
PGSC0003DMP400000463	GO:0005524	MF
PGSC0003DMP400000465	GO:0016874	MF
PGSC0003DMP400000466	GO:0005242	MF
PGSC0003DMP400000466	GO:0005221	MF
PGSC0003DMP400000468	GO:0005488	MF
PGSC0003DMP400000471	GO:0005488	MF
PGSC0003DMP400000483	GO:0043424	MF
PGSC0003DMP400000483	GO:0005525	MF
PGSC0003DMP400000483	GO:0030276	MF
PGSC0003DMP400000483	GO:0003924	MF
PGSC0003DMP400000486	GO:0004842	MF
PGSC0003DMP400000486	GO:0008270	MF
PGSC0003DMP400000488	GO:0004190	MF
PGSC0003DMP400000489	GO:0016491	MF
PGSC0003DMP400000489	GO:0046983	MF
PGSC0003DMP400000489	GO:0003700	MF
PGSC0003DMP400000496	GO:0000166	MF
PGSC0003DMP400000501	GO:0050201	MF
PGSC0003DMP400000501	GO:0005524	MF
PGSC0003DMP400000501	GO:0004335	MF
PGSC0003DMP400000501	GO:0047341	MF
PGSC0003DMP400000506	GO:0003676	MF
PGSC0003DMP400000506	GO:0000166	MF
PGSC0003DMP400000510	GO:0016874	MF
PGSC0003DMP400000513	GO:0016887	MF
PGSC0003DMP400000513	GO:0005524	MF
PGSC0003DMP400000514	GO:0016711	MF
PGSC0003DMP400000514	GO:0009055	MF
PGSC0003DMP400000514	GO:0020037	MF
PGSC0003DMP400000516	GO:0003825	MF
PGSC0003DMP400000516	GO:0004805	MF
PGSC0003DMP400000519	GO:0043565	MF
PGSC0003DMP400000530	GO:0005488	MF
PGSC0003DMP400000531	GO:0016740	MF
PGSC0003DMP400000543	GO:0008171	MF
PGSC0003DMP400000549	GO:0004708	MF
PGSC0003DMP400000549	GO:0004674	MF
PGSC0003DMP400000549	GO:0005524	MF
PGSC0003DMP400000551	GO:0004144	MF
PGSC0003DMP400000555	GO:0003677	MF
PGSC0003DMP400000556	GO:0050660	MF
PGSC0003DMP400000556	GO:0008762	MF
PGSC0003DMP400000556	GO:0019139	MF
PGSC0003DMP400000558	GO:0003676	MF
PGSC0003DMP400000558	GO:0008270	MF
PGSC0003DMP400000558	GO:0003824	MF
PGSC0003DMP400000565	GO:0009001	MF
PGSC0003DMP400000572	GO:0030170	MF
PGSC0003DMP400000572	GO:0016847	MF
PGSC0003DMP400000573	GO:0015078	MF
PGSC0003DMP400000574	GO:0003735	MF
PGSC0003DMP400000578	GO:0005506	MF
PGSC0003DMP400000578	GO:0050113	MF
PGSC0003DMP400000580	GO:0003840	MF
PGSC0003DMP400000580	GO:0016756	MF
PGSC0003DMP400000581	GO:0046872	MF
PGSC0003DMP400000581	GO:0004222	MF
PGSC0003DMP400000581	GO:0005524	MF
PGSC0003DMP400000583	GO:0003779	MF
PGSC0003DMP400000586	GO:0030599	MF
PGSC0003DMP400000586	GO:0045330	MF
PGSC0003DMP400000588	GO:0008270	MF
PGSC0003DMP400000588	GO:0005524	MF
PGSC0003DMP400000588	GO:0004340	MF
PGSC0003DMP400000588	GO:0008865	MF
PGSC0003DMP400000590	GO:0008120	MF
PGSC0003DMP400000594	GO:0016763	MF
PGSC0003DMP400000602	GO:0046872	MF
PGSC0003DMP400000602	GO:0004462	MF
PGSC0003DMP400000605	GO:0005525	MF
PGSC0003DMP400000605	GO:0004767	MF
PGSC0003DMP400000609	GO:0005515	MF
PGSC0003DMP400000609	GO:0000166	MF
PGSC0003DMP400000609	GO:0004674	MF
PGSC0003DMP400000609	GO:0019912	MF
PGSC0003DMP400000613	GO:0003700	MF
PGSC0003DMP400000621	GO:0016887	MF
PGSC0003DMP400000621	GO:0005524	MF
PGSC0003DMP400000631	GO:0001758	MF
PGSC0003DMP400000631	GO:0050269	MF
PGSC0003DMP400000634	GO:0001104	MF
PGSC0003DMP400000640	GO:0005515	MF
PGSC0003DMP400000641	GO:0004467	MF
PGSC0003DMP400000642	GO:0005515	MF
PGSC0003DMP400000642	GO:0000166	MF
PGSC0003DMP400000644	GO:0004697	MF
PGSC0003DMP400000644	GO:0005524	MF
PGSC0003DMP400000649	GO:0045435	MF
PGSC0003DMP400000649	GO:0016705	MF
PGSC0003DMP400000650	GO:0005385	MF
PGSC0003DMP400000652	GO:0050660	MF
PGSC0003DMP400000652	GO:0008762	MF
PGSC0003DMP400000652	GO:0019139	MF
PGSC0003DMP400000654	GO:0003743	MF
PGSC0003DMP400000655	GO:0004088	MF
PGSC0003DMP400000657	GO:0008131	MF
PGSC0003DMP400000661	GO:0030246	MF
PGSC0003DMP400000661	GO:0004565	MF
PGSC0003DMP400000664	GO:0003676	MF
PGSC0003DMP400000670	GO:0008780	MF
PGSC0003DMP400000672	GO:0015228	MF
PGSC0003DMP400000675	GO:0005515	MF
PGSC0003DMP400000675	GO:0008469	MF
PGSC0003DMP400000677	GO:0003723	MF
PGSC0003DMP400000677	GO:0000166	MF
PGSC0003DMP400000681	GO:0003735	MF
PGSC0003DMP400000684	GO:0046872	MF
PGSC0003DMP400000684	GO:0004222	MF
PGSC0003DMP400000685	GO:0010179	MF
PGSC0003DMP400000689	GO:0005515	MF
PGSC0003DMP400000691	GO:0003677	MF
PGSC0003DMP400000691	GO:0003682	MF
PGSC0003DMP400000695	GO:0004725	MF
PGSC0003DMP400000695	GO:0008138	MF
PGSC0003DMP400000696	GO:0046961	MF
PGSC0003DMP400000696	GO:0046933	MF
PGSC0003DMP400000696	GO:0005524	MF
PGSC0003DMP400000698	GO:0042973	MF
PGSC0003DMP400000699	GO:0005524	MF
PGSC0003DMP400000699	GO:0004814	MF
PGSC0003DMP400000705	GO:0016491	MF
PGSC0003DMP400000705	GO:0016805	MF
PGSC0003DMP400000707	GO:0000166	MF
PGSC0003DMP400000707	GO:0016491	MF
PGSC0003DMP400000707	GO:0004674	MF
PGSC0003DMP400000708	GO:0020037	MF
PGSC0003DMP400000711	GO:0046872	MF
PGSC0003DMP400000711	GO:0051287	MF
PGSC0003DMP400000711	GO:0016619	MF
PGSC0003DMP400000711	GO:0004473	MF
PGSC0003DMP400000717	GO:0016779	MF
PGSC0003DMP400000728	GO:0043565	MF
PGSC0003DMP400000728	GO:0003700	MF
PGSC0003DMP400000730	GO:0016740	MF
PGSC0003DMP400000731	GO:0005354	MF
PGSC0003DMP400000731	GO:0032440	MF
PGSC0003DMP400000741	GO:0005524	MF
PGSC0003DMP400000741	GO:0004674	MF
PGSC0003DMP400000746	GO:0005515	MF
PGSC0003DMP400000747	GO:0046983	MF
PGSC0003DMP400000750	GO:0008692	MF
PGSC0003DMP400000750	GO:0003857	MF
PGSC0003DMP400000750	GO:0050662	MF
PGSC0003DMP400000750	GO:0004300	MF
PGSC0003DMP400000753	GO:0005089	MF
PGSC0003DMP400000754	GO:0008236	MF
PGSC0003DMP400000755	GO:0005524	MF
PGSC0003DMP400000755	GO:0004674	MF
PGSC0003DMP400000756	GO:0043565	MF
PGSC0003DMP400000756	GO:0003700	MF
PGSC0003DMP400000759	GO:0005524	MF
PGSC0003DMP400000761	GO:0046872	MF
PGSC0003DMP400000762	GO:0005199	MF
PGSC0003DMP400000762	GO:0005515	MF
PGSC0003DMP400000771	GO:0003676	MF
PGSC0003DMP400000776	GO:0004842	MF
PGSC0003DMP400000776	GO:0070696	MF
PGSC0003DMP400000783	GO:0005524	MF
PGSC0003DMP400000788	GO:0005515	MF
PGSC0003DMP400000788	GO:0015450	MF
PGSC0003DMP400000791	GO:0048040	MF
PGSC0003DMP400000791	GO:0050662	MF
PGSC0003DMP400000792	GO:0003677	MF
PGSC0003DMP400000792	GO:0046982	MF
PGSC0003DMP400000796	GO:0008810	MF
PGSC0003DMP400000796	GO:0016762	MF
PGSC0003DMP400000806	GO:0015020	MF
PGSC0003DMP400000819	GO:0046872	MF
PGSC0003DMP400000819	GO:0004784	MF
PGSC0003DMP400000819	GO:0004601	MF
PGSC0003DMP400000822	GO:0003676	MF
PGSC0003DMP400000822	GO:0008270	MF
PGSC0003DMP400000823	GO:0003677	MF
PGSC0003DMP400000823	GO:0046982	MF
PGSC0003DMP400000831	GO:0004185	MF
PGSC0003DMP400000835	GO:0020037	MF
PGSC0003DMP400000835	GO:0016705	MF
PGSC0003DMP400000835	GO:0004497	MF
PGSC0003DMP400000835	GO:0009055	MF
PGSC0003DMP400000847	GO:0004190	MF
PGSC0003DMP400000852	GO:0016747	MF
PGSC0003DMP400000854	GO:0016740	MF
PGSC0003DMP400000855	GO:0016757	MF
PGSC0003DMP400000857	GO:0048040	MF
PGSC0003DMP400000857	GO:0051287	MF
PGSC0003DMP400000859	GO:0004871	MF
PGSC0003DMP400000866	GO:0004672	MF
PGSC0003DMP400000866	GO:0000166	MF
PGSC0003DMP400000868	GO:0005524	MF
PGSC0003DMP400000868	GO:0005200	MF
PGSC0003DMP400000870	GO:0004842	MF
PGSC0003DMP400000870	GO:0008270	MF
PGSC0003DMP400000877	GO:0005524	MF
PGSC0003DMP400000880	GO:0005515	MF
PGSC0003DMP400000880	GO:0003677	MF
PGSC0003DMP400000880	GO:0003700	MF
PGSC0003DMP400000881	GO:0005515	MF
PGSC0003DMP400000881	GO:0003677	MF
PGSC0003DMP400000881	GO:0003700	MF
PGSC0003DMP400000884	GO:0004185	MF
PGSC0003DMP400000894	GO:0005047	MF
PGSC0003DMP400000894	GO:0005525	MF
PGSC0003DMP400000897	GO:0097159	MF
PGSC0003DMP400000897	GO:0016874	MF
PGSC0003DMP400000897	GO:1901363	MF
PGSC0003DMP400000901	GO:0019843	MF
PGSC0003DMP400000901	GO:0003735	MF
PGSC0003DMP400000902	GO:0032441	MF
PGSC0003DMP400000902	GO:0050897	MF
PGSC0003DMP400000902	GO:0010277	MF
PGSC0003DMP400000902	GO:0051537	MF
PGSC0003DMP400000902	GO:0008660	MF
PGSC0003DMP400000902	GO:0019148	MF
PGSC0003DMP400000904	GO:0004693	MF
PGSC0003DMP400000904	GO:0005515	MF
PGSC0003DMP400000904	GO:0016538	MF
PGSC0003DMP400000909	GO:0003676	MF
PGSC0003DMP400000909	GO:0000166	MF
PGSC0003DMP400000910	GO:0015095	MF
PGSC0003DMP400000916	GO:0016298	MF
PGSC0003DMP400000918	GO:0004607	MF
PGSC0003DMP400000918	GO:0046027	MF
PGSC0003DMP400000927	GO:0046872	MF
PGSC0003DMP400000927	GO:0051266	MF
PGSC0003DMP400000927	GO:0016852	MF
PGSC0003DMP400000928	GO:0003676	MF
PGSC0003DMP400000928	GO:0005524	MF
PGSC0003DMP400000928	GO:0008026	MF
PGSC0003DMP400000929	GO:0003678	MF
PGSC0003DMP400000929	GO:0003676	MF
PGSC0003DMP400000929	GO:0008026	MF
PGSC0003DMP400000929	GO:0005524	MF
PGSC0003DMP400000932	GO:0003676	MF
PGSC0003DMP400000932	GO:0008026	MF
PGSC0003DMP400000932	GO:0005524	MF
PGSC0003DMP400000939	GO:0051287	MF
PGSC0003DMP400000939	GO:0004450	MF
PGSC0003DMP400000939	GO:0000287	MF
PGSC0003DMP400000942	GO:0009055	MF
PGSC0003DMP400000942	GO:0008794	MF
PGSC0003DMP400000942	GO:0015035	MF
PGSC0003DMP400000943	GO:0016429	MF
PGSC0003DMP400000946	GO:0005215	MF
PGSC0003DMP400000947	GO:0003677	MF
PGSC0003DMP400000947	GO:0003682	MF
PGSC0003DMP400000948	GO:0016656	MF
PGSC0003DMP400000948	GO:0050660	MF
PGSC0003DMP400000948	GO:0015036	MF
PGSC0003DMP400000951	GO:0003735	MF
PGSC0003DMP400000952	GO:0003735	MF
PGSC0003DMP400000961	GO:0005524	MF
PGSC0003DMP400000961	GO:0004012	MF
PGSC0003DMP400000961	GO:0000287	MF
PGSC0003DMP400000961	GO:0015662	MF
PGSC0003DMP400000961	GO:0019829	MF
PGSC0003DMP400000965	GO:0008270	MF
PGSC0003DMP400000965	GO:0004089	MF
PGSC0003DMP400000966	GO:0032440	MF
PGSC0003DMP400000966	GO:0004252	MF
PGSC0003DMP400000967	GO:0003676	MF
PGSC0003DMP400000967	GO:0008270	MF
PGSC0003DMP400000967	GO:0004527	MF
PGSC0003DMP400000968	GO:0051287	MF
PGSC0003DMP400000968	GO:0008863	MF
PGSC0003DMP400000968	GO:0016616	MF
PGSC0003DMP400000969	GO:0003824	MF
PGSC0003DMP400000970	GO:0046872	MF
PGSC0003DMP400000970	GO:0008081	MF
PGSC0003DMP400000971	GO:0003700	MF
PGSC0003DMP400000971	GO:0000976	MF
PGSC0003DMP400000971	GO:0042803	MF
PGSC0003DMP400000975	GO:0004672	MF
PGSC0003DMP400000976	GO:0015079	MF
PGSC0003DMP400000994	GO:0004601	MF
PGSC0003DMP400000994	GO:0020037	MF
PGSC0003DMP400000994	GO:0016165	MF
PGSC0003DMP400000996	GO:0020037	MF
PGSC0003DMP400000996	GO:0004601	MF
PGSC0003DMP400000996	GO:0016165	MF
PGSC0003DMP400001000	GO:0016174	MF
PGSC0003DMP400001000	GO:0020037	MF
PGSC0003DMP400001000	GO:0004601	MF
PGSC0003DMP400001000	GO:0016165	MF
PGSC0003DMP400001011	GO:0008484	MF
PGSC0003DMP400001011	GO:0016740	MF
PGSC0003DMP400001013	GO:0001104	MF
PGSC0003DMP400001015	GO:0020037	MF
PGSC0003DMP400001015	GO:0004601	MF
PGSC0003DMP400001016	GO:0008270	MF
PGSC0003DMP400001018	GO:0047274	MF
PGSC0003DMP400001018	GO:0047268	MF
PGSC0003DMP400001019	GO:0008375	MF
PGSC0003DMP400001023	GO:0004672	MF
PGSC0003DMP400001023	GO:0000166	MF
PGSC0003DMP400001026	GO:0003723	MF
PGSC0003DMP400001026	GO:0004654	MF
PGSC0003DMP400001026	GO:0000175	MF
PGSC0003DMP400001028	GO:0003676	MF
PGSC0003DMP400001028	GO:0008026	MF
PGSC0003DMP400001028	GO:0005524	MF
PGSC0003DMP400001029	GO:0005515	MF
PGSC0003DMP400001029	GO:0004674	MF
PGSC0003DMP400001029	GO:0004842	MF
PGSC0003DMP400001029	GO:0005524	MF
PGSC0003DMP400001030	GO:0042586	MF
PGSC0003DMP400001030	GO:0008463	MF
PGSC0003DMP400001030	GO:0005506	MF
PGSC0003DMP400001032	GO:0004553	MF
PGSC0003DMP400001035	GO:0016616	MF
PGSC0003DMP400001044	GO:0016740	MF
PGSC0003DMP400001053	GO:0003755	MF
PGSC0003DMP400001057	GO:0051119	MF
PGSC0003DMP400001061	GO:0005524	MF
PGSC0003DMP400001061	GO:0001758	MF
PGSC0003DMP400001066	GO:0005516	MF
PGSC0003DMP400001066	GO:0005249	MF
PGSC0003DMP400001066	GO:0030551	MF
PGSC0003DMP400001075	GO:0016491	MF
PGSC0003DMP400001075	GO:0005488	MF
PGSC0003DMP400001078	GO:0005525	MF
PGSC0003DMP400001084	GO:0008728	MF
PGSC0003DMP400001084	GO:0016787	MF
PGSC0003DMP400001088	GO:0005515	MF
PGSC0003DMP400001088	GO:0004683	MF
PGSC0003DMP400001088	GO:0005524	MF
PGSC0003DMP400001091	GO:0004871	MF
PGSC0003DMP400001091	GO:0005515	MF
PGSC0003DMP400001094	GO:0004553	MF
PGSC0003DMP400001108	GO:0005509	MF
PGSC0003DMP400001116	GO:0005507	MF
PGSC0003DMP400001118	GO:0046872	MF
PGSC0003DMP400001122	GO:0020037	MF
PGSC0003DMP400001122	GO:0004601	MF
PGSC0003DMP400001124	GO:0047763	MF
PGSC0003DMP400001124	GO:0046983	MF
PGSC0003DMP400001124	GO:0033799	MF
PGSC0003DMP400001124	GO:0030755	MF
PGSC0003DMP400001129	GO:0046872	MF
PGSC0003DMP400001129	GO:0016705	MF
PGSC0003DMP400001129	GO:0004497	MF
PGSC0003DMP400001130	GO:0020037	MF
PGSC0003DMP400001130	GO:0009055	MF
PGSC0003DMP400001130	GO:0070330	MF
PGSC0003DMP400001134	GO:0005351	MF
PGSC0003DMP400001134	GO:0032440	MF
PGSC0003DMP400001136	GO:0008137	MF
PGSC0003DMP400001136	GO:0050897	MF
PGSC0003DMP400001136	GO:0009055	MF
PGSC0003DMP400001140	GO:0005506	MF
PGSC0003DMP400001157	GO:0003677	MF
PGSC0003DMP400001166	GO:0008270	MF
PGSC0003DMP400001167	GO:0004672	MF
PGSC0003DMP400001167	GO:0000166	MF
PGSC0003DMP400001168	GO:0005388	MF
PGSC0003DMP400001172	GO:0045486	MF
PGSC0003DMP400001177	GO:0008236	MF
PGSC0003DMP400001178	GO:0042802	MF
PGSC0003DMP400001178	GO:0004252	MF
PGSC0003DMP400001181	GO:0008236	MF
PGSC0003DMP400001182	GO:0008236	MF
PGSC0003DMP400001189	GO:0045431	MF
PGSC0003DMP400001190	GO:0016491	MF
PGSC0003DMP400001193	GO:0016491	MF
PGSC0003DMP400001194	GO:0045431	MF
PGSC0003DMP400001196	GO:0016706	MF
PGSC0003DMP400001200	GO:0016706	MF
PGSC0003DMP400001201	GO:0016706	MF
PGSC0003DMP400001215	GO:0005488	MF
PGSC0003DMP400001219	GO:0005515	MF
PGSC0003DMP400001219	GO:0004650	MF
PGSC0003DMP400001223	GO:0016757	MF
PGSC0003DMP400001227	GO:0005509	MF
PGSC0003DMP400001227	GO:0005546	MF
PGSC0003DMP400001227	GO:0004630	MF
PGSC0003DMP400001227	GO:0070290	MF
PGSC0003DMP400001235	GO:0008327	MF
PGSC0003DMP400001242	GO:0008312	MF
PGSC0003DMP400001242	GO:0005525	MF
PGSC0003DMP400001242	GO:0003924	MF
PGSC0003DMP400001242	GO:0003729	MF
PGSC0003DMP400001247	GO:0008017	MF
PGSC0003DMP400001253	GO:0046872	MF
PGSC0003DMP400001253	GO:0016491	MF
PGSC0003DMP400001253	GO:0016855	MF
PGSC0003DMP400001256	GO:0004462	MF
PGSC0003DMP400001260	GO:0016798	MF
PGSC0003DMP400001263	GO:0043565	MF
PGSC0003DMP400001263	GO:0003700	MF
PGSC0003DMP400001265	GO:0009927	MF
PGSC0003DMP400001265	GO:0032440	MF
PGSC0003DMP400001266	GO:0016717	MF
PGSC0003DMP400001266	GO:0009979	MF
PGSC0003DMP400001268	GO:0004142	MF
PGSC0003DMP400001272	GO:0005524	MF
PGSC0003DMP400001272	GO:0004674	MF
PGSC0003DMP400001287	GO:0046872	MF
PGSC0003DMP400001287	GO:0016705	MF
PGSC0003DMP400001287	GO:0004497	MF
PGSC0003DMP400001288	GO:0005524	MF
PGSC0003DMP400001288	GO:0004674	MF
PGSC0003DMP400001290	GO:0047632	MF
PGSC0003DMP400001290	GO:0004668	MF
PGSC0003DMP400001291	GO:0003723	MF
PGSC0003DMP400001304	GO:0052689	MF
PGSC0003DMP400001305	GO:0003756	MF
PGSC0003DMP400001305	GO:0009055	MF
PGSC0003DMP400001305	GO:0015035	MF
PGSC0003DMP400001306	GO:0005516	MF
PGSC0003DMP400001306	GO:0004725	MF
PGSC0003DMP400001306	GO:0008138	MF
PGSC0003DMP400001306	GO:0033549	MF
PGSC0003DMP400001308	GO:0016874	MF
PGSC0003DMP400001309	GO:0005543	MF
PGSC0003DMP400001309	GO:0005515	MF
PGSC0003DMP400001311	GO:0031386	MF
PGSC0003DMP400001311	GO:0005515	MF
PGSC0003DMP400001311	GO:0016462	MF
PGSC0003DMP400001315	GO:0008810	MF
PGSC0003DMP400001318	GO:0005215	MF
PGSC0003DMP400001319	GO:0003872	MF
PGSC0003DMP400001319	GO:0047334	MF
PGSC0003DMP400001319	GO:0005524	MF
PGSC0003DMP400001320	GO:0003676	MF
PGSC0003DMP400001320	GO:0000166	MF
PGSC0003DMP400001327	GO:0008270	MF
PGSC0003DMP400001327	GO:0003677	MF
PGSC0003DMP400001328	GO:0005524	MF
PGSC0003DMP400001328	GO:0004674	MF
PGSC0003DMP400001331	GO:0004715	MF
PGSC0003DMP400001331	GO:0005524	MF
PGSC0003DMP400001331	GO:0004674	MF
PGSC0003DMP400001333	GO:0004519	MF
PGSC0003DMP400001333	GO:0003723	MF
PGSC0003DMP400001335	GO:0005488	MF
PGSC0003DMP400001335	GO:0004518	MF
PGSC0003DMP400001339	GO:0004180	MF
PGSC0003DMP400001343	GO:0005515	MF
PGSC0003DMP400001343	GO:0016787	MF
PGSC0003DMP400001345	GO:0005507	MF
PGSC0003DMP400001345	GO:0052716	MF
PGSC0003DMP400001345	GO:0008447	MF
PGSC0003DMP400001347	GO:0016788	MF
PGSC0003DMP400001350	GO:0003735	MF
PGSC0003DMP400001352	GO:0042973	MF
PGSC0003DMP400001358	GO:0022857	MF
PGSC0003DMP400001367	GO:0004601	MF
PGSC0003DMP400001367	GO:0020037	MF
PGSC0003DMP400001368	GO:0004601	MF
PGSC0003DMP400001368	GO:0020037	MF
PGSC0003DMP400001369	GO:0008601	MF
PGSC0003DMP400001369	GO:0008266	MF
PGSC0003DMP400001374	GO:0005488	MF
PGSC0003DMP400001376	GO:0004674	MF
PGSC0003DMP400001376	GO:0005524	MF
PGSC0003DMP400001377	GO:0005198	MF
PGSC0003DMP400001384	GO:0003690	MF
PGSC0003DMP400001384	GO:0000166	MF
PGSC0003DMP400001384	GO:0003697	MF
PGSC0003DMP400001385	GO:0003677	MF
PGSC0003DMP400001385	GO:0003682	MF
PGSC0003DMP400001387	GO:0003824	MF
PGSC0003DMP400001391	GO:0030599	MF
PGSC0003DMP400001391	GO:0045330	MF
PGSC0003DMP400001402	GO:0005215	MF
PGSC0003DMP400001403	GO:0016787	MF
PGSC0003DMP400001403	GO:0005525	MF
PGSC0003DMP400001406	GO:0042973	MF
PGSC0003DMP400001409	GO:0003779	MF
PGSC0003DMP400001410	GO:0005524	MF
PGSC0003DMP400001410	GO:0004674	MF
PGSC0003DMP400001412	GO:0046872	MF
PGSC0003DMP400001412	GO:0009055	MF
PGSC0003DMP400001412	GO:0008137	MF
PGSC0003DMP400001412	GO:0051539	MF
PGSC0003DMP400001419	GO:0016491	MF
PGSC0003DMP400001419	GO:0016301	MF
PGSC0003DMP400001419	GO:0000166	MF
PGSC0003DMP400001422	GO:0003677	MF
PGSC0003DMP400001422	GO:0003682	MF
PGSC0003DMP400001427	GO:0005484	MF
PGSC0003DMP400001429	GO:0008878	MF
PGSC0003DMP400001431	GO:0004799	MF
PGSC0003DMP400001431	GO:0004146	MF
PGSC0003DMP400001433	GO:0008836	MF
PGSC0003DMP400001436	GO:0005215	MF
PGSC0003DMP400001439	GO:0005249	MF
PGSC0003DMP400001440	GO:0009055	MF
PGSC0003DMP400001440	GO:0016709	MF
PGSC0003DMP400001440	GO:0020037	MF
PGSC0003DMP400001441	GO:0009055	MF
PGSC0003DMP400001441	GO:0020037	MF
PGSC0003DMP400001441	GO:0050593	MF
PGSC0003DMP400001442	GO:0009055	MF
PGSC0003DMP400001442	GO:0016709	MF
PGSC0003DMP400001442	GO:0020037	MF
PGSC0003DMP400001443	GO:0009055	MF
PGSC0003DMP400001443	GO:0016709	MF
PGSC0003DMP400001443	GO:0020037	MF
PGSC0003DMP400001445	GO:0009055	MF
PGSC0003DMP400001445	GO:0016709	MF
PGSC0003DMP400001445	GO:0020037	MF
PGSC0003DMP400001446	GO:0009055	MF
PGSC0003DMP400001446	GO:0016709	MF
PGSC0003DMP400001446	GO:0020037	MF
PGSC0003DMP400001447	GO:0009055	MF
PGSC0003DMP400001447	GO:0016709	MF
PGSC0003DMP400001447	GO:0020037	MF
PGSC0003DMP400001449	GO:0009055	MF
PGSC0003DMP400001449	GO:0016709	MF
PGSC0003DMP400001449	GO:0020037	MF
PGSC0003DMP400001453	GO:0004674	MF
PGSC0003DMP400001457	GO:0004619	MF
PGSC0003DMP400001461	GO:0004674	MF
PGSC0003DMP400001461	GO:0005509	MF
PGSC0003DMP400001461	GO:0005524	MF
PGSC0003DMP400001461	GO:0003779	MF
PGSC0003DMP400001461	GO:0004723	MF
PGSC0003DMP400001462	GO:0016298	MF
PGSC0003DMP400001462	GO:0080031	MF
PGSC0003DMP400001463	GO:0016298	MF
PGSC0003DMP400001463	GO:0080031	MF
PGSC0003DMP400001464	GO:0016298	MF
PGSC0003DMP400001464	GO:0080031	MF
PGSC0003DMP400001466	GO:0009055	MF
PGSC0003DMP400001466	GO:0016709	MF
PGSC0003DMP400001466	GO:0020037	MF
PGSC0003DMP400001468	GO:0009055	MF
PGSC0003DMP400001468	GO:0016709	MF
PGSC0003DMP400001468	GO:0020037	MF
PGSC0003DMP400001472	GO:0005507	MF
PGSC0003DMP400001472	GO:0008447	MF
PGSC0003DMP400001480	GO:0016491	MF
PGSC0003DMP400001487	GO:0097159	MF
PGSC0003DMP400001487	GO:1901363	MF
PGSC0003DMP400001497	GO:0005199	MF
PGSC0003DMP400001500	GO:0030170	MF
PGSC0003DMP400001500	GO:0004398	MF
PGSC0003DMP400001503	GO:0005488	MF
PGSC0003DMP400001505	GO:0015412	MF
PGSC0003DMP400001505	GO:0005524	MF
PGSC0003DMP400001507	GO:0003677	MF
PGSC0003DMP400001508	GO:0003677	MF
PGSC0003DMP400001509	GO:0005488	MF
PGSC0003DMP400001509	GO:0004672	MF
PGSC0003DMP400001515	GO:0046872	MF
PGSC0003DMP400001515	GO:0005543	MF
PGSC0003DMP400001523	GO:0004715	MF
PGSC0003DMP400001523	GO:0016597	MF
PGSC0003DMP400001523	GO:0005524	MF
PGSC0003DMP400001523	GO:0004674	MF
PGSC0003DMP400001524	GO:0004842	MF
PGSC0003DMP400001524	GO:0005515	MF
PGSC0003DMP400001525	GO:0020037	MF
PGSC0003DMP400001525	GO:0016705	MF
PGSC0003DMP400001525	GO:0004497	MF
PGSC0003DMP400001525	GO:0009055	MF
PGSC0003DMP400001527	GO:0043565	MF
PGSC0003DMP400001527	GO:0003700	MF
PGSC0003DMP400001527	GO:0051019	MF
PGSC0003DMP400001530	GO:0008805	MF
PGSC0003DMP400001539	GO:0008233	MF
PGSC0003DMP400001542	GO:0008270	MF
PGSC0003DMP400001548	GO:0046872	MF
PGSC0003DMP400001548	GO:0008235	MF
PGSC0003DMP400001548	GO:0004177	MF
PGSC0003DMP400001559	GO:0003713	MF
PGSC0003DMP400001559	GO:0003677	MF
PGSC0003DMP400001563	GO:0015171	MF
PGSC0003DMP400001564	GO:0016491	MF
PGSC0003DMP400001566	GO:0016491	MF
PGSC0003DMP400001567	GO:0005524	MF
PGSC0003DMP400001567	GO:0016887	MF
PGSC0003DMP400001571	GO:0005488	MF
PGSC0003DMP400001573	GO:0030371	MF
PGSC0003DMP400001574	GO:0047262	MF
PGSC0003DMP400001575	GO:0005488	MF
PGSC0003DMP400001594	GO:0016740	MF
PGSC0003DMP400001605	GO:0016787	MF
PGSC0003DMP400001619	GO:0008171	MF
PGSC0003DMP400001623	GO:0005524	MF
PGSC0003DMP400001623	GO:0004709	MF
PGSC0003DMP400001626	GO:0004672	MF
PGSC0003DMP400001626	GO:0043424	MF
PGSC0003DMP400001632	GO:0030246	MF
PGSC0003DMP400001633	GO:0016829	MF
PGSC0003DMP400001637	GO:0004180	MF
PGSC0003DMP400001641	GO:0004185	MF
PGSC0003DMP400001644	GO:0016301	MF
PGSC0003DMP400001646	GO:0005460	MF
PGSC0003DMP400001650	GO:0008308	MF
PGSC0003DMP400001653	GO:0033772	MF
PGSC0003DMP400001653	GO:0009055	MF
PGSC0003DMP400001653	GO:0020037	MF
PGSC0003DMP400001657	GO:0004715	MF
PGSC0003DMP400001657	GO:0005524	MF
PGSC0003DMP400001657	GO:0004674	MF
PGSC0003DMP400001660	GO:0003676	MF
PGSC0003DMP400001660	GO:0000166	MF
PGSC0003DMP400001662	GO:0003755	MF
PGSC0003DMP400001663	GO:0003735	MF
PGSC0003DMP400001665	GO:0015412	MF
PGSC0003DMP400001665	GO:0005524	MF
PGSC0003DMP400001673	GO:0004316	MF
PGSC0003DMP400001678	GO:0005515	MF
PGSC0003DMP400001684	GO:0003700	MF
PGSC0003DMP400001687	GO:0005515	MF
PGSC0003DMP400001687	GO:0004683	MF
PGSC0003DMP400001687	GO:0005509	MF
PGSC0003DMP400001687	GO:0005524	MF
PGSC0003DMP400001690	GO:0042802	MF
PGSC0003DMP400001690	GO:0004252	MF
PGSC0003DMP400001692	GO:0004467	MF
PGSC0003DMP400001693	GO:0008270	MF
PGSC0003DMP400001693	GO:0050897	MF
PGSC0003DMP400001693	GO:0003735	MF
PGSC0003DMP400001693	GO:0008097	MF
PGSC0003DMP400001694	GO:0020037	MF
PGSC0003DMP400001694	GO:0016688	MF
PGSC0003DMP400001698	GO:0010277	MF
PGSC0003DMP400001698	GO:0016705	MF
PGSC0003DMP400001698	GO:0051537	MF
PGSC0003DMP400001698	GO:0005506	MF
PGSC0003DMP400001703	GO:0042834	MF
PGSC0003DMP400001717	GO:0004540	MF
PGSC0003DMP400001722	GO:0004046	MF
PGSC0003DMP400001722	GO:0008237	MF
PGSC0003DMP400001726	GO:0008320	MF
PGSC0003DMP400001728	GO:0008233	MF
PGSC0003DMP400001728	GO:0016763	MF
PGSC0003DMP400001728	GO:0008658	MF
PGSC0003DMP400001732	GO:0004715	MF
PGSC0003DMP400001732	GO:0030246	MF
PGSC0003DMP400001732	GO:0005524	MF
PGSC0003DMP400001732	GO:0004674	MF
PGSC0003DMP400001751	GO:0003677	MF
PGSC0003DMP400001751	GO:0003682	MF
PGSC0003DMP400001758	GO:0008026	MF
PGSC0003DMP400001758	GO:0003676	MF
PGSC0003DMP400001758	GO:0005524	MF
PGSC0003DMP400001760	GO:0005509	MF
PGSC0003DMP400001764	GO:0043531	MF
PGSC0003DMP400001774	GO:0003676	MF
PGSC0003DMP400001774	GO:0008378	MF
PGSC0003DMP400001780	GO:0030145	MF
PGSC0003DMP400001780	GO:0004619	MF
PGSC0003DMP400001782	GO:0020037	MF
PGSC0003DMP400001783	GO:0008378	MF
PGSC0003DMP400001787	GO:0008270	MF
PGSC0003DMP400001804	GO:0008234	MF
PGSC0003DMP400001815	GO:0003824	MF
PGSC0003DMP400001818	GO:0019156	MF
PGSC0003DMP400001818	GO:0004556	MF
PGSC0003DMP400001825	GO:0052623	MF
PGSC0003DMP400001825	GO:0009824	MF
PGSC0003DMP400001825	GO:0005524	MF
PGSC0003DMP400001825	GO:0052622	MF
PGSC0003DMP400001846	GO:0003735	MF
PGSC0003DMP400001846	GO:0003723	MF
PGSC0003DMP400001856	GO:0005515	MF
PGSC0003DMP400001860	GO:0008447	MF
PGSC0003DMP400001860	GO:0005507	MF
PGSC0003DMP400001861	GO:0004768	MF
PGSC0003DMP400001861	GO:0046914	MF
PGSC0003DMP400001861	GO:0045300	MF
PGSC0003DMP400001864	GO:0004070	MF
PGSC0003DMP400001864	GO:0005515	MF
PGSC0003DMP400001864	GO:0016597	MF
PGSC0003DMP400001870	GO:0042802	MF
PGSC0003DMP400001871	GO:0003865	MF
PGSC0003DMP400001883	GO:0016758	MF
PGSC0003DMP400001885	GO:0005509	MF
PGSC0003DMP400001885	GO:0005524	MF
PGSC0003DMP400001885	GO:0004683	MF
PGSC0003DMP400001887	GO:0046872	MF
PGSC0003DMP400001887	GO:0004638	MF
PGSC0003DMP400001887	GO:0005524	MF
PGSC0003DMP400001887	GO:0034023	MF
PGSC0003DMP400001890	GO:0016301	MF
PGSC0003DMP400001891	GO:0016788	MF
PGSC0003DMP400001893	GO:0008270	MF
PGSC0003DMP400001893	GO:0003676	MF
PGSC0003DMP400001893	GO:0003700	MF
PGSC0003DMP400001898	GO:0005507	MF
PGSC0003DMP400001898	GO:0009055	MF
PGSC0003DMP400001898	GO:0020037	MF
PGSC0003DMP400001904	GO:0004348	MF
PGSC0003DMP400001915	GO:0003887	MF
PGSC0003DMP400001915	GO:0005515	MF
PGSC0003DMP400001916	GO:0003684	MF
PGSC0003DMP400001916	GO:0003887	MF
PGSC0003DMP400001916	GO:0005515	MF
PGSC0003DMP400001921	GO:0046961	MF
PGSC0003DMP400001921	GO:0046933	MF
PGSC0003DMP400001921	GO:0005524	MF
PGSC0003DMP400001922	GO:0004175	MF
PGSC0003DMP400001922	GO:0016791	MF
PGSC0003DMP400001922	GO:0004427	MF
PGSC0003DMP400001924	GO:0016772	MF
PGSC0003DMP400001945	GO:0005515	MF
PGSC0003DMP400001948	GO:0004372	MF
PGSC0003DMP400001948	GO:0030170	MF
PGSC0003DMP400001956	GO:0005215	MF
PGSC0003DMP400001962	GO:0005097	MF
PGSC0003DMP400001965	GO:0003756	MF
PGSC0003DMP400001967	GO:0004834	MF
PGSC0003DMP400001970	GO:0005525	MF
PGSC0003DMP400001973	GO:0016303	MF
PGSC0003DMP400001973	GO:0008144	MF
PGSC0003DMP400001973	GO:0043621	MF
PGSC0003DMP400001973	GO:0042802	MF
PGSC0003DMP400001973	GO:0000975	MF
PGSC0003DMP400001973	GO:0005524	MF
PGSC0003DMP400001975	GO:0016747	MF
PGSC0003DMP400001977	GO:0016772	MF
PGSC0003DMP400001978	GO:0050616	MF
PGSC0003DMP400001978	GO:0009055	MF
PGSC0003DMP400001978	GO:0020037	MF
PGSC0003DMP400001978	GO:0016705	MF
PGSC0003DMP400001978	GO:0008395	MF
PGSC0003DMP400001978	GO:0019825	MF
PGSC0003DMP400001984	GO:0003677	MF
PGSC0003DMP400001984	GO:0046982	MF
PGSC0003DMP400001985	GO:0005249	MF
PGSC0003DMP400001992	GO:0008601	MF
PGSC0003DMP400001999	GO:0016790	MF
PGSC0003DMP400002001	GO:0008271	MF
PGSC0003DMP400002002	GO:0005199	MF
PGSC0003DMP400002002	GO:0005515	MF
PGSC0003DMP400002005	GO:0010327	MF
PGSC0003DMP400002006	GO:0010327	MF
PGSC0003DMP400002008	GO:0009055	MF
PGSC0003DMP400002008	GO:0004497	MF
PGSC0003DMP400002008	GO:0020037	MF
PGSC0003DMP400002008	GO:0016705	MF
PGSC0003DMP400002008	GO:0016829	MF
PGSC0003DMP400002011	GO:0016757	MF
PGSC0003DMP400002017	GO:0015078	MF
PGSC0003DMP400002018	GO:0003917	MF
PGSC0003DMP400002018	GO:0016491	MF
PGSC0003DMP400002018	GO:0003918	MF
PGSC0003DMP400002030	GO:0004715	MF
PGSC0003DMP400002030	GO:0005524	MF
PGSC0003DMP400002030	GO:0004674	MF
PGSC0003DMP400002031	GO:0080046	MF
PGSC0003DMP400002031	GO:0080043	MF
PGSC0003DMP400002031	GO:0080044	MF
PGSC0003DMP400002033	GO:0016787	MF
PGSC0003DMP400002039	GO:0005215	MF
PGSC0003DMP400002041	GO:0046872	MF
PGSC0003DMP400002041	GO:0004497	MF
PGSC0003DMP400002041	GO:0016705	MF
PGSC0003DMP400002043	GO:0005507	MF
PGSC0003DMP400002043	GO:0050660	MF
PGSC0003DMP400002043	GO:0009055	MF
PGSC0003DMP400002047	GO:0008026	MF
PGSC0003DMP400002047	GO:0003676	MF
PGSC0003DMP400002047	GO:0005524	MF
PGSC0003DMP400002048	GO:0042392	MF
PGSC0003DMP400002058	GO:0008324	MF
PGSC0003DMP400002065	GO:0016787	MF
PGSC0003DMP400002073	GO:0004729	MF
PGSC0003DMP400002073	GO:0004733	MF
PGSC0003DMP400002076	GO:0016491	MF
PGSC0003DMP400002076	GO:0046872	MF
PGSC0003DMP400002077	GO:0003677	MF
PGSC0003DMP400002077	GO:0046982	MF
PGSC0003DMP400002079	GO:0004526	MF
PGSC0003DMP400002081	GO:0080146	MF
PGSC0003DMP400002081	GO:0030170	MF
PGSC0003DMP400002081	GO:0045439	MF
PGSC0003DMP400002084	GO:0005524	MF
PGSC0003DMP400002092	GO:0003677	MF
PGSC0003DMP400002095	GO:0003735	MF
PGSC0003DMP400002095	GO:0003723	MF
PGSC0003DMP400002098	GO:0004605	MF
PGSC0003DMP400002100	GO:0003723	MF
PGSC0003DMP400002124	GO:0005524	MF
PGSC0003DMP400002125	GO:0009978	MF
PGSC0003DMP400002125	GO:0016705	MF
PGSC0003DMP400002125	GO:0009055	MF
PGSC0003DMP400002125	GO:0004497	MF
PGSC0003DMP400002125	GO:0047987	MF
PGSC0003DMP400002125	GO:0020037	MF
PGSC0003DMP400002136	GO:0008270	MF
PGSC0003DMP400002136	GO:0003677	MF
PGSC0003DMP400002136	GO:0008060	MF
PGSC0003DMP400002138	GO:0003677	MF
PGSC0003DMP400002142	GO:0016491	MF
PGSC0003DMP400002142	GO:0046983	MF
PGSC0003DMP400002143	GO:0050897	MF
PGSC0003DMP400002143	GO:0005515	MF
PGSC0003DMP400002143	GO:0003697	MF
PGSC0003DMP400002143	GO:0003690	MF
PGSC0003DMP400002160	GO:0010296	MF
PGSC0003DMP400002162	GO:0008805	MF
PGSC0003DMP400002165	GO:0008270	MF
PGSC0003DMP400002168	GO:0016757	MF
PGSC0003DMP400002170	GO:0004672	MF
PGSC0003DMP400002170	GO:0005524	MF
PGSC0003DMP400002175	GO:0003723	MF
PGSC0003DMP400002176	GO:0003676	MF
PGSC0003DMP400002179	GO:0030599	MF
PGSC0003DMP400002180	GO:0004871	MF
PGSC0003DMP400002197	GO:0005509	MF
PGSC0003DMP400002199	GO:0004300	MF
PGSC0003DMP400002199	GO:0016853	MF
PGSC0003DMP400002200	GO:0016788	MF
PGSC0003DMP400002202	GO:0080079	MF
PGSC0003DMP400002202	GO:0046872	MF
PGSC0003DMP400002202	GO:0033907	MF
PGSC0003DMP400002202	GO:0042973	MF
PGSC0003DMP400002202	GO:0004565	MF
PGSC0003DMP400002202	GO:0080083	MF
PGSC0003DMP400002203	GO:0004553	MF
PGSC0003DMP400002208	GO:0008168	MF
PGSC0003DMP400002209	GO:0008137	MF
PGSC0003DMP400002216	GO:0042803	MF
PGSC0003DMP400002226	GO:0009703	MF
PGSC0003DMP400002226	GO:0020037	MF
PGSC0003DMP400002229	GO:0016762	MF
PGSC0003DMP400002229	GO:0016798	MF
PGSC0003DMP400002230	GO:0005516	MF
PGSC0003DMP400002230	GO:0046872	MF
PGSC0003DMP400002233	GO:0004871	MF
PGSC0003DMP400002234	GO:0003735	MF
PGSC0003DMP400002234	GO:0003723	MF
PGSC0003DMP400002236	GO:0003676	MF
PGSC0003DMP400002236	GO:0008270	MF
PGSC0003DMP400002237	GO:0046872	MF
PGSC0003DMP400002240	GO:0005525	MF
PGSC0003DMP400002261	GO:0009039	MF
PGSC0003DMP400002261	GO:0016151	MF
PGSC0003DMP400002262	GO:0005507	MF
PGSC0003DMP400002262	GO:0004017	MF
PGSC0003DMP400002262	GO:0005524	MF
PGSC0003DMP400002262	GO:0046899	MF
PGSC0003DMP400002263	GO:0005506	MF
PGSC0003DMP400002263	GO:0016706	MF
PGSC0003DMP400002266	GO:0005506	MF
PGSC0003DMP400002266	GO:0016702	MF
PGSC0003DMP400002266	GO:0016707	MF
PGSC0003DMP400002267	GO:0016706	MF
PGSC0003DMP400002268	GO:0016491	MF
PGSC0003DMP400002268	GO:0005488	MF
PGSC0003DMP400002269	GO:0016301	MF
PGSC0003DMP400002269	GO:0032440	MF
PGSC0003DMP400002274	GO:0050833	MF
PGSC0003DMP400002274	GO:0008508	MF
PGSC0003DMP400002294	GO:0004672	MF
PGSC0003DMP400002294	GO:0000166	MF
PGSC0003DMP400002296	GO:0016301	MF
PGSC0003DMP400002297	GO:0005507	MF
PGSC0003DMP400002297	GO:0016004	MF
PGSC0003DMP400002297	GO:0005215	MF
PGSC0003DMP400002297	GO:0016787	MF
PGSC0003DMP400002297	GO:0005525	MF
PGSC0003DMP400002304	GO:0003676	MF
PGSC0003DMP400002305	GO:0046872	MF
PGSC0003DMP400002305	GO:0051536	MF
PGSC0003DMP400002305	GO:0009055	MF
PGSC0003DMP400002306	GO:0046872	MF
PGSC0003DMP400002308	GO:0016740	MF
PGSC0003DMP400002309	GO:0016206	MF
PGSC0003DMP400002309	GO:0046983	MF
PGSC0003DMP400002311	GO:0030275	MF
PGSC0003DMP400002312	GO:0030170	MF
PGSC0003DMP400002312	GO:0016491	MF
PGSC0003DMP400002312	GO:0004351	MF
PGSC0003DMP400002312	GO:0005516	MF
PGSC0003DMP400002316	GO:0016706	MF
PGSC0003DMP400002317	GO:0046872	MF
PGSC0003DMP400002317	GO:0016705	MF
PGSC0003DMP400002317	GO:0004497	MF
PGSC0003DMP400002319	GO:0051287	MF
PGSC0003DMP400002319	GO:0051539	MF
PGSC0003DMP400002319	GO:0008137	MF
PGSC0003DMP400002319	GO:0010181	MF
PGSC0003DMP400002329	GO:0010277	MF
PGSC0003DMP400002329	GO:0042802	MF
PGSC0003DMP400002331	GO:0004674	MF
PGSC0003DMP400002331	GO:0005524	MF
PGSC0003DMP400002342	GO:0003993	MF
PGSC0003DMP400002342	GO:0016301	MF
PGSC0003DMP400002346	GO:0003993	MF
PGSC0003DMP400002346	GO:0016301	MF
PGSC0003DMP400002349	GO:0016829	MF
PGSC0003DMP400002356	GO:0004842	MF
PGSC0003DMP400002362	GO:0030246	MF
PGSC0003DMP400002362	GO:0004034	MF
PGSC0003DMP400002363	GO:0030246	MF
PGSC0003DMP400002363	GO:0004034	MF
PGSC0003DMP400002364	GO:0016853	MF
PGSC0003DMP400002365	GO:0016853	MF
PGSC0003DMP400002366	GO:0003824	MF
PGSC0003DMP400002369	GO:0003924	MF
PGSC0003DMP400002369	GO:0005200	MF
PGSC0003DMP400002369	GO:0005525	MF
PGSC0003DMP400002371	GO:0031625	MF
PGSC0003DMP400002381	GO:0005215	MF
PGSC0003DMP400002381	GO:0003682	MF
PGSC0003DMP400002381	GO:0005524	MF
PGSC0003DMP400002384	GO:0009011	MF
PGSC0003DMP400002384	GO:0016844	MF
PGSC0003DMP400002385	GO:0008270	MF
PGSC0003DMP400002393	GO:0003723	MF
PGSC0003DMP400002398	GO:0005488	MF
PGSC0003DMP400002427	GO:0016491	MF
PGSC0003DMP400002429	GO:0016491	MF
PGSC0003DMP400002430	GO:0016491	MF
PGSC0003DMP400002431	GO:0016491	MF
PGSC0003DMP400002433	GO:0009020	MF
PGSC0003DMP400002433	GO:0003723	MF
PGSC0003DMP400002436	GO:0004842	MF
PGSC0003DMP400002436	GO:0008270	MF
PGSC0003DMP400002445	GO:0008270	MF
PGSC0003DMP400002445	GO:0004222	MF
PGSC0003DMP400002456	GO:0005524	MF
PGSC0003DMP400002456	GO:0004674	MF
PGSC0003DMP400002459	GO:0050529	MF
PGSC0003DMP400002461	GO:0003743	MF
PGSC0003DMP400002464	GO:0004672	MF
PGSC0003DMP400002467	GO:0004672	MF
PGSC0003DMP400002475	GO:0008081	MF
PGSC0003DMP400002475	GO:0016301	MF
PGSC0003DMP400002478	GO:0009055	MF
PGSC0003DMP400002478	GO:0004497	MF
PGSC0003DMP400002478	GO:0020037	MF
PGSC0003DMP400002478	GO:0016705	MF
PGSC0003DMP400002479	GO:0016866	MF
PGSC0003DMP400002481	GO:0003700	MF
PGSC0003DMP400002481	GO:0003677	MF
PGSC0003DMP400002481	GO:0046983	MF
PGSC0003DMP400002484	GO:0015035	MF
PGSC0003DMP400002487	GO:0008270	MF
PGSC0003DMP400002487	GO:0004842	MF
PGSC0003DMP400002488	GO:0008270	MF
PGSC0003DMP400002488	GO:0016874	MF
PGSC0003DMP400002490	GO:0016787	MF
PGSC0003DMP400002494	GO:0003899	MF
PGSC0003DMP400002494	GO:0003677	MF
PGSC0003DMP400002500	GO:0003899	MF
PGSC0003DMP400002500	GO:0003677	MF
PGSC0003DMP400002507	GO:0003700	MF
PGSC0003DMP400002507	GO:0043565	MF
PGSC0003DMP400002508	GO:0047262	MF
PGSC0003DMP400002510	GO:0016757	MF
PGSC0003DMP400002518	GO:0016491	MF
PGSC0003DMP400002518	GO:0010181	MF
PGSC0003DMP400002522	GO:0015171	MF
PGSC0003DMP400002523	GO:0030246	MF
PGSC0003DMP400002523	GO:0004572	MF
PGSC0003DMP400002523	GO:0008270	MF
PGSC0003DMP400002525	GO:0047262	MF
PGSC0003DMP400002530	GO:0005515	MF
PGSC0003DMP400002531	GO:0010329	MF
PGSC0003DMP400002531	GO:0042626	MF
PGSC0003DMP400002531	GO:0005524	MF
PGSC0003DMP400002533	GO:0046030	MF
PGSC0003DMP400002536	GO:0016705	MF
PGSC0003DMP400002537	GO:0004366	MF
PGSC0003DMP400002538	GO:0004697	MF
PGSC0003DMP400002538	GO:0005515	MF
PGSC0003DMP400002538	GO:0005524	MF
PGSC0003DMP400002539	GO:0000166	MF
PGSC0003DMP400002540	GO:0000166	MF
PGSC0003DMP400002541	GO:0030158	MF
PGSC0003DMP400002541	GO:0008375	MF
PGSC0003DMP400002542	GO:0016671	MF
PGSC0003DMP400002542	GO:0009055	MF
PGSC0003DMP400002542	GO:0015035	MF
PGSC0003DMP400002546	GO:0008270	MF
PGSC0003DMP400002550	GO:0016491	MF
PGSC0003DMP400002552	GO:0003677	MF
PGSC0003DMP400002552	GO:0032440	MF
PGSC0003DMP400002555	GO:0005524	MF
PGSC0003DMP400002555	GO:0004713	MF
PGSC0003DMP400002555	GO:0004709	MF
PGSC0003DMP400002557	GO:0003677	MF
PGSC0003DMP400002559	GO:0046983	MF
PGSC0003DMP400002562	GO:0005515	MF
PGSC0003DMP400002562	GO:0010329	MF
PGSC0003DMP400002562	GO:0008559	MF
PGSC0003DMP400002562	GO:0005524	MF
PGSC0003DMP400002563	GO:0003735	MF
PGSC0003DMP400002565	GO:0003735	MF
PGSC0003DMP400002571	GO:0008553	MF
PGSC0003DMP400002571	GO:0005488	MF
PGSC0003DMP400002573	GO:0003676	MF
PGSC0003DMP400002573	GO:0016491	MF
PGSC0003DMP400002573	GO:0000166	MF
PGSC0003DMP400002593	GO:0010292	MF
PGSC0003DMP400002593	GO:0005086	MF
PGSC0003DMP400002593	GO:0042803	MF
PGSC0003DMP400002595	GO:0004672	MF
PGSC0003DMP400002601	GO:0005507	MF
PGSC0003DMP400002601	GO:0009055	MF
PGSC0003DMP400002602	GO:0004106	MF
PGSC0003DMP400002602	GO:0016688	MF
PGSC0003DMP400002606	GO:0034450	MF
PGSC0003DMP400002609	GO:0005516	MF
PGSC0003DMP400002609	GO:0005262	MF
PGSC0003DMP400002609	GO:0030551	MF
PGSC0003DMP400002609	GO:0005222	MF
PGSC0003DMP400002609	GO:0005242	MF
PGSC0003DMP400002610	GO:0005524	MF
PGSC0003DMP400002610	GO:0017111	MF
PGSC0003DMP400002614	GO:0047262	MF
PGSC0003DMP400002620	GO:0003979	MF
PGSC0003DMP400002620	GO:0051287	MF
PGSC0003DMP400002624	GO:0016758	MF
PGSC0003DMP400002625	GO:0003735	MF
PGSC0003DMP400002634	GO:0000166	MF
PGSC0003DMP400002636	GO:0003676	MF
PGSC0003DMP400002636	GO:0000166	MF
PGSC0003DMP400002640	GO:0004185	MF
PGSC0003DMP400002644	GO:0008514	MF
PGSC0003DMP400002648	GO:0005515	MF
PGSC0003DMP400002654	GO:0003735	MF
PGSC0003DMP400002659	GO:0003723	MF
PGSC0003DMP400002659	GO:0004809	MF
PGSC0003DMP400002666	GO:0019843	MF
PGSC0003DMP400002669	GO:0004709	MF
PGSC0003DMP400002669	GO:0005524	MF
PGSC0003DMP400002671	GO:0016874	MF
PGSC0003DMP400002674	GO:0015171	MF
PGSC0003DMP400002686	GO:0003777	MF
PGSC0003DMP400002686	GO:0005524	MF
PGSC0003DMP400002694	GO:0003676	MF
PGSC0003DMP400002694	GO:0000166	MF
PGSC0003DMP400002696	GO:0097159	MF
PGSC0003DMP400002696	GO:1901363	MF
PGSC0003DMP400002698	GO:0046983	MF
PGSC0003DMP400002707	GO:0005488	MF
PGSC0003DMP400002710	GO:0008026	MF
PGSC0003DMP400002710	GO:0003676	MF
PGSC0003DMP400002710	GO:0005524	MF
PGSC0003DMP400002712	GO:0015398	MF
PGSC0003DMP400002716	GO:0016772	MF
PGSC0003DMP400002717	GO:0046872	MF
PGSC0003DMP400002717	GO:0004722	MF
PGSC0003DMP400002721	GO:0008536	MF
PGSC0003DMP400002722	GO:0003735	MF
PGSC0003DMP400002723	GO:0004712	MF
PGSC0003DMP400002723	GO:0005524	MF
PGSC0003DMP400002723	GO:0004674	MF
PGSC0003DMP400002736	GO:0008270	MF
PGSC0003DMP400002736	GO:0003676	MF
PGSC0003DMP400002736	GO:0003700	MF
PGSC0003DMP400002743	GO:0017137	MF
PGSC0003DMP400002743	GO:0005093	MF
PGSC0003DMP400002747	GO:0009055	MF
PGSC0003DMP400002747	GO:0016709	MF
PGSC0003DMP400002747	GO:0020037	MF
PGSC0003DMP400002747	GO:0016765	MF
PGSC0003DMP400002751	GO:0003723	MF
PGSC0003DMP400002751	GO:0016779	MF
PGSC0003DMP400002752	GO:0019901	MF
PGSC0003DMP400002753	GO:0030170	MF
PGSC0003DMP400002753	GO:0004648	MF
PGSC0003DMP400002754	GO:0051287	MF
PGSC0003DMP400002754	GO:0000287	MF
PGSC0003DMP400002754	GO:0004449	MF
PGSC0003DMP400002754	GO:0008270	MF
PGSC0003DMP400002755	GO:0008756	MF
PGSC0003DMP400002756	GO:0008756	MF
PGSC0003DMP400002757	GO:0004568	MF
PGSC0003DMP400002758	GO:0004568	MF
PGSC0003DMP400002766	GO:0004568	MF
PGSC0003DMP400002782	GO:0003723	MF
PGSC0003DMP400002782	GO:0004521	MF
PGSC0003DMP400002782	GO:0030246	MF
PGSC0003DMP400002792	GO:0004806	MF
PGSC0003DMP400002794	GO:0004806	MF
PGSC0003DMP400002798	GO:0016787	MF
PGSC0003DMP400002800	GO:0016161	MF
PGSC0003DMP400002800	GO:0043621	MF
PGSC0003DMP400002800	GO:0004674	MF
PGSC0003DMP400002800	GO:0033612	MF
PGSC0003DMP400002800	GO:0005524	MF
PGSC0003DMP400002809	GO:0003861	MF
PGSC0003DMP400002809	GO:0051539	MF
PGSC0003DMP400002809	GO:0050486	MF
PGSC0003DMP400002814	GO:0003861	MF
PGSC0003DMP400002814	GO:0051539	MF
PGSC0003DMP400002814	GO:0050486	MF
PGSC0003DMP400002817	GO:0050567	MF
PGSC0003DMP400002817	GO:0005524	MF
PGSC0003DMP400002817	GO:0016740	MF
PGSC0003DMP400002821	GO:0042393	MF
PGSC0003DMP400002821	GO:0008270	MF
PGSC0003DMP400002821	GO:0018024	MF
PGSC0003DMP400002823	GO:0005215	MF
PGSC0003DMP400002824	GO:0008967	MF
PGSC0003DMP400002839	GO:0003677	MF
PGSC0003DMP400002842	GO:0030527	MF
PGSC0003DMP400002842	GO:0003677	MF
PGSC0003DMP400002842	GO:0003700	MF
PGSC0003DMP400002842	GO:0003682	MF
PGSC0003DMP400002844	GO:0043812	MF
PGSC0003DMP400002844	GO:0004439	MF
PGSC0003DMP400002845	GO:0005515	MF
PGSC0003DMP400002845	GO:0020037	MF
PGSC0003DMP400002845	GO:0050897	MF
PGSC0003DMP400002845	GO:0004096	MF
PGSC0003DMP400002845	GO:0015171	MF
PGSC0003DMP400002851	GO:0009001	MF
PGSC0003DMP400002859	GO:0008270	MF
PGSC0003DMP400002870	GO:0048027	MF
PGSC0003DMP400002870	GO:0010313	MF
PGSC0003DMP400002870	GO:0051751	MF
PGSC0003DMP400002870	GO:0003677	MF
PGSC0003DMP400002870	GO:0004518	MF
PGSC0003DMP400002873	GO:0003955	MF
PGSC0003DMP400002880	GO:0015171	MF
PGSC0003DMP400002881	GO:0003676	MF
PGSC0003DMP400002882	GO:0005488	MF
PGSC0003DMP400002883	GO:0004888	MF
PGSC0003DMP400002883	GO:0016817	MF
PGSC0003DMP400002883	GO:0005525	MF
PGSC0003DMP400002887	GO:0046983	MF
PGSC0003DMP400002889	GO:0004807	MF
PGSC0003DMP400002890	GO:0004564	MF
PGSC0003DMP400002890	GO:0033926	MF
PGSC0003DMP400002892	GO:0046923	MF
PGSC0003DMP400002895	GO:0016740	MF
PGSC0003DMP400002909	GO:0003723	MF
PGSC0003DMP400002928	GO:0005516	MF
PGSC0003DMP400002929	GO:0005516	MF
PGSC0003DMP400002931	GO:0004044	MF
PGSC0003DMP400002931	GO:0003723	MF
PGSC0003DMP400002932	GO:0003755	MF
PGSC0003DMP400002932	GO:0005515	MF
PGSC0003DMP400002933	GO:0051536	MF
PGSC0003DMP400002933	GO:0046872	MF
PGSC0003DMP400002933	GO:0004044	MF
PGSC0003DMP400002940	GO:0008081	MF
PGSC0003DMP400002941	GO:0008081	MF
PGSC0003DMP400002944	GO:0016787	MF
PGSC0003DMP400002947	GO:0016884	MF
PGSC0003DMP400002947	GO:0004040	MF
PGSC0003DMP400002950	GO:0003743	MF
PGSC0003DMP400002951	GO:0015095	MF
PGSC0003DMP400002952	GO:0042277	MF
PGSC0003DMP400002952	GO:0003755	MF
PGSC0003DMP400002958	GO:0090439	MF
PGSC0003DMP400002958	GO:0016210	MF
PGSC0003DMP400002959	GO:0008930	MF
PGSC0003DMP400002962	GO:0005509	MF
PGSC0003DMP400002966	GO:0000166	MF
PGSC0003DMP400002967	GO:0005215	MF
PGSC0003DMP400002978	GO:0005516	MF
PGSC0003DMP400002979	GO:0005516	MF
PGSC0003DMP400002981	GO:0015078	MF
PGSC0003DMP400002984	GO:0050660	MF
PGSC0003DMP400002984	GO:0003676	MF
PGSC0003DMP400002984	GO:0008270	MF
PGSC0003DMP400002984	GO:0017150	MF
PGSC0003DMP400002986	GO:0043565	MF
PGSC0003DMP400002986	GO:0003700	MF
PGSC0003DMP400002988	GO:0047641	MF
PGSC0003DMP400002989	GO:0008792	MF
PGSC0003DMP400002990	GO:0005516	MF
PGSC0003DMP400002991	GO:0005516	MF
PGSC0003DMP400002993	GO:0004674	MF
PGSC0003DMP400002993	GO:0004713	MF
PGSC0003DMP400002993	GO:0005524	MF
PGSC0003DMP400002994	GO:0015112	MF
PGSC0003DMP400002996	GO:0008495	MF
PGSC0003DMP400003002	GO:0003743	MF
PGSC0003DMP400003002	GO:0000166	MF
PGSC0003DMP400003002	GO:0031369	MF
PGSC0003DMP400003008	GO:0016491	MF
PGSC0003DMP400003008	GO:0071771	MF
PGSC0003DMP400003008	GO:0005506	MF
PGSC0003DMP400003010	GO:0008270	MF
PGSC0003DMP400003011	GO:0004386	MF
PGSC0003DMP400003011	GO:0000166	MF
PGSC0003DMP400003016	GO:0003735	MF
PGSC0003DMP400003017	GO:0017176	MF
PGSC0003DMP400003019	GO:0003924	MF
PGSC0003DMP400003019	GO:0005525	MF
PGSC0003DMP400003024	GO:0000036	MF
PGSC0003DMP400003033	GO:0046872	MF
PGSC0003DMP400003033	GO:0003735	MF
PGSC0003DMP400003039	GO:0016491	MF
PGSC0003DMP400003039	GO:0005488	MF
PGSC0003DMP400003042	GO:0005525	MF
PGSC0003DMP400003042	GO:0004767	MF
PGSC0003DMP400003046	GO:0003676	MF
PGSC0003DMP400003046	GO:0000166	MF
PGSC0003DMP400003064	GO:0008270	MF
PGSC0003DMP400003068	GO:0046872	MF
PGSC0003DMP400003069	GO:0046872	MF
PGSC0003DMP400003072	GO:0009041	MF
PGSC0003DMP400003072	GO:0005524	MF
PGSC0003DMP400003072	GO:0004127	MF
PGSC0003DMP400003075	GO:0017176	MF
PGSC0003DMP400003078	GO:0030247	MF
PGSC0003DMP400003080	GO:0005525	MF
PGSC0003DMP400003080	GO:0003924	MF
PGSC0003DMP400003083	GO:0005515	MF
PGSC0003DMP400003083	GO:0016787	MF
PGSC0003DMP400003083	GO:0005525	MF
PGSC0003DMP400003084	GO:0030599	MF
PGSC0003DMP400003084	GO:0004857	MF
PGSC0003DMP400003085	GO:0051087	MF
PGSC0003DMP400003086	GO:0046872	MF
PGSC0003DMP400003086	GO:0004842	MF
PGSC0003DMP400003089	GO:0046872	MF
PGSC0003DMP400003093	GO:0016758	MF
PGSC0003DMP400003094	GO:0005524	MF
PGSC0003DMP400003094	GO:0004674	MF
PGSC0003DMP400003096	GO:0003723	MF
PGSC0003DMP400003097	GO:0004197	MF
PGSC0003DMP400003099	GO:0003676	MF
PGSC0003DMP400003099	GO:0000166	MF
PGSC0003DMP400003102	GO:0019887	MF
PGSC0003DMP400003105	GO:0030599	MF
PGSC0003DMP400003105	GO:0004857	MF
PGSC0003DMP400003107	GO:0020037	MF
PGSC0003DMP400003107	GO:0004601	MF
PGSC0003DMP400003108	GO:0016787	MF
PGSC0003DMP400003110	GO:0005524	MF
PGSC0003DMP400003110	GO:0004709	MF
PGSC0003DMP400003112	GO:0043565	MF
PGSC0003DMP400003112	GO:0046982	MF
PGSC0003DMP400003116	GO:0003729	MF
PGSC0003DMP400003119	GO:0008195	MF
PGSC0003DMP400003120	GO:0016787	MF
PGSC0003DMP400003127	GO:0016491	MF
PGSC0003DMP400003127	GO:0045156	MF
PGSC0003DMP400003127	GO:0005506	MF
PGSC0003DMP400003131	GO:0019843	MF
PGSC0003DMP400003131	GO:0003735	MF
PGSC0003DMP400003138	GO:0004185	MF
PGSC0003DMP400003141	GO:0000166	MF
PGSC0003DMP400003142	GO:0043531	MF
PGSC0003DMP400003142	GO:0005524	MF
PGSC0003DMP400003142	GO:0017111	MF
PGSC0003DMP400003147	GO:0003735	MF
PGSC0003DMP400003157	GO:0016788	MF
PGSC0003DMP400003157	GO:0046872	MF
PGSC0003DMP400003157	GO:0003723	MF
PGSC0003DMP400003161	GO:0042285	MF
PGSC0003DMP400003163	GO:0003676	MF
PGSC0003DMP400003163	GO:0008026	MF
PGSC0003DMP400003163	GO:0005524	MF
PGSC0003DMP400003167	GO:0003677	MF
PGSC0003DMP400003168	GO:0030246	MF
PGSC0003DMP400003168	GO:0005524	MF
PGSC0003DMP400003168	GO:0004674	MF
PGSC0003DMP400003170	GO:0020037	MF
PGSC0003DMP400003170	GO:0004601	MF
PGSC0003DMP400003172	GO:0046872	MF
PGSC0003DMP400003184	GO:0008270	MF
PGSC0003DMP400003187	GO:0051011	MF
PGSC0003DMP400003188	GO:0004190	MF
PGSC0003DMP400003193	GO:0004683	MF
PGSC0003DMP400003193	GO:0005524	MF
PGSC0003DMP400003211	GO:0003824	MF
PGSC0003DMP400003215	GO:0003860	MF
PGSC0003DMP400003215	GO:0004300	MF
PGSC0003DMP400003215	GO:0010291	MF
PGSC0003DMP400003221	GO:0016829	MF
PGSC0003DMP400003221	GO:0016740	MF
PGSC0003DMP400003222	GO:0004639	MF
PGSC0003DMP400003222	GO:0005524	MF
PGSC0003DMP400003229	GO:0016829	MF
PGSC0003DMP400003229	GO:0016740	MF
PGSC0003DMP400003232	GO:0005509	MF
PGSC0003DMP400003237	GO:0008270	MF
PGSC0003DMP400003240	GO:0004553	MF
PGSC0003DMP400003240	GO:0016762	MF
PGSC0003DMP400003248	GO:0047462	MF
PGSC0003DMP400003248	GO:0016874	MF
PGSC0003DMP400003248	GO:0016208	MF
PGSC0003DMP400003249	GO:0046872	MF
PGSC0003DMP400003250	GO:0008168	MF
PGSC0003DMP400003251	GO:0003860	MF
PGSC0003DMP400003251	GO:0004300	MF
PGSC0003DMP400003251	GO:0010291	MF
PGSC0003DMP400003260	GO:0008168	MF
PGSC0003DMP400003261	GO:0003860	MF
PGSC0003DMP400003261	GO:0010291	MF
PGSC0003DMP400003265	GO:0033971	MF
PGSC0003DMP400003270	GO:0020037	MF
PGSC0003DMP400003270	GO:0016705	MF
PGSC0003DMP400003270	GO:0004497	MF
PGSC0003DMP400003270	GO:0009055	MF
PGSC0003DMP400003284	GO:0016301	MF
PGSC0003DMP400003297	GO:0046872	MF
PGSC0003DMP400003299	GO:0004252	MF
PGSC0003DMP400003299	GO:0004176	MF
PGSC0003DMP400003299	GO:0043565	MF
PGSC0003DMP400003299	GO:0005524	MF
PGSC0003DMP400003306	GO:0003924	MF
PGSC0003DMP400003306	GO:0005525	MF
PGSC0003DMP400003310	GO:0003735	MF
PGSC0003DMP400003312	GO:0003676	MF
PGSC0003DMP400003316	GO:0005524	MF
PGSC0003DMP400003316	GO:0004674	MF
PGSC0003DMP400003320	GO:0005484	MF
PGSC0003DMP400003320	GO:0008565	MF
PGSC0003DMP400003321	GO:0016161	MF
PGSC0003DMP400003323	GO:0016788	MF
PGSC0003DMP400003337	GO:0003724	MF
PGSC0003DMP400003337	GO:0008270	MF
PGSC0003DMP400003337	GO:0003677	MF
PGSC0003DMP400003337	GO:0005524	MF
PGSC0003DMP400003339	GO:0003964	MF
PGSC0003DMP400003339	GO:0003723	MF
PGSC0003DMP400003342	GO:0008967	MF
PGSC0003DMP400003357	GO:0005509	MF
PGSC0003DMP400003357	GO:0005544	MF
PGSC0003DMP400003361	GO:0004674	MF
PGSC0003DMP400003361	GO:0005524	MF
PGSC0003DMP400003361	GO:0005515	MF
PGSC0003DMP400003364	GO:0004121	MF
PGSC0003DMP400003364	GO:0030170	MF
PGSC0003DMP400003370	GO:0016746	MF
PGSC0003DMP400003394	GO:0016711	MF
PGSC0003DMP400003394	GO:0009055	MF
PGSC0003DMP400003394	GO:0020037	MF
PGSC0003DMP400003394	GO:0019825	MF
PGSC0003DMP400003395	GO:0046872	MF
PGSC0003DMP400003395	GO:0004497	MF
PGSC0003DMP400003395	GO:0016705	MF
PGSC0003DMP400003396	GO:0008289	MF
PGSC0003DMP400003403	GO:0022857	MF
PGSC0003DMP400003405	GO:0004610	MF
PGSC0003DMP400003405	GO:0004615	MF
PGSC0003DMP400003408	GO:0005488	MF
PGSC0003DMP400003409	GO:0010333	MF
PGSC0003DMP400003409	GO:0046872	MF
PGSC0003DMP400003411	GO:0046872	MF
PGSC0003DMP400003411	GO:0016705	MF
PGSC0003DMP400003411	GO:0004497	MF
PGSC0003DMP400003417	GO:0052689	MF
PGSC0003DMP400003425	GO:0043565	MF
PGSC0003DMP400003426	GO:0003676	MF
PGSC0003DMP400003426	GO:0004523	MF
PGSC0003DMP400003430	GO:0016740	MF
PGSC0003DMP400003430	GO:0000166	MF
PGSC0003DMP400003431	GO:0004222	MF
PGSC0003DMP400003431	GO:0008270	MF
PGSC0003DMP400003433	GO:0004222	MF
PGSC0003DMP400003433	GO:0008270	MF
PGSC0003DMP400003438	GO:0004739	MF
PGSC0003DMP400003440	GO:0004722	MF
PGSC0003DMP400003442	GO:0046983	MF
PGSC0003DMP400003443	GO:0000166	MF
PGSC0003DMP400003443	GO:0016301	MF
PGSC0003DMP400003446	GO:0004616	MF
PGSC0003DMP400003446	GO:0050661	MF
PGSC0003DMP400003450	GO:0003886	MF
PGSC0003DMP400003450	GO:0003677	MF
PGSC0003DMP400003452	GO:0016301	MF
PGSC0003DMP400003452	GO:0016773	MF
PGSC0003DMP400003456	GO:0051499	MF
PGSC0003DMP400003459	GO:0016866	MF
PGSC0003DMP400003459	GO:0008466	MF
PGSC0003DMP400003460	GO:0003676	MF
PGSC0003DMP400003460	GO:0004057	MF
PGSC0003DMP400003462	GO:0005488	MF
PGSC0003DMP400003462	GO:0016491	MF
PGSC0003DMP400003463	GO:0046872	MF
PGSC0003DMP400003463	GO:0004497	MF
PGSC0003DMP400003463	GO:0016705	MF
PGSC0003DMP400003465	GO:0005488	MF
PGSC0003DMP400003465	GO:0004497	MF
PGSC0003DMP400003465	GO:0016705	MF
PGSC0003DMP400003466	GO:0046872	MF
PGSC0003DMP400003466	GO:0016709	MF
PGSC0003DMP400003468	GO:0005488	MF
PGSC0003DMP400003468	GO:0016491	MF
PGSC0003DMP400003470	GO:0008725	MF
PGSC0003DMP400003484	GO:0003824	MF
PGSC0003DMP400003519	GO:0010295	MF
PGSC0003DMP400003519	GO:0009055	MF
PGSC0003DMP400003519	GO:0019825	MF
PGSC0003DMP400003519	GO:0020037	MF
PGSC0003DMP400003531	GO:0015416	MF
PGSC0003DMP400003531	GO:0005524	MF
PGSC0003DMP400003533	GO:0003735	MF
PGSC0003DMP400003533	GO:0019843	MF
PGSC0003DMP400003536	GO:0016702	MF
PGSC0003DMP400003539	GO:0016702	MF
PGSC0003DMP400003545	GO:0016614	MF
PGSC0003DMP400003546	GO:0016491	MF
PGSC0003DMP400003546	GO:0045156	MF
PGSC0003DMP400003546	GO:0005506	MF
PGSC0003DMP400003547	GO:0003676	MF
PGSC0003DMP400003549	GO:0005506	MF
PGSC0003DMP400003549	GO:0050113	MF
PGSC0003DMP400003552	GO:0005509	MF
PGSC0003DMP400003553	GO:0004846	MF
PGSC0003DMP400003554	GO:0009055	MF
PGSC0003DMP400003554	GO:0016491	MF
PGSC0003DMP400003554	GO:0050660	MF
PGSC0003DMP400003564	GO:0031072	MF
PGSC0003DMP400003564	GO:0046872	MF
PGSC0003DMP400003564	GO:0005524	MF
PGSC0003DMP400003564	GO:0051082	MF
PGSC0003DMP400003571	GO:0000287	MF
PGSC0003DMP400003571	GO:0008253	MF
PGSC0003DMP400003588	GO:0016757	MF
PGSC0003DMP400003593	GO:0016757	MF
PGSC0003DMP400003598	GO:0005524	MF
PGSC0003DMP400003598	GO:0017111	MF
PGSC0003DMP400003603	GO:0003864	MF
PGSC0003DMP400003603	GO:0050897	MF
PGSC0003DMP400003603	GO:0008270	MF
PGSC0003DMP400003605	GO:0005524	MF
PGSC0003DMP400003605	GO:0004674	MF
PGSC0003DMP400003612	GO:0016772	MF
PGSC0003DMP400003613	GO:0016740	MF
PGSC0003DMP400003615	GO:0003824	MF
PGSC0003DMP400003624	GO:0046872	MF
PGSC0003DMP400003624	GO:0004722	MF
PGSC0003DMP400003628	GO:0003824	MF
PGSC0003DMP400003629	GO:0046872	MF
PGSC0003DMP400003629	GO:0004842	MF
PGSC0003DMP400003633	GO:0000166	MF
PGSC0003DMP400003649	GO:0004838	MF
PGSC0003DMP400003650	GO:0030247	MF
PGSC0003DMP400003650	GO:0005524	MF
PGSC0003DMP400003650	GO:0004674	MF
PGSC0003DMP400003652	GO:0003677	MF
PGSC0003DMP400003652	GO:0046983	MF
PGSC0003DMP400003652	GO:0003700	MF
PGSC0003DMP400003652	GO:0032440	MF
PGSC0003DMP400003652	GO:0008134	MF
PGSC0003DMP400003654	GO:0016301	MF
PGSC0003DMP400003654	GO:0004612	MF
PGSC0003DMP400003654	GO:0005524	MF
PGSC0003DMP400003655	GO:0016829	MF
PGSC0003DMP400003658	GO:0016772	MF
PGSC0003DMP400003660	GO:0004190	MF
PGSC0003DMP400003668	GO:0003743	MF
PGSC0003DMP400003672	GO:0030246	MF
PGSC0003DMP400003672	GO:0016829	MF
PGSC0003DMP400003673	GO:0008270	MF
PGSC0003DMP400003674	GO:0015198	MF
PGSC0003DMP400003679	GO:0004672	MF
PGSC0003DMP400003681	GO:0003993	MF
PGSC0003DMP400003681	GO:0016301	MF
PGSC0003DMP400003682	GO:0003993	MF
PGSC0003DMP400003682	GO:0016301	MF
PGSC0003DMP400003691	GO:0008308	MF
PGSC0003DMP400003695	GO:0016707	MF
PGSC0003DMP400003695	GO:0052634	MF
PGSC0003DMP400003695	GO:0016702	MF
PGSC0003DMP400003695	GO:0052635	MF
PGSC0003DMP400003703	GO:0005515	MF
PGSC0003DMP400003703	GO:0015157	MF
PGSC0003DMP400003704	GO:0008536	MF
PGSC0003DMP400003704	GO:0008565	MF
PGSC0003DMP400003706	GO:0016787	MF
PGSC0003DMP400003710	GO:0043565	MF
PGSC0003DMP400003710	GO:0003700	MF
PGSC0003DMP400003721	GO:0020037	MF
PGSC0003DMP400003721	GO:0009055	MF
PGSC0003DMP400003721	GO:0070330	MF
PGSC0003DMP400003721	GO:0019825	MF
PGSC0003DMP400003723	GO:0047714	MF
PGSC0003DMP400003723	GO:0004620	MF
PGSC0003DMP400003742	GO:0004553	MF
PGSC0003DMP400003742	GO:0016762	MF
PGSC0003DMP400003743	GO:0030599	MF
PGSC0003DMP400003743	GO:0045330	MF
PGSC0003DMP400003743	GO:0004857	MF
PGSC0003DMP400003744	GO:0005515	MF
PGSC0003DMP400003744	GO:0005215	MF
PGSC0003DMP400003747	GO:0009982	MF
PGSC0003DMP400003747	GO:0003723	MF
PGSC0003DMP400003753	GO:0003677	MF
PGSC0003DMP400003768	GO:0004872	MF
PGSC0003DMP400003768	GO:0010427	MF
PGSC0003DMP400003768	GO:0042803	MF
PGSC0003DMP400003772	GO:0004047	MF
PGSC0003DMP400003773	GO:0008509	MF
PGSC0003DMP400003781	GO:0016757	MF
PGSC0003DMP400003783	GO:0030414	MF
PGSC0003DMP400003786	GO:0005488	MF
PGSC0003DMP400003786	GO:0018685	MF
PGSC0003DMP400003791	GO:0000822	MF
PGSC0003DMP400003791	GO:0004842	MF
PGSC0003DMP400003795	GO:0003735	MF
PGSC0003DMP400003798	GO:0003735	MF
PGSC0003DMP400003801	GO:0015297	MF
PGSC0003DMP400003801	GO:0015238	MF
PGSC0003DMP400003803	GO:0015297	MF
PGSC0003DMP400003803	GO:0015238	MF
PGSC0003DMP400003805	GO:0015297	MF
PGSC0003DMP400003805	GO:0015238	MF
PGSC0003DMP400003808	GO:0004427	MF
PGSC0003DMP400003808	GO:0009678	MF
PGSC0003DMP400003815	GO:0016757	MF
PGSC0003DMP400003818	GO:0016757	MF
PGSC0003DMP400003825	GO:0003677	MF
PGSC0003DMP400003835	GO:0003723	MF
PGSC0003DMP400003837	GO:0016772	MF
PGSC0003DMP400003840	GO:0016757	MF
PGSC0003DMP400003849	GO:0032440	MF
PGSC0003DMP400003849	GO:0005385	MF
PGSC0003DMP400003849	GO:0005375	MF
PGSC0003DMP400003852	GO:0004842	MF
PGSC0003DMP400003857	GO:0080065	MF
PGSC0003DMP400003857	GO:0005506	MF
PGSC0003DMP400003865	GO:0016740	MF
PGSC0003DMP400003866	GO:0016740	MF
PGSC0003DMP400003867	GO:0016740	MF
PGSC0003DMP400003869	GO:0016740	MF
PGSC0003DMP400003870	GO:0016740	MF
PGSC0003DMP400003872	GO:0016740	MF
PGSC0003DMP400003874	GO:0016740	MF
PGSC0003DMP400003875	GO:0016740	MF
PGSC0003DMP400003876	GO:0016740	MF
PGSC0003DMP400003877	GO:0016740	MF
PGSC0003DMP400003878	GO:0016740	MF
PGSC0003DMP400003880	GO:0005089	MF
PGSC0003DMP400003883	GO:0016740	MF
PGSC0003DMP400003884	GO:0016740	MF
PGSC0003DMP400003887	GO:0016740	MF
PGSC0003DMP400003894	GO:0016740	MF
PGSC0003DMP400003895	GO:0016740	MF
PGSC0003DMP400003896	GO:0016740	MF
PGSC0003DMP400003897	GO:0046872	MF
PGSC0003DMP400003897	GO:0004638	MF
PGSC0003DMP400003897	GO:0005524	MF
PGSC0003DMP400003897	GO:0034023	MF
PGSC0003DMP400003901	GO:0046872	MF
PGSC0003DMP400003901	GO:0016491	MF
PGSC0003DMP400003904	GO:0003677	MF
PGSC0003DMP400003904	GO:0003700	MF
PGSC0003DMP400003905	GO:0010279	MF
PGSC0003DMP400003905	GO:0035175	MF
PGSC0003DMP400003905	GO:0044022	MF
PGSC0003DMP400003905	GO:0005524	MF
PGSC0003DMP400003907	GO:0004553	MF
PGSC0003DMP400003907	GO:0016762	MF
PGSC0003DMP400003910	GO:0003678	MF
PGSC0003DMP400003910	GO:0003677	MF
PGSC0003DMP400003910	GO:0005524	MF
PGSC0003DMP400003911	GO:0003677	MF
PGSC0003DMP400003911	GO:0003700	MF
PGSC0003DMP400003920	GO:0004190	MF
PGSC0003DMP400003925	GO:0004372	MF
PGSC0003DMP400003925	GO:0030170	MF
PGSC0003DMP400003927	GO:0004325	MF
PGSC0003DMP400003928	GO:0015078	MF
PGSC0003DMP400003928	GO:0008289	MF
PGSC0003DMP400003928	GO:0005524	MF
PGSC0003DMP400003938	GO:0004721	MF
PGSC0003DMP400003939	GO:0015078	MF
PGSC0003DMP400003943	GO:0004659	MF
PGSC0003DMP400003943	GO:0008270	MF
PGSC0003DMP400003944	GO:0016620	MF
PGSC0003DMP400003952	GO:0043531	MF
PGSC0003DMP400003952	GO:0043522	MF
PGSC0003DMP400003954	GO:0004650	MF
PGSC0003DMP400003954	GO:0047911	MF
PGSC0003DMP400003959	GO:0046872	MF
PGSC0003DMP400003978	GO:0004045	MF
PGSC0003DMP400003985	GO:0016702	MF
PGSC0003DMP400003986	GO:0043565	MF
PGSC0003DMP400003986	GO:0003700	MF
PGSC0003DMP400003989	GO:0050508	MF
PGSC0003DMP400003998	GO:0003676	MF
PGSC0003DMP400003998	GO:0004004	MF
PGSC0003DMP400003998	GO:0005524	MF
PGSC0003DMP400003999	GO:0008479	MF
PGSC0003DMP400004001	GO:0008479	MF
PGSC0003DMP400004018	GO:0003676	MF
PGSC0003DMP400004018	GO:0000166	MF
PGSC0003DMP400004021	GO:0004672	MF
PGSC0003DMP400004021	GO:0035091	MF
PGSC0003DMP400004021	GO:0008060	MF
PGSC0003DMP400004021	GO:0008270	MF
PGSC0003DMP400004021	GO:0005515	MF
PGSC0003DMP400004021	GO:0005524	MF
PGSC0003DMP400004024	GO:0004672	MF
PGSC0003DMP400004024	GO:0008060	MF
PGSC0003DMP400004024	GO:0005543	MF
PGSC0003DMP400004024	GO:0019900	MF
PGSC0003DMP400004024	GO:0033612	MF
PGSC0003DMP400004024	GO:0008270	MF
PGSC0003DMP400004024	GO:0005524	MF
PGSC0003DMP400004038	GO:0015439	MF
PGSC0003DMP400004038	GO:0015416	MF
PGSC0003DMP400004038	GO:0005524	MF
PGSC0003DMP400004038	GO:0015417	MF
PGSC0003DMP400004040	GO:0015439	MF
PGSC0003DMP400004040	GO:0015416	MF
PGSC0003DMP400004040	GO:0005524	MF
PGSC0003DMP400004040	GO:0015417	MF
PGSC0003DMP400004046	GO:0005488	MF
PGSC0003DMP400004047	GO:0000210	MF
PGSC0003DMP400004048	GO:0000210	MF
PGSC0003DMP400004049	GO:0000210	MF
PGSC0003DMP400004053	GO:0003700	MF
PGSC0003DMP400004055	GO:0003735	MF
PGSC0003DMP400004081	GO:0008970	MF
PGSC0003DMP400004085	GO:0016787	MF
PGSC0003DMP400004098	GO:0004722	MF
PGSC0003DMP400004098	GO:0020037	MF
PGSC0003DMP400004098	GO:0008419	MF
PGSC0003DMP400004098	GO:0004601	MF
PGSC0003DMP400004109	GO:0047130	MF
PGSC0003DMP400004112	GO:0004753	MF
PGSC0003DMP400004113	GO:0042973	MF
PGSC0003DMP400004114	GO:0016791	MF
PGSC0003DMP400004123	GO:0004553	MF
PGSC0003DMP400004123	GO:0016762	MF
PGSC0003DMP400004129	GO:0005515	MF
PGSC0003DMP400004140	GO:0009815	MF
PGSC0003DMP400004140	GO:0016706	MF
PGSC0003DMP400004143	GO:0003824	MF
PGSC0003DMP400004153	GO:0004715	MF
PGSC0003DMP400004153	GO:0004674	MF
PGSC0003DMP400004153	GO:0005524	MF
PGSC0003DMP400004156	GO:0016844	MF
PGSC0003DMP400004162	GO:0016491	MF
PGSC0003DMP400004167	GO:0050236	MF
PGSC0003DMP400004169	GO:0005488	MF
PGSC0003DMP400004180	GO:0016709	MF
PGSC0003DMP400004180	GO:0046872	MF
PGSC0003DMP400004183	GO:0042973	MF
PGSC0003DMP400004190	GO:0042973	MF
PGSC0003DMP400004193	GO:0005515	MF
PGSC0003DMP400004202	GO:0008841	MF
PGSC0003DMP400004204	GO:0003723	MF
PGSC0003DMP400004204	GO:0000166	MF
PGSC0003DMP400004204	GO:0032440	MF
PGSC0003DMP400004208	GO:0022857	MF
PGSC0003DMP400004209	GO:0022857	MF
PGSC0003DMP400004211	GO:0008146	MF
PGSC0003DMP400004213	GO:0009055	MF
PGSC0003DMP400004213	GO:0015035	MF
PGSC0003DMP400004217	GO:0005198	MF
PGSC0003DMP400004223	GO:0015078	MF
PGSC0003DMP400004235	GO:0005524	MF
PGSC0003DMP400004235	GO:0004592	MF
PGSC0003DMP400004235	GO:0042803	MF
PGSC0003DMP400004244	GO:0008270	MF
PGSC0003DMP400004250	GO:0042409	MF
PGSC0003DMP400004255	GO:0005507	MF
PGSC0003DMP400004255	GO:0005524	MF
PGSC0003DMP400004260	GO:0005515	MF
PGSC0003DMP400004262	GO:0046983	MF
PGSC0003DMP400004262	GO:0043565	MF
PGSC0003DMP400004262	GO:0003700	MF
PGSC0003DMP400004264	GO:0008026	MF
PGSC0003DMP400004264	GO:0003723	MF
PGSC0003DMP400004264	GO:0005524	MF
PGSC0003DMP400004265	GO:0008026	MF
PGSC0003DMP400004265	GO:0003723	MF
PGSC0003DMP400004265	GO:0005524	MF
PGSC0003DMP400004266	GO:0003700	MF
PGSC0003DMP400004266	GO:0043565	MF
PGSC0003DMP400004268	GO:0051753	MF
PGSC0003DMP400004268	GO:0016760	MF
PGSC0003DMP400004271	GO:0003735	MF
PGSC0003DMP400004274	GO:0008168	MF
PGSC0003DMP400004278	GO:0016491	MF
PGSC0003DMP400004281	GO:0003735	MF
PGSC0003DMP400004284	GO:0004871	MF
PGSC0003DMP400004284	GO:0005515	MF
PGSC0003DMP400004284	GO:0008568	MF
PGSC0003DMP400004284	GO:0008233	MF
PGSC0003DMP400004284	GO:0005524	MF
PGSC0003DMP400004302	GO:0008378	MF
PGSC0003DMP400004330	GO:0016787	MF
PGSC0003DMP400004339	GO:0004707	MF
PGSC0003DMP400004339	GO:0005524	MF
PGSC0003DMP400004344	GO:0030275	MF
PGSC0003DMP400004345	GO:0030275	MF
PGSC0003DMP400004353	GO:0004553	MF
PGSC0003DMP400004362	GO:0009055	MF
PGSC0003DMP400004362	GO:0016709	MF
PGSC0003DMP400004362	GO:0020037	MF
PGSC0003DMP400004367	GO:0009055	MF
PGSC0003DMP400004367	GO:0016709	MF
PGSC0003DMP400004367	GO:0020037	MF
PGSC0003DMP400004368	GO:0008289	MF
PGSC0003DMP400004369	GO:0003899	MF
PGSC0003DMP400004369	GO:0003677	MF
PGSC0003DMP400004369	GO:0046983	MF
PGSC0003DMP400004370	GO:0030170	MF
PGSC0003DMP400004370	GO:0004351	MF
PGSC0003DMP400004370	GO:0016706	MF
PGSC0003DMP400004370	GO:0016702	MF
PGSC0003DMP400004370	GO:0005516	MF
PGSC0003DMP400004377	GO:0008184	MF
PGSC0003DMP400004377	GO:0030170	MF
PGSC0003DMP400004385	GO:0005525	MF
PGSC0003DMP400004385	GO:0070300	MF
PGSC0003DMP400004385	GO:0019003	MF
PGSC0003DMP400004385	GO:0003924	MF
PGSC0003DMP400004386	GO:0008374	MF
PGSC0003DMP400004386	GO:0046027	MF
PGSC0003DMP400004396	GO:0046872	MF
PGSC0003DMP400004396	GO:0003677	MF
PGSC0003DMP400004396	GO:0035064	MF
PGSC0003DMP400004397	GO:0030170	MF
PGSC0003DMP400004397	GO:0004795	MF
PGSC0003DMP400004399	GO:0015450	MF
PGSC0003DMP400004402	GO:0005385	MF
PGSC0003DMP400004410	GO:0016787	MF
PGSC0003DMP400004416	GO:0004672	MF
PGSC0003DMP400004419	GO:0004402	MF
PGSC0003DMP400004426	GO:0020037	MF
PGSC0003DMP400004426	GO:0016705	MF
PGSC0003DMP400004426	GO:0004497	MF
PGSC0003DMP400004426	GO:0009055	MF
PGSC0003DMP400004427	GO:0009055	MF
PGSC0003DMP400004427	GO:0004497	MF
PGSC0003DMP400004427	GO:0020037	MF
PGSC0003DMP400004427	GO:0016705	MF
PGSC0003DMP400004429	GO:0016301	MF
PGSC0003DMP400004430	GO:0016671	MF
PGSC0003DMP400004430	GO:0009055	MF
PGSC0003DMP400004430	GO:0015035	MF
PGSC0003DMP400004432	GO:0003723	MF
PGSC0003DMP400004432	GO:0000166	MF
PGSC0003DMP400004434	GO:0008601	MF
PGSC0003DMP400004435	GO:0003677	MF
PGSC0003DMP400004435	GO:0003700	MF
PGSC0003DMP400004439	GO:0003735	MF
PGSC0003DMP400004445	GO:0008375	MF
PGSC0003DMP400004448	GO:0008173	MF
PGSC0003DMP400004454	GO:0003723	MF
PGSC0003DMP400004454	GO:0008408	MF
PGSC0003DMP400004457	GO:0005488	MF
PGSC0003DMP400004459	GO:0001104	MF
PGSC0003DMP400004464	GO:0016788	MF
PGSC0003DMP400004466	GO:0016788	MF
PGSC0003DMP400004469	GO:0005524	MF
PGSC0003DMP400004469	GO:0003684	MF
PGSC0003DMP400004469	GO:0017111	MF
PGSC0003DMP400004473	GO:0003993	MF
PGSC0003DMP400004475	GO:0016787	MF
PGSC0003DMP400004477	GO:0008270	MF
PGSC0003DMP400004477	GO:0005524	MF
PGSC0003DMP400004477	GO:0004340	MF
PGSC0003DMP400004477	GO:0008865	MF
PGSC0003DMP400004478	GO:0004715	MF
PGSC0003DMP400004478	GO:0005524	MF
PGSC0003DMP400004478	GO:0004674	MF
PGSC0003DMP400004491	GO:0005488	MF
PGSC0003DMP400004499	GO:0005524	MF
PGSC0003DMP400004504	GO:0005524	MF
PGSC0003DMP400004504	GO:0003777	MF
PGSC0003DMP400004505	GO:0016491	MF
PGSC0003DMP400004505	GO:0005488	MF
PGSC0003DMP400004506	GO:0016817	MF
PGSC0003DMP400004507	GO:0046872	MF
PGSC0003DMP400004507	GO:0003735	MF
PGSC0003DMP400004507	GO:0019843	MF
PGSC0003DMP400004510	GO:0005524	MF
PGSC0003DMP400004510	GO:0004709	MF
PGSC0003DMP400004512	GO:0005525	MF
PGSC0003DMP400004512	GO:0016787	MF
PGSC0003DMP400004520	GO:0003777	MF
PGSC0003DMP400004520	GO:0005089	MF
PGSC0003DMP400004524	GO:0005089	MF
PGSC0003DMP400004524	GO:0016301	MF
PGSC0003DMP400004525	GO:0003735	MF
PGSC0003DMP400004529	GO:0016491	MF
PGSC0003DMP400004535	GO:0005215	MF
PGSC0003DMP400004536	GO:0003723	MF
PGSC0003DMP400004537	GO:0046983	MF
PGSC0003DMP400004546	GO:0015204	MF
PGSC0003DMP400004546	GO:0016891	MF
PGSC0003DMP400004546	GO:0015250	MF
PGSC0003DMP400004546	GO:0051739	MF
PGSC0003DMP400004546	GO:0015200	MF
PGSC0003DMP400004548	GO:0042781	MF
PGSC0003DMP400004552	GO:0016891	MF
PGSC0003DMP400004564	GO:0005524	MF
PGSC0003DMP400004564	GO:0008887	MF
PGSC0003DMP400004570	GO:0005515	MF
PGSC0003DMP400004574	GO:0005515	MF
PGSC0003DMP400004574	GO:0003677	MF
PGSC0003DMP400004578	GO:0016740	MF
PGSC0003DMP400004581	GO:0046982	MF
PGSC0003DMP400004586	GO:0046872	MF
PGSC0003DMP400004586	GO:0004722	MF
PGSC0003DMP400004597	GO:0000234	MF
PGSC0003DMP400004597	GO:0004379	MF
PGSC0003DMP400004599	GO:0005524	MF
[truncated: 93,304 more rows]
