# Supplementary material for: Evaluation and integration of functional annotation pipelines for newly sequenced organisms: the potato genome as a test case
Source: BMC Plant Biol. 2014 Dec 5;14:329. doi: 10.1186/s12870-014-0329-9 (PMC4274702; doi:10.1186/s12870-014-0329-9)
Supplement: Additional file 4: Table S3. — OrthoMCL-UniProt PGSC pipeline output. [file 12870_2014_329_MOESM4_ESM.xls]

Supplemental Table 3. OrthoMCL PGSC pipeline output
Gene	GO_term	GO_term_type
PGSC0003DMP400000002	GO:0005459	MF
PGSC0003DMP400000004	GO:0005381	MF
PGSC0003DMP400000009	GO:0050660	MF
PGSC0003DMP400000009	GO:0008812	MF
PGSC0003DMP400000009	GO:0046593	MF
PGSC0003DMP400000010	GO:0004672	MF
PGSC0003DMP400000010	GO:0005524	MF
PGSC0003DMP400000010	GO:0016887	MF
PGSC0003DMP400000010	GO:0046872	MF
PGSC0003DMP400000012	GO:0004252	MF
PGSC0003DMP400000016	GO:0003723	MF
PGSC0003DMP400000023	GO:0050200	MF
PGSC0003DMP400000023	GO:0005509	MF
PGSC0003DMP400000027	GO:0003700	MF
PGSC0003DMP400000027	GO:0003677	MF
PGSC0003DMP400000029	GO:0003700	MF
PGSC0003DMP400000029	GO:0003677	MF
PGSC0003DMP400000033	GO:0047262	MF
PGSC0003DMP400000033	GO:0005524	MF
PGSC0003DMP400000033	GO:0004674	MF
PGSC0003DMP400000035	GO:0005506	MF
PGSC0003DMP400000035	GO:0016707	MF
PGSC0003DMP400000035	GO:0016216	MF
PGSC0003DMP400000035	GO:0045544	MF
PGSC0003DMP400000038	GO:0004984	MF
PGSC0003DMP400000038	GO:0004983	MF
PGSC0003DMP400000039	GO:0045735	MF
PGSC0003DMP400000040	GO:0003860	MF
PGSC0003DMP400000040	GO:0004300	MF
PGSC0003DMP400000044	GO:0045735	MF
PGSC0003DMP400000045	GO:0045735	MF
PGSC0003DMP400000046	GO:0003860	MF
PGSC0003DMP400000046	GO:0004300	MF
PGSC0003DMP400000053	GO:0008568	MF
PGSC0003DMP400000053	GO:0004386	MF
PGSC0003DMP400000053	GO:0005524	MF
PGSC0003DMP400000056	GO:0008831	MF
PGSC0003DMP400000058	GO:0004471	MF
PGSC0003DMP400000058	GO:0016619	MF
PGSC0003DMP400000058	GO:0005524	MF
PGSC0003DMP400000058	GO:0042803	MF
PGSC0003DMP400000058	GO:0051287	MF
PGSC0003DMP400000058	GO:0008270	MF
PGSC0003DMP400000058	GO:0050897	MF
PGSC0003DMP400000059	GO:0047501	MF
PGSC0003DMP400000059	GO:0008106	MF
PGSC0003DMP400000059	GO:0047504	MF
PGSC0003DMP400000066	GO:0047501	MF
PGSC0003DMP400000066	GO:0008106	MF
PGSC0003DMP400000066	GO:0047504	MF
PGSC0003DMP400000068	GO:0016491	MF
PGSC0003DMP400000071	GO:0004842	MF
PGSC0003DMP400000071	GO:0003989	MF
PGSC0003DMP400000071	GO:0005524	MF
PGSC0003DMP400000071	GO:0016740	MF
PGSC0003DMP400000076	GO:0003700	MF
PGSC0003DMP400000076	GO:0003682	MF
PGSC0003DMP400000076	GO:0003677	MF
PGSC0003DMP400000077	GO:0004000	MF
PGSC0003DMP400000077	GO:0003723	MF
PGSC0003DMP400000077	GO:0016740	MF
PGSC0003DMP400000080	GO:0016491	MF
PGSC0003DMP400000080	GO:0008270	MF
PGSC0003DMP400000080	GO:0016818	MF
PGSC0003DMP400000080	GO:0005524	MF
PGSC0003DMP400000081	GO:0016757	MF
PGSC0003DMP400000081	GO:0004602	MF
PGSC0003DMP400000082	GO:0016491	MF
PGSC0003DMP400000082	GO:0008270	MF
PGSC0003DMP400000082	GO:0016818	MF
PGSC0003DMP400000082	GO:0005524	MF
PGSC0003DMP400000087	GO:0008234	MF
PGSC0003DMP400000089	GO:0016491	MF
PGSC0003DMP400000089	GO:0008270	MF
PGSC0003DMP400000089	GO:0016818	MF
PGSC0003DMP400000089	GO:0005524	MF
PGSC0003DMP400000090	GO:0016491	MF
PGSC0003DMP400000090	GO:0008270	MF
PGSC0003DMP400000090	GO:0016818	MF
PGSC0003DMP400000090	GO:0005524	MF
PGSC0003DMP400000096	GO:0004806	MF
PGSC0003DMP400000102	GO:0016301	MF
PGSC0003DMP400000102	GO:0005089	MF
PGSC0003DMP400000106	GO:0003824	MF
PGSC0003DMP400000107	GO:0004842	MF
PGSC0003DMP400000107	GO:0004674	MF
PGSC0003DMP400000107	GO:0005524	MF
PGSC0003DMP400000112	GO:0015250	MF
PGSC0003DMP400000113	GO:0090447	MF
PGSC0003DMP400000113	GO:0016791	MF
PGSC0003DMP400000113	GO:0004366	MF
PGSC0003DMP400000113	GO:0003841	MF
PGSC0003DMP400000115	GO:0005315	MF
PGSC0003DMP400000115	GO:0030504	MF
PGSC0003DMP400000115	GO:0015293	MF
PGSC0003DMP400000117	GO:0050017	MF
PGSC0003DMP400000117	GO:0005507	MF
PGSC0003DMP400000117	GO:0004124	MF
PGSC0003DMP400000117	GO:0016740	MF
PGSC0003DMP400000119	GO:0016972	MF
PGSC0003DMP400000128	GO:0004674	MF
PGSC0003DMP400000128	GO:0005234	MF
PGSC0003DMP400000128	GO:0004970	MF
PGSC0003DMP400000128	GO:0005524	MF
PGSC0003DMP400000138	GO:0004715	MF
PGSC0003DMP400000138	GO:0004709	MF
PGSC0003DMP400000138	GO:0005524	MF
PGSC0003DMP400000144	GO:0004707	MF
PGSC0003DMP400000144	GO:0005524	MF
PGSC0003DMP400000144	GO:0004713	MF
PGSC0003DMP400000146	GO:0016758	MF
PGSC0003DMP400000147	GO:0016758	MF
PGSC0003DMP400000148	GO:0016758	MF
PGSC0003DMP400000149	GO:0043565	MF
PGSC0003DMP400000149	GO:0003700	MF
PGSC0003DMP400000149	GO:0016740	MF
PGSC0003DMP400000151	GO:0003677	MF
PGSC0003DMP400000153	GO:0046872	MF
PGSC0003DMP400000156	GO:0043565	MF
PGSC0003DMP400000156	GO:0003700	MF
PGSC0003DMP400000159	GO:0004177	MF
PGSC0003DMP400000165	GO:0005215	MF
PGSC0003DMP400000165	GO:0000981	MF
PGSC0003DMP400000165	GO:0010181	MF
PGSC0003DMP400000165	GO:0004066	MF
PGSC0003DMP400000165	GO:0008094	MF
PGSC0003DMP400000165	GO:0043874	MF
PGSC0003DMP400000165	GO:0000287	MF
PGSC0003DMP400000165	GO:0005507	MF
PGSC0003DMP400000165	GO:0004519	MF
PGSC0003DMP400000165	GO:0016491	MF
PGSC0003DMP400000165	GO:0008270	MF
PGSC0003DMP400000165	GO:0008276	MF
PGSC0003DMP400000165	GO:0004252	MF
PGSC0003DMP400000165	GO:0003924	MF
PGSC0003DMP400000165	GO:0005543	MF
PGSC0003DMP400000165	GO:0004386	MF
PGSC0003DMP400000165	GO:0003777	MF
PGSC0003DMP400000165	GO:0005525	MF
PGSC0003DMP400000165	GO:0005524	MF
PGSC0003DMP400000165	GO:0003677	MF
PGSC0003DMP400000165	GO:0004674	MF
PGSC0003DMP400000166	GO:0005543	MF
PGSC0003DMP400000166	GO:0008270	MF
PGSC0003DMP400000166	GO:0004871	MF
PGSC0003DMP400000167	GO:0008168	MF
PGSC0003DMP400000167	GO:0008270	MF
PGSC0003DMP400000169	GO:0008168	MF
PGSC0003DMP400000169	GO:0008270	MF
PGSC0003DMP400000173	GO:0004553	MF
PGSC0003DMP400000174	GO:0004553	MF
PGSC0003DMP400000177	GO:0016491	MF
PGSC0003DMP400000181	GO:0035252	MF
PGSC0003DMP400000181	GO:0003777	MF
PGSC0003DMP400000181	GO:0005524	MF
PGSC0003DMP400000183	GO:0016740	MF
PGSC0003DMP400000188	GO:0016307	MF
PGSC0003DMP400000190	GO:0004842	MF
PGSC0003DMP400000196	GO:0004368	MF
PGSC0003DMP400000199	GO:0003743	MF
PGSC0003DMP400000201	GO:0043565	MF
PGSC0003DMP400000201	GO:0003700	MF
PGSC0003DMP400000203	GO:0030246	MF
PGSC0003DMP400000203	GO:0016853	MF
PGSC0003DMP400000206	GO:0004842	MF
PGSC0003DMP400000207	GO:0003700	MF
PGSC0003DMP400000207	GO:0003677	MF
PGSC0003DMP400000212	GO:0004712	MF
PGSC0003DMP400000212	GO:0004715	MF
PGSC0003DMP400000212	GO:0005524	MF
PGSC0003DMP400000215	GO:0080123	MF
PGSC0003DMP400000215	GO:0070566	MF
PGSC0003DMP400000222	GO:0005543	MF
PGSC0003DMP400000222	GO:0016787	MF
PGSC0003DMP400000222	GO:0016491	MF
PGSC0003DMP400000224	GO:0005543	MF
PGSC0003DMP400000224	GO:0016787	MF
PGSC0003DMP400000224	GO:0016491	MF
PGSC0003DMP400000225	GO:0008026	MF
PGSC0003DMP400000225	GO:0008270	MF
PGSC0003DMP400000225	GO:0003676	MF
PGSC0003DMP400000225	GO:0005524	MF
PGSC0003DMP400000230	GO:0004806	MF
PGSC0003DMP400000235	GO:0016758	MF
PGSC0003DMP400000237	GO:0016874	MF
PGSC0003DMP400000239	GO:0003677	MF
PGSC0003DMP400000240	GO:0003677	MF
PGSC0003DMP400000242	GO:0003723	MF
PGSC0003DMP400000242	GO:0003964	MF
PGSC0003DMP400000242	GO:0003743	MF
PGSC0003DMP400000246	GO:0004144	MF
PGSC0003DMP400000251	GO:0004144	MF
PGSC0003DMP400000253	GO:0004842	MF
PGSC0003DMP400000253	GO:0004601	MF
PGSC0003DMP400000253	GO:0016787	MF
PGSC0003DMP400000254	GO:0004430	MF
PGSC0003DMP400000259	GO:0008565	MF
PGSC0003DMP400000262	GO:0003700	MF
PGSC0003DMP400000262	GO:0043565	MF
PGSC0003DMP400000262	GO:0008270	MF
PGSC0003DMP400000264	GO:0003700	MF
PGSC0003DMP400000266	GO:0003700	MF
PGSC0003DMP400000266	GO:0008270	MF
PGSC0003DMP400000266	GO:0003677	MF
PGSC0003DMP400000268	GO:0004709	MF
PGSC0003DMP400000268	GO:0005524	MF
PGSC0003DMP400000269	GO:0005524	MF
PGSC0003DMP400000269	GO:0046872	MF
PGSC0003DMP400000269	GO:0005388	MF
PGSC0003DMP400000269	GO:0015410	MF
PGSC0003DMP400000271	GO:0016787	MF
PGSC0003DMP400000271	GO:0005525	MF
PGSC0003DMP400000278	GO:0003735	MF
PGSC0003DMP400000281	GO:0005096	MF
PGSC0003DMP400000290	GO:0008168	MF
PGSC0003DMP400000292	GO:0003899	MF
PGSC0003DMP400000292	GO:0005509	MF
PGSC0003DMP400000292	GO:0005546	MF
PGSC0003DMP400000292	GO:0070290	MF
PGSC0003DMP400000292	GO:0008270	MF
PGSC0003DMP400000292	GO:0004630	MF
PGSC0003DMP400000292	GO:0032549	MF
PGSC0003DMP400000292	GO:0003677	MF
PGSC0003DMP400000294	GO:0004252	MF
PGSC0003DMP400000294	GO:0003922	MF
PGSC0003DMP400000294	GO:0032440	MF
PGSC0003DMP400000294	GO:0016462	MF
PGSC0003DMP400000294	GO:0004066	MF
PGSC0003DMP400000294	GO:0005509	MF
PGSC0003DMP400000294	GO:0005524	MF
PGSC0003DMP400000294	GO:0008060	MF
PGSC0003DMP400000294	GO:0008270	MF
PGSC0003DMP400000295	GO:0004252	MF
PGSC0003DMP400000295	GO:0016788	MF
PGSC0003DMP400000295	GO:0032440	MF
PGSC0003DMP400000297	GO:0003700	MF
PGSC0003DMP400000297	GO:0003677	MF
PGSC0003DMP400000301	GO:0051287	MF
PGSC0003DMP400000301	GO:0016779	MF
PGSC0003DMP400000301	GO:0016616	MF
PGSC0003DMP400000303	GO:0080030	MF
PGSC0003DMP400000303	GO:0050253	MF
PGSC0003DMP400000303	GO:0080031	MF
PGSC0003DMP400000303	GO:0080032	MF
PGSC0003DMP400000304	GO:0004674	MF
PGSC0003DMP400000304	GO:0005524	MF
PGSC0003DMP400000309	GO:0005507	MF
PGSC0003DMP400000309	GO:0009055	MF
PGSC0003DMP400000323	GO:0008146	MF
PGSC0003DMP400000324	GO:0004497	MF
PGSC0003DMP400000324	GO:0009055	MF
PGSC0003DMP400000324	GO:0016705	MF
PGSC0003DMP400000324	GO:0020037	MF
PGSC0003DMP400000325	GO:0004497	MF
PGSC0003DMP400000325	GO:0009055	MF
PGSC0003DMP400000325	GO:0016705	MF
PGSC0003DMP400000325	GO:0020037	MF
PGSC0003DMP400000326	GO:0004497	MF
PGSC0003DMP400000326	GO:0009055	MF
PGSC0003DMP400000326	GO:0016705	MF
PGSC0003DMP400000326	GO:0020037	MF
PGSC0003DMP400000327	GO:0004497	MF
PGSC0003DMP400000327	GO:0009055	MF
PGSC0003DMP400000327	GO:0016705	MF
PGSC0003DMP400000327	GO:0020037	MF
PGSC0003DMP400000328	GO:0004497	MF
PGSC0003DMP400000328	GO:0009055	MF
PGSC0003DMP400000328	GO:0016705	MF
PGSC0003DMP400000328	GO:0020037	MF
PGSC0003DMP400000337	GO:0003700	MF
PGSC0003DMP400000337	GO:0043565	MF
PGSC0003DMP400000337	GO:0046480	MF
PGSC0003DMP400000337	GO:0046481	MF
PGSC0003DMP400000338	GO:0004488	MF
PGSC0003DMP400000338	GO:0004477	MF
PGSC0003DMP400000339	GO:0030983	MF
PGSC0003DMP400000339	GO:0015299	MF
PGSC0003DMP400000339	GO:0005524	MF
PGSC0003DMP400000341	GO:0003677	MF
PGSC0003DMP400000343	GO:0051015	MF
PGSC0003DMP400000343	GO:0008270	MF
PGSC0003DMP400000354	GO:0003677	MF
PGSC0003DMP400000360	GO:0008835	MF
PGSC0003DMP400000360	GO:0008270	MF
PGSC0003DMP400000360	GO:0008703	MF
PGSC0003DMP400000362	GO:0047617	MF
PGSC0003DMP400000362	GO:0016290	MF
PGSC0003DMP400000365	GO:0003723	MF
PGSC0003DMP400000366	GO:0003735	MF
PGSC0003DMP400000367	GO:0003700	MF
PGSC0003DMP400000367	GO:0016161	MF
PGSC0003DMP400000367	GO:0003677	MF
PGSC0003DMP400000370	GO:0005506	MF
PGSC0003DMP400000370	GO:0016706	MF
PGSC0003DMP400000370	GO:0016702	MF
PGSC0003DMP400000371	GO:0001104	MF
PGSC0003DMP400000377	GO:0017111	MF
PGSC0003DMP400000377	GO:0005524	MF
PGSC0003DMP400000379	GO:0015297	MF
PGSC0003DMP400000379	GO:0015238	MF
PGSC0003DMP400000379	GO:0004725	MF
PGSC0003DMP400000382	GO:0004842	MF
PGSC0003DMP400000382	GO:0005524	MF
PGSC0003DMP400000384	GO:0003682	MF
PGSC0003DMP400000384	GO:0003677	MF
PGSC0003DMP400000386	GO:0005516	MF
PGSC0003DMP400000386	GO:0008762	MF
PGSC0003DMP400000386	GO:0050660	MF
PGSC0003DMP400000386	GO:0008444	MF
PGSC0003DMP400000386	GO:0015297	MF
PGSC0003DMP400000386	GO:0004709	MF
PGSC0003DMP400000386	GO:0003676	MF
PGSC0003DMP400000386	GO:0005524	MF
PGSC0003DMP400000386	GO:0004675	MF
PGSC0003DMP400000386	GO:0030247	MF
PGSC0003DMP400000386	GO:0008270	MF
PGSC0003DMP400000386	GO:0004714	MF
PGSC0003DMP400000386	GO:0015238	MF
PGSC0003DMP400000386	GO:0004715	MF
PGSC0003DMP400000387	GO:0008270	MF
PGSC0003DMP400000404	GO:0000293	MF
PGSC0003DMP400000404	GO:0046872	MF
PGSC0003DMP400000404	GO:0016174	MF
PGSC0003DMP400000405	GO:0016301	MF
PGSC0003DMP400000406	GO:0004650	MF
PGSC0003DMP400000406	GO:0016829	MF
PGSC0003DMP400000407	GO:0004222	MF
PGSC0003DMP400000410	GO:0017050	MF
PGSC0003DMP400000410	GO:0004143	MF
PGSC0003DMP400000410	GO:0005524	MF
PGSC0003DMP400000411	GO:0003700	MF
PGSC0003DMP400000411	GO:0003677	MF
PGSC0003DMP400000411	GO:0003682	MF
PGSC0003DMP400000412	GO:0048037	MF
PGSC0003DMP400000412	GO:0008465	MF
PGSC0003DMP400000412	GO:0042803	MF
PGSC0003DMP400000413	GO:0003743	MF
PGSC0003DMP400000416	GO:0048037	MF
PGSC0003DMP400000416	GO:0008465	MF
PGSC0003DMP400000417	GO:0051537	MF
PGSC0003DMP400000417	GO:0016847	MF
PGSC0003DMP400000417	GO:0008483	MF
PGSC0003DMP400000417	GO:0009055	MF
PGSC0003DMP400000417	GO:0046872	MF
PGSC0003DMP400000417	GO:0030170	MF
PGSC0003DMP400000418	GO:0008233	MF
PGSC0003DMP400000418	GO:0008270	MF
PGSC0003DMP400000422	GO:0008270	MF
PGSC0003DMP400000428	GO:0004857	MF
PGSC0003DMP400000428	GO:0030599	MF
PGSC0003DMP400000432	GO:0016972	MF
PGSC0003DMP400000443	GO:0005507	MF
PGSC0003DMP400000445	GO:0003682	MF
PGSC0003DMP400000445	GO:0003677	MF
PGSC0003DMP400000446	GO:0016788	MF
PGSC0003DMP400000447	GO:0009022	MF
PGSC0003DMP400000447	GO:0004527	MF
PGSC0003DMP400000449	GO:0009055	MF
PGSC0003DMP400000449	GO:0016705	MF
PGSC0003DMP400000449	GO:0020037	MF
PGSC0003DMP400000450	GO:0005338	MF
PGSC0003DMP400000450	GO:0015136	MF
PGSC0003DMP400000450	GO:0005351	MF
PGSC0003DMP400000451	GO:0015217	MF
PGSC0003DMP400000451	GO:0080122	MF
PGSC0003DMP400000451	GO:0005347	MF
PGSC0003DMP400000453	GO:0043565	MF
PGSC0003DMP400000453	GO:0003700	MF
PGSC0003DMP400000454	GO:0003700	MF
PGSC0003DMP400000454	GO:0003677	MF
PGSC0003DMP400000454	GO:0003682	MF
PGSC0003DMP400000455	GO:0008270	MF
PGSC0003DMP400000455	GO:0003677	MF
PGSC0003DMP400000458	GO:0008410	MF
PGSC0003DMP400000459	GO:0010427	MF
PGSC0003DMP400000463	GO:0008026	MF
PGSC0003DMP400000463	GO:0003723	MF
PGSC0003DMP400000463	GO:0005524	MF
PGSC0003DMP400000465	GO:0005524	MF
PGSC0003DMP400000465	GO:0004467	MF
PGSC0003DMP400000465	GO:0031957	MF
PGSC0003DMP400000466	GO:0005242	MF
PGSC0003DMP400000466	GO:0005221	MF
PGSC0003DMP400000466	GO:0005524	MF
PGSC0003DMP400000466	GO:0030552	MF
PGSC0003DMP400000466	GO:0030553	MF
PGSC0003DMP400000466	GO:0004692	MF
PGSC0003DMP400000467	GO:0008289	MF
PGSC0003DMP400000468	GO:0030247	MF
PGSC0003DMP400000468	GO:0008270	MF
PGSC0003DMP400000471	GO:0030247	MF
PGSC0003DMP400000471	GO:0008270	MF
PGSC0003DMP400000472	GO:0001104	MF
PGSC0003DMP400000479	GO:0004144	MF
PGSC0003DMP400000483	GO:0003924	MF
PGSC0003DMP400000483	GO:0030276	MF
PGSC0003DMP400000483	GO:0005525	MF
PGSC0003DMP400000484	GO:0004842	MF
PGSC0003DMP400000484	GO:0008270	MF
PGSC0003DMP400000486	GO:0004842	MF
PGSC0003DMP400000486	GO:0008270	MF
PGSC0003DMP400000488	GO:0004190	MF
PGSC0003DMP400000488	GO:0003677	MF
PGSC0003DMP400000489	GO:0032440	MF
PGSC0003DMP400000489	GO:0003700	MF
PGSC0003DMP400000489	GO:0003677	MF
PGSC0003DMP400000496	GO:0008270	MF
PGSC0003DMP400000496	GO:0003676	MF
PGSC0003DMP400000499	GO:0005509	MF
PGSC0003DMP400000501	GO:0050201	MF
PGSC0003DMP400000501	GO:0047341	MF
PGSC0003DMP400000501	GO:0005524	MF
PGSC0003DMP400000501	GO:0046872	MF
PGSC0003DMP400000506	GO:0000166	MF
PGSC0003DMP400000506	GO:0003723	MF
PGSC0003DMP400000508	GO:0004842	MF
PGSC0003DMP400000510	GO:0004842	MF
PGSC0003DMP400000512	GO:0016668	MF
PGSC0003DMP400000512	GO:0030170	MF
PGSC0003DMP400000513	GO:0017111	MF
PGSC0003DMP400000513	GO:0003676	MF
PGSC0003DMP400000513	GO:0005524	MF
PGSC0003DMP400000514	GO:0016711	MF
PGSC0003DMP400000514	GO:0009055	MF
PGSC0003DMP400000514	GO:0020037	MF
PGSC0003DMP400000515	GO:0004806	MF
PGSC0003DMP400000515	GO:0004170	MF
PGSC0003DMP400000516	GO:0004805	MF
PGSC0003DMP400000516	GO:0003825	MF
PGSC0003DMP400000519	GO:0000976	MF
PGSC0003DMP400000519	GO:0003700	MF
PGSC0003DMP400000527	GO:0004523	MF
PGSC0003DMP400000527	GO:0003723	MF
PGSC0003DMP400000527	GO:0003964	MF
PGSC0003DMP400000528	GO:0004523	MF
PGSC0003DMP400000528	GO:0003723	MF
PGSC0003DMP400000528	GO:0003964	MF
PGSC0003DMP400000530	GO:0003676	MF
PGSC0003DMP400000544	GO:0008270	MF
PGSC0003DMP400000545	GO:0003700	MF
PGSC0003DMP400000545	GO:0003677	MF
PGSC0003DMP400000549	GO:0017111	MF
PGSC0003DMP400000549	GO:0003676	MF
PGSC0003DMP400000549	GO:0005524	MF
PGSC0003DMP400000549	GO:0043531	MF
PGSC0003DMP400000549	GO:0004674	MF
PGSC0003DMP400000549	GO:0004721	MF
PGSC0003DMP400000549	GO:0004708	MF
PGSC0003DMP400000551	GO:0004144	MF
PGSC0003DMP400000555	GO:0003682	MF
PGSC0003DMP400000556	GO:0008762	MF
PGSC0003DMP400000556	GO:0050660	MF
PGSC0003DMP400000556	GO:0008131	MF
PGSC0003DMP400000556	GO:0019139	MF
PGSC0003DMP400000558	GO:0000166	MF
PGSC0003DMP400000558	GO:0008270	MF
PGSC0003DMP400000558	GO:0003824	MF
PGSC0003DMP400000558	GO:0003677	MF
PGSC0003DMP400000560	GO:0004674	MF
PGSC0003DMP400000560	GO:0008601	MF
PGSC0003DMP400000560	GO:0008270	MF
PGSC0003DMP400000560	GO:0047134	MF
PGSC0003DMP400000560	GO:0005524	MF
PGSC0003DMP400000562	GO:0003700	MF
PGSC0003DMP400000562	GO:0044212	MF
PGSC0003DMP400000562	GO:0043565	MF
PGSC0003DMP400000562	GO:0008270	MF
PGSC0003DMP400000565	GO:0009001	MF
PGSC0003DMP400000572	GO:0051537	MF
PGSC0003DMP400000572	GO:0016847	MF
PGSC0003DMP400000572	GO:0008483	MF
PGSC0003DMP400000572	GO:0009055	MF
PGSC0003DMP400000572	GO:0046872	MF
PGSC0003DMP400000572	GO:0030170	MF
PGSC0003DMP400000573	GO:0015078	MF
PGSC0003DMP400000574	GO:0003735	MF
PGSC0003DMP400000574	GO:0008565	MF
PGSC0003DMP400000578	GO:0050113	MF
PGSC0003DMP400000578	GO:0005506	MF
PGSC0003DMP400000578	GO:0004540	MF
PGSC0003DMP400000580	GO:0016756	MF
PGSC0003DMP400000580	GO:0005524	MF
PGSC0003DMP400000580	GO:0036374	MF
PGSC0003DMP400000580	GO:0003840	MF
PGSC0003DMP400000580	GO:0016773	MF
PGSC0003DMP400000581	GO:0005524	MF
PGSC0003DMP400000581	GO:0046872	MF
PGSC0003DMP400000581	GO:0016491	MF
PGSC0003DMP400000581	GO:0004222	MF
PGSC0003DMP400000586	GO:0030599	MF
PGSC0003DMP400000586	GO:0045330	MF
PGSC0003DMP400000587	GO:0008234	MF
PGSC0003DMP400000588	GO:0005524	MF
PGSC0003DMP400000588	GO:0004340	MF
PGSC0003DMP400000588	GO:0008865	MF
PGSC0003DMP400000588	GO:0008270	MF
PGSC0003DMP400000590	GO:0016757	MF
PGSC0003DMP400000594	GO:0016763	MF
PGSC0003DMP400000597	GO:0032440	MF
PGSC0003DMP400000597	GO:0004144	MF
PGSC0003DMP400000597	GO:0004784	MF
PGSC0003DMP400000597	GO:0003777	MF
PGSC0003DMP400000597	GO:0003677	MF
PGSC0003DMP400000597	GO:0008353	MF
PGSC0003DMP400000597	GO:0005524	MF
PGSC0003DMP400000597	GO:0016765	MF
PGSC0003DMP400000597	GO:0008270	MF
PGSC0003DMP400000597	GO:0004712	MF
PGSC0003DMP400000597	GO:0004714	MF
PGSC0003DMP400000599	GO:0032440	MF
PGSC0003DMP400000599	GO:0004144	MF
PGSC0003DMP400000599	GO:0004784	MF
PGSC0003DMP400000599	GO:0003777	MF
PGSC0003DMP400000599	GO:0003677	MF
PGSC0003DMP400000599	GO:0008353	MF
PGSC0003DMP400000599	GO:0005524	MF
PGSC0003DMP400000599	GO:0016765	MF
PGSC0003DMP400000599	GO:0008270	MF
PGSC0003DMP400000599	GO:0004712	MF
PGSC0003DMP400000599	GO:0004714	MF
PGSC0003DMP400000601	GO:0008270	MF
PGSC0003DMP400000602	GO:0004462	MF
PGSC0003DMP400000602	GO:0046872	MF
PGSC0003DMP400000603	GO:0005215	MF
PGSC0003DMP400000605	GO:0005525	MF
PGSC0003DMP400000609	GO:0019912	MF
PGSC0003DMP400000609	GO:0008353	MF
PGSC0003DMP400000609	GO:0005524	MF
PGSC0003DMP400000609	GO:0004693	MF
PGSC0003DMP400000613	GO:0003700	MF
PGSC0003DMP400000613	GO:0046872	MF
PGSC0003DMP400000621	GO:0017111	MF
PGSC0003DMP400000621	GO:0005524	MF
PGSC0003DMP400000629	GO:0008270	MF
PGSC0003DMP400000629	GO:0003676	MF
PGSC0003DMP400000631	GO:0050269	MF
PGSC0003DMP400000631	GO:0003735	MF
PGSC0003DMP400000631	GO:0001758	MF
PGSC0003DMP400000631	GO:0004029	MF
PGSC0003DMP400000631	GO:0019843	MF
PGSC0003DMP400000631	GO:0005524	MF
PGSC0003DMP400000631	GO:0046872	MF
PGSC0003DMP400000633	GO:0008060	MF
PGSC0003DMP400000633	GO:0003924	MF
PGSC0003DMP400000633	GO:0008270	MF
PGSC0003DMP400000633	GO:0005525	MF
PGSC0003DMP400000634	GO:0001104	MF
PGSC0003DMP400000641	GO:0005524	MF
PGSC0003DMP400000641	GO:0004467	MF
PGSC0003DMP400000644	GO:0004697	MF
PGSC0003DMP400000644	GO:0003676	MF
PGSC0003DMP400000644	GO:0005524	MF
PGSC0003DMP400000644	GO:0005097	MF
PGSC0003DMP400000649	GO:0045435	MF
PGSC0003DMP400000649	GO:0016705	MF
PGSC0003DMP400000650	GO:0005385	MF
PGSC0003DMP400000652	GO:0008762	MF
PGSC0003DMP400000652	GO:0050660	MF
PGSC0003DMP400000652	GO:0008131	MF
PGSC0003DMP400000652	GO:0019139	MF
PGSC0003DMP400000654	GO:0003743	MF
PGSC0003DMP400000655	GO:0004088	MF
PGSC0003DMP400000657	GO:0016491	MF
PGSC0003DMP400000661	GO:0004565	MF
PGSC0003DMP400000661	GO:0005524	MF
PGSC0003DMP400000661	GO:0030246	MF
PGSC0003DMP400000661	GO:0008270	MF
PGSC0003DMP400000664	GO:0003700	MF
PGSC0003DMP400000664	GO:0003682	MF
PGSC0003DMP400000664	GO:0008270	MF
PGSC0003DMP400000664	GO:0003677	MF
PGSC0003DMP400000670	GO:0008780	MF
PGSC0003DMP400000672	GO:0015228	MF
PGSC0003DMP400000675	GO:0008469	MF
PGSC0003DMP400000677	GO:0000166	MF
PGSC0003DMP400000677	GO:0003723	MF
PGSC0003DMP400000681	GO:0003735	MF
PGSC0003DMP400000684	GO:0004222	MF
PGSC0003DMP400000684	GO:0046872	MF
PGSC0003DMP400000685	GO:0010179	MF
PGSC0003DMP400000691	GO:0003682	MF
PGSC0003DMP400000691	GO:0003677	MF
PGSC0003DMP400000692	GO:0003700	MF
PGSC0003DMP400000692	GO:0008270	MF
PGSC0003DMP400000692	GO:0003677	MF
PGSC0003DMP400000695	GO:0004439	MF
PGSC0003DMP400000695	GO:0008138	MF
PGSC0003DMP400000695	GO:0004725	MF
PGSC0003DMP400000696	GO:0005524	MF
PGSC0003DMP400000698	GO:0042973	MF
PGSC0003DMP400000699	GO:0004814	MF
PGSC0003DMP400000699	GO:0005524	MF
PGSC0003DMP400000705	GO:0032440	MF
PGSC0003DMP400000705	GO:0004180	MF
PGSC0003DMP400000707	GO:0004842	MF
PGSC0003DMP400000707	GO:0001653	MF
PGSC0003DMP400000707	GO:0043621	MF
PGSC0003DMP400000707	GO:0004709	MF
PGSC0003DMP400000707	GO:0004707	MF
PGSC0003DMP400000707	GO:0004177	MF
PGSC0003DMP400000707	GO:0032440	MF
PGSC0003DMP400000707	GO:0008534	MF
PGSC0003DMP400000707	GO:0004383	MF
PGSC0003DMP400000707	GO:0005524	MF
PGSC0003DMP400000707	GO:0003684	MF
PGSC0003DMP400000707	GO:0003682	MF
PGSC0003DMP400000707	GO:0004714	MF
PGSC0003DMP400000708	GO:0008270	MF
PGSC0003DMP400000708	GO:0020037	MF
PGSC0003DMP400000711	GO:0004473	MF
PGSC0003DMP400000711	GO:0016619	MF
PGSC0003DMP400000711	GO:0042803	MF
PGSC0003DMP400000711	GO:0051287	MF
PGSC0003DMP400000711	GO:0008270	MF
PGSC0003DMP400000711	GO:0050897	MF
PGSC0003DMP400000717	GO:0003968	MF
PGSC0003DMP400000717	GO:0003723	MF
PGSC0003DMP400000723	GO:0003968	MF
PGSC0003DMP400000723	GO:0003723	MF
PGSC0003DMP400000728	GO:0003700	MF
PGSC0003DMP400000728	GO:0003677	MF
PGSC0003DMP400000731	GO:0008506	MF
PGSC0003DMP400000731	GO:0032440	MF
PGSC0003DMP400000731	GO:0005354	MF
PGSC0003DMP400000731	GO:0005358	MF
PGSC0003DMP400000732	GO:0003677	MF
PGSC0003DMP400000736	GO:0003677	MF
PGSC0003DMP400000741	GO:0004674	MF
PGSC0003DMP400000741	GO:0005524	MF
PGSC0003DMP400000747	GO:0003700	MF
PGSC0003DMP400000750	GO:0050662	MF
PGSC0003DMP400000750	GO:0003857	MF
PGSC0003DMP400000750	GO:0008692	MF
PGSC0003DMP400000750	GO:0016508	MF
PGSC0003DMP400000750	GO:0004165	MF
PGSC0003DMP400000750	GO:0004300	MF
PGSC0003DMP400000750	GO:0018812	MF
PGSC0003DMP400000753	GO:0016301	MF
PGSC0003DMP400000753	GO:0005089	MF
PGSC0003DMP400000754	GO:0008236	MF
PGSC0003DMP400000755	GO:0004709	MF
PGSC0003DMP400000755	GO:0005524	MF
PGSC0003DMP400000756	GO:0043565	MF
PGSC0003DMP400000756	GO:0003700	MF
PGSC0003DMP400000757	GO:0004553	MF
PGSC0003DMP400000759	GO:0005524	MF
PGSC0003DMP400000760	GO:0009055	MF
PGSC0003DMP400000760	GO:0016705	MF
PGSC0003DMP400000760	GO:0020037	MF
PGSC0003DMP400000761	GO:0046872	MF
PGSC0003DMP400000762	GO:0016301	MF
PGSC0003DMP400000762	GO:0005199	MF
PGSC0003DMP400000765	GO:0008270	MF
PGSC0003DMP400000776	GO:0004842	MF
PGSC0003DMP400000783	GO:0032440	MF
PGSC0003DMP400000783	GO:0047134	MF
PGSC0003DMP400000783	GO:0005524	MF
PGSC0003DMP400000783	GO:0004674	MF
PGSC0003DMP400000783	GO:0008270	MF
PGSC0003DMP400000786	GO:0008234	MF
PGSC0003DMP400000790	GO:0016491	MF
PGSC0003DMP400000790	GO:0008270	MF
PGSC0003DMP400000791	GO:0050662	MF
PGSC0003DMP400000791	GO:0048040	MF
PGSC0003DMP400000792	GO:0003677	MF
PGSC0003DMP400000796	GO:0016762	MF
PGSC0003DMP400000796	GO:0033946	MF
PGSC0003DMP400000801	GO:0003723	MF
PGSC0003DMP400000806	GO:0015020	MF
PGSC0003DMP400000811	GO:0016491	MF
PGSC0003DMP400000818	GO:0004674	MF
PGSC0003DMP400000818	GO:0005524	MF
PGSC0003DMP400000819	GO:0005507	MF
PGSC0003DMP400000819	GO:0004601	MF
PGSC0003DMP400000819	GO:0008270	MF
PGSC0003DMP400000819	GO:0004784	MF
PGSC0003DMP400000821	GO:0008270	MF
PGSC0003DMP400000822	GO:0003700	MF
PGSC0003DMP400000822	GO:0008270	MF
PGSC0003DMP400000822	GO:0003676	MF
PGSC0003DMP400000824	GO:0008270	MF
PGSC0003DMP400000831	GO:0030599	MF
PGSC0003DMP400000831	GO:0004185	MF
PGSC0003DMP400000831	GO:0045330	MF
PGSC0003DMP400000835	GO:0004497	MF
PGSC0003DMP400000835	GO:0009055	MF
PGSC0003DMP400000835	GO:0016705	MF
PGSC0003DMP400000835	GO:0020037	MF
PGSC0003DMP400000847	GO:0004190	MF
PGSC0003DMP400000852	GO:0016747	MF
PGSC0003DMP400000854	GO:0016758	MF
PGSC0003DMP400000855	GO:0016758	MF
PGSC0003DMP400000857	GO:0051287	MF
PGSC0003DMP400000857	GO:0048040	MF
PGSC0003DMP400000860	GO:0000156	MF
PGSC0003DMP400000866	GO:0004842	MF
PGSC0003DMP400000866	GO:0004674	MF
PGSC0003DMP400000866	GO:0004713	MF
PGSC0003DMP400000866	GO:0005524	MF
PGSC0003DMP400000868	GO:0005507	MF
PGSC0003DMP400000868	GO:0003677	MF
PGSC0003DMP400000868	GO:0005524	MF
PGSC0003DMP400000868	GO:0005200	MF
PGSC0003DMP400000870	GO:0004842	MF
PGSC0003DMP400000870	GO:0008270	MF
PGSC0003DMP400000873	GO:0008270	MF
PGSC0003DMP400000873	GO:0003677	MF
PGSC0003DMP400000877	GO:0032440	MF
PGSC0003DMP400000877	GO:0047134	MF
PGSC0003DMP400000877	GO:0005524	MF
PGSC0003DMP400000877	GO:0004674	MF
PGSC0003DMP400000877	GO:0008270	MF
PGSC0003DMP400000880	GO:0003700	MF
PGSC0003DMP400000880	GO:0003677	MF
PGSC0003DMP400000884	GO:0004185	MF
PGSC0003DMP400000894	GO:0005525	MF
PGSC0003DMP400000897	GO:0003910	MF
PGSC0003DMP400000897	GO:0005524	MF
PGSC0003DMP400000897	GO:0003677	MF
PGSC0003DMP400000901	GO:0003735	MF
PGSC0003DMP400000901	GO:0019843	MF
PGSC0003DMP400000902	GO:0010277	MF
PGSC0003DMP400000902	GO:0051537	MF
PGSC0003DMP400000902	GO:0032441	MF
PGSC0003DMP400000902	GO:0046872	MF
PGSC0003DMP400000902	GO:0016630	MF
PGSC0003DMP400000904	GO:0010277	MF
PGSC0003DMP400000904	GO:0016301	MF
PGSC0003DMP400000904	GO:0051537	MF
PGSC0003DMP400000904	GO:0016538	MF
PGSC0003DMP400000904	GO:0046872	MF
PGSC0003DMP400000905	GO:0008080	MF
PGSC0003DMP400000905	GO:0008270	MF
PGSC0003DMP400000906	GO:0008270	MF
PGSC0003DMP400000909	GO:0000166	MF
PGSC0003DMP400000909	GO:0003676	MF
PGSC0003DMP400000910	GO:0015095	MF
PGSC0003DMP400000915	GO:0016787	MF
PGSC0003DMP400000915	GO:0003676	MF
PGSC0003DMP400000916	GO:0008374	MF
PGSC0003DMP400000916	GO:0016298	MF
PGSC0003DMP400000918	GO:0008374	MF
PGSC0003DMP400000918	GO:0016788	MF
PGSC0003DMP400000918	GO:0046027	MF
PGSC0003DMP400000921	GO:0080146	MF
PGSC0003DMP400000921	GO:0030170	MF
PGSC0003DMP400000921	GO:0004123	MF
PGSC0003DMP400000921	GO:0044540	MF
PGSC0003DMP400000921	GO:0015185	MF
PGSC0003DMP400000921	GO:0004121	MF
PGSC0003DMP400000925	GO:0022857	MF
PGSC0003DMP400000927	GO:0051266	MF
PGSC0003DMP400000927	GO:0016852	MF
PGSC0003DMP400000927	GO:0046872	MF
PGSC0003DMP400000928	GO:0008026	MF
PGSC0003DMP400000928	GO:0003676	MF
PGSC0003DMP400000928	GO:0005524	MF
PGSC0003DMP400000929	GO:0008026	MF
PGSC0003DMP400000929	GO:0003676	MF
PGSC0003DMP400000929	GO:0005524	MF
PGSC0003DMP400000929	GO:0003678	MF
PGSC0003DMP400000932	GO:0008026	MF
PGSC0003DMP400000932	GO:0003676	MF
PGSC0003DMP400000932	GO:0005524	MF
PGSC0003DMP400000932	GO:0003678	MF
PGSC0003DMP400000936	GO:0016301	MF
PGSC0003DMP400000936	GO:0009055	MF
PGSC0003DMP400000936	GO:0016705	MF
PGSC0003DMP400000936	GO:0020037	MF
PGSC0003DMP400000939	GO:0004450	MF
PGSC0003DMP400000939	GO:0051287	MF
PGSC0003DMP400000939	GO:0000287	MF
PGSC0003DMP400000939	GO:0005507	MF
PGSC0003DMP400000942	GO:0015035	MF
PGSC0003DMP400000942	GO:0009055	MF
PGSC0003DMP400000943	GO:0016429	MF
PGSC0003DMP400000946	GO:0016429	MF
PGSC0003DMP400000946	GO:0015120	MF
PGSC0003DMP400000946	GO:0015121	MF
PGSC0003DMP400000947	GO:0003700	MF
PGSC0003DMP400000947	GO:0003682	MF
PGSC0003DMP400000947	GO:0003677	MF
PGSC0003DMP400000948	GO:0016656	MF
PGSC0003DMP400000948	GO:0050660	MF
PGSC0003DMP400000951	GO:0003735	MF
PGSC0003DMP400000952	GO:0003735	MF
PGSC0003DMP400000954	GO:0016491	MF
PGSC0003DMP400000961	GO:0000287	MF
PGSC0003DMP400000961	GO:0005524	MF
PGSC0003DMP400000961	GO:0019829	MF
PGSC0003DMP400000961	GO:0043531	MF
PGSC0003DMP400000961	GO:0004012	MF
PGSC0003DMP400000961	GO:0008270	MF
PGSC0003DMP400000965	GO:0008270	MF
PGSC0003DMP400000965	GO:0004089	MF
PGSC0003DMP400000966	GO:0004252	MF
PGSC0003DMP400000967	GO:0004527	MF
PGSC0003DMP400000967	GO:0008270	MF
PGSC0003DMP400000967	GO:0003676	MF
PGSC0003DMP400000968	GO:0051287	MF
PGSC0003DMP400000968	GO:0008863	MF
PGSC0003DMP400000968	GO:0016616	MF
PGSC0003DMP400000969	GO:0008081	MF
PGSC0003DMP400000969	GO:0046872	MF
PGSC0003DMP400000970	GO:0008081	MF
PGSC0003DMP400000970	GO:0046872	MF
PGSC0003DMP400000971	GO:0000976	MF
PGSC0003DMP400000971	GO:0003700	MF
PGSC0003DMP400000971	GO:0042803	MF
PGSC0003DMP400000975	GO:0004674	MF
PGSC0003DMP400000975	GO:0005524	MF
PGSC0003DMP400000976	GO:0003700	MF
PGSC0003DMP400000976	GO:0009674	MF
PGSC0003DMP400000976	GO:0003676	MF
PGSC0003DMP400000976	GO:0008270	MF
PGSC0003DMP400000981	GO:0015079	MF
PGSC0003DMP400000981	GO:0052861	MF
PGSC0003DMP400000981	GO:0052862	MF
PGSC0003DMP400000981	GO:0003677	MF
PGSC0003DMP400000981	GO:0004803	MF
PGSC0003DMP400000994	GO:0004666	MF
PGSC0003DMP400000994	GO:0004601	MF
PGSC0003DMP400000994	GO:0016165	MF
PGSC0003DMP400000994	GO:0016174	MF
PGSC0003DMP400000994	GO:0020037	MF
PGSC0003DMP400000996	GO:0004666	MF
PGSC0003DMP400000996	GO:0004601	MF
PGSC0003DMP400000996	GO:0016165	MF
PGSC0003DMP400000996	GO:0016174	MF
PGSC0003DMP400000996	GO:0020037	MF
PGSC0003DMP400001000	GO:0004666	MF
PGSC0003DMP400001000	GO:0004601	MF
PGSC0003DMP400001000	GO:0016165	MF
PGSC0003DMP400001000	GO:0016174	MF
PGSC0003DMP400001000	GO:0020037	MF
PGSC0003DMP400001009	GO:0046872	MF
PGSC0003DMP400001011	GO:0004806	MF
PGSC0003DMP400001011	GO:0008484	MF
PGSC0003DMP400001011	GO:0016740	MF
PGSC0003DMP400001013	GO:0001104	MF
PGSC0003DMP400001013	GO:0003723	MF
PGSC0003DMP400001013	GO:0003964	MF
PGSC0003DMP400001015	GO:0004601	MF
PGSC0003DMP400001015	GO:0020037	MF
PGSC0003DMP400001016	GO:0008270	MF
PGSC0003DMP400001018	GO:0047268	MF
PGSC0003DMP400001018	GO:0052692	MF
PGSC0003DMP400001018	GO:0047274	MF
PGSC0003DMP400001018	GO:0016787	MF
PGSC0003DMP400001019	GO:0008375	MF
PGSC0003DMP400001023	GO:0004674	MF
PGSC0003DMP400001023	GO:0004715	MF
PGSC0003DMP400001023	GO:0005524	MF
PGSC0003DMP400001026	GO:0004654	MF
PGSC0003DMP400001026	GO:0000175	MF
PGSC0003DMP400001026	GO:0003723	MF
PGSC0003DMP400001028	GO:0004004	MF
PGSC0003DMP400001028	GO:0003723	MF
PGSC0003DMP400001028	GO:0005524	MF
PGSC0003DMP400001029	GO:0003886	MF
PGSC0003DMP400001029	GO:0050321	MF
PGSC0003DMP400001029	GO:0003677	MF
PGSC0003DMP400001029	GO:0005524	MF
PGSC0003DMP400001029	GO:0004674	MF
PGSC0003DMP400001030	GO:0005506	MF
PGSC0003DMP400001030	GO:0042586	MF
PGSC0003DMP400001030	GO:0008463	MF
PGSC0003DMP400001032	GO:0004553	MF
PGSC0003DMP400001035	GO:0050662	MF
PGSC0003DMP400001035	GO:0003854	MF
PGSC0003DMP400001044	GO:0046872	MF
PGSC0003DMP400001044	GO:0004660	MF
PGSC0003DMP400001044	GO:0004311	MF
PGSC0003DMP400001049	GO:0003843	MF
PGSC0003DMP400001050	GO:0003843	MF
PGSC0003DMP400001053	GO:0003755	MF
PGSC0003DMP400001066	GO:0005242	MF
PGSC0003DMP400001066	GO:0005221	MF
PGSC0003DMP400001066	GO:0005524	MF
PGSC0003DMP400001066	GO:0030552	MF
PGSC0003DMP400001066	GO:0030553	MF
PGSC0003DMP400001066	GO:0004692	MF
PGSC0003DMP400001067	GO:0003677	MF
PGSC0003DMP400001068	GO:0004842	MF
PGSC0003DMP400001074	GO:0008270	MF
PGSC0003DMP400001075	GO:0070330	MF
PGSC0003DMP400001075	GO:0009055	MF
PGSC0003DMP400001075	GO:0020037	MF
PGSC0003DMP400001078	GO:0005525	MF
PGSC0003DMP400001084	GO:0003824	MF
PGSC0003DMP400001088	GO:0004683	MF
PGSC0003DMP400001088	GO:0005524	MF
PGSC0003DMP400001091	GO:0043022	MF
PGSC0003DMP400001091	GO:0003743	MF
PGSC0003DMP400001094	GO:0004553	MF
PGSC0003DMP400001095	GO:0015140	MF
PGSC0003DMP400001095	GO:0005253	MF
PGSC0003DMP400001101	GO:0003690	MF
PGSC0003DMP400001101	GO:0008270	MF
PGSC0003DMP400001106	GO:0008233	MF
PGSC0003DMP400001108	GO:0004527	MF
PGSC0003DMP400001108	GO:0004519	MF
PGSC0003DMP400001108	GO:0005509	MF
PGSC0003DMP400001114	GO:0003700	MF
PGSC0003DMP400001114	GO:0003713	MF
PGSC0003DMP400001114	GO:0003677	MF
PGSC0003DMP400001116	GO:0046872	MF
PGSC0003DMP400001118	GO:0046872	MF
PGSC0003DMP400001122	GO:0004601	MF
PGSC0003DMP400001122	GO:0020037	MF
PGSC0003DMP400001124	GO:0030755	MF
PGSC0003DMP400001124	GO:0030744	MF
PGSC0003DMP400001124	GO:0047763	MF
PGSC0003DMP400001124	GO:0033799	MF
PGSC0003DMP400001125	GO:0003677	MF
PGSC0003DMP400001127	GO:0016787	MF
PGSC0003DMP400001129	GO:0070330	MF
PGSC0003DMP400001129	GO:0009055	MF
PGSC0003DMP400001129	GO:0020037	MF
PGSC0003DMP400001130	GO:0070330	MF
PGSC0003DMP400001130	GO:0009055	MF
PGSC0003DMP400001130	GO:0020037	MF
PGSC0003DMP400001134	GO:0005353	MF
PGSC0003DMP400001134	GO:0005355	MF
PGSC0003DMP400001136	GO:0009055	MF
PGSC0003DMP400001136	GO:0008137	MF
PGSC0003DMP400001136	GO:0050897	MF
PGSC0003DMP400001138	GO:0005506	MF
PGSC0003DMP400001140	GO:0005506	MF
PGSC0003DMP400001147	GO:0005524	MF
PGSC0003DMP400001147	GO:0004812	MF
PGSC0003DMP400001157	GO:0003684	MF
PGSC0003DMP400001157	GO:0030983	MF
PGSC0003DMP400001157	GO:0003735	MF
PGSC0003DMP400001157	GO:0005524	MF
PGSC0003DMP400001166	GO:0008270	MF
PGSC0003DMP400001167	GO:0004672	MF
PGSC0003DMP400001167	GO:0030246	MF
PGSC0003DMP400001167	GO:0005524	MF
PGSC0003DMP400001168	GO:0005388	MF
PGSC0003DMP400001168	GO:0003723	MF
PGSC0003DMP400001168	GO:0003964	MF
PGSC0003DMP400001168	GO:0008270	MF
PGSC0003DMP400001172	GO:0045486	MF
PGSC0003DMP400001176	GO:0000156	MF
PGSC0003DMP400001177	GO:0004252	MF
PGSC0003DMP400001177	GO:0003922	MF
PGSC0003DMP400001177	GO:0032440	MF
PGSC0003DMP400001177	GO:0016462	MF
PGSC0003DMP400001177	GO:0004066	MF
PGSC0003DMP400001177	GO:0005509	MF
PGSC0003DMP400001177	GO:0005524	MF
PGSC0003DMP400001177	GO:0008060	MF
PGSC0003DMP400001177	GO:0008270	MF
PGSC0003DMP400001178	GO:0004252	MF
PGSC0003DMP400001182	GO:0004252	MF
PGSC0003DMP400001184	GO:0004252	MF
PGSC0003DMP400001196	GO:0045431	MF
PGSC0003DMP400001200	GO:0016706	MF
PGSC0003DMP400001201	GO:0045431	MF
PGSC0003DMP400001204	GO:0000166	MF
PGSC0003DMP400001204	GO:0003676	MF
PGSC0003DMP400001206	GO:0003700	MF
PGSC0003DMP400001206	GO:0003677	MF
PGSC0003DMP400001208	GO:0005543	MF
PGSC0003DMP400001208	GO:0008270	MF
PGSC0003DMP400001214	GO:0008270	MF
PGSC0003DMP400001214	GO:0003676	MF
PGSC0003DMP400001215	GO:0008270	MF
PGSC0003DMP400001216	GO:0016874	MF
PGSC0003DMP400001217	GO:0043565	MF
PGSC0003DMP400001217	GO:0003700	MF
PGSC0003DMP400001217	GO:0004650	MF
PGSC0003DMP400001219	GO:0004650	MF
PGSC0003DMP400001222	GO:0003700	MF
PGSC0003DMP400001222	GO:0016757	MF
PGSC0003DMP400001222	GO:0003677	MF
PGSC0003DMP400001223	GO:0003700	MF
PGSC0003DMP400001223	GO:0016757	MF
PGSC0003DMP400001223	GO:0003677	MF
PGSC0003DMP400001227	GO:0003899	MF
PGSC0003DMP400001227	GO:0005509	MF
PGSC0003DMP400001227	GO:0005546	MF
PGSC0003DMP400001227	GO:0070290	MF
PGSC0003DMP400001227	GO:0008270	MF
PGSC0003DMP400001227	GO:0004630	MF
PGSC0003DMP400001227	GO:0032549	MF
PGSC0003DMP400001227	GO:0003677	MF
PGSC0003DMP400001235	GO:0008327	MF
PGSC0003DMP400001237	GO:0005507	MF
PGSC0003DMP400001237	GO:0009055	MF
PGSC0003DMP400001238	GO:0005507	MF
PGSC0003DMP400001238	GO:0009055	MF
PGSC0003DMP400001239	GO:0004672	MF
PGSC0003DMP400001239	GO:0005524	MF
PGSC0003DMP400001242	GO:0008312	MF
PGSC0003DMP400001242	GO:0003924	MF
PGSC0003DMP400001242	GO:0005525	MF
PGSC0003DMP400001247	GO:0008017	MF
PGSC0003DMP400001247	GO:0008762	MF
PGSC0003DMP400001247	GO:0050660	MF
PGSC0003DMP400001247	GO:0019139	MF
PGSC0003DMP400001248	GO:0008270	MF
PGSC0003DMP400001253	GO:0036361	MF
PGSC0003DMP400001256	GO:0016829	MF
PGSC0003DMP400001259	GO:0009055	MF
PGSC0003DMP400001259	GO:0016705	MF
PGSC0003DMP400001259	GO:0020037	MF
PGSC0003DMP400001263	GO:0043565	MF
PGSC0003DMP400001263	GO:0003700	MF
PGSC0003DMP400001265	GO:0004871	MF
PGSC0003DMP400001266	GO:0004768	MF
PGSC0003DMP400001266	GO:0009979	MF
PGSC0003DMP400001268	GO:0004142	MF
PGSC0003DMP400001272	GO:0004674	MF
PGSC0003DMP400001272	GO:0004715	MF
PGSC0003DMP400001272	GO:0005524	MF
PGSC0003DMP400001277	GO:0035091	MF
PGSC0003DMP400001281	GO:0008061	MF
PGSC0003DMP400001282	GO:0004523	MF
PGSC0003DMP400001282	GO:0003676	MF
PGSC0003DMP400001283	GO:0008270	MF
PGSC0003DMP400001283	GO:0003676	MF
PGSC0003DMP400001287	GO:0033772	MF
PGSC0003DMP400001287	GO:0009055	MF
PGSC0003DMP400001287	GO:0008270	MF
PGSC0003DMP400001287	GO:0003676	MF
PGSC0003DMP400001287	GO:0020037	MF
PGSC0003DMP400001288	GO:0004674	MF
PGSC0003DMP400001288	GO:0005524	MF
PGSC0003DMP400001290	GO:0047632	MF
PGSC0003DMP400001290	GO:0004668	MF
PGSC0003DMP400001291	GO:0030515	MF
PGSC0003DMP400001295	GO:0004435	MF
PGSC0003DMP400001295	GO:0008270	MF
PGSC0003DMP400001295	GO:0004721	MF
PGSC0003DMP400001296	GO:0003723	MF
PGSC0003DMP400001296	GO:0003964	MF
PGSC0003DMP400001296	GO:0008270	MF
PGSC0003DMP400001296	GO:0008234	MF
PGSC0003DMP400001296	GO:0003677	MF
PGSC0003DMP400001304	GO:0004806	MF
PGSC0003DMP400001304	GO:0050253	MF
PGSC0003DMP400001304	GO:0009916	MF
PGSC0003DMP400001304	GO:0046872	MF
PGSC0003DMP400001305	GO:0015035	MF
PGSC0003DMP400001305	GO:0003756	MF
PGSC0003DMP400001305	GO:0009055	MF
PGSC0003DMP400001305	GO:0003676	MF
PGSC0003DMP400001306	GO:0033549	MF
PGSC0003DMP400001306	GO:0008138	MF
PGSC0003DMP400001306	GO:0004725	MF
PGSC0003DMP400001308	GO:0046961	MF
PGSC0003DMP400001308	GO:0016874	MF
PGSC0003DMP400001309	GO:0005545	MF
PGSC0003DMP400001311	GO:0031386	MF
PGSC0003DMP400001313	GO:0004364	MF
PGSC0003DMP400001315	GO:0008810	MF
PGSC0003DMP400001315	GO:0030246	MF
PGSC0003DMP400001315	GO:0015293	MF
PGSC0003DMP400001318	GO:0008810	MF
PGSC0003DMP400001318	GO:0030246	MF
PGSC0003DMP400001318	GO:0015293	MF
PGSC0003DMP400001319	GO:0047334	MF
PGSC0003DMP400001319	GO:0005524	MF
PGSC0003DMP400001319	GO:0003872	MF
PGSC0003DMP400001320	GO:0000166	MF
PGSC0003DMP400001320	GO:0003676	MF
PGSC0003DMP400001321	GO:0008601	MF
PGSC0003DMP400001327	GO:0008270	MF
PGSC0003DMP400001327	GO:0003677	MF
PGSC0003DMP400001328	GO:0004674	MF
PGSC0003DMP400001328	GO:0005524	MF
PGSC0003DMP400001331	GO:0019199	MF
PGSC0003DMP400001331	GO:0043621	MF
PGSC0003DMP400001331	GO:0005524	MF
PGSC0003DMP400001331	GO:0042803	MF
PGSC0003DMP400001331	GO:2001080	MF
PGSC0003DMP400001331	GO:0008061	MF
PGSC0003DMP400001331	GO:0004674	MF
PGSC0003DMP400001333	GO:0003725	MF
PGSC0003DMP400001333	GO:0004525	MF
PGSC0003DMP400001333	GO:0046872	MF
PGSC0003DMP400001335	GO:0003725	MF
PGSC0003DMP400001335	GO:0004525	MF
PGSC0003DMP400001338	GO:0008270	MF
PGSC0003DMP400001338	GO:0003677	MF
PGSC0003DMP400001339	GO:0004180	MF
PGSC0003DMP400001342	GO:0003700	MF
PGSC0003DMP400001342	GO:0003677	MF
PGSC0003DMP400001343	GO:0004518	MF
PGSC0003DMP400001345	GO:0005507	MF
PGSC0003DMP400001345	GO:0008447	MF
PGSC0003DMP400001345	GO:0052716	MF
PGSC0003DMP400001347	GO:0016788	MF
PGSC0003DMP400001349	GO:0016788	MF
PGSC0003DMP400001350	GO:0003735	MF
PGSC0003DMP400001351	GO:0016874	MF
PGSC0003DMP400001351	GO:0008270	MF
PGSC0003DMP400001352	GO:0042973	MF
PGSC0003DMP400001358	GO:0005215	MF
PGSC0003DMP400001367	GO:0004601	MF
PGSC0003DMP400001367	GO:0020037	MF
PGSC0003DMP400001368	GO:0004601	MF
PGSC0003DMP400001368	GO:0020037	MF
PGSC0003DMP400001369	GO:0008266	MF
PGSC0003DMP400001369	GO:0008601	MF
PGSC0003DMP400001374	GO:0003682	MF
PGSC0003DMP400001374	GO:0008270	MF
PGSC0003DMP400001374	GO:0003677	MF
PGSC0003DMP400001376	GO:0008168	MF
PGSC0003DMP400001376	GO:0003677	MF
PGSC0003DMP400001376	GO:0005524	MF
PGSC0003DMP400001376	GO:0004703	MF
PGSC0003DMP400001377	GO:0005198	MF
PGSC0003DMP400001381	GO:0008565	MF
PGSC0003DMP400001384	GO:0003690	MF
PGSC0003DMP400001384	GO:0003697	MF
PGSC0003DMP400001384	GO:0000166	MF
PGSC0003DMP400001384	GO:0016301	MF
PGSC0003DMP400001385	GO:0003700	MF
PGSC0003DMP400001385	GO:0003682	MF
PGSC0003DMP400001385	GO:0003677	MF
PGSC0003DMP400001387	GO:0003824	MF
PGSC0003DMP400001390	GO:0003700	MF
PGSC0003DMP400001390	GO:0003677	MF
PGSC0003DMP400001391	GO:0030599	MF
PGSC0003DMP400001391	GO:0045330	MF
PGSC0003DMP400001402	GO:0004298	MF
PGSC0003DMP400001402	GO:0004518	MF
PGSC0003DMP400001402	GO:0008526	MF
PGSC0003DMP400001403	GO:0016787	MF
PGSC0003DMP400001403	GO:0005525	MF
PGSC0003DMP400001405	GO:0003924	MF
PGSC0003DMP400001405	GO:0004871	MF
PGSC0003DMP400001406	GO:0042973	MF
PGSC0003DMP400001410	GO:0004674	MF
PGSC0003DMP400001410	GO:0005524	MF
PGSC0003DMP400001412	GO:0051539	MF
PGSC0003DMP400001412	GO:0009055	MF
PGSC0003DMP400001412	GO:0008137	MF
PGSC0003DMP400001412	GO:0046872	MF
PGSC0003DMP400001419	GO:0032440	MF
PGSC0003DMP400001419	GO:0004674	MF
PGSC0003DMP400001419	GO:0005524	MF
PGSC0003DMP400001422	GO:0003682	MF
PGSC0003DMP400001422	GO:0003677	MF
PGSC0003DMP400001423	GO:0016787	MF
PGSC0003DMP400001425	GO:0003824	MF
PGSC0003DMP400001427	GO:0004097	MF
PGSC0003DMP400001427	GO:0046872	MF
PGSC0003DMP400001429	GO:0005524	MF
PGSC0003DMP400001429	GO:0008878	MF
PGSC0003DMP400001431	GO:0050661	MF
PGSC0003DMP400001431	GO:0004146	MF
PGSC0003DMP400001431	GO:0004799	MF
PGSC0003DMP400001433	GO:0008836	MF
PGSC0003DMP400001433	GO:0004799	MF
PGSC0003DMP400001433	GO:0004146	MF
PGSC0003DMP400001436	GO:0004298	MF
PGSC0003DMP400001436	GO:0004518	MF
PGSC0003DMP400001436	GO:0008526	MF
PGSC0003DMP400001440	GO:0016709	MF
PGSC0003DMP400001440	GO:0009055	MF
PGSC0003DMP400001440	GO:0020037	MF
PGSC0003DMP400001441	GO:0004497	MF
PGSC0003DMP400001441	GO:0009055	MF
PGSC0003DMP400001441	GO:0016705	MF
PGSC0003DMP400001441	GO:0020037	MF
PGSC0003DMP400001443	GO:0016709	MF
PGSC0003DMP400001443	GO:0009055	MF
PGSC0003DMP400001443	GO:0020037	MF
PGSC0003DMP400001445	GO:0016709	MF
PGSC0003DMP400001445	GO:0009055	MF
PGSC0003DMP400001445	GO:0020037	MF
PGSC0003DMP400001446	GO:0016709	MF
PGSC0003DMP400001446	GO:0009055	MF
PGSC0003DMP400001446	GO:0020037	MF
PGSC0003DMP400001447	GO:0004497	MF
PGSC0003DMP400001447	GO:0009055	MF
PGSC0003DMP400001447	GO:0016705	MF
PGSC0003DMP400001447	GO:0020037	MF
PGSC0003DMP400001448	GO:0003843	MF
PGSC0003DMP400001449	GO:0016709	MF
PGSC0003DMP400001449	GO:0009055	MF
PGSC0003DMP400001449	GO:0020037	MF
PGSC0003DMP400001450	GO:0003677	MF
PGSC0003DMP400001453	GO:0004674	MF
PGSC0003DMP400001453	GO:0005524	MF
PGSC0003DMP400001457	GO:0003824	MF
PGSC0003DMP400001461	GO:0005516	MF
PGSC0003DMP400001461	GO:0005509	MF
PGSC0003DMP400001461	GO:0005524	MF
PGSC0003DMP400001461	GO:0004683	MF
PGSC0003DMP400001463	GO:0050529	MF
PGSC0003DMP400001463	GO:0080030	MF
PGSC0003DMP400001463	GO:0080031	MF
PGSC0003DMP400001463	GO:0080032	MF
PGSC0003DMP400001463	GO:0016298	MF
PGSC0003DMP400001464	GO:0050529	MF
PGSC0003DMP400001464	GO:0080030	MF
PGSC0003DMP400001464	GO:0080031	MF
PGSC0003DMP400001464	GO:0080032	MF
PGSC0003DMP400001464	GO:0016298	MF
PGSC0003DMP400001466	GO:0016709	MF
PGSC0003DMP400001466	GO:0009055	MF
PGSC0003DMP400001466	GO:0020037	MF
PGSC0003DMP400001468	GO:0016709	MF
PGSC0003DMP400001468	GO:0009055	MF
PGSC0003DMP400001468	GO:0020037	MF
PGSC0003DMP400001472	GO:0030599	MF
PGSC0003DMP400001472	GO:0005507	MF
PGSC0003DMP400001472	GO:0008447	MF
PGSC0003DMP400001475	GO:0008234	MF
PGSC0003DMP400001479	GO:0016787	MF
PGSC0003DMP400001480	GO:0008667	MF
PGSC0003DMP400001483	GO:0000166	MF
PGSC0003DMP400001483	GO:0017069	MF
PGSC0003DMP400001487	GO:0000166	MF
PGSC0003DMP400001487	GO:0017069	MF
PGSC0003DMP400001488	GO:0000166	MF
PGSC0003DMP400001488	GO:0017069	MF
PGSC0003DMP400001500	GO:0046912	MF
PGSC0003DMP400001500	GO:0030170	MF
PGSC0003DMP400001500	GO:0016831	MF
PGSC0003DMP400001503	GO:0008270	MF
PGSC0003DMP400001503	GO:0003677	MF
PGSC0003DMP400001505	GO:0000287	MF
PGSC0003DMP400001505	GO:0005524	MF
PGSC0003DMP400001505	GO:0050307	MF
PGSC0003DMP400001505	GO:0015412	MF
PGSC0003DMP400001507	GO:0003677	MF
PGSC0003DMP400001508	GO:0008270	MF
PGSC0003DMP400001508	GO:0003677	MF
PGSC0003DMP400001509	GO:0004674	MF
PGSC0003DMP400001509	GO:0030246	MF
PGSC0003DMP400001509	GO:0005524	MF
PGSC0003DMP400001513	GO:0004842	MF
PGSC0003DMP400001515	GO:0005543	MF
PGSC0003DMP400001515	GO:0008270	MF
PGSC0003DMP400001517	GO:0003700	MF
PGSC0003DMP400001517	GO:0008270	MF
PGSC0003DMP400001523	GO:0004674	MF
PGSC0003DMP400001523	GO:0004715	MF
PGSC0003DMP400001523	GO:0016597	MF
PGSC0003DMP400001523	GO:0005524	MF
PGSC0003DMP400001525	GO:0004497	MF
PGSC0003DMP400001525	GO:0009055	MF
PGSC0003DMP400001525	GO:0016705	MF
PGSC0003DMP400001525	GO:0020037	MF
PGSC0003DMP400001527	GO:0043565	MF
PGSC0003DMP400001527	GO:0003700	MF
PGSC0003DMP400001529	GO:0003677	MF
PGSC0003DMP400001529	GO:0042803	MF
PGSC0003DMP400001530	GO:0016491	MF
PGSC0003DMP400001530	GO:0046872	MF
PGSC0003DMP400001539	GO:0004190	MF
PGSC0003DMP400001542	GO:0000400	MF
PGSC0003DMP400001542	GO:0000404	MF
PGSC0003DMP400001542	GO:0000403	MF
PGSC0003DMP400001542	GO:0000406	MF
PGSC0003DMP400001542	GO:0005524	MF
PGSC0003DMP400001542	GO:0003684	MF
PGSC0003DMP400001542	GO:0032138	MF
PGSC0003DMP400001542	GO:0032137	MF
PGSC0003DMP400001542	GO:0008270	MF
PGSC0003DMP400001542	GO:0008094	MF
PGSC0003DMP400001544	GO:0003700	MF
PGSC0003DMP400001544	GO:0003677	MF
PGSC0003DMP400001546	GO:0016301	MF
PGSC0003DMP400001547	GO:0003700	MF
PGSC0003DMP400001547	GO:0003677	MF
PGSC0003DMP400001548	GO:0004177	MF
PGSC0003DMP400001548	GO:0008235	MF
PGSC0003DMP400001548	GO:0046872	MF
PGSC0003DMP400001550	GO:0043531	MF
PGSC0003DMP400001553	GO:0043531	MF
PGSC0003DMP400001556	GO:0043531	MF
PGSC0003DMP400001559	GO:0003713	MF
PGSC0003DMP400001559	GO:0004474	MF
PGSC0003DMP400001559	GO:0003677	MF
PGSC0003DMP400001563	GO:0015172	MF
PGSC0003DMP400001563	GO:0015175	MF
PGSC0003DMP400001563	GO:0015293	MF
PGSC0003DMP400001564	GO:0032440	MF
PGSC0003DMP400001564	GO:0016301	MF
PGSC0003DMP400001566	GO:0016491	MF
PGSC0003DMP400001567	GO:0005524	MF
PGSC0003DMP400001567	GO:0016887	MF
PGSC0003DMP400001571	GO:0003700	MF
PGSC0003DMP400001571	GO:0003677	MF
PGSC0003DMP400001572	GO:0033788	MF
PGSC0003DMP400001573	GO:0003700	MF
PGSC0003DMP400001573	GO:0030371	MF
PGSC0003DMP400001573	GO:0003677	MF
PGSC0003DMP400001574	GO:0047262	MF
PGSC0003DMP400001575	GO:0003700	MF
PGSC0003DMP400001575	GO:0003682	MF
PGSC0003DMP400001575	GO:0003677	MF
PGSC0003DMP400001578	GO:0033612	MF
PGSC0003DMP400001590	GO:0043565	MF
PGSC0003DMP400001590	GO:0003700	MF
PGSC0003DMP400001590	GO:0003707	MF
PGSC0003DMP400001590	GO:0008270	MF
PGSC0003DMP400001592	GO:0043565	MF
PGSC0003DMP400001592	GO:0003700	MF
PGSC0003DMP400001592	GO:0003707	MF
PGSC0003DMP400001592	GO:0008270	MF
PGSC0003DMP400001594	GO:0003682	MF
PGSC0003DMP400001594	GO:0003677	MF
PGSC0003DMP400001594	GO:0008171	MF
PGSC0003DMP400001605	GO:0016787	MF
PGSC0003DMP400001617	GO:0005509	MF
PGSC0003DMP400001618	GO:0003682	MF
PGSC0003DMP400001618	GO:0003677	MF
PGSC0003DMP400001618	GO:0008171	MF
PGSC0003DMP400001619	GO:0008171	MF
PGSC0003DMP400001623	GO:0003993	MF
PGSC0003DMP400001623	GO:0004709	MF
PGSC0003DMP400001623	GO:0005524	MF
PGSC0003DMP400001623	GO:0046872	MF
PGSC0003DMP400001632	GO:0004601	MF
PGSC0003DMP400001632	GO:0030246	MF
PGSC0003DMP400001632	GO:0020037	MF
PGSC0003DMP400001633	GO:0030570	MF
PGSC0003DMP400001633	GO:0046872	MF
PGSC0003DMP400001641	GO:0004185	MF
PGSC0003DMP400001644	GO:0043565	MF
PGSC0003DMP400001644	GO:0003700	MF
PGSC0003DMP400001644	GO:0016301	MF
PGSC0003DMP400001648	GO:0000976	MF
PGSC0003DMP400001648	GO:0003700	MF
PGSC0003DMP400001650	GO:0015288	MF
PGSC0003DMP400001650	GO:0008308	MF
PGSC0003DMP400001657	GO:0004674	MF
PGSC0003DMP400001657	GO:0004715	MF
PGSC0003DMP400001657	GO:0005524	MF
PGSC0003DMP400001659	GO:0008168	MF
PGSC0003DMP400001659	GO:0008234	MF
PGSC0003DMP400001660	GO:0000166	MF
PGSC0003DMP400001660	GO:0003676	MF
PGSC0003DMP400001662	GO:0003755	MF
PGSC0003DMP400001663	GO:0003735	MF
PGSC0003DMP400001663	GO:0046872	MF
PGSC0003DMP400001665	GO:0000287	MF
PGSC0003DMP400001665	GO:0005524	MF
PGSC0003DMP400001665	GO:0050307	MF
PGSC0003DMP400001665	GO:0015412	MF
PGSC0003DMP400001673	GO:0004316	MF
PGSC0003DMP400001674	GO:0004869	MF
PGSC0003DMP400001675	GO:0000166	MF
PGSC0003DMP400001675	GO:0003676	MF
PGSC0003DMP400001684	GO:0003700	MF
PGSC0003DMP400001684	GO:0003677	MF
PGSC0003DMP400001685	GO:0004842	MF
PGSC0003DMP400001685	GO:0003700	MF
PGSC0003DMP400001685	GO:0045735	MF
PGSC0003DMP400001685	GO:0016788	MF
PGSC0003DMP400001685	GO:0030275	MF
PGSC0003DMP400001685	GO:0004872	MF
PGSC0003DMP400001685	GO:0017111	MF
PGSC0003DMP400001685	GO:0030145	MF
PGSC0003DMP400001685	GO:0005509	MF
PGSC0003DMP400001685	GO:0022857	MF
PGSC0003DMP400001685	GO:0003677	MF
PGSC0003DMP400001685	GO:0005524	MF
PGSC0003DMP400001685	GO:0043531	MF
PGSC0003DMP400001685	GO:0016765	MF
PGSC0003DMP400001685	GO:0008270	MF
PGSC0003DMP400001687	GO:0004683	MF
PGSC0003DMP400001687	GO:0016887	MF
PGSC0003DMP400001687	GO:0008375	MF
PGSC0003DMP400001687	GO:0005509	MF
PGSC0003DMP400001687	GO:0005524	MF
PGSC0003DMP400001687	GO:0004698	MF
PGSC0003DMP400001690	GO:0004252	MF
PGSC0003DMP400001692	GO:0005524	MF
PGSC0003DMP400001692	GO:0004467	MF
PGSC0003DMP400001693	GO:0003735	MF
PGSC0003DMP400001693	GO:0008270	MF
PGSC0003DMP400001693	GO:0008097	MF
PGSC0003DMP400001693	GO:0050897	MF
PGSC0003DMP400001694	GO:0016688	MF
PGSC0003DMP400001694	GO:0020037	MF
PGSC0003DMP400001698	GO:0010277	MF
PGSC0003DMP400001698	GO:0005506	MF
PGSC0003DMP400001698	GO:0051537	MF
PGSC0003DMP400001698	GO:0016705	MF
PGSC0003DMP400001700	GO:0004026	MF
PGSC0003DMP400001700	GO:0016491	MF
PGSC0003DMP400001703	GO:0042834	MF
PGSC0003DMP400001714	GO:0003723	MF
PGSC0003DMP400001714	GO:0003964	MF
PGSC0003DMP400001714	GO:0008270	MF
PGSC0003DMP400001717	GO:0003723	MF
PGSC0003DMP400001717	GO:0004540	MF
PGSC0003DMP400001718	GO:0016832	MF
PGSC0003DMP400001718	GO:0008270	MF
PGSC0003DMP400001720	GO:0008270	MF
PGSC0003DMP400001722	GO:0004046	MF
PGSC0003DMP400001722	GO:0008237	MF
PGSC0003DMP400001723	GO:0003700	MF
PGSC0003DMP400001723	GO:0003677	MF
PGSC0003DMP400001728	GO:0004674	MF
PGSC0003DMP400001728	GO:0005524	MF
PGSC0003DMP400001729	GO:0004674	MF
PGSC0003DMP400001729	GO:0005524	MF
PGSC0003DMP400001732	GO:0005516	MF
PGSC0003DMP400001732	GO:0004674	MF
PGSC0003DMP400001732	GO:0005524	MF
PGSC0003DMP400001732	GO:0004715	MF
PGSC0003DMP400001745	GO:0016301	MF
PGSC0003DMP400001750	GO:0034639	MF
PGSC0003DMP400001751	GO:0003682	MF
PGSC0003DMP400001751	GO:0003677	MF
PGSC0003DMP400001753	GO:1901149	MF
PGSC0003DMP400001754	GO:0004842	MF
PGSC0003DMP400001754	GO:0017111	MF
PGSC0003DMP400001754	GO:0003676	MF
PGSC0003DMP400001754	GO:0005524	MF
PGSC0003DMP400001758	GO:0008026	MF
PGSC0003DMP400001758	GO:0005524	MF
PGSC0003DMP400001758	GO:0003677	MF
PGSC0003DMP400001758	GO:0003678	MF
PGSC0003DMP400001760	GO:0005509	MF
PGSC0003DMP400001760	GO:0008266	MF
PGSC0003DMP400001763	GO:0003723	MF
PGSC0003DMP400001763	GO:0004540	MF
PGSC0003DMP400001764	GO:0017111	MF
PGSC0003DMP400001764	GO:0043531	MF
PGSC0003DMP400001764	GO:0005509	MF
PGSC0003DMP400001764	GO:0004721	MF
PGSC0003DMP400001764	GO:0005524	MF
PGSC0003DMP400001767	GO:0043531	MF
PGSC0003DMP400001769	GO:0008137	MF
PGSC0003DMP400001770	GO:0004672	MF
PGSC0003DMP400001770	GO:0005524	MF
PGSC0003DMP400001774	GO:0008378	MF
PGSC0003DMP400001777	GO:0004674	MF
PGSC0003DMP400001777	GO:0004650	MF
PGSC0003DMP400001777	GO:0005524	MF
PGSC0003DMP400001777	GO:0003872	MF
PGSC0003DMP400001780	GO:0030145	MF
PGSC0003DMP400001780	GO:0046537	MF
PGSC0003DMP400001782	GO:0020037	MF
PGSC0003DMP400001783	GO:0008378	MF
PGSC0003DMP400001784	GO:0004616	MF
PGSC0003DMP400001784	GO:0051287	MF
PGSC0003DMP400001784	GO:0008270	MF
PGSC0003DMP400001784	GO:0008442	MF
PGSC0003DMP400001792	GO:0003676	MF
PGSC0003DMP400001803	GO:0008270	MF
PGSC0003DMP400001803	GO:0003677	MF
PGSC0003DMP400001803	GO:0004803	MF
PGSC0003DMP400001804	GO:0008270	MF
PGSC0003DMP400001804	GO:0003824	MF
PGSC0003DMP400001809	GO:0016787	MF
PGSC0003DMP400001815	GO:0004674	MF
PGSC0003DMP400001815	GO:0005524	MF
PGSC0003DMP400001818	GO:0043169	MF
PGSC0003DMP400001818	GO:0019156	MF
PGSC0003DMP400001825	GO:0052622	MF
PGSC0003DMP400001825	GO:0009824	MF
PGSC0003DMP400001825	GO:0005524	MF
PGSC0003DMP400001825	GO:0052623	MF
PGSC0003DMP400001830	GO:0004751	MF
PGSC0003DMP400001830	GO:0004523	MF
PGSC0003DMP400001830	GO:0003676	MF
PGSC0003DMP400001831	GO:0000287	MF
PGSC0003DMP400001831	GO:0003723	MF
PGSC0003DMP400001831	GO:0005524	MF
PGSC0003DMP400001831	GO:0043531	MF
PGSC0003DMP400001831	GO:0004523	MF
PGSC0003DMP400001831	GO:0003964	MF
PGSC0003DMP400001831	GO:0008270	MF
PGSC0003DMP400001831	GO:0010333	MF
PGSC0003DMP400001833	GO:0003777	MF
PGSC0003DMP400001833	GO:0005524	MF
PGSC0003DMP400001840	GO:0016874	MF
PGSC0003DMP400001846	GO:0003735	MF
PGSC0003DMP400001846	GO:0003723	MF
PGSC0003DMP400001851	GO:0004857	MF
PGSC0003DMP400001851	GO:0030599	MF
PGSC0003DMP400001860	GO:0030599	MF
PGSC0003DMP400001860	GO:0005507	MF
PGSC0003DMP400001860	GO:0008447	MF
PGSC0003DMP400001861	GO:0004768	MF
PGSC0003DMP400001861	GO:0046914	MF
PGSC0003DMP400001861	GO:0045300	MF
PGSC0003DMP400001864	GO:0004070	MF
PGSC0003DMP400001864	GO:0016597	MF
PGSC0003DMP400001870	GO:0004867	MF
PGSC0003DMP400001870	GO:0003824	MF
PGSC0003DMP400001870	GO:0042802	MF
PGSC0003DMP400001871	GO:0016627	MF
PGSC0003DMP400001873	GO:0016627	MF
PGSC0003DMP400001874	GO:0016627	MF
PGSC0003DMP400001885	GO:0004683	MF
PGSC0003DMP400001885	GO:0016887	MF
PGSC0003DMP400001885	GO:0008375	MF
PGSC0003DMP400001885	GO:0005509	MF
PGSC0003DMP400001885	GO:0005524	MF
PGSC0003DMP400001885	GO:0004698	MF
PGSC0003DMP400001887	GO:0034023	MF
PGSC0003DMP400001887	GO:0004638	MF
PGSC0003DMP400001887	GO:0005524	MF
PGSC0003DMP400001887	GO:0046872	MF
PGSC0003DMP400001890	GO:0032440	MF
PGSC0003DMP400001890	GO:0004144	MF
PGSC0003DMP400001890	GO:0004784	MF
PGSC0003DMP400001890	GO:0003777	MF
PGSC0003DMP400001890	GO:0003677	MF
PGSC0003DMP400001890	GO:0008353	MF
PGSC0003DMP400001890	GO:0005524	MF
PGSC0003DMP400001890	GO:0016765	MF
PGSC0003DMP400001890	GO:0008270	MF
PGSC0003DMP400001890	GO:0004712	MF
PGSC0003DMP400001890	GO:0004714	MF
PGSC0003DMP400001891	GO:0016298	MF
PGSC0003DMP400001893	GO:0003700	MF
PGSC0003DMP400001893	GO:0008270	MF
PGSC0003DMP400001894	GO:0050661	MF
PGSC0003DMP400001894	GO:0043565	MF
PGSC0003DMP400001894	GO:0004499	MF
PGSC0003DMP400001894	GO:0003700	MF
PGSC0003DMP400001894	GO:0050660	MF
PGSC0003DMP400001897	GO:0008270	MF
PGSC0003DMP400001897	GO:0003676	MF
PGSC0003DMP400001898	GO:0005507	MF
PGSC0003DMP400001898	GO:0009055	MF
PGSC0003DMP400001898	GO:0020037	MF
PGSC0003DMP400001904	GO:0004348	MF
PGSC0003DMP400001909	GO:0008234	MF
PGSC0003DMP400001912	GO:0004523	MF
PGSC0003DMP400001912	GO:0003723	MF
PGSC0003DMP400001912	GO:0003964	MF
PGSC0003DMP400001912	GO:0003677	MF
PGSC0003DMP400001915	GO:0003684	MF
PGSC0003DMP400001915	GO:0003887	MF
PGSC0003DMP400001915	GO:0046872	MF
PGSC0003DMP400001916	GO:0003684	MF
PGSC0003DMP400001916	GO:0003887	MF
PGSC0003DMP400001916	GO:0046872	MF
PGSC0003DMP400001921	GO:0003700	MF
PGSC0003DMP400001921	GO:0008266	MF
PGSC0003DMP400001921	GO:0046961	MF
PGSC0003DMP400001921	GO:0005507	MF
PGSC0003DMP400001921	GO:0005524	MF
PGSC0003DMP400001921	GO:0046933	MF
PGSC0003DMP400001921	GO:0008270	MF
PGSC0003DMP400001921	GO:0050897	MF
PGSC0003DMP400001924	GO:0032440	MF
PGSC0003DMP400001924	GO:0004144	MF
PGSC0003DMP400001924	GO:0004784	MF
PGSC0003DMP400001924	GO:0003777	MF
PGSC0003DMP400001924	GO:0003677	MF
PGSC0003DMP400001924	GO:0008353	MF
PGSC0003DMP400001924	GO:0005524	MF
PGSC0003DMP400001924	GO:0016765	MF
PGSC0003DMP400001924	GO:0008270	MF
PGSC0003DMP400001924	GO:0004712	MF
PGSC0003DMP400001924	GO:0004714	MF
PGSC0003DMP400001927	GO:0050662	MF
PGSC0003DMP400001927	GO:0008270	MF
PGSC0003DMP400001927	GO:0003676	MF
PGSC0003DMP400001927	GO:0003824	MF
PGSC0003DMP400001933	GO:0008234	MF
PGSC0003DMP400001935	GO:0016788	MF
PGSC0003DMP400001940	GO:0003743	MF
PGSC0003DMP400001944	GO:0004553	MF
PGSC0003DMP400001944	GO:0030247	MF
PGSC0003DMP400001945	GO:0045735	MF
PGSC0003DMP400001948	GO:0030170	MF
PGSC0003DMP400001948	GO:0004372	MF
PGSC0003DMP400001951	GO:0005507	MF
PGSC0003DMP400001951	GO:0009055	MF
PGSC0003DMP400001956	GO:0015120	MF
PGSC0003DMP400001956	GO:0015152	MF
PGSC0003DMP400001956	GO:0005315	MF
PGSC0003DMP400001956	GO:0071917	MF
PGSC0003DMP400001962	GO:0005097	MF
PGSC0003DMP400001965	GO:0003756	MF
PGSC0003DMP400001967	GO:0032440	MF
PGSC0003DMP400001967	GO:0004834	MF
PGSC0003DMP400001969	GO:0045735	MF
PGSC0003DMP400001970	GO:0005525	MF
PGSC0003DMP400001972	GO:0004523	MF
PGSC0003DMP400001972	GO:0003676	MF
PGSC0003DMP400001975	GO:0033807	MF
PGSC0003DMP400001975	GO:0009922	MF
PGSC0003DMP400001977	GO:0005516	MF
PGSC0003DMP400001977	GO:0008762	MF
PGSC0003DMP400001977	GO:0050660	MF
PGSC0003DMP400001977	GO:0008444	MF
PGSC0003DMP400001977	GO:0015297	MF
PGSC0003DMP400001977	GO:0004709	MF
PGSC0003DMP400001977	GO:0003676	MF
PGSC0003DMP400001977	GO:0005524	MF
PGSC0003DMP400001977	GO:0004675	MF
PGSC0003DMP400001977	GO:0030247	MF
PGSC0003DMP400001977	GO:0008270	MF
PGSC0003DMP400001977	GO:0004714	MF
PGSC0003DMP400001977	GO:0015238	MF
PGSC0003DMP400001977	GO:0004715	MF
PGSC0003DMP400001978	GO:0008395	MF
PGSC0003DMP400001978	GO:0009055	MF
PGSC0003DMP400001978	GO:0050616	MF
PGSC0003DMP400001978	GO:0016705	MF
PGSC0003DMP400001978	GO:0020037	MF
PGSC0003DMP400001981	GO:0008270	MF
PGSC0003DMP400001984	GO:0005509	MF
PGSC0003DMP400001984	GO:0003677	MF
PGSC0003DMP400001985	GO:0005524	MF
PGSC0003DMP400001985	GO:0004672	MF
PGSC0003DMP400001985	GO:0005249	MF
PGSC0003DMP400001988	GO:0016706	MF
PGSC0003DMP400001992	GO:0008266	MF
PGSC0003DMP400001992	GO:0008601	MF
PGSC0003DMP400001999	GO:0000036	MF
PGSC0003DMP400001999	GO:0016295	MF
PGSC0003DMP400001999	GO:0004320	MF
PGSC0003DMP400001999	GO:0016296	MF
PGSC0003DMP400002001	GO:0008271	MF
PGSC0003DMP400002001	GO:0015293	MF
PGSC0003DMP400002002	GO:0016301	MF
PGSC0003DMP400002002	GO:0005199	MF
PGSC0003DMP400002005	GO:0010327	MF
PGSC0003DMP400002006	GO:0010327	MF
PGSC0003DMP400002007	GO:0000166	MF
PGSC0003DMP400002007	GO:0003676	MF
PGSC0003DMP400002008	GO:0004497	MF
PGSC0003DMP400002008	GO:0009055	MF
PGSC0003DMP400002008	GO:0016705	MF
PGSC0003DMP400002008	GO:0016829	MF
PGSC0003DMP400002008	GO:0020037	MF
PGSC0003DMP400002011	GO:0008915	MF
PGSC0003DMP400002016	GO:0043531	MF
PGSC0003DMP400002017	GO:0015078	MF
PGSC0003DMP400002018	GO:0003917	MF
PGSC0003DMP400002018	GO:0003918	MF
PGSC0003DMP400002018	GO:0031490	MF
PGSC0003DMP400002018	GO:0032440	MF
PGSC0003DMP400002028	GO:0003677	MF
PGSC0003DMP400002030	GO:0004674	MF
PGSC0003DMP400002030	GO:0004715	MF
PGSC0003DMP400002030	GO:0005524	MF
PGSC0003DMP400002031	GO:0016758	MF
PGSC0003DMP400002032	GO:0009055	MF
PGSC0003DMP400002032	GO:0016705	MF
PGSC0003DMP400002032	GO:0020037	MF
PGSC0003DMP400002033	GO:0003824	MF
PGSC0003DMP400002041	GO:0009055	MF
PGSC0003DMP400002041	GO:0016709	MF
PGSC0003DMP400002041	GO:0020037	MF
PGSC0003DMP400002043	GO:0005507	MF
PGSC0003DMP400002043	GO:0050660	MF
PGSC0003DMP400002043	GO:0009055	MF
PGSC0003DMP400002047	GO:0008026	MF
PGSC0003DMP400002047	GO:0003723	MF
PGSC0003DMP400002047	GO:0005524	MF
PGSC0003DMP400002048	GO:0016787	MF
PGSC0003DMP400002058	GO:0008324	MF
PGSC0003DMP400002065	GO:0003700	MF
PGSC0003DMP400002065	GO:0016787	MF
PGSC0003DMP400002065	GO:0016491	MF
PGSC0003DMP400002065	GO:0046914	MF
PGSC0003DMP400002073	GO:0004729	MF
PGSC0003DMP400002076	GO:0032440	MF
PGSC0003DMP400002076	GO:0016746	MF
PGSC0003DMP400002076	GO:0008270	MF
PGSC0003DMP400002077	GO:0003677	MF
PGSC0003DMP400002081	GO:0080146	MF
PGSC0003DMP400002081	GO:0045439	MF
PGSC0003DMP400002081	GO:0030170	MF
PGSC0003DMP400002081	GO:0008483	MF
PGSC0003DMP400002084	GO:0016905	MF
PGSC0003DMP400002084	GO:0005524	MF
PGSC0003DMP400002084	GO:0008270	MF
PGSC0003DMP400002089	GO:0008270	MF
PGSC0003DMP400002089	GO:0003677	MF
PGSC0003DMP400002095	GO:0003735	MF
PGSC0003DMP400002095	GO:0003723	MF
PGSC0003DMP400002096	GO:0003899	MF
PGSC0003DMP400002098	GO:0016772	MF
PGSC0003DMP400002100	GO:0003723	MF
PGSC0003DMP400002105	GO:0004527	MF
PGSC0003DMP400002105	GO:0004523	MF
PGSC0003DMP400002105	GO:0003723	MF
PGSC0003DMP400002105	GO:0003964	MF
PGSC0003DMP400002105	GO:0016773	MF
PGSC0003DMP400002105	GO:0008270	MF
PGSC0003DMP400002105	GO:0003677	MF
PGSC0003DMP400002107	GO:0004709	MF
PGSC0003DMP400002107	GO:0005524	MF
PGSC0003DMP400002111	GO:0016772	MF
PGSC0003DMP400002114	GO:0003677	MF
PGSC0003DMP400002116	GO:0033772	MF
PGSC0003DMP400002116	GO:0009055	MF
PGSC0003DMP400002116	GO:0020037	MF
PGSC0003DMP400002117	GO:0015113	MF
PGSC0003DMP400002117	GO:0015112	MF
PGSC0003DMP400002117	GO:0015297	MF
PGSC0003DMP400002117	GO:0015238	MF
PGSC0003DMP400002118	GO:0016301	MF
PGSC0003DMP400002122	GO:0016301	MF
PGSC0003DMP400002124	GO:0005524	MF
PGSC0003DMP400002125	GO:0047987	MF
PGSC0003DMP400002125	GO:0009978	MF
PGSC0003DMP400002125	GO:0009055	MF
PGSC0003DMP400002125	GO:0004497	MF
PGSC0003DMP400002125	GO:0019825	MF
PGSC0003DMP400002125	GO:0016705	MF
PGSC0003DMP400002125	GO:0020037	MF
PGSC0003DMP400002136	GO:0008060	MF
PGSC0003DMP400002136	GO:0008270	MF
PGSC0003DMP400002136	GO:0004221	MF
PGSC0003DMP400002138	GO:0003677	MF
PGSC0003DMP400002142	GO:0003700	MF
PGSC0003DMP400002142	GO:0003677	MF
PGSC0003DMP400002142	GO:0032440	MF
PGSC0003DMP400002143	GO:0003690	MF
PGSC0003DMP400002143	GO:0003697	MF
PGSC0003DMP400002143	GO:0050897	MF
PGSC0003DMP400002144	GO:0008270	MF
PGSC0003DMP400002144	GO:0003676	MF
PGSC0003DMP400002145	GO:0003723	MF
PGSC0003DMP400002145	GO:0003964	MF
PGSC0003DMP400002147	GO:0003723	MF
PGSC0003DMP400002147	GO:0003964	MF
PGSC0003DMP400002152	GO:0016491	MF
PGSC0003DMP400002152	GO:0008270	MF
PGSC0003DMP400002155	GO:0004129	MF
PGSC0003DMP400002160	GO:0010296	MF
PGSC0003DMP400002162	GO:0016491	MF
PGSC0003DMP400002162	GO:0046872	MF
PGSC0003DMP400002165	GO:0008270	MF
PGSC0003DMP400002168	GO:0047262	MF
PGSC0003DMP400002170	GO:0004713	MF
PGSC0003DMP400002170	GO:0005524	MF
PGSC0003DMP400002171	GO:0008270	MF
PGSC0003DMP400002175	GO:0003723	MF
PGSC0003DMP400002176	GO:0003723	MF
PGSC0003DMP400002176	GO:0003677	MF
PGSC0003DMP400002176	GO:0000166	MF
PGSC0003DMP400002179	GO:0004857	MF
PGSC0003DMP400002179	GO:0030599	MF
PGSC0003DMP400002179	GO:0045330	MF
PGSC0003DMP400002181	GO:0004806	MF
PGSC0003DMP400002184	GO:0003682	MF
PGSC0003DMP400002184	GO:0000156	MF
PGSC0003DMP400002184	GO:0003677	MF
PGSC0003DMP400002186	GO:0004190	MF
PGSC0003DMP400002197	GO:0005509	MF
PGSC0003DMP400002198	GO:0030170	MF
PGSC0003DMP400002198	GO:0003824	MF
PGSC0003DMP400002198	GO:0030151	MF
PGSC0003DMP400002199	GO:0016853	MF
PGSC0003DMP400002200	GO:0016788	MF
PGSC0003DMP400002203	GO:0004553	MF
PGSC0003DMP400002205	GO:0004647	MF
PGSC0003DMP400002209	GO:0008137	MF
PGSC0003DMP400002211	GO:0003677	MF
PGSC0003DMP400002212	GO:0003677	MF
PGSC0003DMP400002213	GO:0003677	MF
PGSC0003DMP400002214	GO:0003677	MF
PGSC0003DMP400002215	GO:0003677	MF
PGSC0003DMP400002220	GO:0003700	MF
PGSC0003DMP400002220	GO:0003677	MF
PGSC0003DMP400002226	GO:0009703	MF
PGSC0003DMP400002226	GO:0020037	MF
PGSC0003DMP400002229	GO:0016762	MF
PGSC0003DMP400002229	GO:0004553	MF
PGSC0003DMP400002230	GO:0008270	MF
PGSC0003DMP400002234	GO:0003735	MF
PGSC0003DMP400002234	GO:0003723	MF
PGSC0003DMP400002235	GO:0003964	MF
PGSC0003DMP400002236	GO:0004842	MF
PGSC0003DMP400002236	GO:0008270	MF
PGSC0003DMP400002236	GO:0003676	MF
PGSC0003DMP400002237	GO:0008270	MF
PGSC0003DMP400002237	GO:0003676	MF
PGSC0003DMP400002252	GO:0000166	MF
PGSC0003DMP400002252	GO:0017069	MF
PGSC0003DMP400002261	GO:0009039	MF
PGSC0003DMP400002261	GO:0016151	MF
PGSC0003DMP400002262	GO:0005507	MF
PGSC0003DMP400002262	GO:0004017	MF
PGSC0003DMP400002262	GO:0046899	MF
PGSC0003DMP400002262	GO:0005524	MF
PGSC0003DMP400002263	GO:0005506	MF
PGSC0003DMP400002263	GO:0016706	MF
PGSC0003DMP400002263	GO:0016702	MF
PGSC0003DMP400002266	GO:0005506	MF
PGSC0003DMP400002266	GO:0016706	MF
PGSC0003DMP400002266	GO:0016702	MF
PGSC0003DMP400002267	GO:0005506	MF
PGSC0003DMP400002267	GO:0016707	MF
PGSC0003DMP400002267	GO:0016702	MF
PGSC0003DMP400002268	GO:0004497	MF
PGSC0003DMP400002268	GO:0009055	MF
PGSC0003DMP400002268	GO:0016705	MF
PGSC0003DMP400002268	GO:0020037	MF
PGSC0003DMP400002269	GO:0032440	MF
PGSC0003DMP400002269	GO:0016301	MF
PGSC0003DMP400002274	GO:0050833	MF
PGSC0003DMP400002274	GO:0008508	MF
PGSC0003DMP400002288	GO:0003700	MF
PGSC0003DMP400002288	GO:0008270	MF
PGSC0003DMP400002294	GO:0008081	MF
PGSC0003DMP400002294	GO:0004674	MF
PGSC0003DMP400002294	GO:0030247	MF
PGSC0003DMP400002294	GO:0004715	MF
PGSC0003DMP400002294	GO:0005524	MF
PGSC0003DMP400002295	GO:0004672	MF
PGSC0003DMP400002295	GO:0005524	MF
PGSC0003DMP400002296	GO:0008081	MF
PGSC0003DMP400002296	GO:0004674	MF
PGSC0003DMP400002296	GO:0030247	MF
PGSC0003DMP400002296	GO:0004715	MF
PGSC0003DMP400002296	GO:0005524	MF
PGSC0003DMP400002297	GO:0016004	MF
PGSC0003DMP400002297	GO:0005509	MF
PGSC0003DMP400002297	GO:0005525	MF
PGSC0003DMP400002302	GO:0004857	MF
PGSC0003DMP400002302	GO:0030599	MF
PGSC0003DMP400002305	GO:0051536	MF
PGSC0003DMP400002305	GO:0009055	MF
PGSC0003DMP400002305	GO:0046872	MF
PGSC0003DMP400002306	GO:0030145	MF
PGSC0003DMP400002306	GO:0045735	MF
PGSC0003DMP400002315	GO:0016787	MF
PGSC0003DMP400002315	GO:0004452	MF
PGSC0003DMP400002316	GO:0016706	MF
PGSC0003DMP400002319	GO:0051539	MF
PGSC0003DMP400002319	GO:0051287	MF
PGSC0003DMP400002319	GO:0010181	MF
PGSC0003DMP400002319	GO:0008137	MF
PGSC0003DMP400002319	GO:0046872	MF
PGSC0003DMP400002320	GO:0008270	MF
PGSC0003DMP400002320	GO:0004222	MF
PGSC0003DMP400002323	GO:0004674	MF
PGSC0003DMP400002323	GO:0003847	MF
PGSC0003DMP400002323	GO:0005524	MF
PGSC0003DMP400002325	GO:0003700	MF
PGSC0003DMP400002325	GO:0003677	MF
PGSC0003DMP400002329	GO:0046872	MF
PGSC0003DMP400002331	GO:0004674	MF
PGSC0003DMP400002331	GO:0005524	MF
PGSC0003DMP400002335	GO:0017111	MF
PGSC0003DMP400002335	GO:0005524	MF
PGSC0003DMP400002339	GO:0008270	MF
PGSC0003DMP400002339	GO:0003676	MF
PGSC0003DMP400002340	GO:0004674	MF
PGSC0003DMP400002340	GO:0008270	MF
PGSC0003DMP400002340	GO:0005524	MF
PGSC0003DMP400002346	GO:0003993	MF
PGSC0003DMP400002346	GO:0004709	MF
PGSC0003DMP400002346	GO:0005524	MF
PGSC0003DMP400002346	GO:0046872	MF
PGSC0003DMP400002349	GO:0030570	MF
PGSC0003DMP400002349	GO:0046872	MF
PGSC0003DMP400002353	GO:0047800	MF
PGSC0003DMP400002356	GO:0016881	MF
PGSC0003DMP400002362	GO:0004034	MF
PGSC0003DMP400002362	GO:0030246	MF
PGSC0003DMP400002362	GO:0004713	MF
PGSC0003DMP400002362	GO:0005524	MF
PGSC0003DMP400002363	GO:0004034	MF
PGSC0003DMP400002363	GO:0030246	MF
PGSC0003DMP400002363	GO:0004713	MF
PGSC0003DMP400002363	GO:0005524	MF
PGSC0003DMP400002364	GO:0004034	MF
PGSC0003DMP400002364	GO:0030246	MF
PGSC0003DMP400002364	GO:0004713	MF
PGSC0003DMP400002364	GO:0005524	MF
PGSC0003DMP400002365	GO:0004034	MF
PGSC0003DMP400002365	GO:0030246	MF
PGSC0003DMP400002365	GO:0004713	MF
PGSC0003DMP400002365	GO:0005524	MF
PGSC0003DMP400002366	GO:0004034	MF
PGSC0003DMP400002366	GO:0030246	MF
PGSC0003DMP400002366	GO:0004713	MF
PGSC0003DMP400002366	GO:0005524	MF
PGSC0003DMP400002367	GO:0015035	MF
PGSC0003DMP400002367	GO:0009055	MF
PGSC0003DMP400002369	GO:0003924	MF
PGSC0003DMP400002369	GO:0005525	MF
PGSC0003DMP400002369	GO:0005524	MF
PGSC0003DMP400002369	GO:0004674	MF
PGSC0003DMP400002369	GO:0005200	MF
PGSC0003DMP400002373	GO:0008289	MF
PGSC0003DMP400002374	GO:0003677	MF
PGSC0003DMP400002378	GO:0003682	MF
PGSC0003DMP400002378	GO:0003677	MF
PGSC0003DMP400002381	GO:0005524	MF
PGSC0003DMP400002382	GO:0003735	MF
PGSC0003DMP400002384	GO:0009011	MF
PGSC0003DMP400002385	GO:0008270	MF
PGSC0003DMP400002386	GO:0008270	MF
PGSC0003DMP400002386	GO:0003677	MF
PGSC0003DMP400002389	GO:0008168	MF
PGSC0003DMP400002389	GO:0008270	MF
PGSC0003DMP400002390	GO:0005509	MF
PGSC0003DMP400002393	GO:0003723	MF
PGSC0003DMP400002394	GO:0016740	MF
PGSC0003DMP400002396	GO:0003700	MF
PGSC0003DMP400002396	GO:0003677	MF
PGSC0003DMP400002398	GO:0003700	MF
PGSC0003DMP400002398	GO:0003677	MF
PGSC0003DMP400002398	GO:0003682	MF
PGSC0003DMP400002406	GO:0000166	MF
PGSC0003DMP400002406	GO:0003676	MF
PGSC0003DMP400002416	GO:0016298	MF
PGSC0003DMP400002418	GO:0003700	MF
PGSC0003DMP400002418	GO:0003677	MF
PGSC0003DMP400002427	GO:0016491	MF
PGSC0003DMP400002429	GO:0016491	MF
PGSC0003DMP400002430	GO:0016491	MF
PGSC0003DMP400002431	GO:0016491	MF
PGSC0003DMP400002433	GO:0009020	MF
PGSC0003DMP400002433	GO:0003723	MF
PGSC0003DMP400002436	GO:0004842	MF
PGSC0003DMP400002436	GO:0008270	MF
PGSC0003DMP400002441	GO:0000166	MF
PGSC0003DMP400002441	GO:0003723	MF
PGSC0003DMP400002445	GO:0016491	MF
PGSC0003DMP400002445	GO:0008270	MF
PGSC0003DMP400002445	GO:0004222	MF
PGSC0003DMP400002456	GO:0004672	MF
PGSC0003DMP400002456	GO:0005524	MF
PGSC0003DMP400002459	GO:0050529	MF
PGSC0003DMP400002460	GO:0003700	MF
PGSC0003DMP400002461	GO:0003743	MF
PGSC0003DMP400002464	GO:0004709	MF
PGSC0003DMP400002464	GO:0003676	MF
PGSC0003DMP400002464	GO:0005524	MF
PGSC0003DMP400002464	GO:0043531	MF
PGSC0003DMP400002464	GO:0004176	MF
PGSC0003DMP400002464	GO:0008270	MF
PGSC0003DMP400002464	GO:0004697	MF
PGSC0003DMP400002464	GO:0004715	MF
PGSC0003DMP400002467	GO:0004709	MF
PGSC0003DMP400002467	GO:0003676	MF
PGSC0003DMP400002467	GO:0005524	MF
PGSC0003DMP400002467	GO:0043531	MF
PGSC0003DMP400002467	GO:0004176	MF
PGSC0003DMP400002467	GO:0008270	MF
PGSC0003DMP400002467	GO:0004697	MF
PGSC0003DMP400002467	GO:0004715	MF
PGSC0003DMP400002469	GO:0004672	MF
PGSC0003DMP400002469	GO:0003777	MF
PGSC0003DMP400002469	GO:0005524	MF
PGSC0003DMP400002471	GO:0003743	MF
PGSC0003DMP400002475	GO:0008081	MF
PGSC0003DMP400002475	GO:0016301	MF
PGSC0003DMP400002478	GO:0004497	MF
PGSC0003DMP400002478	GO:0009055	MF
PGSC0003DMP400002478	GO:0016705	MF
PGSC0003DMP400002478	GO:0020037	MF
PGSC0003DMP400002479	GO:0008466	MF
PGSC0003DMP400002479	GO:0052691	MF
PGSC0003DMP400002479	GO:0016866	MF
PGSC0003DMP400002480	GO:0003700	MF
PGSC0003DMP400002480	GO:0003682	MF
PGSC0003DMP400002480	GO:0003677	MF
PGSC0003DMP400002481	GO:0003700	MF
PGSC0003DMP400002481	GO:0003677	MF
PGSC0003DMP400002483	GO:0003700	MF
PGSC0003DMP400002483	GO:0003677	MF
PGSC0003DMP400002484	GO:0015035	MF
PGSC0003DMP400002485	GO:0016788	MF
PGSC0003DMP400002487	GO:0004842	MF
PGSC0003DMP400002487	GO:0008270	MF
PGSC0003DMP400002488	GO:0004842	MF
PGSC0003DMP400002488	GO:0008270	MF
PGSC0003DMP400002490	GO:0008233	MF
PGSC0003DMP400002494	GO:0003899	MF
PGSC0003DMP400002494	GO:0003677	MF
PGSC0003DMP400002500	GO:0003899	MF
PGSC0003DMP400002500	GO:0003677	MF
PGSC0003DMP400002506	GO:0008270	MF
PGSC0003DMP400002507	GO:0043565	MF
PGSC0003DMP400002507	GO:0003700	MF
PGSC0003DMP400002508	GO:0047262	MF
PGSC0003DMP400002517	GO:0010181	MF
PGSC0003DMP400002517	GO:0003723	MF
PGSC0003DMP400002517	GO:0016491	MF
PGSC0003DMP400002518	GO:0010181	MF
PGSC0003DMP400002518	GO:0016491	MF
PGSC0003DMP400002522	GO:0005215	MF
PGSC0003DMP400002523	GO:0004572	MF
PGSC0003DMP400002523	GO:0030246	MF
PGSC0003DMP400002523	GO:0008270	MF
PGSC0003DMP400002523	GO:0004559	MF
PGSC0003DMP400002525	GO:0047262	MF
PGSC0003DMP400002531	GO:0015415	MF
PGSC0003DMP400002531	GO:0015417	MF
PGSC0003DMP400002531	GO:0008559	MF
[truncated: 159,569 more rows]
