# Supplementary material for: Evaluation and integration of functional annotation pipelines for newly sequenced organisms: the potato genome as a test case
Source: BMC Plant Biol. 2014 Dec 5;14:329. doi: 10.1186/s12870-014-0329-9 (PMC4274702; doi:10.1186/s12870-014-0329-9)
Supplement: Additional file 5: Table S4. — Phytozome PGSC pipeline output. [file 12870_2014_329_MOESM5_ESM.xls]

Supplemental Table 4. Phytozome PGSC pipeline output
Gene	GO_term	GO_term_type
PGSC0003DMP400000015	GO:0003723	MF
PGSC0003DMP400000016	GO:0003723	MF
PGSC0003DMP400000017	GO:0003723	MF
PGSC0003DMP400000025	GO:0003700	MF
PGSC0003DMP400000025	GO:0043565	MF
PGSC0003DMP400000025	GO:0046983	MF
PGSC0003DMP400000026	GO:0003700	MF
PGSC0003DMP400000026	GO:0043565	MF
PGSC0003DMP400000026	GO:0046983	MF
PGSC0003DMP400000027	GO:0003700	MF
PGSC0003DMP400000027	GO:0043565	MF
PGSC0003DMP400000027	GO:0046983	MF
PGSC0003DMP400000028	GO:0003700	MF
PGSC0003DMP400000029	GO:0003700	MF
PGSC0003DMP400000032	GO:0016757	MF
PGSC0003DMP400000033	GO:0016757	MF
PGSC0003DMP400000034	GO:0016706	MF
PGSC0003DMP400000035	GO:0016706	MF
PGSC0003DMP400000039	GO:0045735	MF
PGSC0003DMP400000040	GO:0003824	MF
PGSC0003DMP400000044	GO:0045735	MF
PGSC0003DMP400000045	GO:0045735	MF
PGSC0003DMP400000046	GO:0003824	MF
PGSC0003DMP400000047	GO:0003824	MF
PGSC0003DMP400000053	GO:0005524	MF
PGSC0003DMP400000056	GO:0003854	MF
PGSC0003DMP400000056	GO:0008831	MF
PGSC0003DMP400000056	GO:0050662	MF
PGSC0003DMP400000057	GO:0003854	MF
PGSC0003DMP400000057	GO:0008831	MF
PGSC0003DMP400000057	GO:0050662	MF
PGSC0003DMP400000058	GO:0016616	MF
PGSC0003DMP400000058	GO:0051287	MF
PGSC0003DMP400000059	GO:0016491	MF
PGSC0003DMP400000065	GO:0016491	MF
PGSC0003DMP400000066	GO:0016491	MF
PGSC0003DMP400000068	GO:0016491	MF
PGSC0003DMP400000071	GO:0003989	MF
PGSC0003DMP400000072	GO:0003989	MF
PGSC0003DMP400000076	GO:0003677	MF
PGSC0003DMP400000079	GO:0005515	MF
PGSC0003DMP400000081	GO:0005515	MF
PGSC0003DMP400000095	GO:0016291	MF
PGSC0003DMP400000096	GO:0004806	MF
PGSC0003DMP400000097	GO:0004806	MF
PGSC0003DMP400000098	GO:0004806	MF
PGSC0003DMP400000102	GO:0005089	MF
PGSC0003DMP400000107	GO:0004672	MF
PGSC0003DMP400000107	GO:0004842	MF
PGSC0003DMP400000107	GO:0005524	MF
PGSC0003DMP400000108	GO:0004672	MF
PGSC0003DMP400000108	GO:0004842	MF
PGSC0003DMP400000108	GO:0005524	MF
PGSC0003DMP400000109	GO:0004672	MF
PGSC0003DMP400000109	GO:0004842	MF
PGSC0003DMP400000109	GO:0005524	MF
PGSC0003DMP400000110	GO:0004842	MF
PGSC0003DMP400000112	GO:0005215	MF
PGSC0003DMP400000113	GO:0008415	MF
PGSC0003DMP400000114	GO:0008415	MF
PGSC0003DMP400000115	GO:0022857	MF
PGSC0003DMP400000116	GO:0003824	MF
PGSC0003DMP400000116	GO:0030170	MF
PGSC0003DMP400000117	GO:0003824	MF
PGSC0003DMP400000117	GO:0030170	MF
PGSC0003DMP400000118	GO:0003824	MF
PGSC0003DMP400000118	GO:0030170	MF
PGSC0003DMP400000126	GO:0003677	MF
PGSC0003DMP400000126	GO:0005524	MF
PGSC0003DMP400000138	GO:0004672	MF
PGSC0003DMP400000138	GO:0005524	MF
PGSC0003DMP400000140	GO:0004672	MF
PGSC0003DMP400000140	GO:0005524	MF
PGSC0003DMP400000143	GO:0004672	MF
PGSC0003DMP400000143	GO:0005524	MF
PGSC0003DMP400000144	GO:0004672	MF
PGSC0003DMP400000144	GO:0005524	MF
PGSC0003DMP400000146	GO:0016758	MF
PGSC0003DMP400000147	GO:0016758	MF
PGSC0003DMP400000148	GO:0016758	MF
PGSC0003DMP400000149	GO:0016757	MF
PGSC0003DMP400000151	GO:0003700	MF
PGSC0003DMP400000151	GO:0043565	MF
PGSC0003DMP400000151	GO:0046983	MF
PGSC0003DMP400000153	GO:0046872	MF
PGSC0003DMP400000156	GO:0003700	MF
PGSC0003DMP400000156	GO:0043565	MF
PGSC0003DMP400000168	GO:0008168	MF
PGSC0003DMP400000169	GO:0008168	MF
PGSC0003DMP400000173	GO:0004553	MF
PGSC0003DMP400000174	GO:0004553	MF
PGSC0003DMP400000184	GO:0004553	MF
PGSC0003DMP400000185	GO:0051087	MF
PGSC0003DMP400000186	GO:0051087	MF
PGSC0003DMP400000187	GO:0051087	MF
PGSC0003DMP400000188	GO:0005515	MF
PGSC0003DMP400000189	GO:0005515	MF
PGSC0003DMP400000190	GO:0005515	MF
PGSC0003DMP400000196	GO:0005515	MF
PGSC0003DMP400000197	GO:0005515	MF
PGSC0003DMP400000199	GO:0003723	MF
PGSC0003DMP400000199	GO:0003743	MF
PGSC0003DMP400000201	GO:0003700	MF
PGSC0003DMP400000201	GO:0043565	MF
PGSC0003DMP400000201	GO:0046983	MF
PGSC0003DMP400000202	GO:0003677	MF
PGSC0003DMP400000203	GO:0016853	MF
PGSC0003DMP400000204	GO:0016881	MF
PGSC0003DMP400000205	GO:0005515	MF
PGSC0003DMP400000205	GO:0016881	MF
PGSC0003DMP400000206	GO:0005515	MF
PGSC0003DMP400000206	GO:0016881	MF
PGSC0003DMP400000207	GO:0003700	MF
PGSC0003DMP400000212	GO:0004672	MF
PGSC0003DMP400000212	GO:0005524	MF
PGSC0003DMP400000225	GO:0003676	MF
PGSC0003DMP400000225	GO:0005524	MF
PGSC0003DMP400000225	GO:0008026	MF
PGSC0003DMP400000226	GO:0003676	MF
PGSC0003DMP400000226	GO:0005524	MF
PGSC0003DMP400000226	GO:0008026	MF
PGSC0003DMP400000229	GO:0004806	MF
PGSC0003DMP400000230	GO:0004806	MF
PGSC0003DMP400000235	GO:0016758	MF
PGSC0003DMP400000239	GO:0003677	MF
PGSC0003DMP400000240	GO:0003677	MF
PGSC0003DMP400000243	GO:0004144	MF
PGSC0003DMP400000244	GO:0004144	MF
PGSC0003DMP400000245	GO:0004144	MF
PGSC0003DMP400000246	GO:0004144	MF
PGSC0003DMP400000247	GO:0004144	MF
PGSC0003DMP400000249	GO:0004144	MF
PGSC0003DMP400000250	GO:0004144	MF
PGSC0003DMP400000251	GO:0004144	MF
PGSC0003DMP400000254	GO:0005515	MF
PGSC0003DMP400000254	GO:0016773	MF
PGSC0003DMP400000255	GO:0005515	MF
PGSC0003DMP400000255	GO:0016773	MF
PGSC0003DMP400000258	GO:0008262	MF
PGSC0003DMP400000259	GO:0008262	MF
PGSC0003DMP400000261	GO:0003677	MF
PGSC0003DMP400000262	GO:0003677	MF
PGSC0003DMP400000266	GO:0003677	MF
PGSC0003DMP400000266	GO:0008270	MF
PGSC0003DMP400000268	GO:0004672	MF
PGSC0003DMP400000268	GO:0005524	MF
PGSC0003DMP400000269	GO:0000166	MF
PGSC0003DMP400000269	GO:0015662	MF
PGSC0003DMP400000269	GO:0046872	MF
PGSC0003DMP400000270	GO:0000166	MF
PGSC0003DMP400000270	GO:0015662	MF
PGSC0003DMP400000270	GO:0046872	MF
PGSC0003DMP400000271	GO:0005525	MF
PGSC0003DMP400000276	GO:0020037	MF
PGSC0003DMP400000277	GO:0020037	MF
PGSC0003DMP400000278	GO:0003735	MF
PGSC0003DMP400000278	GO:0005515	MF
PGSC0003DMP400000281	GO:0005515	MF
PGSC0003DMP400000292	GO:0003824	MF
PGSC0003DMP400000294	GO:0004252	MF
PGSC0003DMP400000294	GO:0042802	MF
PGSC0003DMP400000295	GO:0004252	MF
PGSC0003DMP400000295	GO:0042802	MF
PGSC0003DMP400000297	GO:0003700	MF
PGSC0003DMP400000297	GO:0043565	MF
PGSC0003DMP400000297	GO:0046983	MF
PGSC0003DMP400000301	GO:0016779	MF
PGSC0003DMP400000302	GO:0016787	MF
PGSC0003DMP400000303	GO:0016787	MF
PGSC0003DMP400000304	GO:0004672	MF
PGSC0003DMP400000304	GO:0005524	MF
PGSC0003DMP400000308	GO:0005507	MF
PGSC0003DMP400000308	GO:0009055	MF
PGSC0003DMP400000309	GO:0005507	MF
PGSC0003DMP400000309	GO:0009055	MF
PGSC0003DMP400000323	GO:0008146	MF
PGSC0003DMP400000324	GO:0009055	MF
PGSC0003DMP400000324	GO:0016705	MF
PGSC0003DMP400000324	GO:0020037	MF
PGSC0003DMP400000325	GO:0009055	MF
PGSC0003DMP400000325	GO:0016705	MF
PGSC0003DMP400000325	GO:0020037	MF
PGSC0003DMP400000326	GO:0009055	MF
PGSC0003DMP400000326	GO:0016705	MF
PGSC0003DMP400000326	GO:0020037	MF
PGSC0003DMP400000327	GO:0009055	MF
PGSC0003DMP400000327	GO:0016705	MF
PGSC0003DMP400000327	GO:0020037	MF
PGSC0003DMP400000328	GO:0009055	MF
PGSC0003DMP400000328	GO:0016705	MF
PGSC0003DMP400000328	GO:0020037	MF
PGSC0003DMP400000329	GO:0009055	MF
PGSC0003DMP400000329	GO:0016705	MF
PGSC0003DMP400000329	GO:0020037	MF
PGSC0003DMP400000330	GO:0009055	MF
PGSC0003DMP400000330	GO:0016705	MF
PGSC0003DMP400000330	GO:0020037	MF
PGSC0003DMP400000331	GO:0009055	MF
PGSC0003DMP400000331	GO:0016705	MF
PGSC0003DMP400000331	GO:0020037	MF
PGSC0003DMP400000332	GO:0009055	MF
PGSC0003DMP400000332	GO:0016705	MF
PGSC0003DMP400000332	GO:0020037	MF
PGSC0003DMP400000338	GO:0004488	MF
PGSC0003DMP400000341	GO:0003677	MF
PGSC0003DMP400000342	GO:0008270	MF
PGSC0003DMP400000343	GO:0008270	MF
PGSC0003DMP400000353	GO:0003779	MF
PGSC0003DMP400000360	GO:0008270	MF
PGSC0003DMP400000360	GO:0008703	MF
PGSC0003DMP400000360	GO:0008835	MF
PGSC0003DMP400000361	GO:0005515	MF
PGSC0003DMP400000362	GO:0016291	MF
PGSC0003DMP400000363	GO:0016291	MF
PGSC0003DMP400000366	GO:0003735	MF
PGSC0003DMP400000367	GO:0016161	MF
PGSC0003DMP400000368	GO:0016161	MF
PGSC0003DMP400000369	GO:0016706	MF
PGSC0003DMP400000370	GO:0016706	MF
PGSC0003DMP400000382	GO:0016881	MF
PGSC0003DMP400000383	GO:0016881	MF
PGSC0003DMP400000384	GO:0003677	MF
PGSC0003DMP400000385	GO:0004672	MF
PGSC0003DMP400000385	GO:0005524	MF
PGSC0003DMP400000385	GO:0005529	MF
PGSC0003DMP400000386	GO:0004672	MF
PGSC0003DMP400000386	GO:0005524	MF
PGSC0003DMP400000386	GO:0005529	MF
PGSC0003DMP400000402	GO:0005506	MF
PGSC0003DMP400000402	GO:0009055	MF
PGSC0003DMP400000402	GO:0016491	MF
PGSC0003DMP400000402	GO:0050660	MF
PGSC0003DMP400000403	GO:0005506	MF
PGSC0003DMP400000403	GO:0009055	MF
PGSC0003DMP400000403	GO:0016491	MF
PGSC0003DMP400000403	GO:0050660	MF
PGSC0003DMP400000404	GO:0005506	MF
PGSC0003DMP400000404	GO:0009055	MF
PGSC0003DMP400000404	GO:0016491	MF
PGSC0003DMP400000404	GO:0050660	MF
PGSC0003DMP400000406	GO:0004650	MF
PGSC0003DMP400000409	GO:0004143	MF
PGSC0003DMP400000410	GO:0004143	MF
PGSC0003DMP400000411	GO:0003677	MF
PGSC0003DMP400000412	GO:0016616	MF
PGSC0003DMP400000412	GO:0048037	MF
PGSC0003DMP400000417	GO:0016769	MF
PGSC0003DMP400000417	GO:0016829	MF
PGSC0003DMP400000417	GO:0030170	MF
PGSC0003DMP400000430	GO:0005515	MF
PGSC0003DMP400000431	GO:0016291	MF
PGSC0003DMP400000446	GO:0016788	MF
PGSC0003DMP400000447	GO:0003723	MF
PGSC0003DMP400000450	GO:0005351	MF
PGSC0003DMP400000453	GO:0003700	MF
PGSC0003DMP400000453	GO:0043565	MF
PGSC0003DMP400000454	GO:0003677	MF
PGSC0003DMP400000455	GO:0003677	MF
PGSC0003DMP400000456	GO:0003677	MF
PGSC0003DMP400000461	GO:0003676	MF
PGSC0003DMP400000461	GO:0004386	MF
PGSC0003DMP400000461	GO:0005524	MF
PGSC0003DMP400000463	GO:0003677	MF
PGSC0003DMP400000463	GO:0005524	MF
PGSC0003DMP400000463	GO:0008026	MF
PGSC0003DMP400000464	GO:0003676	MF
PGSC0003DMP400000464	GO:0005524	MF
PGSC0003DMP400000464	GO:0008026	MF
PGSC0003DMP400000465	GO:0003824	MF
PGSC0003DMP400000476	GO:0008171	MF
PGSC0003DMP400000477	GO:0008171	MF
PGSC0003DMP400000478	GO:0004144	MF
PGSC0003DMP400000479	GO:0004144	MF
PGSC0003DMP400000480	GO:0003924	MF
PGSC0003DMP400000480	GO:0005525	MF
PGSC0003DMP400000481	GO:0003924	MF
PGSC0003DMP400000481	GO:0005525	MF
PGSC0003DMP400000482	GO:0003924	MF
PGSC0003DMP400000482	GO:0005525	MF
PGSC0003DMP400000483	GO:0003924	MF
PGSC0003DMP400000483	GO:0005525	MF
PGSC0003DMP400000488	GO:0004190	MF
PGSC0003DMP400000489	GO:0030528	MF
PGSC0003DMP400000490	GO:0030528	MF
PGSC0003DMP400000496	GO:0005515	MF
PGSC0003DMP400000500	GO:0005524	MF
PGSC0003DMP400000500	GO:0016301	MF
PGSC0003DMP400000501	GO:0005524	MF
PGSC0003DMP400000501	GO:0016301	MF
PGSC0003DMP400000502	GO:0005524	MF
PGSC0003DMP400000502	GO:0016301	MF
PGSC0003DMP400000503	GO:0003676	MF
PGSC0003DMP400000504	GO:0003676	MF
PGSC0003DMP400000505	GO:0003676	MF
PGSC0003DMP400000506	GO:0003676	MF
PGSC0003DMP400000510	GO:0004842	MF
PGSC0003DMP400000511	GO:0004842	MF
PGSC0003DMP400000513	GO:0005524	MF
PGSC0003DMP400000514	GO:0009055	MF
PGSC0003DMP400000514	GO:0016705	MF
PGSC0003DMP400000514	GO:0020037	MF
PGSC0003DMP400000516	GO:0003824	MF
PGSC0003DMP400000519	GO:0003700	MF
PGSC0003DMP400000519	GO:0043565	MF
PGSC0003DMP400000530	GO:0046983	MF
PGSC0003DMP400000543	GO:0008171	MF
PGSC0003DMP400000545	GO:0003700	MF
PGSC0003DMP400000546	GO:0003700	MF
PGSC0003DMP400000547	GO:0003700	MF
PGSC0003DMP400000548	GO:0003700	MF
PGSC0003DMP400000549	GO:0004672	MF
PGSC0003DMP400000549	GO:0005524	MF
PGSC0003DMP400000550	GO:0004672	MF
PGSC0003DMP400000550	GO:0005524	MF
PGSC0003DMP400000556	GO:0008762	MF
PGSC0003DMP400000556	GO:0019139	MF
PGSC0003DMP400000556	GO:0050660	MF
PGSC0003DMP400000561	GO:0003700	MF
PGSC0003DMP400000561	GO:0008270	MF
PGSC0003DMP400000561	GO:0043565	MF
PGSC0003DMP400000562	GO:0003700	MF
PGSC0003DMP400000562	GO:0008270	MF
PGSC0003DMP400000562	GO:0043565	MF
PGSC0003DMP400000565	GO:0009001	MF
PGSC0003DMP400000566	GO:0009001	MF
PGSC0003DMP400000572	GO:0016769	MF
PGSC0003DMP400000572	GO:0016829	MF
PGSC0003DMP400000572	GO:0030170	MF
PGSC0003DMP400000573	GO:0015078	MF
PGSC0003DMP400000574	GO:0003735	MF
PGSC0003DMP400000576	GO:0005506	MF
PGSC0003DMP400000576	GO:0050113	MF
PGSC0003DMP400000577	GO:0005506	MF
PGSC0003DMP400000577	GO:0050113	MF
PGSC0003DMP400000578	GO:0005506	MF
PGSC0003DMP400000578	GO:0050113	MF
PGSC0003DMP400000580	GO:0003840	MF
PGSC0003DMP400000581	GO:0004222	MF
PGSC0003DMP400000581	GO:0008270	MF
PGSC0003DMP400000583	GO:0003779	MF
PGSC0003DMP400000585	GO:0030599	MF
PGSC0003DMP400000586	GO:0030599	MF
PGSC0003DMP400000588	GO:0005524	MF
PGSC0003DMP400000588	GO:0016773	MF
PGSC0003DMP400000589	GO:0005524	MF
PGSC0003DMP400000589	GO:0016773	MF
PGSC0003DMP400000593	GO:0016763	MF
PGSC0003DMP400000594	GO:0016763	MF
PGSC0003DMP400000595	GO:0016763	MF
PGSC0003DMP400000596	GO:0016763	MF
PGSC0003DMP400000597	GO:0005515	MF
PGSC0003DMP400000598	GO:0004672	MF
PGSC0003DMP400000598	GO:0005524	MF
PGSC0003DMP400000599	GO:0005515	MF
PGSC0003DMP400000603	GO:0005215	MF
PGSC0003DMP400000604	GO:0005525	MF
PGSC0003DMP400000605	GO:0005525	MF
PGSC0003DMP400000606	GO:0005525	MF
PGSC0003DMP400000607	GO:0005525	MF
PGSC0003DMP400000608	GO:0004672	MF
PGSC0003DMP400000608	GO:0005524	MF
PGSC0003DMP400000609	GO:0004672	MF
PGSC0003DMP400000609	GO:0005524	MF
PGSC0003DMP400000610	GO:0004672	MF
PGSC0003DMP400000610	GO:0005524	MF
PGSC0003DMP400000621	GO:0005515	MF
PGSC0003DMP400000621	GO:0005524	MF
PGSC0003DMP400000631	GO:0016491	MF
PGSC0003DMP400000634	GO:0001104	MF
PGSC0003DMP400000634	GO:0016455	MF
PGSC0003DMP400000641	GO:0003824	MF
PGSC0003DMP400000642	GO:0005515	MF
PGSC0003DMP400000643	GO:0004674	MF
PGSC0003DMP400000643	GO:0005524	MF
PGSC0003DMP400000644	GO:0004674	MF
PGSC0003DMP400000644	GO:0005524	MF
PGSC0003DMP400000645	GO:0004674	MF
PGSC0003DMP400000645	GO:0005524	MF
PGSC0003DMP400000647	GO:0016705	MF
PGSC0003DMP400000648	GO:0016705	MF
PGSC0003DMP400000649	GO:0016705	MF
PGSC0003DMP400000652	GO:0008762	MF
PGSC0003DMP400000652	GO:0019139	MF
PGSC0003DMP400000652	GO:0030528	MF
PGSC0003DMP400000652	GO:0050660	MF
PGSC0003DMP400000653	GO:0030528	MF
PGSC0003DMP400000654	GO:0003743	MF
PGSC0003DMP400000655	GO:0004086	MF
PGSC0003DMP400000655	GO:0016787	MF
PGSC0003DMP400000656	GO:0004086	MF
PGSC0003DMP400000656	GO:0016787	MF
PGSC0003DMP400000657	GO:0016491	MF
PGSC0003DMP400000658	GO:0004553	MF
PGSC0003DMP400000659	GO:0004553	MF
PGSC0003DMP400000660	GO:0004553	MF
PGSC0003DMP400000661	GO:0004565	MF
PGSC0003DMP400000662	GO:0004553	MF
PGSC0003DMP400000664	GO:0003677	MF
PGSC0003DMP400000665	GO:0003677	MF
PGSC0003DMP400000674	GO:0008276	MF
PGSC0003DMP400000675	GO:0008276	MF
PGSC0003DMP400000676	GO:0003676	MF
PGSC0003DMP400000677	GO:0003676	MF
PGSC0003DMP400000678	GO:0003676	MF
PGSC0003DMP400000679	GO:0003676	MF
PGSC0003DMP400000680	GO:0003676	MF
PGSC0003DMP400000681	GO:0003735	MF
PGSC0003DMP400000684	GO:0004222	MF
PGSC0003DMP400000684	GO:0008270	MF
PGSC0003DMP400000685	GO:0016787	MF
PGSC0003DMP400000686	GO:0016787	MF
PGSC0003DMP400000691	GO:0003677	MF
PGSC0003DMP400000693	GO:0008138	MF
PGSC0003DMP400000695	GO:0008138	MF
PGSC0003DMP400000696	GO:0005524	MF
PGSC0003DMP400000698	GO:0004553	MF
PGSC0003DMP400000699	GO:0004814	MF
PGSC0003DMP400000699	GO:0005524	MF
PGSC0003DMP400000705	GO:0008233	MF
PGSC0003DMP400000707	GO:0004672	MF
PGSC0003DMP400000707	GO:0005515	MF
PGSC0003DMP400000707	GO:0005524	MF
PGSC0003DMP400000708	GO:0020037	MF
PGSC0003DMP400000709	GO:0020037	MF
PGSC0003DMP400000710	GO:0020037	MF
PGSC0003DMP400000711	GO:0016616	MF
PGSC0003DMP400000711	GO:0051287	MF
PGSC0003DMP400000714	GO:0003968	MF
PGSC0003DMP400000716	GO:0003968	MF
PGSC0003DMP400000717	GO:0003968	MF
PGSC0003DMP400000718	GO:0003968	MF
PGSC0003DMP400000723	GO:0003968	MF
PGSC0003DMP400000728	GO:0003700	MF
PGSC0003DMP400000731	GO:0022857	MF
PGSC0003DMP400000732	GO:0003677	MF
PGSC0003DMP400000740	GO:0004672	MF
PGSC0003DMP400000740	GO:0005524	MF
PGSC0003DMP400000741	GO:0004672	MF
PGSC0003DMP400000741	GO:0005524	MF
PGSC0003DMP400000749	GO:0003857	MF
PGSC0003DMP400000750	GO:0003857	MF
PGSC0003DMP400000751	GO:0003857	MF
PGSC0003DMP400000752	GO:0005089	MF
PGSC0003DMP400000753	GO:0005089	MF
PGSC0003DMP400000755	GO:0004672	MF
PGSC0003DMP400000755	GO:0005524	MF
PGSC0003DMP400000756	GO:0003700	MF
PGSC0003DMP400000756	GO:0043565	MF
PGSC0003DMP400000761	GO:0046872	MF
PGSC0003DMP400000762	GO:0005515	MF
PGSC0003DMP400000768	GO:0005543	MF
PGSC0003DMP400000769	GO:0005543	MF
PGSC0003DMP400000776	GO:0004842	MF
PGSC0003DMP400000776	GO:0005515	MF
PGSC0003DMP400000777	GO:0005515	MF
PGSC0003DMP400000783	GO:0005524	MF
PGSC0003DMP400000791	GO:0003854	MF
PGSC0003DMP400000791	GO:0008831	MF
PGSC0003DMP400000791	GO:0050662	MF
PGSC0003DMP400000792	GO:0003677	MF
PGSC0003DMP400000796	GO:0004553	MF
PGSC0003DMP400000796	GO:0016762	MF
PGSC0003DMP400000799	GO:0003723	MF
PGSC0003DMP400000800	GO:0003723	MF
PGSC0003DMP400000801	GO:0003723	MF
PGSC0003DMP400000819	GO:0046872	MF
PGSC0003DMP400000820	GO:0046872	MF
PGSC0003DMP400000822	GO:0008270	MF
PGSC0003DMP400000823	GO:0003677	MF
PGSC0003DMP400000830	GO:0004185	MF
PGSC0003DMP400000831	GO:0004185	MF
PGSC0003DMP400000835	GO:0009055	MF
PGSC0003DMP400000835	GO:0016705	MF
PGSC0003DMP400000835	GO:0020037	MF
PGSC0003DMP400000836	GO:0009055	MF
PGSC0003DMP400000836	GO:0016705	MF
PGSC0003DMP400000836	GO:0020037	MF
PGSC0003DMP400000843	GO:0004190	MF
PGSC0003DMP400000844	GO:0004190	MF
PGSC0003DMP400000846	GO:0004190	MF
PGSC0003DMP400000847	GO:0004190	MF
PGSC0003DMP400000848	GO:0004190	MF
PGSC0003DMP400000849	GO:0004190	MF
PGSC0003DMP400000852	GO:0016747	MF
PGSC0003DMP400000854	GO:0016758	MF
PGSC0003DMP400000855	GO:0016758	MF
PGSC0003DMP400000856	GO:0003854	MF
PGSC0003DMP400000856	GO:0050662	MF
PGSC0003DMP400000857	GO:0003854	MF
PGSC0003DMP400000857	GO:0050662	MF
PGSC0003DMP400000858	GO:0004871	MF
PGSC0003DMP400000859	GO:0004871	MF
PGSC0003DMP400000866	GO:0004672	MF
PGSC0003DMP400000866	GO:0005524	MF
PGSC0003DMP400000870	GO:0005515	MF
PGSC0003DMP400000872	GO:0003677	MF
PGSC0003DMP400000872	GO:0008270	MF
PGSC0003DMP400000873	GO:0003677	MF
PGSC0003DMP400000873	GO:0008270	MF
PGSC0003DMP400000877	GO:0005524	MF
PGSC0003DMP400000878	GO:0005524	MF
PGSC0003DMP400000879	GO:0005524	MF
PGSC0003DMP400000880	GO:0003700	MF
PGSC0003DMP400000881	GO:0003700	MF
PGSC0003DMP400000883	GO:0004185	MF
PGSC0003DMP400000884	GO:0004185	MF
PGSC0003DMP400000885	GO:0004185	MF
PGSC0003DMP400000892	GO:0005525	MF
PGSC0003DMP400000893	GO:0003924	MF
PGSC0003DMP400000893	GO:0005525	MF
PGSC0003DMP400000894	GO:0003924	MF
PGSC0003DMP400000894	GO:0005525	MF
PGSC0003DMP400000900	GO:0003735	MF
PGSC0003DMP400000901	GO:0003735	MF
PGSC0003DMP400000902	GO:0010277	MF
PGSC0003DMP400000902	GO:0051537	MF
PGSC0003DMP400000904	GO:0016538	MF
PGSC0003DMP400000905	GO:0005515	MF
PGSC0003DMP400000909	GO:0003676	MF
PGSC0003DMP400000910	GO:0046873	MF
PGSC0003DMP400000914	GO:0046873	MF
PGSC0003DMP400000916	GO:0016788	MF
PGSC0003DMP400000917	GO:0004607	MF
PGSC0003DMP400000918	GO:0004607	MF
PGSC0003DMP400000919	GO:0004607	MF
PGSC0003DMP400000926	GO:0016829	MF
PGSC0003DMP400000926	GO:0046872	MF
PGSC0003DMP400000927	GO:0016829	MF
PGSC0003DMP400000927	GO:0046872	MF
PGSC0003DMP400000929	GO:0003677	MF
PGSC0003DMP400000929	GO:0005524	MF
PGSC0003DMP400000929	GO:0008026	MF
PGSC0003DMP400000936	GO:0004129	MF
PGSC0003DMP400000937	GO:0004129	MF
PGSC0003DMP400000938	GO:0004129	MF
PGSC0003DMP400000939	GO:0004450	MF
PGSC0003DMP400000940	GO:0004450	MF
PGSC0003DMP400000942	GO:0009055	MF
PGSC0003DMP400000942	GO:0015035	MF
PGSC0003DMP400000943	GO:0004719	MF
PGSC0003DMP400000943	GO:0016429	MF
PGSC0003DMP400000944	GO:0004719	MF
PGSC0003DMP400000944	GO:0016429	MF
PGSC0003DMP400000947	GO:0003677	MF
PGSC0003DMP400000948	GO:0016491	MF
PGSC0003DMP400000948	GO:0050660	MF
PGSC0003DMP400000949	GO:0016491	MF
PGSC0003DMP400000949	GO:0050660	MF
PGSC0003DMP400000950	GO:0016491	MF
PGSC0003DMP400000951	GO:0003735	MF
PGSC0003DMP400000952	GO:0003735	MF
PGSC0003DMP400000958	GO:0000166	MF
PGSC0003DMP400000958	GO:0003824	MF
PGSC0003DMP400000958	GO:0046872	MF
PGSC0003DMP400000959	GO:0000166	MF
PGSC0003DMP400000959	GO:0003824	MF
PGSC0003DMP400000959	GO:0046872	MF
PGSC0003DMP400000960	GO:0000166	MF
PGSC0003DMP400000960	GO:0003824	MF
PGSC0003DMP400000960	GO:0046872	MF
PGSC0003DMP400000961	GO:0000166	MF
PGSC0003DMP400000961	GO:0003824	MF
PGSC0003DMP400000961	GO:0046872	MF
PGSC0003DMP400000965	GO:0004089	MF
PGSC0003DMP400000965	GO:0008270	MF
PGSC0003DMP400000966	GO:0004252	MF
PGSC0003DMP400000968	GO:0016616	MF
PGSC0003DMP400000968	GO:0051287	MF
PGSC0003DMP400000969	GO:0008081	MF
PGSC0003DMP400000969	GO:0046872	MF
PGSC0003DMP400000970	GO:0008081	MF
PGSC0003DMP400000970	GO:0046872	MF
PGSC0003DMP400000971	GO:0003700	MF
PGSC0003DMP400000971	GO:0043565	MF
PGSC0003DMP400000975	GO:0004672	MF
PGSC0003DMP400000975	GO:0005524	MF
PGSC0003DMP400000976	GO:0015079	MF
PGSC0003DMP400000977	GO:0015079	MF
PGSC0003DMP400000978	GO:0015079	MF
PGSC0003DMP400000979	GO:0005515	MF
PGSC0003DMP400000994	GO:0004601	MF
PGSC0003DMP400000994	GO:0020037	MF
PGSC0003DMP400000995	GO:0004601	MF
PGSC0003DMP400000995	GO:0020037	MF
PGSC0003DMP400000996	GO:0004601	MF
PGSC0003DMP400000996	GO:0020037	MF
PGSC0003DMP400000998	GO:0004601	MF
PGSC0003DMP400000998	GO:0020037	MF
PGSC0003DMP400000999	GO:0004601	MF
PGSC0003DMP400000999	GO:0020037	MF
PGSC0003DMP400001000	GO:0004601	MF
PGSC0003DMP400001000	GO:0020037	MF
PGSC0003DMP400001010	GO:0016740	MF
PGSC0003DMP400001011	GO:0016740	MF
PGSC0003DMP400001012	GO:0016740	MF
PGSC0003DMP400001013	GO:0001104	MF
PGSC0003DMP400001013	GO:0016455	MF
PGSC0003DMP400001014	GO:0004601	MF
PGSC0003DMP400001014	GO:0020037	MF
PGSC0003DMP400001015	GO:0004601	MF
PGSC0003DMP400001015	GO:0020037	MF
PGSC0003DMP400001016	GO:0008270	MF
PGSC0003DMP400001017	GO:0008270	MF
PGSC0003DMP400001019	GO:0008375	MF
PGSC0003DMP400001020	GO:0008375	MF
PGSC0003DMP400001021	GO:0008375	MF
PGSC0003DMP400001023	GO:0004672	MF
PGSC0003DMP400001023	GO:0005524	MF
PGSC0003DMP400001024	GO:0004672	MF
PGSC0003DMP400001024	GO:0005524	MF
PGSC0003DMP400001025	GO:0003723	MF
PGSC0003DMP400001025	GO:0004654	MF
PGSC0003DMP400001026	GO:0000175	MF
PGSC0003DMP400001026	GO:0003723	MF
PGSC0003DMP400001026	GO:0004654	MF
PGSC0003DMP400001028	GO:0003676	MF
PGSC0003DMP400001028	GO:0005515	MF
PGSC0003DMP400001028	GO:0005524	MF
PGSC0003DMP400001028	GO:0008026	MF
PGSC0003DMP400001029	GO:0004672	MF
PGSC0003DMP400001029	GO:0005524	MF
PGSC0003DMP400001030	GO:0005506	MF
PGSC0003DMP400001030	GO:0042586	MF
PGSC0003DMP400001031	GO:0004553	MF
PGSC0003DMP400001032	GO:0004553	MF
PGSC0003DMP400001035	GO:0003854	MF
PGSC0003DMP400001035	GO:0050662	MF
PGSC0003DMP400001043	GO:0003824	MF
PGSC0003DMP400001044	GO:0003824	MF
PGSC0003DMP400001045	GO:0003824	MF
PGSC0003DMP400001046	GO:0003824	MF
PGSC0003DMP400001052	GO:0003755	MF
PGSC0003DMP400001053	GO:0003755	MF
PGSC0003DMP400001054	GO:0003755	MF
PGSC0003DMP400001059	GO:0016491	MF
PGSC0003DMP400001060	GO:0016491	MF
PGSC0003DMP400001061	GO:0016491	MF
PGSC0003DMP400001062	GO:0016491	MF
PGSC0003DMP400001063	GO:0016491	MF
PGSC0003DMP400001064	GO:0016491	MF
PGSC0003DMP400001066	GO:0005216	MF
PGSC0003DMP400001068	GO:0004842	MF
PGSC0003DMP400001068	GO:0005515	MF
PGSC0003DMP400001075	GO:0009055	MF
PGSC0003DMP400001075	GO:0016705	MF
PGSC0003DMP400001075	GO:0020037	MF
PGSC0003DMP400001078	GO:0004871	MF
PGSC0003DMP400001078	GO:0005525	MF
PGSC0003DMP400001083	GO:0008081	MF
PGSC0003DMP400001083	GO:0046872	MF
PGSC0003DMP400001091	GO:0005515	MF
PGSC0003DMP400001112	GO:0003677	MF
PGSC0003DMP400001113	GO:0003677	MF
PGSC0003DMP400001114	GO:0003677	MF
PGSC0003DMP400001115	GO:0046872	MF
PGSC0003DMP400001116	GO:0046872	MF
PGSC0003DMP400001117	GO:0046872	MF
PGSC0003DMP400001118	GO:0046872	MF
PGSC0003DMP400001122	GO:0004601	MF
PGSC0003DMP400001122	GO:0020037	MF
PGSC0003DMP400001123	GO:0008171	MF
PGSC0003DMP400001123	GO:0046983	MF
PGSC0003DMP400001124	GO:0008171	MF
PGSC0003DMP400001124	GO:0046983	MF
PGSC0003DMP400001125	GO:0005515	MF
PGSC0003DMP400001129	GO:0009055	MF
PGSC0003DMP400001129	GO:0016705	MF
PGSC0003DMP400001129	GO:0020037	MF
PGSC0003DMP400001130	GO:0009055	MF
PGSC0003DMP400001130	GO:0016705	MF
PGSC0003DMP400001130	GO:0020037	MF
PGSC0003DMP400001133	GO:0022857	MF
PGSC0003DMP400001134	GO:0022857	MF
PGSC0003DMP400001135	GO:0022857	MF
PGSC0003DMP400001136	GO:0008137	MF
PGSC0003DMP400001136	GO:0009055	MF
PGSC0003DMP400001149	GO:0008565	MF
PGSC0003DMP400001150	GO:0008565	MF
PGSC0003DMP400001167	GO:0004672	MF
PGSC0003DMP400001167	GO:0005524	MF
PGSC0003DMP400001172	GO:0016706	MF
PGSC0003DMP400001175	GO:0000156	MF
PGSC0003DMP400001175	GO:0005515	MF
PGSC0003DMP400001176	GO:0000156	MF
PGSC0003DMP400001176	GO:0005515	MF
PGSC0003DMP400001177	GO:0004252	MF
PGSC0003DMP400001177	GO:0042802	MF
PGSC0003DMP400001182	GO:0004252	MF
PGSC0003DMP400001189	GO:0016706	MF
PGSC0003DMP400001190	GO:0016706	MF
PGSC0003DMP400001192	GO:0016706	MF
PGSC0003DMP400001193	GO:0016706	MF
PGSC0003DMP400001194	GO:0016706	MF
PGSC0003DMP400001195	GO:0016706	MF
PGSC0003DMP400001196	GO:0016706	MF
PGSC0003DMP400001197	GO:0016706	MF
PGSC0003DMP400001199	GO:0016706	MF
PGSC0003DMP400001200	GO:0016706	MF
PGSC0003DMP400001201	GO:0016706	MF
PGSC0003DMP400001208	GO:0046872	MF
PGSC0003DMP400001214	GO:0003676	MF
PGSC0003DMP400001214	GO:0008270	MF
PGSC0003DMP400001215	GO:0005515	MF
PGSC0003DMP400001216	GO:0005515	MF
PGSC0003DMP400001218	GO:0004650	MF
PGSC0003DMP400001219	GO:0004650	MF
PGSC0003DMP400001227	GO:0003824	MF
PGSC0003DMP400001227	GO:0005515	MF
PGSC0003DMP400001228	GO:0003824	MF
PGSC0003DMP400001228	GO:0005515	MF
PGSC0003DMP400001235	GO:0003677	MF
PGSC0003DMP400001236	GO:0003677	MF
PGSC0003DMP400001237	GO:0005507	MF
PGSC0003DMP400001237	GO:0009055	MF
PGSC0003DMP400001238	GO:0005507	MF
PGSC0003DMP400001238	GO:0009055	MF
PGSC0003DMP400001240	GO:0005515	MF
PGSC0003DMP400001242	GO:0005525	MF
PGSC0003DMP400001242	GO:0008312	MF
PGSC0003DMP400001243	GO:0005525	MF
PGSC0003DMP400001243	GO:0008312	MF
PGSC0003DMP400001246	GO:0008017	MF
PGSC0003DMP400001247	GO:0008017	MF
PGSC0003DMP400001263	GO:0003700	MF
PGSC0003DMP400001265	GO:0004871	MF
PGSC0003DMP400001266	GO:0016491	MF
PGSC0003DMP400001272	GO:0004672	MF
PGSC0003DMP400001272	GO:0005524	MF
PGSC0003DMP400001275	GO:0005515	MF
PGSC0003DMP400001275	GO:0035091	MF
PGSC0003DMP400001277	GO:0005515	MF
PGSC0003DMP400001277	GO:0035091	MF
PGSC0003DMP400001279	GO:0005515	MF
PGSC0003DMP400001279	GO:0035091	MF
PGSC0003DMP400001280	GO:0005515	MF
PGSC0003DMP400001280	GO:0035091	MF
PGSC0003DMP400001281	GO:0008061	MF
PGSC0003DMP400001286	GO:0016844	MF
PGSC0003DMP400001287	GO:0009055	MF
PGSC0003DMP400001287	GO:0016705	MF
PGSC0003DMP400001287	GO:0020037	MF
PGSC0003DMP400001288	GO:0004672	MF
PGSC0003DMP400001288	GO:0005524	MF
PGSC0003DMP400001289	GO:0004672	MF
PGSC0003DMP400001289	GO:0005524	MF
PGSC0003DMP400001306	GO:0008138	MF
PGSC0003DMP400001307	GO:0005515	MF
PGSC0003DMP400001307	GO:0046961	MF
PGSC0003DMP400001308	GO:0005515	MF
PGSC0003DMP400001308	GO:0046961	MF
PGSC0003DMP400001309	GO:0005543	MF
PGSC0003DMP400001311	GO:0005515	MF
PGSC0003DMP400001313	GO:0005515	MF
PGSC0003DMP400001314	GO:0005515	MF
PGSC0003DMP400001315	GO:0004553	MF
PGSC0003DMP400001316	GO:0005215	MF
PGSC0003DMP400001317	GO:0005215	MF
PGSC0003DMP400001318	GO:0005215	MF
PGSC0003DMP400001319	GO:0003872	MF
PGSC0003DMP400001320	GO:0003676	MF
PGSC0003DMP400001321	GO:0005515	MF
PGSC0003DMP400001325	GO:0003677	MF
PGSC0003DMP400001325	GO:0005515	MF
PGSC0003DMP400001326	GO:0003677	MF
PGSC0003DMP400001326	GO:0005515	MF
PGSC0003DMP400001327	GO:0003677	MF
PGSC0003DMP400001327	GO:0005515	MF
PGSC0003DMP400001330	GO:0004672	MF
PGSC0003DMP400001330	GO:0005524	MF
PGSC0003DMP400001331	GO:0004672	MF
PGSC0003DMP400001331	GO:0005524	MF
PGSC0003DMP400001332	GO:0004672	MF
PGSC0003DMP400001332	GO:0005524	MF
PGSC0003DMP400001333	GO:0003723	MF
PGSC0003DMP400001333	GO:0004525	MF
PGSC0003DMP400001335	GO:0003725	MF
PGSC0003DMP400001335	GO:0004525	MF
PGSC0003DMP400001336	GO:0003725	MF
PGSC0003DMP400001336	GO:0004525	MF
PGSC0003DMP400001337	GO:0003723	MF
PGSC0003DMP400001337	GO:0004525	MF
PGSC0003DMP400001339	GO:0008191	MF
PGSC0003DMP400001340	GO:0005515	MF
PGSC0003DMP400001341	GO:0005515	MF
PGSC0003DMP400001342	GO:0003700	MF
PGSC0003DMP400001343	GO:0016787	MF
PGSC0003DMP400001345	GO:0005507	MF
PGSC0003DMP400001345	GO:0016491	MF
PGSC0003DMP400001346	GO:0016788	MF
PGSC0003DMP400001347	GO:0016788	MF
PGSC0003DMP400001348	GO:0016788	MF
PGSC0003DMP400001349	GO:0016788	MF
PGSC0003DMP400001350	GO:0003735	MF
PGSC0003DMP400001352	GO:0004553	MF
PGSC0003DMP400001357	GO:0005215	MF
PGSC0003DMP400001358	GO:0005215	MF
PGSC0003DMP400001367	GO:0004601	MF
PGSC0003DMP400001367	GO:0020037	MF
PGSC0003DMP400001368	GO:0004601	MF
PGSC0003DMP400001368	GO:0020037	MF
PGSC0003DMP400001369	GO:0008601	MF
PGSC0003DMP400001374	GO:0003677	MF
PGSC0003DMP400001374	GO:0005515	MF
PGSC0003DMP400001374	GO:0008270	MF
PGSC0003DMP400001375	GO:0004672	MF
PGSC0003DMP400001375	GO:0005524	MF
PGSC0003DMP400001376	GO:0004672	MF
PGSC0003DMP400001376	GO:0005524	MF
PGSC0003DMP400001377	GO:0005198	MF
PGSC0003DMP400001381	GO:0008565	MF
PGSC0003DMP400001382	GO:0008565	MF
PGSC0003DMP400001383	GO:0008565	MF
PGSC0003DMP400001384	GO:0003676	MF
PGSC0003DMP400001385	GO:0003677	MF
PGSC0003DMP400001388	GO:0030528	MF
PGSC0003DMP400001390	GO:0030528	MF
PGSC0003DMP400001391	GO:0030599	MF
PGSC0003DMP400001403	GO:0003924	MF
PGSC0003DMP400001403	GO:0005525	MF
PGSC0003DMP400001405	GO:0005515	MF
PGSC0003DMP400001406	GO:0004553	MF
PGSC0003DMP400001408	GO:0003779	MF
PGSC0003DMP400001409	GO:0003779	MF
PGSC0003DMP400001410	GO:0004672	MF
PGSC0003DMP400001410	GO:0005524	MF
PGSC0003DMP400001412	GO:0009055	MF
PGSC0003DMP400001412	GO:0051536	MF
PGSC0003DMP400001419	GO:0004672	MF
PGSC0003DMP400001419	GO:0005515	MF
PGSC0003DMP400001419	GO:0005524	MF
PGSC0003DMP400001422	GO:0003677	MF
PGSC0003DMP400001427	GO:0005515	MF
PGSC0003DMP400001429	GO:0016779	MF
PGSC0003DMP400001430	GO:0016779	MF
PGSC0003DMP400001431	GO:0004146	MF
PGSC0003DMP400001431	GO:0004799	MF
PGSC0003DMP400001432	GO:0004799	MF
PGSC0003DMP400001433	GO:0003824	MF
PGSC0003DMP400001440	GO:0009055	MF
PGSC0003DMP400001440	GO:0016705	MF
PGSC0003DMP400001440	GO:0020037	MF
PGSC0003DMP400001441	GO:0009055	MF
PGSC0003DMP400001441	GO:0016705	MF
PGSC0003DMP400001441	GO:0020037	MF
PGSC0003DMP400001442	GO:0009055	MF
PGSC0003DMP400001442	GO:0016705	MF
PGSC0003DMP400001442	GO:0020037	MF
PGSC0003DMP400001443	GO:0009055	MF
PGSC0003DMP400001443	GO:0016705	MF
PGSC0003DMP400001443	GO:0020037	MF
PGSC0003DMP400001444	GO:0009055	MF
PGSC0003DMP400001444	GO:0016705	MF
PGSC0003DMP400001444	GO:0020037	MF
PGSC0003DMP400001445	GO:0009055	MF
PGSC0003DMP400001445	GO:0016705	MF
PGSC0003DMP400001445	GO:0020037	MF
PGSC0003DMP400001446	GO:0009055	MF
PGSC0003DMP400001446	GO:0016705	MF
PGSC0003DMP400001446	GO:0020037	MF
PGSC0003DMP400001447	GO:0009055	MF
PGSC0003DMP400001447	GO:0016705	MF
PGSC0003DMP400001447	GO:0020037	MF
PGSC0003DMP400001448	GO:0003843	MF
PGSC0003DMP400001449	GO:0009055	MF
PGSC0003DMP400001449	GO:0016705	MF
PGSC0003DMP400001449	GO:0020037	MF
PGSC0003DMP400001450	GO:0005515	MF
PGSC0003DMP400001451	GO:0005515	MF
PGSC0003DMP400001453	GO:0004672	MF
PGSC0003DMP400001453	GO:0005524	MF
PGSC0003DMP400001454	GO:0004672	MF
PGSC0003DMP400001454	GO:0005524	MF
PGSC0003DMP400001460	GO:0004672	MF
PGSC0003DMP400001460	GO:0005524	MF
PGSC0003DMP400001461	GO:0004672	MF
PGSC0003DMP400001461	GO:0005524	MF
PGSC0003DMP400001465	GO:0009055	MF
PGSC0003DMP400001465	GO:0016705	MF
PGSC0003DMP400001465	GO:0020037	MF
PGSC0003DMP400001466	GO:0009055	MF
PGSC0003DMP400001466	GO:0016705	MF
PGSC0003DMP400001466	GO:0020037	MF
PGSC0003DMP400001467	GO:0009055	MF
PGSC0003DMP400001467	GO:0016705	MF
PGSC0003DMP400001467	GO:0020037	MF
PGSC0003DMP400001468	GO:0009055	MF
PGSC0003DMP400001468	GO:0016705	MF
PGSC0003DMP400001468	GO:0020037	MF
PGSC0003DMP400001471	GO:0005507	MF
PGSC0003DMP400001471	GO:0016491	MF
PGSC0003DMP400001472	GO:0005507	MF
PGSC0003DMP400001472	GO:0016491	MF
PGSC0003DMP400001473	GO:0005507	MF
PGSC0003DMP400001473	GO:0016491	MF
PGSC0003DMP400001475	GO:0008234	MF
PGSC0003DMP400001480	GO:0016491	MF
PGSC0003DMP400001487	GO:0003676	MF
PGSC0003DMP400001489	GO:0005199	MF
PGSC0003DMP400001491	GO:0005199	MF
PGSC0003DMP400001492	GO:0005199	MF
PGSC0003DMP400001493	GO:0005199	MF
PGSC0003DMP400001495	GO:0005199	MF
PGSC0003DMP400001496	GO:0005199	MF
PGSC0003DMP400001497	GO:0005199	MF
PGSC0003DMP400001499	GO:0016831	MF
PGSC0003DMP400001499	GO:0030170	MF
PGSC0003DMP400001500	GO:0016831	MF
PGSC0003DMP400001500	GO:0030170	MF
PGSC0003DMP400001501	GO:0016831	MF
PGSC0003DMP400001501	GO:0030170	MF
PGSC0003DMP400001502	GO:0016831	MF
PGSC0003DMP400001502	GO:0030170	MF
PGSC0003DMP400001503	GO:0003677	MF
PGSC0003DMP400001503	GO:0008270	MF
PGSC0003DMP400001504	GO:0005524	MF
PGSC0003DMP400001504	GO:0016887	MF
PGSC0003DMP400001505	GO:0005524	MF
PGSC0003DMP400001505	GO:0016887	MF
PGSC0003DMP400001507	GO:0003677	MF
PGSC0003DMP400001509	GO:0004672	MF
PGSC0003DMP400001509	GO:0005524	MF
PGSC0003DMP400001513	GO:0004842	MF
PGSC0003DMP400001515	GO:0046872	MF
PGSC0003DMP400001518	GO:0004672	MF
PGSC0003DMP400001518	GO:0005524	MF
PGSC0003DMP400001524	GO:0005515	MF
PGSC0003DMP400001525	GO:0009055	MF
PGSC0003DMP400001525	GO:0016705	MF
PGSC0003DMP400001525	GO:0020037	MF
PGSC0003DMP400001526	GO:0009055	MF
PGSC0003DMP400001526	GO:0016705	MF
PGSC0003DMP400001526	GO:0020037	MF
PGSC0003DMP400001527	GO:0003700	MF
PGSC0003DMP400001527	GO:0043565	MF
PGSC0003DMP400001527	GO:0046983	MF
PGSC0003DMP400001539	GO:0004190	MF
PGSC0003DMP400001544	GO:0003677	MF
PGSC0003DMP400001546	GO:0005515	MF
PGSC0003DMP400001547	GO:0003677	MF
PGSC0003DMP400001547	GO:0003700	MF
PGSC0003DMP400001549	GO:0005524	MF
PGSC0003DMP400001549	GO:0043531	MF
PGSC0003DMP400001550	GO:0005524	MF
PGSC0003DMP400001550	GO:0043531	MF
PGSC0003DMP400001553	GO:0005524	MF
PGSC0003DMP400001553	GO:0043531	MF
PGSC0003DMP400001554	GO:0005524	MF
PGSC0003DMP400001554	GO:0043531	MF
PGSC0003DMP400001555	GO:0005524	MF
PGSC0003DMP400001555	GO:0043531	MF
PGSC0003DMP400001556	GO:0005524	MF
PGSC0003DMP400001556	GO:0043531	MF
PGSC0003DMP400001564	GO:0005515	MF
PGSC0003DMP400001566	GO:0016491	MF
PGSC0003DMP400001570	GO:0030528	MF
PGSC0003DMP400001571	GO:0030528	MF
PGSC0003DMP400001572	GO:0003854	MF
PGSC0003DMP400001572	GO:0050662	MF
PGSC0003DMP400001573	GO:0003677	MF
PGSC0003DMP400001573	GO:0003700	MF
PGSC0003DMP400001574	GO:0016757	MF
PGSC0003DMP400001575	GO:0003677	MF
PGSC0003DMP400001590	GO:0005515	MF
PGSC0003DMP400001591	GO:0005515	MF
PGSC0003DMP400001592	GO:0005515	MF
PGSC0003DMP400001594	GO:0008171	MF
PGSC0003DMP400001594	GO:0046983	MF
PGSC0003DMP400001605	GO:0003824	MF
PGSC0003DMP400001618	GO:0008171	MF
PGSC0003DMP400001618	GO:0046983	MF
PGSC0003DMP400001619	GO:0008171	MF
PGSC0003DMP400001623	GO:0004672	MF
PGSC0003DMP400001623	GO:0005524	MF
PGSC0003DMP400001624	GO:0004672	MF
PGSC0003DMP400001624	GO:0005524	MF
PGSC0003DMP400001625	GO:0004672	MF
PGSC0003DMP400001625	GO:0005524	MF
PGSC0003DMP400001633	GO:0030570	MF
PGSC0003DMP400001634	GO:0004185	MF
PGSC0003DMP400001637	GO:0004185	MF
PGSC0003DMP400001638	GO:0004185	MF
PGSC0003DMP400001640	GO:0004185	MF
PGSC0003DMP400001641	GO:0004185	MF
PGSC0003DMP400001643	GO:0004185	MF
PGSC0003DMP400001644	GO:0005515	MF
PGSC0003DMP400001648	GO:0003700	MF
PGSC0003DMP400001648	GO:0043565	MF
PGSC0003DMP400001649	GO:0003700	MF
PGSC0003DMP400001649	GO:0043565	MF
PGSC0003DMP400001650	GO:0008308	MF
PGSC0003DMP400001653	GO:0009055	MF
PGSC0003DMP400001653	GO:0016705	MF
PGSC0003DMP400001653	GO:0020037	MF
PGSC0003DMP400001655	GO:0016614	MF
PGSC0003DMP400001656	GO:0016614	MF
PGSC0003DMP400001657	GO:0004672	MF
PGSC0003DMP400001657	GO:0005524	MF
PGSC0003DMP400001658	GO:0004672	MF
PGSC0003DMP400001658	GO:0005524	MF
PGSC0003DMP400001659	GO:0008234	MF
PGSC0003DMP400001661	GO:0003755	MF
PGSC0003DMP400001662	GO:0003755	MF
PGSC0003DMP400001663	GO:0003735	MF
PGSC0003DMP400001665	GO:0005524	MF
PGSC0003DMP400001665	GO:0016887	MF
PGSC0003DMP400001673	GO:0016491	MF
PGSC0003DMP400001675	GO:0005515	MF
PGSC0003DMP400001678	GO:0005515	MF
PGSC0003DMP400001681	GO:0005515	MF
PGSC0003DMP400001684	GO:0003677	MF
PGSC0003DMP400001685	GO:0004888	MF
PGSC0003DMP400001685	GO:0005515	MF
PGSC0003DMP400001685	GO:0005524	MF
PGSC0003DMP400001685	GO:0043531	MF
PGSC0003DMP400001686	GO:0004888	MF
PGSC0003DMP400001686	GO:0005515	MF
PGSC0003DMP400001687	GO:0004672	MF
PGSC0003DMP400001687	GO:0005524	MF
PGSC0003DMP400001688	GO:0004672	MF
PGSC0003DMP400001688	GO:0005524	MF
PGSC0003DMP400001690	GO:0004252	MF
PGSC0003DMP400001690	GO:0042802	MF
PGSC0003DMP400001691	GO:0003824	MF
PGSC0003DMP400001692	GO:0003824	MF
PGSC0003DMP400001693	GO:0003735	MF
PGSC0003DMP400001693	GO:0008097	MF
PGSC0003DMP400001694	GO:0004601	MF
PGSC0003DMP400001694	GO:0020037	MF
PGSC0003DMP400001696	GO:0010277	MF
PGSC0003DMP400001696	GO:0051537	MF
PGSC0003DMP400001697	GO:0010277	MF
PGSC0003DMP400001697	GO:0051537	MF
PGSC0003DMP400001698	GO:0010277	MF
PGSC0003DMP400001698	GO:0051537	MF
PGSC0003DMP400001715	GO:0003723	MF
PGSC0003DMP400001715	GO:0004540	MF
PGSC0003DMP400001716	GO:0003723	MF
PGSC0003DMP400001716	GO:0004540	MF
PGSC0003DMP400001717	GO:0003723	MF
PGSC0003DMP400001717	GO:0004540	MF
PGSC0003DMP400001722	GO:0016787	MF
PGSC0003DMP400001723	GO:0003700	MF
PGSC0003DMP400001728	GO:0003824	MF
PGSC0003DMP400001729	GO:0003824	MF
PGSC0003DMP400001732	GO:0004672	MF
PGSC0003DMP400001732	GO:0005524	MF
PGSC0003DMP400001732	GO:0005529	MF
PGSC0003DMP400001751	GO:0003677	MF
PGSC0003DMP400001752	GO:0003677	MF
PGSC0003DMP400001753	GO:0005515	MF
PGSC0003DMP400001754	GO:0004765	MF
PGSC0003DMP400001754	GO:0005524	MF
PGSC0003DMP400001760	GO:0005509	MF
PGSC0003DMP400001761	GO:0005509	MF
PGSC0003DMP400001764	GO:0005524	MF
PGSC0003DMP400001764	GO:0043531	MF
PGSC0003DMP400001765	GO:0005524	MF
PGSC0003DMP400001765	GO:0043531	MF
PGSC0003DMP400001769	GO:0008137	MF
PGSC0003DMP400001776	GO:0004650	MF
PGSC0003DMP400001777	GO:0004650	MF
PGSC0003DMP400001780	GO:0004619	MF
PGSC0003DMP400001780	GO:0030145	MF
PGSC0003DMP400001782	GO:0020037	MF
PGSC0003DMP400001783	GO:0008378	MF
PGSC0003DMP400001813	GO:0003824	MF
PGSC0003DMP400001814	GO:0003824	MF
PGSC0003DMP400001815	GO:0003824	MF
PGSC0003DMP400001816	GO:0003824	MF
PGSC0003DMP400001818	GO:0004553	MF
PGSC0003DMP400001818	GO:0043169	MF
PGSC0003DMP400001825	GO:0004161	MF
PGSC0003DMP400001825	GO:0005524	MF
PGSC0003DMP400001846	GO:0003735	MF
PGSC0003DMP400001854	GO:0003676	MF
PGSC0003DMP400001854	GO:0004523	MF
PGSC0003DMP400001860	GO:0005507	MF
PGSC0003DMP400001860	GO:0016491	MF
PGSC0003DMP400001861	GO:0045300	MF
PGSC0003DMP400001863	GO:0016597	MF
PGSC0003DMP400001863	GO:0016743	MF
PGSC0003DMP400001864	GO:0016597	MF
PGSC0003DMP400001864	GO:0016743	MF
PGSC0003DMP400001871	GO:0016627	MF
PGSC0003DMP400001872	GO:0016627	MF
PGSC0003DMP400001873	GO:0016627	MF
PGSC0003DMP400001874	GO:0016627	MF
PGSC0003DMP400001885	GO:0004672	MF
PGSC0003DMP400001885	GO:0005524	MF
PGSC0003DMP400001886	GO:0004638	MF
PGSC0003DMP400001886	GO:0008716	MF
PGSC0003DMP400001886	GO:0034023	MF
PGSC0003DMP400001887	GO:0004638	MF
PGSC0003DMP400001887	GO:0005524	MF
PGSC0003DMP400001887	GO:0008716	MF
PGSC0003DMP400001887	GO:0034023	MF
PGSC0003DMP400001888	GO:0004672	MF
PGSC0003DMP400001888	GO:0005515	MF
PGSC0003DMP400001888	GO:0005524	MF
PGSC0003DMP400001889	GO:0004672	MF
PGSC0003DMP400001889	GO:0005515	MF
PGSC0003DMP400001889	GO:0005524	MF
PGSC0003DMP400001890	GO:0004672	MF
PGSC0003DMP400001890	GO:0005515	MF
PGSC0003DMP400001890	GO:0005524	MF
PGSC0003DMP400001891	GO:0016788	MF
PGSC0003DMP400001898	GO:0009055	MF
PGSC0003DMP400001898	GO:0020037	MF
PGSC0003DMP400001901	GO:0004348	MF
PGSC0003DMP400001902	GO:0004348	MF
PGSC0003DMP400001903	GO:0004348	MF
PGSC0003DMP400001904	GO:0004348	MF
PGSC0003DMP400001905	GO:0004348	MF
PGSC0003DMP400001906	GO:0004348	MF
PGSC0003DMP400001907	GO:0004348	MF
PGSC0003DMP400001909	GO:0008234	MF
PGSC0003DMP400001915	GO:0003684	MF
PGSC0003DMP400001915	GO:0003887	MF
PGSC0003DMP400001916	GO:0003684	MF
PGSC0003DMP400001916	GO:0003887	MF
PGSC0003DMP400001921	GO:0005524	MF
PGSC0003DMP400001921	GO:0046933	MF
PGSC0003DMP400001921	GO:0046961	MF
PGSC0003DMP400001922	GO:0016791	MF
PGSC0003DMP400001923	GO:0016791	MF
PGSC0003DMP400001924	GO:0004144	MF
PGSC0003DMP400001924	GO:0004672	MF
PGSC0003DMP400001924	GO:0005515	MF
PGSC0003DMP400001924	GO:0005524	MF
PGSC0003DMP400001925	GO:0004672	MF
PGSC0003DMP400001925	GO:0005515	MF
PGSC0003DMP400001925	GO:0005524	MF
PGSC0003DMP400001948	GO:0004372	MF
PGSC0003DMP400001951	GO:0005507	MF
PGSC0003DMP400001951	GO:0009055	MF
PGSC0003DMP400001954	GO:0005515	MF
PGSC0003DMP400001961	GO:0005097	MF
PGSC0003DMP400001962	GO:0005097	MF
PGSC0003DMP400001966	GO:0003824	MF
PGSC0003DMP400001966	GO:0030170	MF
PGSC0003DMP400001967	GO:0003824	MF
PGSC0003DMP400001967	GO:0030170	MF
PGSC0003DMP400001975	GO:0004315	MF
PGSC0003DMP400001976	GO:0004672	MF
PGSC0003DMP400001976	GO:0005524	MF
PGSC0003DMP400001976	GO:0005529	MF
PGSC0003DMP400001977	GO:0004672	MF
PGSC0003DMP400001977	GO:0005524	MF
PGSC0003DMP400001977	GO:0005529	MF
PGSC0003DMP400001978	GO:0009055	MF
PGSC0003DMP400001978	GO:0016705	MF
PGSC0003DMP400001978	GO:0020037	MF
PGSC0003DMP400001984	GO:0003677	MF
PGSC0003DMP400001985	GO:0005216	MF
PGSC0003DMP400001985	GO:0005515	MF
PGSC0003DMP400001986	GO:0005216	MF
PGSC0003DMP400001986	GO:0005515	MF
PGSC0003DMP400001987	GO:0005216	MF
PGSC0003DMP400001987	GO:0005515	MF
PGSC0003DMP400001989	GO:0008601	MF
PGSC0003DMP400001990	GO:0008601	MF
PGSC0003DMP400001991	GO:0008601	MF
PGSC0003DMP400001992	GO:0008601	MF
PGSC0003DMP400001993	GO:0008601	MF
PGSC0003DMP400001994	GO:0008601	MF
PGSC0003DMP400001995	GO:0008601	MF
PGSC0003DMP400001996	GO:0008601	MF
PGSC0003DMP400001997	GO:0008601	MF
PGSC0003DMP400001998	GO:0008601	MF
PGSC0003DMP400001999	GO:0016790	MF
PGSC0003DMP400002000	GO:0016790	MF
PGSC0003DMP400002001	GO:0005215	MF
PGSC0003DMP400002002	GO:0005515	MF
PGSC0003DMP400002005	GO:0016747	MF
PGSC0003DMP400002006	GO:0016747	MF
PGSC0003DMP400002008	GO:0009055	MF
PGSC0003DMP400002008	GO:0016705	MF
PGSC0003DMP400002008	GO:0020037	MF
PGSC0003DMP400002009	GO:0008915	MF
PGSC0003DMP400002010	GO:0008915	MF
PGSC0003DMP400002011	GO:0008915	MF
PGSC0003DMP400002012	GO:0008915	MF
PGSC0003DMP400002013	GO:0008915	MF
PGSC0003DMP400002016	GO:0005524	MF
PGSC0003DMP400002016	GO:0043531	MF
PGSC0003DMP400002017	GO:0015078	MF
PGSC0003DMP400002018	GO:0003917	MF
PGSC0003DMP400002018	GO:0003918	MF
PGSC0003DMP400002019	GO:0003918	MF
PGSC0003DMP400002026	GO:0003677	MF
PGSC0003DMP400002027	GO:0003677	MF
PGSC0003DMP400002028	GO:0003677	MF
PGSC0003DMP400002029	GO:0004672	MF
PGSC0003DMP400002029	GO:0005524	MF
PGSC0003DMP400002030	GO:0004672	MF
PGSC0003DMP400002030	GO:0005524	MF
PGSC0003DMP400002031	GO:0016758	MF
PGSC0003DMP400002033	GO:0003824	MF
PGSC0003DMP400002034	GO:0003824	MF
PGSC0003DMP400002041	GO:0009055	MF
PGSC0003DMP400002041	GO:0016705	MF
PGSC0003DMP400002041	GO:0020037	MF
PGSC0003DMP400002042	GO:0005488	MF
PGSC0003DMP400002047	GO:0003676	MF
PGSC0003DMP400002047	GO:0005524	MF
PGSC0003DMP400002047	GO:0008026	MF
PGSC0003DMP400002048	GO:0003824	MF
PGSC0003DMP400002058	GO:0008324	MF
PGSC0003DMP400002063	GO:0005515	MF
PGSC0003DMP400002065	GO:0005515	MF
PGSC0003DMP400002072	GO:0016491	MF
PGSC0003DMP400002073	GO:0016491	MF
PGSC0003DMP400002074	GO:0016491	MF
PGSC0003DMP400002075	GO:0016491	MF
PGSC0003DMP400002076	GO:0008270	MF
PGSC0003DMP400002077	GO:0003677	MF
PGSC0003DMP400002084	GO:0005524	MF
PGSC0003DMP400002088	GO:0003677	MF
PGSC0003DMP400002089	GO:0003677	MF
PGSC0003DMP400002090	GO:0003677	MF
PGSC0003DMP400002091	GO:0003677	MF
PGSC0003DMP400002092	GO:0003677	MF
PGSC0003DMP400002093	GO:0003677	MF
PGSC0003DMP400002094	GO:0003735	MF
PGSC0003DMP400002095	GO:0003735	MF
PGSC0003DMP400002097	GO:0016772	MF
PGSC0003DMP400002098	GO:0016772	MF
PGSC0003DMP400002100	GO:0003723	MF
PGSC0003DMP400002114	GO:0003700	MF
PGSC0003DMP400002114	GO:0043565	MF
PGSC0003DMP400002114	GO:0046983	MF
PGSC0003DMP400002115	GO:0009055	MF
PGSC0003DMP400002115	GO:0016705	MF
PGSC0003DMP400002115	GO:0020037	MF
PGSC0003DMP400002116	GO:0009055	MF
PGSC0003DMP400002116	GO:0016705	MF
PGSC0003DMP400002116	GO:0020037	MF
PGSC0003DMP400002118	GO:0005515	MF
PGSC0003DMP400002119	GO:0005515	MF
PGSC0003DMP400002120	GO:0005515	MF
PGSC0003DMP400002124	GO:0005524	MF
PGSC0003DMP400002125	GO:0009055	MF
PGSC0003DMP400002125	GO:0016705	MF
PGSC0003DMP400002125	GO:0020037	MF
PGSC0003DMP400002136	GO:0008060	MF
PGSC0003DMP400002136	GO:0008270	MF
PGSC0003DMP400002142	GO:0030528	MF
PGSC0003DMP400002144	GO:0008270	MF
PGSC0003DMP400002145	GO:0003723	MF
PGSC0003DMP400002145	GO:0003964	MF
PGSC0003DMP400002154	GO:0005515	MF
PGSC0003DMP400002158	GO:0005515	MF
PGSC0003DMP400002159	GO:0016787	MF
PGSC0003DMP400002160	GO:0016787	MF
PGSC0003DMP400002168	GO:0016757	MF
PGSC0003DMP400002170	GO:0004672	MF
PGSC0003DMP400002170	GO:0005524	MF
PGSC0003DMP400002173	GO:0031072	MF
PGSC0003DMP400002175	GO:0003723	MF
PGSC0003DMP400002176	GO:0003676	MF
PGSC0003DMP400002179	GO:0004857	MF
PGSC0003DMP400002179	GO:0030599	MF
PGSC0003DMP400002199	GO:0003824	MF
PGSC0003DMP400002200	GO:0016788	MF
PGSC0003DMP400002202	GO:0004553	MF
PGSC0003DMP400002203	GO:0004553	MF
PGSC0003DMP400002208	GO:0008168	MF
PGSC0003DMP400002220	GO:0003677	MF
PGSC0003DMP400002234	GO:0003723	MF
PGSC0003DMP400002237	GO:0003676	MF
PGSC0003DMP400002237	GO:0008270	MF
PGSC0003DMP400002240	GO:0005525	MF
PGSC0003DMP400002250	GO:0005515	MF
PGSC0003DMP400002256	GO:0016787	MF
PGSC0003DMP400002257	GO:0016787	MF
PGSC0003DMP400002260	GO:0016787	MF
PGSC0003DMP400002261	GO:0009039	MF
PGSC0003DMP400002261	GO:0016151	MF
PGSC0003DMP400002262	GO:0004017	MF
PGSC0003DMP400002262	GO:0005524	MF
PGSC0003DMP400002268	GO:0009055	MF
PGSC0003DMP400002268	GO:0016705	MF
PGSC0003DMP400002268	GO:0020037	MF
PGSC0003DMP400002269	GO:0005515	MF
PGSC0003DMP400002273	GO:0008508	MF
PGSC0003DMP400002274	GO:0008508	MF
PGSC0003DMP400002288	GO:0005515	MF
PGSC0003DMP400002288	GO:0008270	MF
PGSC0003DMP400002294	GO:0004672	MF
PGSC0003DMP400002294	GO:0005524	MF
PGSC0003DMP400002295	GO:0004672	MF
PGSC0003DMP400002296	GO:0004672	MF
PGSC0003DMP400002296	GO:0005524	MF
PGSC0003DMP400002297	GO:0004871	MF
PGSC0003DMP400002297	GO:0005525	MF
PGSC0003DMP400002316	GO:0016706	MF
PGSC0003DMP400002319	GO:0010181	MF
PGSC0003DMP400002319	GO:0016651	MF
PGSC0003DMP400002319	GO:0051287	MF
PGSC0003DMP400002319	GO:0051539	MF
PGSC0003DMP400002321	GO:0005515	MF
PGSC0003DMP400002322	GO:0005515	MF
PGSC0003DMP400002323	GO:0005515	MF
PGSC0003DMP400002324	GO:0003700	MF
PGSC0003DMP400002325	GO:0003700	MF
PGSC0003DMP400002326	GO:0003700	MF
PGSC0003DMP400002329	GO:0005515	MF
PGSC0003DMP400002331	GO:0004672	MF
PGSC0003DMP400002331	GO:0005515	MF
PGSC0003DMP400002331	GO:0005524	MF
PGSC0003DMP400002335	GO:0005524	MF
PGSC0003DMP400002337	GO:0030674	MF
PGSC0003DMP400002337	GO:0051015	MF
PGSC0003DMP400002338	GO:0030674	MF
PGSC0003DMP400002338	GO:0051015	MF
PGSC0003DMP400002345	GO:0003993	MF
PGSC0003DMP400002346	GO:0003993	MF
PGSC0003DMP400002349	GO:0030570	MF
PGSC0003DMP400002350	GO:0005515	MF
PGSC0003DMP400002353	GO:0047800	MF
PGSC0003DMP400002354	GO:0047800	MF
PGSC0003DMP400002355	GO:0047800	MF
PGSC0003DMP400002356	GO:0016881	MF
PGSC0003DMP400002357	GO:0005515	MF
PGSC0003DMP400002358	GO:0005515	MF
PGSC0003DMP400002359	GO:0016853	MF
PGSC0003DMP400002360	GO:0016853	MF
PGSC0003DMP400002362	GO:0016853	MF
PGSC0003DMP400002363	GO:0016853	MF
PGSC0003DMP400002364	GO:0016853	MF
PGSC0003DMP400002365	GO:0016853	MF
PGSC0003DMP400002366	GO:0016853	MF
PGSC0003DMP400002367	GO:0009055	MF
PGSC0003DMP400002367	GO:0015035	MF
PGSC0003DMP400002368	GO:0009055	MF
PGSC0003DMP400002368	GO:0015035	MF
PGSC0003DMP400002369	GO:0003924	MF
PGSC0003DMP400002369	GO:0005525	MF
PGSC0003DMP400002371	GO:0031625	MF
PGSC0003DMP400002372	GO:0031625	MF
PGSC0003DMP400002374	GO:0003677	MF
PGSC0003DMP400002375	GO:0003677	MF
PGSC0003DMP400002378	GO:0003677	MF
PGSC0003DMP400002379	GO:0003677	MF
PGSC0003DMP400002380	GO:0005515	MF
PGSC0003DMP400002380	GO:0005524	MF
PGSC0003DMP400002381	GO:0005515	MF
PGSC0003DMP400002381	GO:0005524	MF
PGSC0003DMP400002382	GO:0003735	MF
PGSC0003DMP400002386	GO:0003677	MF
PGSC0003DMP400002386	GO:0008270	MF
PGSC0003DMP400002387	GO:0003677	MF
PGSC0003DMP400002387	GO:0008270	MF
PGSC0003DMP400002391	GO:0003723	MF
PGSC0003DMP400002392	GO:0003723	MF
PGSC0003DMP400002393	GO:0003723	MF
PGSC0003DMP400002396	GO:0003677	MF
PGSC0003DMP400002397	GO:0003677	MF
PGSC0003DMP400002398	GO:0003677	MF
PGSC0003DMP400002418	GO:0003700	MF
PGSC0003DMP400002427	GO:0016491	MF
PGSC0003DMP400002429	GO:0016491	MF
PGSC0003DMP400002431	GO:0016491	MF
PGSC0003DMP400002432	GO:0003723	MF
PGSC0003DMP400002432	GO:0008173	MF
PGSC0003DMP400002433	GO:0003723	MF
PGSC0003DMP400002433	GO:0008173	MF
PGSC0003DMP400002434	GO:0003723	MF
PGSC0003DMP400002434	GO:0008173	MF
PGSC0003DMP400002438	GO:0005516	MF
PGSC0003DMP400002445	GO:0004222	MF
PGSC0003DMP400002445	GO:0008270	MF
PGSC0003DMP400002453	GO:0004672	MF
PGSC0003DMP400002453	GO:0005524	MF
PGSC0003DMP400002454	GO:0004672	MF
PGSC0003DMP400002454	GO:0005524	MF
PGSC0003DMP400002455	GO:0004672	MF
PGSC0003DMP400002455	GO:0005524	MF
PGSC0003DMP400002456	GO:0004672	MF
PGSC0003DMP400002461	GO:0005515	MF
PGSC0003DMP400002464	GO:0004672	MF
PGSC0003DMP400002464	GO:0005524	MF
PGSC0003DMP400002465	GO:0004672	MF
PGSC0003DMP400002465	GO:0005524	MF
PGSC0003DMP400002467	GO:0004672	MF
PGSC0003DMP400002467	GO:0005524	MF
PGSC0003DMP400002468	GO:0004672	MF
PGSC0003DMP400002468	GO:0005524	MF
PGSC0003DMP400002478	GO:0009055	MF
PGSC0003DMP400002478	GO:0016705	MF
PGSC0003DMP400002478	GO:0020037	MF
PGSC0003DMP400002479	GO:0008466	MF
PGSC0003DMP400002480	GO:0003677	MF
PGSC0003DMP400002481	GO:0003700	MF
PGSC0003DMP400002481	GO:0043565	MF
PGSC0003DMP400002481	GO:0046983	MF
PGSC0003DMP400002482	GO:0003700	MF
PGSC0003DMP400002482	GO:0043565	MF
PGSC0003DMP400002482	GO:0046983	MF
PGSC0003DMP400002483	GO:0003700	MF
PGSC0003DMP400002483	GO:0043565	MF
PGSC0003DMP400002483	GO:0046983	MF
PGSC0003DMP400002484	GO:0015035	MF
PGSC0003DMP400002487	GO:0008270	MF
PGSC0003DMP400002489	GO:0008236	MF
PGSC0003DMP400002490	GO:0008236	MF
PGSC0003DMP400002491	GO:0008236	MF
PGSC0003DMP400002492	GO:0003677	MF
PGSC0003DMP400002492	GO:0003899	MF
PGSC0003DMP400002494	GO:0003677	MF
PGSC0003DMP400002494	GO:0003899	MF
PGSC0003DMP400002500	GO:0003677	MF
PGSC0003DMP400002500	GO:0003899	MF
PGSC0003DMP400002507	GO:0003700	MF
PGSC0003DMP400002507	GO:0043565	MF
PGSC0003DMP400002507	GO:0046983	MF
PGSC0003DMP400002508	GO:0016757	MF
PGSC0003DMP400002509	GO:0016757	MF
PGSC0003DMP400002513	GO:0003723	MF
PGSC0003DMP400002514	GO:0003723	MF
PGSC0003DMP400002515	GO:0003723	MF
PGSC0003DMP400002516	GO:0003723	MF
PGSC0003DMP400002517	GO:0003723	MF
PGSC0003DMP400002520	GO:0005215	MF
PGSC0003DMP400002521	GO:0005215	MF
PGSC0003DMP400002522	GO:0005215	MF
PGSC0003DMP400002523	GO:0004559	MF
PGSC0003DMP400002523	GO:0008270	MF
PGSC0003DMP400002525	GO:0016757	MF
PGSC0003DMP400002531	GO:0005524	MF
PGSC0003DMP400002531	GO:0042626	MF
PGSC0003DMP400002536	GO:0016706	MF
PGSC0003DMP400002537	GO:0008415	MF
PGSC0003DMP400002538	GO:0004672	MF
PGSC0003DMP400002538	GO:0005524	MF
PGSC0003DMP400002539	GO:0005524	MF
PGSC0003DMP400002540	GO:0005524	MF
PGSC0003DMP400002541	GO:0008375	MF
PGSC0003DMP400002542	GO:0009055	MF
PGSC0003DMP400002542	GO:0015035	MF
PGSC0003DMP400002550	GO:0003677	MF
PGSC0003DMP400002552	GO:0003677	MF
PGSC0003DMP400002552	GO:0005515	MF
PGSC0003DMP400002553	GO:0003677	MF
PGSC0003DMP400002553	GO:0005515	MF
PGSC0003DMP400002555	GO:0004672	MF
PGSC0003DMP400002555	GO:0005524	MF
PGSC0003DMP400002556	GO:0003700	MF
PGSC0003DMP400002556	GO:0043565	MF
PGSC0003DMP400002557	GO:0003700	MF
PGSC0003DMP400002557	GO:0043565	MF
PGSC0003DMP400002558	GO:0003700	MF
PGSC0003DMP400002558	GO:0043565	MF
PGSC0003DMP400002559	GO:0030528	MF
PGSC0003DMP400002560	GO:0005524	MF
PGSC0003DMP400002560	GO:0042626	MF
PGSC0003DMP400002561	GO:0005524	MF
PGSC0003DMP400002561	GO:0042626	MF
PGSC0003DMP400002562	GO:0005524	MF
PGSC0003DMP400002562	GO:0042626	MF
PGSC0003DMP400002563	GO:0003735	MF
PGSC0003DMP400002564	GO:0003735	MF
PGSC0003DMP400002565	GO:0003735	MF
PGSC0003DMP400002566	GO:0003735	MF
PGSC0003DMP400002570	GO:0003735	MF
PGSC0003DMP400002571	GO:0000166	MF
PGSC0003DMP400002571	GO:0015662	MF
PGSC0003DMP400002571	GO:0046872	MF
PGSC0003DMP400002573	GO:0003676	MF
PGSC0003DMP400002592	GO:0005086	MF
PGSC0003DMP400002593	GO:0005086	MF
PGSC0003DMP400002594	GO:0004672	MF
PGSC0003DMP400002594	GO:0005524	MF
PGSC0003DMP400002595	GO:0004672	MF
PGSC0003DMP400002595	GO:0005524	MF
PGSC0003DMP400002596	GO:0004672	MF
PGSC0003DMP400002596	GO:0005524	MF
PGSC0003DMP400002597	GO:0003700	MF
PGSC0003DMP400002597	GO:0043565	MF
PGSC0003DMP400002598	GO:0003700	MF
PGSC0003DMP400002598	GO:0043565	MF
PGSC0003DMP400002600	GO:0005507	MF
PGSC0003DMP400002600	GO:0009055	MF
PGSC0003DMP400002601	GO:0005507	MF
PGSC0003DMP400002601	GO:0009055	MF
PGSC0003DMP400002602	GO:0004106	MF
PGSC0003DMP400002603	GO:0016758	MF
PGSC0003DMP400002604	GO:0034450	MF
PGSC0003DMP400002605	GO:0034450	MF
PGSC0003DMP400002606	GO:0034450	MF
PGSC0003DMP400002607	GO:0034450	MF
PGSC0003DMP400002610	GO:0005524	MF
PGSC0003DMP400002610	GO:0008134	MF
PGSC0003DMP400002610	GO:0016887	MF
PGSC0003DMP400002613	GO:0016757	MF
PGSC0003DMP400002614	GO:0016757	MF
PGSC0003DMP400002620	GO:0016616	MF
PGSC0003DMP400002620	GO:0051287	MF
PGSC0003DMP400002621	GO:0005515	MF
PGSC0003DMP400002622	GO:0005515	MF
PGSC0003DMP400002623	GO:0005515	MF
PGSC0003DMP400002624	GO:0016758	MF
PGSC0003DMP400002625	GO:0003735	MF
PGSC0003DMP400002626	GO:0003735	MF
PGSC0003DMP400002632	GO:0005515	MF
PGSC0003DMP400002633	GO:0005515	MF
PGSC0003DMP400002634	GO:0005515	MF
PGSC0003DMP400002636	GO:0003676	MF
PGSC0003DMP400002639	GO:0004185	MF
PGSC0003DMP400002640	GO:0004185	MF
PGSC0003DMP400002649	GO:0003676	MF
PGSC0003DMP400002650	GO:0003676	MF
PGSC0003DMP400002654	GO:0003735	MF
PGSC0003DMP400002659	GO:0003723	MF
PGSC0003DMP400002659	GO:0004809	MF
PGSC0003DMP400002666	GO:0019843	MF
PGSC0003DMP400002667	GO:0004672	MF
PGSC0003DMP400002667	GO:0005524	MF
PGSC0003DMP400002668	GO:0004672	MF
PGSC0003DMP400002668	GO:0005524	MF
PGSC0003DMP400002669	GO:0004672	MF
PGSC0003DMP400002669	GO:0005524	MF
PGSC0003DMP400002671	GO:0005515	MF
PGSC0003DMP400002673	GO:0005515	MF
PGSC0003DMP400002687	GO:0005515	MF
PGSC0003DMP400002694	GO:0003676	MF
PGSC0003DMP400002695	GO:0003676	MF
PGSC0003DMP400002696	GO:0003676	MF
PGSC0003DMP400002697	GO:0005515	MF
PGSC0003DMP400002707	GO:0003677	MF
PGSC0003DMP400002709	GO:0003676	MF
PGSC0003DMP400002709	GO:0005524	MF
PGSC0003DMP400002709	GO:0008026	MF
PGSC0003DMP400002710	GO:0003676	MF
PGSC0003DMP400002710	GO:0005524	MF
PGSC0003DMP400002710	GO:0008026	MF
PGSC0003DMP400002712	GO:0008519	MF
PGSC0003DMP400002713	GO:0004672	MF
PGSC0003DMP400002713	GO:0005524	MF
PGSC0003DMP400002714	GO:0004672	MF
PGSC0003DMP400002714	GO:0005524	MF
PGSC0003DMP400002715	GO:0004672	MF
PGSC0003DMP400002715	GO:0005524	MF
PGSC0003DMP400002715	GO:0016891	MF
PGSC0003DMP400002716	GO:0004672	MF
PGSC0003DMP400002716	GO:0005524	MF
PGSC0003DMP400002716	GO:0016891	MF
PGSC0003DMP400002717	GO:0003824	MF
PGSC0003DMP400002722	GO:0003735	MF
PGSC0003DMP400002723	GO:0004672	MF
PGSC0003DMP400002723	GO:0005524	MF
PGSC0003DMP400002726	GO:0005097	MF
PGSC0003DMP400002747	GO:0016765	MF
PGSC0003DMP400002754	GO:0000287	MF
PGSC0003DMP400002754	GO:0016616	MF
PGSC0003DMP400002754	GO:0051287	MF
PGSC0003DMP400002755	GO:0003824	MF
PGSC0003DMP400002756	GO:0003824	MF
PGSC0003DMP400002757	GO:0004568	MF
PGSC0003DMP400002758	GO:0004568	MF
PGSC0003DMP400002766	GO:0004568	MF
PGSC0003DMP400002781	GO:0003723	MF
PGSC0003DMP400002782	GO:0003723	MF
PGSC0003DMP400002784	GO:0003723	MF
PGSC0003DMP400002789	GO:0005515	MF
PGSC0003DMP400002794	GO:0004806	MF
PGSC0003DMP400002797	GO:0004806	MF
PGSC0003DMP400002800	GO:0016161	MF
PGSC0003DMP400002817	GO:0016884	MF
PGSC0003DMP400002818	GO:0016884	MF
PGSC0003DMP400002821	GO:0008270	MF
PGSC0003DMP400002821	GO:0018024	MF
PGSC0003DMP400002821	GO:0042393	MF
PGSC0003DMP400002824	GO:0003824	MF
PGSC0003DMP400002839	GO:0003700	MF
PGSC0003DMP400002839	GO:0043565	MF
PGSC0003DMP400002842	GO:0003677	MF
PGSC0003DMP400002842	GO:0005515	MF
PGSC0003DMP400002844	GO:0042578	MF
PGSC0003DMP400002845	GO:0004096	MF
PGSC0003DMP400002845	GO:0020037	MF
PGSC0003DMP400002846	GO:0005515	MF
PGSC0003DMP400002847	GO:0005515	MF
PGSC0003DMP400002849	GO:0009001	MF
PGSC0003DMP400002851	GO:0009001	MF
PGSC0003DMP400002853	GO:0016844	MF
PGSC0003DMP400002859	GO:0008270	MF
PGSC0003DMP400002862	GO:0008270	MF
PGSC0003DMP400002868	GO:0016758	MF
PGSC0003DMP400002869	GO:0016758	MF
PGSC0003DMP400002870	GO:0016758	MF
PGSC0003DMP400002871	GO:0016758	MF
PGSC0003DMP400002872	GO:0016758	MF
PGSC0003DMP400002878	GO:0003676	MF
PGSC0003DMP400002878	GO:0008270	MF
PGSC0003DMP400002881	GO:0003677	MF
PGSC0003DMP400002882	GO:0003677	MF
PGSC0003DMP400002882	GO:0008270	MF
PGSC0003DMP400002883	GO:0005525	MF
PGSC0003DMP400002884	GO:0005525	MF
PGSC0003DMP400002885	GO:0005525	MF
PGSC0003DMP400002886	GO:0030528	MF
PGSC0003DMP400002887	GO:0030528	MF
PGSC0003DMP400002888	GO:0004807	MF
PGSC0003DMP400002889	GO:0004807	MF
PGSC0003DMP400002891	GO:0046923	MF
PGSC0003DMP400002892	GO:0046923	MF
PGSC0003DMP400002900	GO:0008270	MF
PGSC0003DMP400002909	GO:0003676	MF
PGSC0003DMP400002910	GO:0003676	MF
PGSC0003DMP400002932	GO:0016853	MF
PGSC0003DMP400002933	GO:0004044	MF
PGSC0003DMP400002939	GO:0005515	MF
PGSC0003DMP400002940	GO:0004629	MF
PGSC0003DMP400002941	GO:0004629	MF
PGSC0003DMP400002944	GO:0016884	MF
PGSC0003DMP400002945	GO:0016884	MF
PGSC0003DMP400002946	GO:0016884	MF
PGSC0003DMP400002947	GO:0016884	MF
PGSC0003DMP400002948	GO:0016884	MF
PGSC0003DMP400002952	GO:0003755	MF
PGSC0003DMP400002958	GO:0004315	MF
PGSC0003DMP400002959	GO:0003824	MF
PGSC0003DMP400002963	GO:0005515	MF
PGSC0003DMP400002964	GO:0005515	MF
PGSC0003DMP400002966	GO:0005515	MF
PGSC0003DMP400002967	GO:0005215	MF
PGSC0003DMP400002977	GO:0008270	MF
PGSC0003DMP400002981	GO:0015078	MF
PGSC0003DMP400002983	GO:0017150	MF
PGSC0003DMP400002983	GO:0050660	MF
PGSC0003DMP400002984	GO:0003676	MF
PGSC0003DMP400002984	GO:0008270	MF
PGSC0003DMP400002984	GO:0017150	MF
PGSC0003DMP400002984	GO:0050660	MF
PGSC0003DMP400002986	GO:0003700	MF
PGSC0003DMP400002986	GO:0043565	MF
PGSC0003DMP400002986	GO:0046983	MF
PGSC0003DMP400002988	GO:0016491	MF
PGSC0003DMP400002989	GO:0008792	MF
PGSC0003DMP400002992	GO:0004672	MF
PGSC0003DMP400002992	GO:0005524	MF
PGSC0003DMP400002993	GO:0004672	MF
PGSC0003DMP400002993	GO:0005524	MF
PGSC0003DMP400002994	GO:0005215	MF
PGSC0003DMP400002995	GO:0005215	MF
PGSC0003DMP400002996	GO:0004659	MF
PGSC0003DMP400002997	GO:0004659	MF
PGSC0003DMP400002998	GO:0004659	MF
PGSC0003DMP400002999	GO:0004659	MF
PGSC0003DMP400003002	GO:0003723	MF
PGSC0003DMP400003002	GO:0003743	MF
PGSC0003DMP400003007	GO:0005506	MF
PGSC0003DMP400003007	GO:0016491	MF
PGSC0003DMP400003008	GO:0005506	MF
PGSC0003DMP400003008	GO:0016491	MF
PGSC0003DMP400003009	GO:0005506	MF
PGSC0003DMP400003009	GO:0016491	MF
PGSC0003DMP400003016	GO:0003735	MF
PGSC0003DMP400003019	GO:0003924	MF
PGSC0003DMP400003019	GO:0005525	MF
PGSC0003DMP400003024	GO:0048037	MF
PGSC0003DMP400003033	GO:0003735	MF
PGSC0003DMP400003039	GO:0009055	MF
PGSC0003DMP400003039	GO:0016705	MF
PGSC0003DMP400003039	GO:0020037	MF
PGSC0003DMP400003040	GO:0009055	MF
PGSC0003DMP400003040	GO:0016705	MF
PGSC0003DMP400003040	GO:0020037	MF
PGSC0003DMP400003041	GO:0009055	MF
PGSC0003DMP400003041	GO:0016705	MF
PGSC0003DMP400003041	GO:0020037	MF
PGSC0003DMP400003042	GO:0005525	MF
PGSC0003DMP400003044	GO:0003676	MF
PGSC0003DMP400003045	GO:0003676	MF
PGSC0003DMP400003046	GO:0003676	MF
PGSC0003DMP400003047	GO:0005515	MF
PGSC0003DMP400003049	GO:0005515	MF
PGSC0003DMP400003050	GO:0005515	MF
PGSC0003DMP400003072	GO:0005524	MF
PGSC0003DMP400003072	GO:0019205	MF
PGSC0003DMP400003079	GO:0003924	MF
PGSC0003DMP400003079	GO:0005525	MF
PGSC0003DMP400003080	GO:0003924	MF
PGSC0003DMP400003080	GO:0005525	MF
PGSC0003DMP400003083	GO:0003924	MF
PGSC0003DMP400003083	GO:0005525	MF
PGSC0003DMP400003084	GO:0004857	MF
PGSC0003DMP400003084	GO:0030599	MF
PGSC0003DMP400003092	GO:0016758	MF
PGSC0003DMP400003093	GO:0016758	MF
PGSC0003DMP400003094	GO:0004672	MF
PGSC0003DMP400003094	GO:0005524	MF
PGSC0003DMP400003095	GO:0005515	MF
PGSC0003DMP400003096	GO:0005515	MF
PGSC0003DMP400003097	GO:0004197	MF
PGSC0003DMP400003098	GO:0003676	MF
PGSC0003DMP400003098	GO:0031072	MF
PGSC0003DMP400003099	GO:0003676	MF
PGSC0003DMP400003099	GO:0031072	MF
PGSC0003DMP400003100	GO:0003676	MF
PGSC0003DMP400003100	GO:0031072	MF
PGSC0003DMP400003102	GO:0019887	MF
PGSC0003DMP400003105	GO:0004857	MF
PGSC0003DMP400003105	GO:0030599	MF
PGSC0003DMP400003107	GO:0004601	MF
PGSC0003DMP400003107	GO:0020037	MF
PGSC0003DMP400003109	GO:0004672	MF
PGSC0003DMP400003109	GO:0005524	MF
PGSC0003DMP400003110	GO:0004672	MF
PGSC0003DMP400003110	GO:0005515	MF
PGSC0003DMP400003110	GO:0005524	MF
PGSC0003DMP400003111	GO:0004672	MF
PGSC0003DMP400003111	GO:0005524	MF
PGSC0003DMP400003112	GO:0043565	MF
PGSC0003DMP400003113	GO:0043565	MF
PGSC0003DMP400003117	GO:0005515	MF
PGSC0003DMP400003127	GO:0045156	MF
PGSC0003DMP400003131	GO:0003735	MF
PGSC0003DMP400003132	GO:0003677	MF
PGSC0003DMP400003133	GO:0003677	MF
PGSC0003DMP400003135	GO:0003677	MF
PGSC0003DMP400003137	GO:0031072	MF
PGSC0003DMP400003138	GO:0004185	MF
PGSC0003DMP400003141	GO:0005515	MF
PGSC0003DMP400003142	GO:0004888	MF
PGSC0003DMP400003142	GO:0005515	MF
PGSC0003DMP400003147	GO:0003735	MF
PGSC0003DMP400003152	GO:0005515	MF
PGSC0003DMP400003153	GO:0005515	MF
PGSC0003DMP400003154	GO:0003723	MF
PGSC0003DMP400003154	GO:0004540	MF
PGSC0003DMP400003155	GO:0003723	MF
PGSC0003DMP400003155	GO:0004540	MF
PGSC0003DMP400003156	GO:0003723	MF
PGSC0003DMP400003156	GO:0004540	MF
PGSC0003DMP400003157	GO:0031072	MF
PGSC0003DMP400003158	GO:0005515	MF
PGSC0003DMP400003159	GO:0005515	MF
PGSC0003DMP400003160	GO:0005515	MF
PGSC0003DMP400003161	GO:0015018	MF
PGSC0003DMP400003162	GO:0003697	MF
PGSC0003DMP400003163	GO:0003676	MF
PGSC0003DMP400003163	GO:0005524	MF
PGSC0003DMP400003163	GO:0008026	MF
PGSC0003DMP400003164	GO:0003676	MF
PGSC0003DMP400003164	GO:0005524	MF
PGSC0003DMP400003164	GO:0008026	MF
PGSC0003DMP400003165	GO:0003677	MF
PGSC0003DMP400003166	GO:0003677	MF
PGSC0003DMP400003167	GO:0003677	MF
PGSC0003DMP400003168	GO:0004672	MF
PGSC0003DMP400003168	GO:0005524	MF
PGSC0003DMP400003169	GO:0004601	MF
PGSC0003DMP400003169	GO:0020037	MF
PGSC0003DMP400003170	GO:0004601	MF
PGSC0003DMP400003170	GO:0020037	MF
PGSC0003DMP400003188	GO:0004190	MF
PGSC0003DMP400003192	GO:0004672	MF
PGSC0003DMP400003192	GO:0005524	MF
PGSC0003DMP400003193	GO:0004672	MF
PGSC0003DMP400003193	GO:0005524	MF
PGSC0003DMP400003204	GO:0030528	MF
PGSC0003DMP400003205	GO:0003677	MF
PGSC0003DMP400003211	GO:0003824	MF
PGSC0003DMP400003216	GO:0003677	MF
PGSC0003DMP400003217	GO:0003677	MF
PGSC0003DMP400003219	GO:0008168	MF
PGSC0003DMP400003221	GO:0005515	MF
PGSC0003DMP400003222	GO:0004639	MF
PGSC0003DMP400003226	GO:0005515	MF
PGSC0003DMP400003227	GO:0005515	MF
PGSC0003DMP400003228	GO:0005515	MF
PGSC0003DMP400003229	GO:0005515	MF
PGSC0003DMP400003230	GO:0005515	MF
PGSC0003DMP400003231	GO:0005515	MF
PGSC0003DMP400003234	GO:0004871	MF
PGSC0003DMP400003234	GO:0005515	MF
PGSC0003DMP400003239	GO:0004553	MF
PGSC0003DMP400003239	GO:0016762	MF
PGSC0003DMP400003240	GO:0004553	MF
PGSC0003DMP400003240	GO:0016762	MF
PGSC0003DMP400003250	GO:0008168	MF
PGSC0003DMP400003251	GO:0003824	MF
PGSC0003DMP400003260	GO:0008168	MF
PGSC0003DMP400003267	GO:0004842	MF
PGSC0003DMP400003269	GO:0009055	MF
PGSC0003DMP400003269	GO:0016705	MF
PGSC0003DMP400003269	GO:0020037	MF
PGSC0003DMP400003270	GO:0009055	MF
PGSC0003DMP400003270	GO:0016705	MF
PGSC0003DMP400003270	GO:0020037	MF
PGSC0003DMP400003276	GO:0005515	MF
PGSC0003DMP400003278	GO:0005515	MF
PGSC0003DMP400003279	GO:0005515	MF
PGSC0003DMP400003280	GO:0005515	MF
PGSC0003DMP400003283	GO:0005515	MF
PGSC0003DMP400003289	GO:0003677	MF
PGSC0003DMP400003289	GO:0004386	MF
PGSC0003DMP400003289	GO:0005524	MF
PGSC0003DMP400003299	GO:0004176	MF
PGSC0003DMP400003299	GO:0004252	MF
PGSC0003DMP400003299	GO:0005524	MF
PGSC0003DMP400003301	GO:0004857	MF
PGSC0003DMP400003301	GO:0030599	MF
PGSC0003DMP400003302	GO:0004857	MF
PGSC0003DMP400003302	GO:0030599	MF
PGSC0003DMP400003306	GO:0003924	MF
PGSC0003DMP400003306	GO:0005525	MF
PGSC0003DMP400003310	GO:0003735	MF
PGSC0003DMP400003311	GO:0003735	MF
PGSC0003DMP400003312	GO:0005515	MF
PGSC0003DMP400003313	GO:0003677	MF
PGSC0003DMP400003313	GO:0004386	MF
PGSC0003DMP400003313	GO:0005524	MF
PGSC0003DMP400003314	GO:0003677	MF
PGSC0003DMP400003314	GO:0004386	MF
PGSC0003DMP400003314	GO:0005524	MF
PGSC0003DMP400003315	GO:0003677	MF
PGSC0003DMP400003315	GO:0004386	MF
PGSC0003DMP400003315	GO:0005524	MF
PGSC0003DMP400003316	GO:0004672	MF
PGSC0003DMP400003316	GO:0005524	MF
PGSC0003DMP400003318	GO:0004672	MF
PGSC0003DMP400003318	GO:0005524	MF
PGSC0003DMP400003319	GO:0004672	MF
PGSC0003DMP400003319	GO:0005524	MF
PGSC0003DMP400003321	GO:0016161	MF
PGSC0003DMP400003323	GO:0016788	MF
PGSC0003DMP400003335	GO:0003677	MF
PGSC0003DMP400003335	GO:0004386	MF
PGSC0003DMP400003335	GO:0005524	MF
PGSC0003DMP400003335	GO:0008270	MF
PGSC0003DMP400003336	GO:0003677	MF
PGSC0003DMP400003336	GO:0004386	MF
PGSC0003DMP400003336	GO:0005524	MF
PGSC0003DMP400003336	GO:0008270	MF
PGSC0003DMP400003337	GO:0003677	MF
PGSC0003DMP400003337	GO:0004386	MF
PGSC0003DMP400003337	GO:0005524	MF
PGSC0003DMP400003337	GO:0008270	MF
PGSC0003DMP400003339	GO:0003723	MF
PGSC0003DMP400003339	GO:0003964	MF
PGSC0003DMP400003340	GO:0003824	MF
PGSC0003DMP400003342	GO:0003824	MF
PGSC0003DMP400003343	GO:0003824	MF
PGSC0003DMP400003348	GO:0005515	MF
PGSC0003DMP400003357	GO:0005509	MF
PGSC0003DMP400003357	GO:0005544	MF
PGSC0003DMP400003358	GO:0005509	MF
PGSC0003DMP400003358	GO:0005544	MF
PGSC0003DMP400003364	GO:0030170	MF
PGSC0003DMP400003385	GO:0022857	MF
PGSC0003DMP400003387	GO:0022857	MF
PGSC0003DMP400003393	GO:0009055	MF
PGSC0003DMP400003393	GO:0016705	MF
PGSC0003DMP400003393	GO:0020037	MF
PGSC0003DMP400003394	GO:0009055	MF
PGSC0003DMP400003394	GO:0016705	MF
PGSC0003DMP400003394	GO:0020037	MF
PGSC0003DMP400003395	GO:0009055	MF
PGSC0003DMP400003395	GO:0016705	MF
PGSC0003DMP400003395	GO:0020037	MF
PGSC0003DMP400003403	GO:0015238	MF
PGSC0003DMP400003403	GO:0015297	MF
PGSC0003DMP400003471	GO:0000287	MF
PGSC0003DMP400003471	GO:0010333	MF
PGSC0003DMP400003472	GO:0000287	MF
PGSC0003DMP400003472	GO:0010333	MF
PGSC0003DMP400003473	GO:0000287	MF
PGSC0003DMP400003473	GO:0010333	MF
PGSC0003DMP400003474	GO:0000287	MF
PGSC0003DMP400003474	GO:0010333	MF
PGSC0003DMP400003475	GO:0000287	MF
PGSC0003DMP400003475	GO:0010333	MF
PGSC0003DMP400003477	GO:0000287	MF
PGSC0003DMP400003477	GO:0010333	MF
PGSC0003DMP400003478	GO:0000287	MF
PGSC0003DMP400003478	GO:0010333	MF
PGSC0003DMP400003479	GO:0010333	MF
PGSC0003DMP400003480	GO:0010333	MF
PGSC0003DMP400003481	GO:0010333	MF
PGSC0003DMP400003482	GO:0000287	MF
PGSC0003DMP400003482	GO:0010333	MF
PGSC0003DMP400003483	GO:0000287	MF
PGSC0003DMP400003483	GO:0010333	MF
PGSC0003DMP400003484	GO:0000287	MF
PGSC0003DMP400003484	GO:0010333	MF
PGSC0003DMP400003506	GO:0005515	MF
PGSC0003DMP400003507	GO:0005515	MF
PGSC0003DMP400003509	GO:0005515	MF
PGSC0003DMP400003519	GO:0009055	MF
PGSC0003DMP400003519	GO:0016705	MF
PGSC0003DMP400003519	GO:0020037	MF
PGSC0003DMP400003520	GO:0009055	MF
PGSC0003DMP400003520	GO:0016705	MF
PGSC0003DMP400003520	GO:0020037	MF
PGSC0003DMP400003521	GO:0009055	MF
PGSC0003DMP400003521	GO:0016705	MF
PGSC0003DMP400003521	GO:0020037	MF
PGSC0003DMP400003523	GO:0005509	MF
PGSC0003DMP400003523	GO:0005544	MF
PGSC0003DMP400003524	GO:0005515	MF
PGSC0003DMP400003527	GO:0005515	MF
PGSC0003DMP400003530	GO:0005524	MF
PGSC0003DMP400003530	GO:0016887	MF
PGSC0003DMP400003531	GO:0005524	MF
PGSC0003DMP400003531	GO:0016887	MF
PGSC0003DMP400003546	GO:0045156	MF
PGSC0003DMP400003549	GO:0005506	MF
PGSC0003DMP400003549	GO:0016787	MF
PGSC0003DMP400003549	GO:0050113	MF
PGSC0003DMP400003550	GO:0016787	MF
PGSC0003DMP400003551	GO:0016787	MF
PGSC0003DMP400003553	GO:0016491	MF
PGSC0003DMP400003554	GO:0016491	MF
PGSC0003DMP400003554	GO:0050660	MF
PGSC0003DMP400003556	GO:0005524	MF
PGSC0003DMP400003556	GO:0043531	MF
PGSC0003DMP400003559	GO:0005524	MF
PGSC0003DMP400003559	GO:0043531	MF
PGSC0003DMP400003560	GO:0005524	MF
PGSC0003DMP400003560	GO:0043531	MF
PGSC0003DMP400003561	GO:0005524	MF
PGSC0003DMP400003561	GO:0043531	MF
PGSC0003DMP400003562	GO:0005524	MF
PGSC0003DMP400003562	GO:0043531	MF
PGSC0003DMP400003564	GO:0031072	MF
PGSC0003DMP400003564	GO:0051082	MF
PGSC0003DMP400003565	GO:0031072	MF
PGSC0003DMP400003565	GO:0051082	MF
PGSC0003DMP400003567	GO:0009055	MF
PGSC0003DMP400003567	GO:0015035	MF
PGSC0003DMP400003570	GO:0000287	MF
PGSC0003DMP400003570	GO:0008253	MF
PGSC0003DMP400003571	GO:0000287	MF
PGSC0003DMP400003571	GO:0008253	MF
PGSC0003DMP400003572	GO:0000287	MF
PGSC0003DMP400003572	GO:0008253	MF
PGSC0003DMP400003573	GO:0000287	MF
PGSC0003DMP400003573	GO:0008253	MF
PGSC0003DMP400003574	GO:0005524	MF
PGSC0003DMP400003574	GO:0043531	MF
PGSC0003DMP400003575	GO:0005524	MF
PGSC0003DMP400003575	GO:0043531	MF
PGSC0003DMP400003576	GO:0005524	MF
PGSC0003DMP400003576	GO:0043531	MF
PGSC0003DMP400003578	GO:0005524	MF
PGSC0003DMP400003578	GO:0043531	MF
PGSC0003DMP400003579	GO:0005524	MF
PGSC0003DMP400003579	GO:0043531	MF
PGSC0003DMP400003580	GO:0005524	MF
PGSC0003DMP400003580	GO:0043531	MF
PGSC0003DMP400003582	GO:0005524	MF
PGSC0003DMP400003582	GO:0043531	MF
PGSC0003DMP400003592	GO:0008375	MF
PGSC0003DMP400003593	GO:0008375	MF
PGSC0003DMP400003598	GO:0005524	MF
PGSC0003DMP400003599	GO:0045156	MF
PGSC0003DMP400003602	GO:0003864	MF
PGSC0003DMP400003603	GO:0003864	MF
PGSC0003DMP400003604	GO:0003864	MF
PGSC0003DMP400003605	GO:0004672	MF
PGSC0003DMP400003605	GO:0005515	MF
PGSC0003DMP400003605	GO:0005524	MF
PGSC0003DMP400003606	GO:0003677	MF
PGSC0003DMP400003612	GO:0004672	MF
PGSC0003DMP400003612	GO:0005524	MF
PGSC0003DMP400003612	GO:0005529	MF
PGSC0003DMP400003615	GO:0016884	MF
PGSC0003DMP400003616	GO:0016884	MF
PGSC0003DMP400003617	GO:0016884	MF
PGSC0003DMP400003624	GO:0003824	MF
PGSC0003DMP400003625	GO:0003824	MF
PGSC0003DMP400003631	GO:0003777	MF
PGSC0003DMP400003631	GO:0005524	MF
PGSC0003DMP400003632	GO:0003777	MF
PGSC0003DMP400003632	GO:0005524	MF
PGSC0003DMP400003633	GO:0003777	MF
PGSC0003DMP400003633	GO:0005524	MF
PGSC0003DMP400003649	GO:0016769	MF
PGSC0003DMP400003649	GO:0016829	MF
PGSC0003DMP400003649	GO:0030170	MF
PGSC0003DMP400003650	GO:0004672	MF
PGSC0003DMP400003650	GO:0005524	MF
PGSC0003DMP400003652	GO:0003700	MF
PGSC0003DMP400003654	GO:0004612	MF
PGSC0003DMP400003654	GO:0005524	MF
PGSC0003DMP400003655	GO:0004612	MF
PGSC0003DMP400003655	GO:0005524	MF
PGSC0003DMP400003658	GO:0004672	MF
PGSC0003DMP400003658	GO:0005524	MF
PGSC0003DMP400003659	GO:0004190	MF
PGSC0003DMP400003660	GO:0004190	MF
PGSC0003DMP400003664	GO:0016747	MF
PGSC0003DMP400003665	GO:0016747	MF
PGSC0003DMP400003668	GO:0003702	MF
PGSC0003DMP400003676	GO:0030528	MF
[truncated: 55,039 more rows]
