# Supplementary material for: Evaluation and integration of functional annotation pipelines for newly sequenced organisms: the potato genome as a test case
Source: BMC Plant Biol. 2014 Dec 5;14:329. doi: 10.1186/s12870-014-0329-9 (PMC4274702; doi:10.1186/s12870-014-0329-9)
Supplement: Additional file 6: Table S5. — Tri_BLAST PGSC pipeline output. [file 12870_2014_329_MOESM6_ESM.xls]

Supplemental Table 5. Tri_BLAST PGSC pipeline output
Gene	GO_term	GO_term_type
PGSC0003DMP400000004	GO:0005381	MF
PGSC0003DMP400000010	GO:0005524	MF
PGSC0003DMP400000010	GO:0016887	MF
PGSC0003DMP400000010	GO:0046872	MF
PGSC0003DMP400000016	GO:0003723	MF
PGSC0003DMP400000027	GO:0003677	MF
PGSC0003DMP400000027	GO:0003700	MF
PGSC0003DMP400000029	GO:0003677	MF
PGSC0003DMP400000029	GO:0003700	MF
PGSC0003DMP400000033	GO:0047262	MF
PGSC0003DMP400000035	GO:0045544	MF
PGSC0003DMP400000035	GO:0005506	MF
PGSC0003DMP400000035	GO:0016216	MF
PGSC0003DMP400000039	GO:0045735	MF
PGSC0003DMP400000040	GO:0003860	MF
PGSC0003DMP400000045	GO:0045735	MF
PGSC0003DMP400000046	GO:0003860	MF
PGSC0003DMP400000053	GO:0005524	MF
PGSC0003DMP400000053	GO:0008568	MF
PGSC0003DMP400000056	GO:0008831	MF
PGSC0003DMP400000056	GO:0048270	MF
PGSC0003DMP400000056	GO:0000166	MF
PGSC0003DMP400000058	GO:0004471	MF
PGSC0003DMP400000058	GO:0016619	MF
PGSC0003DMP400000058	GO:0046872	MF
PGSC0003DMP400000058	GO:0051287	MF
PGSC0003DMP400000059	GO:0047501	MF
PGSC0003DMP400000059	GO:0000166	MF
PGSC0003DMP400000066	GO:0008106	MF
PGSC0003DMP400000066	GO:0000166	MF
PGSC0003DMP400000068	GO:0047501	MF
PGSC0003DMP400000068	GO:0000166	MF
PGSC0003DMP400000069	GO:0003723	MF
PGSC0003DMP400000069	GO:0070990	MF
PGSC0003DMP400000071	GO:0003989	MF
PGSC0003DMP400000071	GO:0005524	MF
PGSC0003DMP400000076	GO:0003682	MF
PGSC0003DMP400000076	GO:0003677	MF
PGSC0003DMP400000077	GO:0008466	MF
PGSC0003DMP400000081	GO:0005509	MF
PGSC0003DMP400000095	GO:0047617	MF
PGSC0003DMP400000096	GO:0046872	MF
PGSC0003DMP400000096	GO:0004806	MF
PGSC0003DMP400000102	GO:0005089	MF
PGSC0003DMP400000107	GO:0005524	MF
PGSC0003DMP400000107	GO:0004674	MF
PGSC0003DMP400000107	GO:0004842	MF
PGSC0003DMP400000112	GO:0015250	MF
PGSC0003DMP400000113	GO:0090447	MF
PGSC0003DMP400000113	GO:0016791	MF
PGSC0003DMP400000115	GO:0005315	MF
PGSC0003DMP400000117	GO:0004124	MF
PGSC0003DMP400000117	GO:0050017	MF
PGSC0003DMP400000117	GO:0016740	MF
PGSC0003DMP400000126	GO:0005524	MF
PGSC0003DMP400000126	GO:0003677	MF
PGSC0003DMP400000126	GO:0004386	MF
PGSC0003DMP400000127	GO:0005524	MF
PGSC0003DMP400000127	GO:0003677	MF
PGSC0003DMP400000127	GO:0004386	MF
PGSC0003DMP400000138	GO:0005524	MF
PGSC0003DMP400000138	GO:0004674	MF
PGSC0003DMP400000144	GO:0005524	MF
PGSC0003DMP400000144	GO:0004707	MF
PGSC0003DMP400000146	GO:0016758	MF
PGSC0003DMP400000147	GO:0016758	MF
PGSC0003DMP400000148	GO:0016758	MF
PGSC0003DMP400000151	GO:0003677	MF
PGSC0003DMP400000151	GO:0003700	MF
PGSC0003DMP400000156	GO:0043565	MF
PGSC0003DMP400000156	GO:0003700	MF
PGSC0003DMP400000159	GO:0004177	MF
PGSC0003DMP400000167	GO:0008270	MF
PGSC0003DMP400000169	GO:0008168	MF
PGSC0003DMP400000173	GO:0043169	MF
PGSC0003DMP400000173	GO:0004568	MF
PGSC0003DMP400000174	GO:0043169	MF
PGSC0003DMP400000174	GO:0004568	MF
PGSC0003DMP400000181	GO:0004381	MF
PGSC0003DMP400000190	GO:0004842	MF
PGSC0003DMP400000199	GO:0003743	MF
PGSC0003DMP400000201	GO:0043565	MF
PGSC0003DMP400000201	GO:0003700	MF
PGSC0003DMP400000203	GO:0030246	MF
PGSC0003DMP400000203	GO:0047938	MF
PGSC0003DMP400000206	GO:0005524	MF
PGSC0003DMP400000206	GO:0004842	MF
PGSC0003DMP400000207	GO:0003677	MF
PGSC0003DMP400000207	GO:0003700	MF
PGSC0003DMP400000209	GO:0016530	MF
PGSC0003DMP400000209	GO:0005215	MF
PGSC0003DMP400000212	GO:0005524	MF
PGSC0003DMP400000212	GO:0008020	MF
PGSC0003DMP400000212	GO:0000155	MF
PGSC0003DMP400000212	GO:0004674	MF
PGSC0003DMP400000215	GO:0070566	MF
PGSC0003DMP400000215	GO:0080123	MF
PGSC0003DMP400000225	GO:0005524	MF
PGSC0003DMP400000225	GO:0008026	MF
PGSC0003DMP400000225	GO:0003723	MF
PGSC0003DMP400000230	GO:0050253	MF
PGSC0003DMP400000230	GO:0004806	MF
PGSC0003DMP400000235	GO:0033835	MF
PGSC0003DMP400000239	GO:0003677	MF
PGSC0003DMP400000240	GO:0003677	MF
PGSC0003DMP400000246	GO:0004144	MF
PGSC0003DMP400000246	GO:0047196	MF
PGSC0003DMP400000249	GO:0004144	MF
PGSC0003DMP400000249	GO:0047196	MF
PGSC0003DMP400000251	GO:0004144	MF
PGSC0003DMP400000251	GO:0047196	MF
PGSC0003DMP400000254	GO:0004430	MF
PGSC0003DMP400000259	GO:0008565	MF
PGSC0003DMP400000262	GO:0003677	MF
PGSC0003DMP400000262	GO:0003700	MF
PGSC0003DMP400000264	GO:0003700	MF
PGSC0003DMP400000266	GO:0003677	MF
PGSC0003DMP400000266	GO:0008270	MF
PGSC0003DMP400000267	GO:0005216	MF
PGSC0003DMP400000268	GO:0005524	MF
PGSC0003DMP400000268	GO:0004674	MF
PGSC0003DMP400000269	GO:0005524	MF
PGSC0003DMP400000269	GO:0005388	MF
PGSC0003DMP400000269	GO:0046872	MF
PGSC0003DMP400000271	GO:0005525	MF
PGSC0003DMP400000277	GO:0020037	MF
PGSC0003DMP400000278	GO:0003735	MF
PGSC0003DMP400000281	GO:0005096	MF
PGSC0003DMP400000290	GO:0016279	MF
PGSC0003DMP400000292	GO:0070290	MF
PGSC0003DMP400000292	GO:0005546	MF
PGSC0003DMP400000292	GO:0004630	MF
PGSC0003DMP400000294	GO:0004252	MF
PGSC0003DMP400000295	GO:0004252	MF
PGSC0003DMP400000297	GO:0003677	MF
PGSC0003DMP400000297	GO:0003700	MF
PGSC0003DMP400000301	GO:0005524	MF
PGSC0003DMP400000301	GO:0046872	MF
PGSC0003DMP400000301	GO:0004652	MF
PGSC0003DMP400000301	GO:0003723	MF
PGSC0003DMP400000303	GO:0080030	MF
PGSC0003DMP400000303	GO:0080032	MF
PGSC0003DMP400000303	GO:0080031	MF
PGSC0003DMP400000303	GO:0050253	MF
PGSC0003DMP400000304	GO:0005524	MF
PGSC0003DMP400000304	GO:0004674	MF
PGSC0003DMP400000309	GO:0005507	MF
PGSC0003DMP400000309	GO:0009055	MF
PGSC0003DMP400000323	GO:0047364	MF
PGSC0003DMP400000324	GO:0009055	MF
PGSC0003DMP400000324	GO:0020037	MF
PGSC0003DMP400000324	GO:0004497	MF
PGSC0003DMP400000324	GO:0016705	MF
PGSC0003DMP400000325	GO:0009055	MF
PGSC0003DMP400000325	GO:0020037	MF
PGSC0003DMP400000325	GO:0004497	MF
PGSC0003DMP400000325	GO:0016705	MF
PGSC0003DMP400000326	GO:0009055	MF
PGSC0003DMP400000326	GO:0020037	MF
PGSC0003DMP400000326	GO:0004497	MF
PGSC0003DMP400000326	GO:0016705	MF
PGSC0003DMP400000327	GO:0009055	MF
PGSC0003DMP400000327	GO:0020037	MF
PGSC0003DMP400000327	GO:0004497	MF
PGSC0003DMP400000327	GO:0016705	MF
PGSC0003DMP400000328	GO:0009055	MF
PGSC0003DMP400000328	GO:0020037	MF
PGSC0003DMP400000328	GO:0004497	MF
PGSC0003DMP400000328	GO:0016705	MF
PGSC0003DMP400000337	GO:0046481	MF
PGSC0003DMP400000338	GO:0004477	MF
PGSC0003DMP400000338	GO:0004488	MF
PGSC0003DMP400000338	GO:0000166	MF
PGSC0003DMP400000339	GO:0000166	MF
PGSC0003DMP400000339	GO:0015299	MF
PGSC0003DMP400000341	GO:0003677	MF
PGSC0003DMP400000343	GO:0008270	MF
PGSC0003DMP400000352	GO:0048032	MF
PGSC0003DMP400000354	GO:0003680	MF
PGSC0003DMP400000354	GO:0003690	MF
PGSC0003DMP400000360	GO:0008703	MF
PGSC0003DMP400000360	GO:0008835	MF
PGSC0003DMP400000360	GO:0050661	MF
PGSC0003DMP400000360	GO:0008270	MF
PGSC0003DMP400000362	GO:0047617	MF
PGSC0003DMP400000362	GO:0004091	MF
PGSC0003DMP400000362	GO:0033882	MF
PGSC0003DMP400000365	GO:0003723	MF
PGSC0003DMP400000366	GO:0003735	MF
PGSC0003DMP400000367	GO:0016161	MF
PGSC0003DMP400000367	GO:0043169	MF
PGSC0003DMP400000367	GO:0003700	MF
PGSC0003DMP400000370	GO:0016707	MF
PGSC0003DMP400000370	GO:0005506	MF
PGSC0003DMP400000370	GO:0016702	MF
PGSC0003DMP400000371	GO:0001104	MF
PGSC0003DMP400000377	GO:0005524	MF
PGSC0003DMP400000382	GO:0005524	MF
PGSC0003DMP400000382	GO:0004842	MF
PGSC0003DMP400000384	GO:0003677	MF
PGSC0003DMP400000386	GO:0005524	MF
PGSC0003DMP400000386	GO:0005516	MF
PGSC0003DMP400000386	GO:0004674	MF
PGSC0003DMP400000387	GO:0016874	MF
PGSC0003DMP400000387	GO:0008270	MF
PGSC0003DMP400000404	GO:0000293	MF
PGSC0003DMP400000404	GO:0046872	MF
PGSC0003DMP400000405	GO:0005524	MF
PGSC0003DMP400000405	GO:0004674	MF
PGSC0003DMP400000406	GO:0004650	MF
PGSC0003DMP400000410	GO:0005524	MF
PGSC0003DMP400000410	GO:0004143	MF
PGSC0003DMP400000410	GO:0046872	MF
PGSC0003DMP400000411	GO:0003682	MF
PGSC0003DMP400000411	GO:0003677	MF
PGSC0003DMP400000411	GO:0003700	MF
PGSC0003DMP400000412	GO:0048037	MF
PGSC0003DMP400000412	GO:0000166	MF
PGSC0003DMP400000412	GO:0016616	MF
PGSC0003DMP400000412	GO:0042803	MF
PGSC0003DMP400000417	GO:0016847	MF
PGSC0003DMP400000417	GO:0030170	MF
PGSC0003DMP400000418	GO:0004842	MF
PGSC0003DMP400000418	GO:0008270	MF
PGSC0003DMP400000431	GO:0047617	MF
PGSC0003DMP400000431	GO:0004091	MF
PGSC0003DMP400000431	GO:0033882	MF
PGSC0003DMP400000446	GO:0016788	MF
PGSC0003DMP400000447	GO:0017091	MF
PGSC0003DMP400000450	GO:0005338	MF
PGSC0003DMP400000450	GO:0015136	MF
PGSC0003DMP400000450	GO:0005351	MF
PGSC0003DMP400000451	GO:0005509	MF
PGSC0003DMP400000453	GO:0043565	MF
PGSC0003DMP400000453	GO:0003700	MF
PGSC0003DMP400000454	GO:0003682	MF
PGSC0003DMP400000454	GO:0003677	MF
PGSC0003DMP400000454	GO:0003700	MF
PGSC0003DMP400000455	GO:0003677	MF
PGSC0003DMP400000459	GO:0010427	MF
PGSC0003DMP400000459	GO:0042803	MF
PGSC0003DMP400000459	GO:0004872	MF
PGSC0003DMP400000463	GO:0005524	MF
PGSC0003DMP400000463	GO:0008026	MF
PGSC0003DMP400000463	GO:0003723	MF
PGSC0003DMP400000465	GO:0005524	MF
PGSC0003DMP400000465	GO:0004467	MF
PGSC0003DMP400000466	GO:0030552	MF
PGSC0003DMP400000466	GO:0030553	MF
PGSC0003DMP400000466	GO:0005221	MF
PGSC0003DMP400000467	GO:0008289	MF
PGSC0003DMP400000468	GO:0008270	MF
PGSC0003DMP400000471	GO:0030247	MF
PGSC0003DMP400000471	GO:0008270	MF
PGSC0003DMP400000479	GO:0004144	MF
PGSC0003DMP400000479	GO:0047196	MF
PGSC0003DMP400000483	GO:0005525	MF
PGSC0003DMP400000483	GO:0003924	MF
PGSC0003DMP400000486	GO:0004842	MF
PGSC0003DMP400000486	GO:0008270	MF
PGSC0003DMP400000488	GO:0004190	MF
PGSC0003DMP400000488	GO:0003677	MF
PGSC0003DMP400000489	GO:0003677	MF
PGSC0003DMP400000489	GO:0003700	MF
PGSC0003DMP400000501	GO:0005524	MF
PGSC0003DMP400000501	GO:0050201	MF
PGSC0003DMP400000501	GO:0047341	MF
PGSC0003DMP400000501	GO:0046872	MF
PGSC0003DMP400000506	GO:0000166	MF
PGSC0003DMP400000506	GO:0003723	MF
PGSC0003DMP400000510	GO:0004842	MF
PGSC0003DMP400000513	GO:0005524	MF
PGSC0003DMP400000513	GO:0042623	MF
PGSC0003DMP400000514	GO:0009055	MF
PGSC0003DMP400000514	GO:0020037	MF
PGSC0003DMP400000514	GO:0004497	MF
PGSC0003DMP400000514	GO:0016705	MF
PGSC0003DMP400000516	GO:0003825	MF
PGSC0003DMP400000519	GO:0003700	MF
PGSC0003DMP400000519	GO:0000976	MF
PGSC0003DMP400000543	GO:0030786	MF
PGSC0003DMP400000543	GO:0008171	MF
PGSC0003DMP400000544	GO:0008270	MF
PGSC0003DMP400000545	GO:0003677	MF
PGSC0003DMP400000545	GO:0003700	MF
PGSC0003DMP400000549	GO:0005524	MF
PGSC0003DMP400000549	GO:0004708	MF
PGSC0003DMP400000549	GO:0004674	MF
PGSC0003DMP400000551	GO:0004144	MF
PGSC0003DMP400000556	GO:0019139	MF
PGSC0003DMP400000556	GO:0050660	MF
PGSC0003DMP400000556	GO:0008131	MF
PGSC0003DMP400000556	GO:0008762	MF
PGSC0003DMP400000558	GO:0003824	MF
PGSC0003DMP400000558	GO:0003677	MF
PGSC0003DMP400000558	GO:0008270	MF
PGSC0003DMP400000562	GO:0043565	MF
PGSC0003DMP400000562	GO:0003700	MF
PGSC0003DMP400000562	GO:0044212	MF
PGSC0003DMP400000562	GO:0008270	MF
PGSC0003DMP400000565	GO:0009001	MF
PGSC0003DMP400000572	GO:0016847	MF
PGSC0003DMP400000572	GO:0030170	MF
PGSC0003DMP400000574	GO:0003735	MF
PGSC0003DMP400000578	GO:0050113	MF
PGSC0003DMP400000578	GO:0005506	MF
PGSC0003DMP400000580	GO:0003840	MF
PGSC0003DMP400000580	GO:0016787	MF
PGSC0003DMP400000581	GO:0046872	MF
PGSC0003DMP400000581	GO:0004222	MF
PGSC0003DMP400000581	GO:0008121	MF
PGSC0003DMP400000586	GO:0045330	MF
PGSC0003DMP400000586	GO:0030599	MF
PGSC0003DMP400000588	GO:0005524	MF
PGSC0003DMP400000588	GO:0008865	MF
PGSC0003DMP400000588	GO:0004340	MF
PGSC0003DMP400000594	GO:0043399	MF
PGSC0003DMP400000597	GO:0005524	MF
PGSC0003DMP400000597	GO:0004674	MF
PGSC0003DMP400000599	GO:0005524	MF
PGSC0003DMP400000599	GO:0004674	MF
PGSC0003DMP400000601	GO:0008270	MF
PGSC0003DMP400000602	GO:0004462	MF
PGSC0003DMP400000602	GO:0046872	MF
PGSC0003DMP400000603	GO:0005215	MF
PGSC0003DMP400000605	GO:0005525	MF
PGSC0003DMP400000609	GO:0005524	MF
PGSC0003DMP400000609	GO:0019912	MF
PGSC0003DMP400000609	GO:0004693	MF
PGSC0003DMP400000609	GO:0008353	MF
PGSC0003DMP400000613	GO:0046872	MF
PGSC0003DMP400000613	GO:0003700	MF
PGSC0003DMP400000621	GO:0005524	MF
PGSC0003DMP400000621	GO:0017111	MF
PGSC0003DMP400000631	GO:0004029	MF
PGSC0003DMP400000631	GO:0050269	MF
PGSC0003DMP400000633	GO:0008060	MF
PGSC0003DMP400000633	GO:0008270	MF
PGSC0003DMP400000634	GO:0001104	MF
PGSC0003DMP400000641	GO:0005524	MF
PGSC0003DMP400000641	GO:0004467	MF
PGSC0003DMP400000644	GO:0005524	MF
PGSC0003DMP400000644	GO:0000287	MF
PGSC0003DMP400000644	GO:0004674	MF
PGSC0003DMP400000646	GO:0046872	MF
PGSC0003DMP400000646	GO:0004518	MF
PGSC0003DMP400000649	GO:0016853	MF
PGSC0003DMP400000649	GO:0016705	MF
PGSC0003DMP400000652	GO:0019139	MF
PGSC0003DMP400000652	GO:0050660	MF
PGSC0003DMP400000652	GO:0008131	MF
PGSC0003DMP400000652	GO:0008762	MF
PGSC0003DMP400000654	GO:0003743	MF
PGSC0003DMP400000655	GO:0005524	MF
PGSC0003DMP400000655	GO:0004088	MF
PGSC0003DMP400000657	GO:0016491	MF
PGSC0003DMP400000661	GO:0004565	MF
PGSC0003DMP400000661	GO:0043169	MF
PGSC0003DMP400000664	GO:0003682	MF
PGSC0003DMP400000664	GO:0003677	MF
PGSC0003DMP400000670	GO:0008780	MF
PGSC0003DMP400000672	GO:0015297	MF
PGSC0003DMP400000675	GO:0008469	MF
PGSC0003DMP400000677	GO:0000166	MF
PGSC0003DMP400000677	GO:0003723	MF
PGSC0003DMP400000681	GO:0003735	MF
PGSC0003DMP400000684	GO:0004222	MF
PGSC0003DMP400000684	GO:0008270	MF
PGSC0003DMP400000685	GO:0010179	MF
PGSC0003DMP400000691	GO:0003682	MF
PGSC0003DMP400000691	GO:0003677	MF
PGSC0003DMP400000691	GO:0003700	MF
PGSC0003DMP400000692	GO:0003677	MF
PGSC0003DMP400000692	GO:0003700	MF
PGSC0003DMP400000692	GO:0008270	MF
PGSC0003DMP400000695	GO:0004439	MF
PGSC0003DMP400000695	GO:0004725	MF
PGSC0003DMP400000695	GO:0008138	MF
PGSC0003DMP400000696	GO:0005524	MF
PGSC0003DMP400000696	GO:0046933	MF
PGSC0003DMP400000696	GO:0046961	MF
PGSC0003DMP400000698	GO:0043169	MF
PGSC0003DMP400000698	GO:0042973	MF
PGSC0003DMP400000699	GO:0004814	MF
PGSC0003DMP400000699	GO:0005524	MF
PGSC0003DMP400000705	GO:0046872	MF
PGSC0003DMP400000705	GO:0004181	MF
PGSC0003DMP400000707	GO:0005524	MF
PGSC0003DMP400000707	GO:0004674	MF
PGSC0003DMP400000707	GO:0004714	MF
PGSC0003DMP400000708	GO:0020037	MF
PGSC0003DMP400000711	GO:0004473	MF
PGSC0003DMP400000711	GO:0016619	MF
PGSC0003DMP400000711	GO:0046872	MF
PGSC0003DMP400000711	GO:0051287	MF
PGSC0003DMP400000717	GO:0003723	MF
PGSC0003DMP400000717	GO:0003968	MF
PGSC0003DMP400000723	GO:0003723	MF
PGSC0003DMP400000723	GO:0003968	MF
PGSC0003DMP400000727	GO:0042974	MF
PGSC0003DMP400000727	GO:0046332	MF
PGSC0003DMP400000727	GO:0003713	MF
PGSC0003DMP400000727	GO:0003714	MF
PGSC0003DMP400000727	GO:0042809	MF
PGSC0003DMP400000728	GO:0003677	MF
PGSC0003DMP400000728	GO:0003700	MF
PGSC0003DMP400000730	GO:0016757	MF
PGSC0003DMP400000731	GO:0005354	MF
PGSC0003DMP400000731	GO:0015293	MF
PGSC0003DMP400000732	GO:0003677	MF
PGSC0003DMP400000736	GO:0003677	MF
PGSC0003DMP400000741	GO:0005524	MF
PGSC0003DMP400000741	GO:0004674	MF
PGSC0003DMP400000747	GO:0003700	MF
PGSC0003DMP400000750	GO:0018812	MF
PGSC0003DMP400000750	GO:0003857	MF
PGSC0003DMP400000750	GO:0008692	MF
PGSC0003DMP400000750	GO:0050662	MF
PGSC0003DMP400000750	GO:0004165	MF
PGSC0003DMP400000750	GO:0004300	MF
PGSC0003DMP400000750	GO:0003729	MF
PGSC0003DMP400000750	GO:0000166	MF
PGSC0003DMP400000753	GO:0005089	MF
PGSC0003DMP400000754	GO:0008236	MF
PGSC0003DMP400000755	GO:0005524	MF
PGSC0003DMP400000755	GO:0004674	MF
PGSC0003DMP400000756	GO:0043565	MF
PGSC0003DMP400000756	GO:0003700	MF
PGSC0003DMP400000759	GO:0005524	MF
PGSC0003DMP400000762	GO:0005199	MF
PGSC0003DMP400000764	GO:0004190	MF
PGSC0003DMP400000764	GO:0005524	MF
PGSC0003DMP400000764	GO:0003677	MF
PGSC0003DMP400000764	GO:0003887	MF
PGSC0003DMP400000764	GO:0004523	MF
PGSC0003DMP400000764	GO:0003723	MF
PGSC0003DMP400000764	GO:0003964	MF
PGSC0003DMP400000764	GO:0008270	MF
PGSC0003DMP400000765	GO:0016874	MF
PGSC0003DMP400000765	GO:0008270	MF
PGSC0003DMP400000768	GO:0008289	MF
PGSC0003DMP400000776	GO:0004842	MF
PGSC0003DMP400000783	GO:0005524	MF
PGSC0003DMP400000791	GO:0050662	MF
PGSC0003DMP400000791	GO:0000166	MF
PGSC0003DMP400000791	GO:0048040	MF
PGSC0003DMP400000792	GO:0003677	MF
PGSC0003DMP400000796	GO:0004553	MF
PGSC0003DMP400000796	GO:0016762	MF
PGSC0003DMP400000797	GO:0019843	MF
PGSC0003DMP400000801	GO:0003723	MF
PGSC0003DMP400000806	GO:0015020	MF
PGSC0003DMP400000819	GO:0046872	MF
PGSC0003DMP400000819	GO:0004784	MF
PGSC0003DMP400000821	GO:0003676	MF
PGSC0003DMP400000821	GO:0003700	MF
PGSC0003DMP400000821	GO:0008270	MF
PGSC0003DMP400000822	GO:0003676	MF
PGSC0003DMP400000822	GO:0008270	MF
PGSC0003DMP400000823	GO:0003677	MF
PGSC0003DMP400000824	GO:0003677	MF
PGSC0003DMP400000824	GO:0004842	MF
PGSC0003DMP400000824	GO:0008270	MF
PGSC0003DMP400000831	GO:0004185	MF
PGSC0003DMP400000835	GO:0009055	MF
PGSC0003DMP400000835	GO:0033772	MF
PGSC0003DMP400000835	GO:0020037	MF
PGSC0003DMP400000847	GO:0004190	MF
PGSC0003DMP400000852	GO:0047634	MF
PGSC0003DMP400000854	GO:0050403	MF
PGSC0003DMP400000855	GO:0050403	MF
PGSC0003DMP400000857	GO:0050662	MF
PGSC0003DMP400000857	GO:0016742	MF
PGSC0003DMP400000857	GO:0000166	MF
PGSC0003DMP400000857	GO:0016491	MF
PGSC0003DMP400000859	GO:0004871	MF
PGSC0003DMP400000866	GO:0005524	MF
PGSC0003DMP400000866	GO:0004674	MF
PGSC0003DMP400000866	GO:0004842	MF
PGSC0003DMP400000868	GO:0005524	MF
PGSC0003DMP400000870	GO:0004842	MF
PGSC0003DMP400000870	GO:0008270	MF
PGSC0003DMP400000873	GO:0003677	MF
PGSC0003DMP400000873	GO:0008270	MF
PGSC0003DMP400000877	GO:0005524	MF
PGSC0003DMP400000880	GO:0003677	MF
PGSC0003DMP400000880	GO:0003700	MF
PGSC0003DMP400000881	GO:0003677	MF
PGSC0003DMP400000881	GO:0003700	MF
PGSC0003DMP400000884	GO:0004185	MF
PGSC0003DMP400000894	GO:0005525	MF
PGSC0003DMP400000897	GO:0005524	MF
PGSC0003DMP400000897	GO:0003677	MF
PGSC0003DMP400000897	GO:0003910	MF
PGSC0003DMP400000897	GO:0046872	MF
PGSC0003DMP400000901	GO:0019843	MF
PGSC0003DMP400000901	GO:0003735	MF
PGSC0003DMP400000902	GO:0051537	MF
PGSC0003DMP400000902	GO:0010277	MF
PGSC0003DMP400000902	GO:0046872	MF
PGSC0003DMP400000902	GO:0032441	MF
PGSC0003DMP400000902	GO:0016630	MF
PGSC0003DMP400000904	GO:0016538	MF
PGSC0003DMP400000905	GO:0005524	MF
PGSC0003DMP400000905	GO:0008026	MF
PGSC0003DMP400000905	GO:0003677	MF
PGSC0003DMP400000905	GO:0008270	MF
PGSC0003DMP400000906	GO:0008270	MF
PGSC0003DMP400000909	GO:0000166	MF
PGSC0003DMP400000909	GO:0003723	MF
PGSC0003DMP400000910	GO:0015095	MF
PGSC0003DMP400000915	GO:0003677	MF
PGSC0003DMP400000916	GO:0016788	MF
PGSC0003DMP400000918	GO:0008374	MF
PGSC0003DMP400000918	GO:0046027	MF
PGSC0003DMP400000921	GO:0015185	MF
PGSC0003DMP400000927	GO:0046872	MF
PGSC0003DMP400000927	GO:0051266	MF
PGSC0003DMP400000929	GO:0005524	MF
PGSC0003DMP400000929	GO:0008026	MF
PGSC0003DMP400000929	GO:0003676	MF
PGSC0003DMP400000932	GO:0005524	MF
PGSC0003DMP400000932	GO:0008026	MF
PGSC0003DMP400000932	GO:0003676	MF
PGSC0003DMP400000939	GO:0004450	MF
PGSC0003DMP400000939	GO:0000287	MF
PGSC0003DMP400000939	GO:0051287	MF
PGSC0003DMP400000942	GO:0009055	MF
PGSC0003DMP400000942	GO:0015035	MF
PGSC0003DMP400000943	GO:0016429	MF
PGSC0003DMP400000946	GO:0015121	MF
PGSC0003DMP400000946	GO:0015120	MF
PGSC0003DMP400000947	GO:0003682	MF
PGSC0003DMP400000947	GO:0003677	MF
PGSC0003DMP400000948	GO:0050660	MF
PGSC0003DMP400000948	GO:0016656	MF
PGSC0003DMP400000951	GO:0003735	MF
PGSC0003DMP400000952	GO:0003735	MF
PGSC0003DMP400000954	GO:0005524	MF
PGSC0003DMP400000954	GO:0003677	MF
PGSC0003DMP400000954	GO:0004674	MF
PGSC0003DMP400000961	GO:0005524	MF
PGSC0003DMP400000961	GO:0015662	MF
PGSC0003DMP400000961	GO:0000287	MF
PGSC0003DMP400000961	GO:0004012	MF
PGSC0003DMP400000965	GO:0004089	MF
PGSC0003DMP400000965	GO:0008270	MF
PGSC0003DMP400000966	GO:0004252	MF
PGSC0003DMP400000967	GO:0004527	MF
PGSC0003DMP400000967	GO:0003676	MF
PGSC0003DMP400000967	GO:0003700	MF
PGSC0003DMP400000968	GO:0008863	MF
PGSC0003DMP400000968	GO:0051287	MF
PGSC0003DMP400000968	GO:0016616	MF
PGSC0003DMP400000969	GO:0046872	MF
PGSC0003DMP400000969	GO:0008081	MF
PGSC0003DMP400000969	GO:0003723	MF
PGSC0003DMP400000970	GO:0046872	MF
PGSC0003DMP400000970	GO:0008081	MF
PGSC0003DMP400000971	GO:0042803	MF
PGSC0003DMP400000971	GO:0003700	MF
PGSC0003DMP400000971	GO:0000976	MF
PGSC0003DMP400000975	GO:0005524	MF
PGSC0003DMP400000975	GO:0004674	MF
PGSC0003DMP400000976	GO:0015079	MF
PGSC0003DMP400000994	GO:0020037	MF
PGSC0003DMP400000994	GO:0016702	MF
PGSC0003DMP400000994	GO:0004601	MF
PGSC0003DMP400000994	GO:0004666	MF
PGSC0003DMP400000996	GO:0020037	MF
PGSC0003DMP400000996	GO:0016702	MF
PGSC0003DMP400000996	GO:0004601	MF
PGSC0003DMP400000996	GO:0004666	MF
PGSC0003DMP400001000	GO:0020037	MF
PGSC0003DMP400001000	GO:0016702	MF
PGSC0003DMP400001000	GO:0004601	MF
PGSC0003DMP400001000	GO:0004666	MF
PGSC0003DMP400001011	GO:0016740	MF
PGSC0003DMP400001013	GO:0001104	MF
PGSC0003DMP400001015	GO:0020037	MF
PGSC0003DMP400001015	GO:0004601	MF
PGSC0003DMP400001016	GO:0008270	MF
PGSC0003DMP400001018	GO:0047274	MF
PGSC0003DMP400001023	GO:0005524	MF
PGSC0003DMP400001023	GO:0004674	MF
PGSC0003DMP400001026	GO:0000175	MF
PGSC0003DMP400001026	GO:0004654	MF
PGSC0003DMP400001026	GO:0003723	MF
PGSC0003DMP400001028	GO:0005524	MF
PGSC0003DMP400001028	GO:0008026	MF
PGSC0003DMP400001028	GO:0003723	MF
PGSC0003DMP400001029	GO:0005524	MF
PGSC0003DMP400001029	GO:0004674	MF
PGSC0003DMP400001030	GO:0005506	MF
PGSC0003DMP400001030	GO:0042586	MF
PGSC0003DMP400001032	GO:0043169	MF
PGSC0003DMP400001032	GO:0042973	MF
PGSC0003DMP400001035	GO:0016621	MF
PGSC0003DMP400001035	GO:0050662	MF
PGSC0003DMP400001035	GO:0000166	MF
PGSC0003DMP400001044	GO:0046872	MF
PGSC0003DMP400001044	GO:0004660	MF
PGSC0003DMP400001053	GO:0003755	MF
PGSC0003DMP400001057	GO:0051119	MF
PGSC0003DMP400001061	GO:0004029	MF
PGSC0003DMP400001066	GO:0030552	MF
PGSC0003DMP400001066	GO:0030553	MF
PGSC0003DMP400001066	GO:0005216	MF
PGSC0003DMP400001068	GO:0004842	MF
PGSC0003DMP400001074	GO:0008270	MF
PGSC0003DMP400001075	GO:0009055	MF
PGSC0003DMP400001075	GO:0020037	MF
PGSC0003DMP400001075	GO:0004497	MF
PGSC0003DMP400001075	GO:0016705	MF
PGSC0003DMP400001078	GO:0005525	MF
PGSC0003DMP400001084	GO:0005524	MF
PGSC0003DMP400001084	GO:0005525	MF
PGSC0003DMP400001084	GO:0008728	MF
PGSC0003DMP400001084	GO:0016301	MF
PGSC0003DMP400001088	GO:0005524	MF
PGSC0003DMP400001088	GO:0004674	MF
PGSC0003DMP400001095	GO:0005253	MF
PGSC0003DMP400001101	GO:0003690	MF
PGSC0003DMP400001108	GO:0005509	MF
PGSC0003DMP400001114	GO:0003677	MF
PGSC0003DMP400001114	GO:0003700	MF
PGSC0003DMP400001116	GO:0046872	MF
PGSC0003DMP400001122	GO:0020037	MF
PGSC0003DMP400001122	GO:0004601	MF
PGSC0003DMP400001124	GO:0047763	MF
PGSC0003DMP400001125	GO:0003677	MF
PGSC0003DMP400001129	GO:0009055	MF
PGSC0003DMP400001129	GO:0020037	MF
PGSC0003DMP400001129	GO:0004497	MF
PGSC0003DMP400001129	GO:0016705	MF
PGSC0003DMP400001130	GO:0009055	MF
PGSC0003DMP400001130	GO:0020037	MF
PGSC0003DMP400001130	GO:0004497	MF
PGSC0003DMP400001130	GO:0016705	MF
PGSC0003DMP400001134	GO:0022891	MF
PGSC0003DMP400001136	GO:0050897	MF
PGSC0003DMP400001136	GO:0009055	MF
PGSC0003DMP400001136	GO:0008137	MF
PGSC0003DMP400001167	GO:0005524	MF
PGSC0003DMP400001167	GO:0030246	MF
PGSC0003DMP400001167	GO:0004674	MF
PGSC0003DMP400001172	GO:0031418	MF
PGSC0003DMP400001172	GO:0046872	MF
PGSC0003DMP400001172	GO:0045486	MF
PGSC0003DMP400001172	GO:0016702	MF
PGSC0003DMP400001176	GO:0000156	MF
PGSC0003DMP400001177	GO:0004252	MF
PGSC0003DMP400001178	GO:0004252	MF
PGSC0003DMP400001181	GO:0004252	MF
PGSC0003DMP400001182	GO:0004252	MF
PGSC0003DMP400001189	GO:0009815	MF
PGSC0003DMP400001189	GO:0005507	MF
PGSC0003DMP400001189	GO:0031418	MF
PGSC0003DMP400001189	GO:0016706	MF
PGSC0003DMP400001190	GO:0045431	MF
PGSC0003DMP400001190	GO:0031418	MF
PGSC0003DMP400001190	GO:0046872	MF
PGSC0003DMP400001190	GO:0045486	MF
PGSC0003DMP400001190	GO:0016702	MF
PGSC0003DMP400001193	GO:0045431	MF
PGSC0003DMP400001193	GO:0031418	MF
PGSC0003DMP400001193	GO:0046872	MF
PGSC0003DMP400001193	GO:0045486	MF
PGSC0003DMP400001193	GO:0016702	MF
PGSC0003DMP400001194	GO:0045544	MF
PGSC0003DMP400001194	GO:0005506	MF
PGSC0003DMP400001194	GO:0016216	MF
PGSC0003DMP400001196	GO:0009815	MF
PGSC0003DMP400001196	GO:0005507	MF
PGSC0003DMP400001196	GO:0031418	MF
PGSC0003DMP400001196	GO:0016706	MF
PGSC0003DMP400001200	GO:0009815	MF
PGSC0003DMP400001200	GO:0031418	MF
PGSC0003DMP400001200	GO:0046872	MF
PGSC0003DMP400001200	GO:0016706	MF
PGSC0003DMP400001201	GO:0009815	MF
PGSC0003DMP400001201	GO:0031418	MF
PGSC0003DMP400001201	GO:0046872	MF
PGSC0003DMP400001201	GO:0016706	MF
PGSC0003DMP400001202	GO:0003677	MF
PGSC0003DMP400001202	GO:0003700	MF
PGSC0003DMP400001206	GO:0003677	MF
PGSC0003DMP400001206	GO:0003700	MF
PGSC0003DMP400001208	GO:0005086	MF
PGSC0003DMP400001208	GO:0004842	MF
PGSC0003DMP400001214	GO:0003677	MF
PGSC0003DMP400001214	GO:0003700	MF
PGSC0003DMP400001214	GO:0008270	MF
PGSC0003DMP400001215	GO:0008270	MF
PGSC0003DMP400001219	GO:0004650	MF
PGSC0003DMP400001227	GO:0005509	MF
PGSC0003DMP400001227	GO:0070290	MF
PGSC0003DMP400001227	GO:0004630	MF
PGSC0003DMP400001235	GO:0008327	MF
PGSC0003DMP400001237	GO:0005507	MF
PGSC0003DMP400001237	GO:0009055	MF
PGSC0003DMP400001238	GO:0005507	MF
PGSC0003DMP400001238	GO:0009055	MF
PGSC0003DMP400001242	GO:0008312	MF
PGSC0003DMP400001242	GO:0005525	MF
PGSC0003DMP400001242	GO:0003924	MF
PGSC0003DMP400001253	GO:0047689	MF
PGSC0003DMP400001263	GO:0043565	MF
PGSC0003DMP400001263	GO:0003700	MF
PGSC0003DMP400001265	GO:0004871	MF
PGSC0003DMP400001266	GO:0016717	MF
PGSC0003DMP400001272	GO:0005524	MF
PGSC0003DMP400001272	GO:0004715	MF
PGSC0003DMP400001281	GO:0008061	MF
PGSC0003DMP400001281	GO:0004568	MF
PGSC0003DMP400001286	GO:0016844	MF
PGSC0003DMP400001287	GO:0009055	MF
PGSC0003DMP400001287	GO:0020037	MF
PGSC0003DMP400001287	GO:0004497	MF
PGSC0003DMP400001287	GO:0016705	MF
PGSC0003DMP400001288	GO:0005524	MF
PGSC0003DMP400001288	GO:0003677	MF
PGSC0003DMP400001288	GO:0004715	MF
PGSC0003DMP400001288	GO:0004674	MF
PGSC0003DMP400001290	GO:0047632	MF
PGSC0003DMP400001290	GO:0004668	MF
PGSC0003DMP400001291	GO:0030515	MF
PGSC0003DMP400001295	GO:0046872	MF
PGSC0003DMP400001295	GO:0004721	MF
PGSC0003DMP400001305	GO:0009055	MF
PGSC0003DMP400001305	GO:0003756	MF
PGSC0003DMP400001305	GO:0015035	MF
PGSC0003DMP400001306	GO:0033549	MF
PGSC0003DMP400001306	GO:0004725	MF
PGSC0003DMP400001306	GO:0008138	MF
PGSC0003DMP400001309	GO:0005545	MF
PGSC0003DMP400001313	GO:0004364	MF
PGSC0003DMP400001315	GO:0008810	MF
PGSC0003DMP400001318	GO:0015293	MF
PGSC0003DMP400001319	GO:0003872	MF
PGSC0003DMP400001319	GO:0005524	MF
PGSC0003DMP400001319	GO:0047334	MF
PGSC0003DMP400001320	GO:0003729	MF
PGSC0003DMP400001320	GO:0000166	MF
PGSC0003DMP400001320	GO:0008266	MF
PGSC0003DMP400001327	GO:0032454	MF
PGSC0003DMP400001327	GO:0005506	MF
PGSC0003DMP400001327	GO:0035064	MF
PGSC0003DMP400001327	GO:0016702	MF
PGSC0003DMP400001327	GO:0008270	MF
PGSC0003DMP400001331	GO:0005524	MF
PGSC0003DMP400001331	GO:0004674	MF
PGSC0003DMP400001333	GO:0003725	MF
PGSC0003DMP400001333	GO:0046872	MF
PGSC0003DMP400001333	GO:0004525	MF
PGSC0003DMP400001335	GO:0003725	MF
PGSC0003DMP400001335	GO:0046872	MF
PGSC0003DMP400001335	GO:0004525	MF
PGSC0003DMP400001339	GO:0008191	MF
PGSC0003DMP400001340	GO:0008234	MF
PGSC0003DMP400001340	GO:0004221	MF
PGSC0003DMP400001341	GO:0008234	MF
PGSC0003DMP400001341	GO:0004221	MF
PGSC0003DMP400001342	GO:0043565	MF
PGSC0003DMP400001342	GO:0003700	MF
PGSC0003DMP400001343	GO:0004518	MF
PGSC0003DMP400001345	GO:0005507	MF
PGSC0003DMP400001345	GO:0052716	MF
PGSC0003DMP400001347	GO:0016788	MF
PGSC0003DMP400001349	GO:0016788	MF
PGSC0003DMP400001350	GO:0003735	MF
PGSC0003DMP400001351	GO:0004842	MF
PGSC0003DMP400001351	GO:0008270	MF
PGSC0003DMP400001352	GO:0043169	MF
PGSC0003DMP400001352	GO:0042973	MF
PGSC0003DMP400001358	GO:0005215	MF
PGSC0003DMP400001367	GO:0020037	MF
PGSC0003DMP400001367	GO:0004601	MF
PGSC0003DMP400001368	GO:0020037	MF
PGSC0003DMP400001368	GO:0004601	MF
PGSC0003DMP400001369	GO:0008266	MF
PGSC0003DMP400001369	GO:0008601	MF
PGSC0003DMP400001374	GO:0003682	MF
PGSC0003DMP400001374	GO:0003677	MF
PGSC0003DMP400001374	GO:0008270	MF
PGSC0003DMP400001376	GO:0005524	MF
PGSC0003DMP400001376	GO:0004674	MF
PGSC0003DMP400001377	GO:0005198	MF
PGSC0003DMP400001381	GO:0008565	MF
PGSC0003DMP400001384	GO:0000166	MF
PGSC0003DMP400001384	GO:0003723	MF
PGSC0003DMP400001385	GO:0003682	MF
PGSC0003DMP400001385	GO:0003677	MF
PGSC0003DMP400001387	GO:0004742	MF
PGSC0003DMP400001390	GO:0003677	MF
PGSC0003DMP400001390	GO:0003700	MF
PGSC0003DMP400001391	GO:0045330	MF
PGSC0003DMP400001391	GO:0030599	MF
PGSC0003DMP400001402	GO:0008525	MF
PGSC0003DMP400001402	GO:0008526	MF
PGSC0003DMP400001403	GO:0005525	MF
PGSC0003DMP400001405	GO:0004871	MF
PGSC0003DMP400001406	GO:0043169	MF
PGSC0003DMP400001406	GO:0042973	MF
PGSC0003DMP400001410	GO:0005524	MF
PGSC0003DMP400001410	GO:0004674	MF
PGSC0003DMP400001412	GO:0051539	MF
PGSC0003DMP400001412	GO:0009055	MF
PGSC0003DMP400001412	GO:0046872	MF
PGSC0003DMP400001412	GO:0008137	MF
PGSC0003DMP400001414	GO:0044212	MF
PGSC0003DMP400001419	GO:0005524	MF
PGSC0003DMP400001419	GO:0004674	MF
PGSC0003DMP400001422	GO:0003682	MF
PGSC0003DMP400001422	GO:0003677	MF
PGSC0003DMP400001425	GO:0016787	MF
PGSC0003DMP400001429	GO:0005524	MF
PGSC0003DMP400001429	GO:0008878	MF
PGSC0003DMP400001431	GO:0004146	MF
PGSC0003DMP400001431	GO:0004799	MF
PGSC0003DMP400001433	GO:0008836	MF
PGSC0003DMP400001436	GO:0008525	MF
PGSC0003DMP400001436	GO:0008526	MF
PGSC0003DMP400001439	GO:0030552	MF
PGSC0003DMP400001439	GO:0030553	MF
PGSC0003DMP400001439	GO:0005249	MF
PGSC0003DMP400001440	GO:0009055	MF
PGSC0003DMP400001440	GO:0020037	MF
PGSC0003DMP400001440	GO:0016709	MF
PGSC0003DMP400001441	GO:0009055	MF
PGSC0003DMP400001441	GO:0020037	MF
PGSC0003DMP400001441	GO:0016709	MF
PGSC0003DMP400001442	GO:0009055	MF
PGSC0003DMP400001442	GO:0020037	MF
PGSC0003DMP400001442	GO:0016709	MF
PGSC0003DMP400001443	GO:0009055	MF
PGSC0003DMP400001443	GO:0020037	MF
PGSC0003DMP400001443	GO:0016709	MF
PGSC0003DMP400001445	GO:0009055	MF
PGSC0003DMP400001445	GO:0020037	MF
PGSC0003DMP400001445	GO:0016709	MF
PGSC0003DMP400001446	GO:0009055	MF
PGSC0003DMP400001446	GO:0020037	MF
PGSC0003DMP400001446	GO:0016709	MF
PGSC0003DMP400001447	GO:0009055	MF
PGSC0003DMP400001447	GO:0020037	MF
PGSC0003DMP400001447	GO:0016709	MF
PGSC0003DMP400001448	GO:0003843	MF
PGSC0003DMP400001449	GO:0009055	MF
PGSC0003DMP400001449	GO:0020037	MF
PGSC0003DMP400001449	GO:0016709	MF
PGSC0003DMP400001453	GO:0005524	MF
PGSC0003DMP400001453	GO:0004709	MF
PGSC0003DMP400001457	GO:0004647	MF
PGSC0003DMP400001461	GO:0005524	MF
PGSC0003DMP400001461	GO:0005509	MF
PGSC0003DMP400001461	GO:0004674	MF
PGSC0003DMP400001462	GO:0016298	MF
PGSC0003DMP400001462	GO:0080031	MF
PGSC0003DMP400001463	GO:0016298	MF
PGSC0003DMP400001463	GO:0080031	MF
PGSC0003DMP400001464	GO:0016298	MF
PGSC0003DMP400001464	GO:0080031	MF
PGSC0003DMP400001466	GO:0009055	MF
PGSC0003DMP400001466	GO:0020037	MF
PGSC0003DMP400001466	GO:0016709	MF
PGSC0003DMP400001468	GO:0009055	MF
PGSC0003DMP400001468	GO:0020037	MF
PGSC0003DMP400001468	GO:0016709	MF
PGSC0003DMP400001472	GO:0005507	MF
PGSC0003DMP400001472	GO:0016491	MF
PGSC0003DMP400001478	GO:0016787	MF
PGSC0003DMP400001478	GO:0045735	MF
PGSC0003DMP400001479	GO:0016787	MF
PGSC0003DMP400001479	GO:0045735	MF
PGSC0003DMP400001480	GO:0047560	MF
PGSC0003DMP400001480	GO:0000166	MF
PGSC0003DMP400001487	GO:0000166	MF
PGSC0003DMP400001487	GO:0003723	MF
PGSC0003DMP400001490	GO:0005199	MF
PGSC0003DMP400001491	GO:0005199	MF
PGSC0003DMP400001493	GO:0005199	MF
PGSC0003DMP400001495	GO:0005199	MF
PGSC0003DMP400001500	GO:0004398	MF
PGSC0003DMP400001500	GO:0030170	MF
PGSC0003DMP400001503	GO:0003677	MF
PGSC0003DMP400001503	GO:0003700	MF
PGSC0003DMP400001503	GO:0008270	MF
PGSC0003DMP400001505	GO:0005524	MF
PGSC0003DMP400001505	GO:0016887	MF
PGSC0003DMP400001509	GO:0005524	MF
PGSC0003DMP400001509	GO:0030246	MF
PGSC0003DMP400001509	GO:0004674	MF
PGSC0003DMP400001513	GO:0004842	MF
PGSC0003DMP400001515	GO:0005086	MF
PGSC0003DMP400001515	GO:0004842	MF
PGSC0003DMP400001517	GO:0003700	MF
PGSC0003DMP400001517	GO:0008270	MF
PGSC0003DMP400001525	GO:0010295	MF
PGSC0003DMP400001525	GO:0009055	MF
PGSC0003DMP400001525	GO:0020037	MF
PGSC0003DMP400001527	GO:0043565	MF
PGSC0003DMP400001527	GO:0003700	MF
PGSC0003DMP400001529	GO:0042803	MF
PGSC0003DMP400001530	GO:0046872	MF
PGSC0003DMP400001530	GO:0016491	MF
PGSC0003DMP400001539	GO:0004190	MF
PGSC0003DMP400001542	GO:0008270	MF
PGSC0003DMP400001544	GO:0003677	MF
PGSC0003DMP400001544	GO:0003700	MF
PGSC0003DMP400001546	GO:0005524	MF
PGSC0003DMP400001546	GO:0004674	MF
PGSC0003DMP400001547	GO:0003677	MF
PGSC0003DMP400001547	GO:0003700	MF
PGSC0003DMP400001548	GO:0004177	MF
PGSC0003DMP400001548	GO:0046872	MF
PGSC0003DMP400001548	GO:0008235	MF
PGSC0003DMP400001550	GO:0043531	MF
PGSC0003DMP400001550	GO:0005524	MF
PGSC0003DMP400001553	GO:0043531	MF
PGSC0003DMP400001553	GO:0005524	MF
PGSC0003DMP400001553	GO:0046872	MF
PGSC0003DMP400001556	GO:0043531	MF
PGSC0003DMP400001556	GO:0005524	MF
PGSC0003DMP400001559	GO:0003677	MF
PGSC0003DMP400001559	GO:0003713	MF
PGSC0003DMP400001566	GO:0046872	MF
PGSC0003DMP400001566	GO:0016491	MF
PGSC0003DMP400001567	GO:0005524	MF
PGSC0003DMP400001567	GO:0016887	MF
PGSC0003DMP400001569	GO:0003677	MF
PGSC0003DMP400001569	GO:0003700	MF
PGSC0003DMP400001571	GO:0003677	MF
PGSC0003DMP400001571	GO:0003700	MF
PGSC0003DMP400001572	GO:0033788	MF
PGSC0003DMP400001572	GO:0000166	MF
PGSC0003DMP400001573	GO:0003677	MF
PGSC0003DMP400001573	GO:0003700	MF
PGSC0003DMP400001574	GO:0047262	MF
PGSC0003DMP400001575	GO:0003682	MF
PGSC0003DMP400001575	GO:0003677	MF
PGSC0003DMP400001575	GO:0000156	MF
PGSC0003DMP400001575	GO:0003700	MF
PGSC0003DMP400001578	GO:0033612	MF
PGSC0003DMP400001590	GO:0004842	MF
PGSC0003DMP400001592	GO:0004842	MF
PGSC0003DMP400001594	GO:0008171	MF
PGSC0003DMP400001605	GO:0008252	MF
PGSC0003DMP400001618	GO:0008171	MF
PGSC0003DMP400001619	GO:0030766	MF
PGSC0003DMP400001619	GO:0008171	MF
PGSC0003DMP400001619	GO:0042803	MF
PGSC0003DMP400001622	GO:0046872	MF
PGSC0003DMP400001622	GO:0003676	MF
PGSC0003DMP400001622	GO:0004523	MF
PGSC0003DMP400001623	GO:0005524	MF
PGSC0003DMP400001623	GO:0004674	MF
PGSC0003DMP400001633	GO:0046872	MF
PGSC0003DMP400001633	GO:0030570	MF
PGSC0003DMP400001637	GO:0004185	MF
PGSC0003DMP400001641	GO:0004185	MF
PGSC0003DMP400001644	GO:0003824	MF
PGSC0003DMP400001646	GO:0005460	MF
PGSC0003DMP400001648	GO:0003700	MF
PGSC0003DMP400001648	GO:0000976	MF
PGSC0003DMP400001650	GO:0015288	MF
PGSC0003DMP400001650	GO:0008308	MF
PGSC0003DMP400001653	GO:0009055	MF
PGSC0003DMP400001653	GO:0020037	MF
PGSC0003DMP400001653	GO:0016709	MF
PGSC0003DMP400001655	GO:0009055	MF
PGSC0003DMP400001655	GO:0020037	MF
PGSC0003DMP400001655	GO:0047059	MF
PGSC0003DMP400001656	GO:0009055	MF
PGSC0003DMP400001656	GO:0020037	MF
PGSC0003DMP400001656	GO:0047059	MF
PGSC0003DMP400001657	GO:0005524	MF
PGSC0003DMP400001657	GO:0004674	MF
PGSC0003DMP400001662	GO:0003755	MF
PGSC0003DMP400001663	GO:0003735	MF
PGSC0003DMP400001665	GO:0005524	MF
PGSC0003DMP400001665	GO:0042626	MF
PGSC0003DMP400001673	GO:0000166	MF
PGSC0003DMP400001673	GO:0016491	MF
PGSC0003DMP400001684	GO:0003677	MF
PGSC0003DMP400001684	GO:0003700	MF
PGSC0003DMP400001685	GO:0043531	MF
PGSC0003DMP400001685	GO:0005524	MF
PGSC0003DMP400001686	GO:0043531	MF
PGSC0003DMP400001686	GO:0005524	MF
PGSC0003DMP400001687	GO:0005524	MF
PGSC0003DMP400001687	GO:0005509	MF
PGSC0003DMP400001687	GO:0004683	MF
PGSC0003DMP400001692	GO:0005524	MF
PGSC0003DMP400001692	GO:0004467	MF
PGSC0003DMP400001693	GO:0008097	MF
PGSC0003DMP400001693	GO:0003735	MF
PGSC0003DMP400001694	GO:0020037	MF
PGSC0003DMP400001694	GO:0016688	MF
PGSC0003DMP400001698	GO:0051537	MF
PGSC0003DMP400001698	GO:0010277	MF
PGSC0003DMP400001698	GO:0005506	MF
PGSC0003DMP400001698	GO:0016705	MF
PGSC0003DMP400001703	GO:0042834	MF
PGSC0003DMP400001717	GO:0004527	MF
PGSC0003DMP400001717	GO:0004540	MF
PGSC0003DMP400001717	GO:0003723	MF
PGSC0003DMP400001720	GO:0016874	MF
PGSC0003DMP400001720	GO:0008270	MF
PGSC0003DMP400001722	GO:0004046	MF
PGSC0003DMP400001722	GO:0046872	MF
PGSC0003DMP400001722	GO:0008237	MF
PGSC0003DMP400001723	GO:0003677	MF
PGSC0003DMP400001723	GO:0003700	MF
PGSC0003DMP400001728	GO:0008658	MF
PGSC0003DMP400001728	GO:0008233	MF
PGSC0003DMP400001728	GO:0016763	MF
PGSC0003DMP400001729	GO:0016740	MF
PGSC0003DMP400001732	GO:0005524	MF
PGSC0003DMP400001732	GO:0005516	MF
PGSC0003DMP400001732	GO:0004674	MF
PGSC0003DMP400001745	GO:0016308	MF
PGSC0003DMP400001745	GO:0051015	MF
PGSC0003DMP400001745	GO:0003785	MF
PGSC0003DMP400001745	GO:0005524	MF
PGSC0003DMP400001751	GO:0003682	MF
PGSC0003DMP400001751	GO:0003677	MF
PGSC0003DMP400001751	GO:0003700	MF
PGSC0003DMP400001753	GO:1901149	MF
PGSC0003DMP400001758	GO:0004386	MF
PGSC0003DMP400001760	GO:0005509	MF
PGSC0003DMP400001764	GO:0043531	MF
PGSC0003DMP400001764	GO:0005524	MF
PGSC0003DMP400001769	GO:0008137	MF
PGSC0003DMP400001774	GO:0016757	MF
PGSC0003DMP400001777	GO:0004650	MF
PGSC0003DMP400001780	GO:0030145	MF
PGSC0003DMP400001780	GO:0004619	MF
PGSC0003DMP400001782	GO:0020037	MF
PGSC0003DMP400001792	GO:0008408	MF
PGSC0003DMP400001792	GO:0003676	MF
PGSC0003DMP400001792	GO:0000166	MF
PGSC0003DMP400001804	GO:0004306	MF
PGSC0003DMP400001815	GO:0016853	MF
PGSC0003DMP400001816	GO:0016853	MF
PGSC0003DMP400001818	GO:0043169	MF
PGSC0003DMP400001818	GO:0019156	MF
PGSC0003DMP400001820	GO:0000166	MF
PGSC0003DMP400001825	GO:0052623	MF
PGSC0003DMP400001825	GO:0009824	MF
PGSC0003DMP400001825	GO:0005524	MF
PGSC0003DMP400001825	GO:0052622	MF
PGSC0003DMP400001828	GO:0003677	MF
PGSC0003DMP400001828	GO:0003700	MF
PGSC0003DMP400001840	GO:0004842	MF
PGSC0003DMP400001846	GO:0003723	MF
PGSC0003DMP400001846	GO:0003735	MF
PGSC0003DMP400001860	GO:0005507	MF
PGSC0003DMP400001860	GO:0016491	MF
PGSC0003DMP400001861	GO:0045300	MF
PGSC0003DMP400001861	GO:0046914	MF
PGSC0003DMP400001864	GO:0016597	MF
PGSC0003DMP400001864	GO:0004070	MF
PGSC0003DMP400001870	GO:0042802	MF
PGSC0003DMP400001871	GO:0016627	MF
PGSC0003DMP400001873	GO:0003865	MF
PGSC0003DMP400001873	GO:0047751	MF
PGSC0003DMP400001873	GO:0050213	MF
PGSC0003DMP400001874	GO:0003865	MF
PGSC0003DMP400001874	GO:0047751	MF
PGSC0003DMP400001874	GO:0050213	MF
PGSC0003DMP400001876	GO:0003713	MF
PGSC0003DMP400001885	GO:0005524	MF
PGSC0003DMP400001885	GO:0005509	MF
PGSC0003DMP400001885	GO:0004674	MF
PGSC0003DMP400001887	GO:0034023	MF
PGSC0003DMP400001887	GO:0005524	MF
PGSC0003DMP400001887	GO:0046872	MF
PGSC0003DMP400001887	GO:0004638	MF
PGSC0003DMP400001890	GO:0005524	MF
PGSC0003DMP400001890	GO:0004674	MF
PGSC0003DMP400001891	GO:0016788	MF
PGSC0003DMP400001898	GO:0009055	MF
PGSC0003DMP400001898	GO:0020037	MF
PGSC0003DMP400001904	GO:0008422	MF
PGSC0003DMP400001904	GO:0004348	MF
PGSC0003DMP400001915	GO:0003684	MF
PGSC0003DMP400001915	GO:0003887	MF
PGSC0003DMP400001915	GO:0046872	MF
PGSC0003DMP400001916	GO:0003684	MF
PGSC0003DMP400001916	GO:0003887	MF
PGSC0003DMP400001916	GO:0046872	MF
PGSC0003DMP400001921	GO:0005524	MF
PGSC0003DMP400001921	GO:0046933	MF
PGSC0003DMP400001921	GO:0008553	MF
PGSC0003DMP400001922	GO:0004427	MF
PGSC0003DMP400001922	GO:0046872	MF
PGSC0003DMP400001922	GO:0016791	MF
PGSC0003DMP400001924	GO:0005524	MF
PGSC0003DMP400001924	GO:0004675	MF
PGSC0003DMP400001945	GO:0045735	MF
PGSC0003DMP400001948	GO:0004372	MF
PGSC0003DMP400001948	GO:0008266	MF
PGSC0003DMP400001948	GO:0030170	MF
PGSC0003DMP400001951	GO:0005507	MF
PGSC0003DMP400001951	GO:0009055	MF
PGSC0003DMP400001956	GO:0015152	MF
PGSC0003DMP400001956	GO:0005315	MF
PGSC0003DMP400001956	GO:0015120	MF
PGSC0003DMP400001956	GO:0071917	MF
PGSC0003DMP400001962	GO:0005097	MF
PGSC0003DMP400001967	GO:0004834	MF
PGSC0003DMP400001969	GO:0045735	MF
PGSC0003DMP400001970	GO:0005525	MF
PGSC0003DMP400001970	GO:0003924	MF
PGSC0003DMP400001973	GO:0016303	MF
PGSC0003DMP400001973	GO:0005524	MF
PGSC0003DMP400001973	GO:0008144	MF
PGSC0003DMP400001973	GO:0004674	MF
PGSC0003DMP400001973	GO:0000975	MF
PGSC0003DMP400001975	GO:0033807	MF
PGSC0003DMP400001977	GO:0005524	MF
PGSC0003DMP400001977	GO:0005516	MF
PGSC0003DMP400001977	GO:0004674	MF
PGSC0003DMP400001978	GO:0009055	MF
PGSC0003DMP400001978	GO:0020037	MF
PGSC0003DMP400001978	GO:0016705	MF
PGSC0003DMP400001978	GO:0008395	MF
PGSC0003DMP400001981	GO:0016874	MF
PGSC0003DMP400001981	GO:0008270	MF
PGSC0003DMP400001984	GO:0003677	MF
PGSC0003DMP400001985	GO:0005242	MF
PGSC0003DMP400001988	GO:0008233	MF
PGSC0003DMP400001992	GO:0008601	MF
PGSC0003DMP400001999	GO:0016790	MF
PGSC0003DMP400002001	GO:0008271	MF
PGSC0003DMP400002001	GO:0015293	MF
PGSC0003DMP400002002	GO:0005199	MF
PGSC0003DMP400002005	GO:0016747	MF
PGSC0003DMP400002006	GO:0016747	MF
PGSC0003DMP400002008	GO:0009055	MF
PGSC0003DMP400002008	GO:0020037	MF
PGSC0003DMP400002008	GO:0047987	MF
PGSC0003DMP400002008	GO:0004497	MF
PGSC0003DMP400002008	GO:0016705	MF
PGSC0003DMP400002011	GO:0008915	MF
PGSC0003DMP400002016	GO:0043531	MF
PGSC0003DMP400002016	GO:0005524	MF
PGSC0003DMP400002017	GO:0015078	MF
PGSC0003DMP400002017	GO:0016787	MF
PGSC0003DMP400002018	GO:0005524	MF
PGSC0003DMP400002018	GO:0003918	MF
PGSC0003DMP400002018	GO:0003917	MF
PGSC0003DMP400002030	GO:0005524	MF
PGSC0003DMP400002030	GO:0004674	MF
PGSC0003DMP400002031	GO:0047893	MF
PGSC0003DMP400002031	GO:0080043	MF
PGSC0003DMP400002031	GO:0080046	MF
PGSC0003DMP400002031	GO:0080044	MF
PGSC0003DMP400002033	GO:0046872	MF
PGSC0003DMP400002033	GO:0004721	MF
PGSC0003DMP400002041	GO:0009055	MF
PGSC0003DMP400002041	GO:0020037	MF
PGSC0003DMP400002041	GO:0004497	MF
PGSC0003DMP400002041	GO:0016705	MF
PGSC0003DMP400002042	GO:0015485	MF
PGSC0003DMP400002042	GO:0005215	MF
PGSC0003DMP400002043	GO:0005507	MF
PGSC0003DMP400002043	GO:0009055	MF
PGSC0003DMP400002043	GO:0050660	MF
PGSC0003DMP400002047	GO:0005524	MF
PGSC0003DMP400002047	GO:0008026	MF
PGSC0003DMP400002047	GO:0003723	MF
PGSC0003DMP400002048	GO:0042392	MF
PGSC0003DMP400002058	GO:0008324	MF
PGSC0003DMP400002068	GO:0008565	MF
PGSC0003DMP400002073	GO:0000166	MF
PGSC0003DMP400002073	GO:0004729	MF
PGSC0003DMP400002076	GO:0016746	MF
PGSC0003DMP400002076	GO:0008270	MF
PGSC0003DMP400002077	GO:0003677	MF
PGSC0003DMP400002081	GO:0045439	MF
PGSC0003DMP400002081	GO:0030170	MF
PGSC0003DMP400002084	GO:0005524	MF
PGSC0003DMP400002092	GO:0003677	MF
PGSC0003DMP400002095	GO:0003723	MF
PGSC0003DMP400002095	GO:0003735	MF
PGSC0003DMP400002096	GO:0003899	MF
PGSC0003DMP400002096	GO:0003723	MF
PGSC0003DMP400002096	GO:0003697	MF
PGSC0003DMP400002098	GO:0004605	MF
PGSC0003DMP400002100	GO:0003723	MF
PGSC0003DMP400002105	GO:0003723	MF
PGSC0003DMP400002105	GO:0003964	MF
PGSC0003DMP400002114	GO:0003677	MF
PGSC0003DMP400002114	GO:0003700	MF
PGSC0003DMP400002116	GO:0009055	MF
PGSC0003DMP400002116	GO:0020037	MF
PGSC0003DMP400002116	GO:0004497	MF
PGSC0003DMP400002116	GO:0016705	MF
PGSC0003DMP400002117	GO:0015112	MF
PGSC0003DMP400002124	GO:0005524	MF
PGSC0003DMP400002125	GO:0009055	MF
PGSC0003DMP400002125	GO:0020037	MF
PGSC0003DMP400002125	GO:0047987	MF
PGSC0003DMP400002125	GO:0004497	MF
PGSC0003DMP400002125	GO:0016705	MF
PGSC0003DMP400002126	GO:0008234	MF
PGSC0003DMP400002136	GO:0008060	MF
PGSC0003DMP400002136	GO:0008270	MF
PGSC0003DMP400002138	GO:0003680	MF
PGSC0003DMP400002138	GO:0003690	MF
PGSC0003DMP400002142	GO:0003677	MF
PGSC0003DMP400002142	GO:0003700	MF
PGSC0003DMP400002145	GO:0003723	MF
PGSC0003DMP400002145	GO:0003964	MF
PGSC0003DMP400002160	GO:0010296	MF
PGSC0003DMP400002162	GO:0046872	MF
PGSC0003DMP400002162	GO:0016491	MF
PGSC0003DMP400002164	GO:0005262	MF
PGSC0003DMP400002165	GO:0004842	MF
PGSC0003DMP400002165	GO:0008270	MF
PGSC0003DMP400002168	GO:0047262	MF
PGSC0003DMP400002170	GO:0005524	MF
PGSC0003DMP400002170	GO:0004674	MF
PGSC0003DMP400002175	GO:0003723	MF
PGSC0003DMP400002176	GO:0000166	MF
PGSC0003DMP400002176	GO:0003723	MF
PGSC0003DMP400002179	GO:0045330	MF
PGSC0003DMP400002179	GO:0004857	MF
PGSC0003DMP400002179	GO:0030599	MF
PGSC0003DMP400002186	GO:0004190	MF
PGSC0003DMP400002186	GO:0045735	MF
PGSC0003DMP400002197	GO:0005509	MF
PGSC0003DMP400002199	GO:0003859	MF
PGSC0003DMP400002200	GO:0016788	MF
PGSC0003DMP400002202	GO:0008422	MF
PGSC0003DMP400002202	GO:0043169	MF
PGSC0003DMP400002203	GO:0033907	MF
PGSC0003DMP400002203	GO:0004565	MF
PGSC0003DMP400002203	GO:0080083	MF
PGSC0003DMP400002203	GO:0080079	MF
PGSC0003DMP400002203	GO:0042973	MF
PGSC0003DMP400002203	GO:0046872	MF
PGSC0003DMP400002205	GO:0001872	MF
PGSC0003DMP400002208	GO:0008168	MF
PGSC0003DMP400002209	GO:0008137	MF
PGSC0003DMP400002214	GO:0003677	MF
PGSC0003DMP400002214	GO:0003700	MF
PGSC0003DMP400002216	GO:0042803	MF
PGSC0003DMP400002220	GO:0003677	MF
PGSC0003DMP400002220	GO:0003700	MF
PGSC0003DMP400002226	GO:0020037	MF
PGSC0003DMP400002229	GO:0004553	MF
PGSC0003DMP400002229	GO:0016762	MF
PGSC0003DMP400002230	GO:0003684	MF
PGSC0003DMP400002230	GO:0016874	MF
PGSC0003DMP400002230	GO:0008270	MF
PGSC0003DMP400002233	GO:0004871	MF
PGSC0003DMP400002234	GO:0003723	MF
PGSC0003DMP400002234	GO:0003735	MF
PGSC0003DMP400002240	GO:0005525	MF
PGSC0003DMP400002261	GO:0016151	MF
PGSC0003DMP400002261	GO:0009039	MF
PGSC0003DMP400002262	GO:0004017	MF
PGSC0003DMP400002262	GO:0005524	MF
PGSC0003DMP400002262	GO:0005507	MF
PGSC0003DMP400002263	GO:0016707	MF
PGSC0003DMP400002263	GO:0005506	MF
PGSC0003DMP400002263	GO:0016702	MF
PGSC0003DMP400002266	GO:0016707	MF
PGSC0003DMP400002266	GO:0005506	MF
PGSC0003DMP400002266	GO:0016702	MF
PGSC0003DMP400002267	GO:0016707	MF
PGSC0003DMP400002267	GO:0005506	MF
PGSC0003DMP400002267	GO:0016702	MF
PGSC0003DMP400002268	GO:0009055	MF
PGSC0003DMP400002268	GO:0020037	MF
PGSC0003DMP400002268	GO:0004497	MF
PGSC0003DMP400002268	GO:0016705	MF
PGSC0003DMP400002269	GO:0000166	MF
PGSC0003DMP400002274	GO:0008508	MF
PGSC0003DMP400002274	GO:0050833	MF
PGSC0003DMP400002288	GO:0003700	MF
PGSC0003DMP400002288	GO:0008270	MF
PGSC0003DMP400002294	GO:0005524	MF
PGSC0003DMP400002294	GO:0030247	MF
PGSC0003DMP400002294	GO:0004674	MF
PGSC0003DMP400002295	GO:0005524	MF
PGSC0003DMP400002295	GO:0030247	MF
PGSC0003DMP400002295	GO:0004674	MF
PGSC0003DMP400002296	GO:0005524	MF
PGSC0003DMP400002296	GO:0004674	MF
PGSC0003DMP400002297	GO:0005525	MF
PGSC0003DMP400002302	GO:0004857	MF
PGSC0003DMP400002302	GO:0030599	MF
PGSC0003DMP400002306	GO:0030145	MF
PGSC0003DMP400002306	GO:0045735	MF
PGSC0003DMP400002307	GO:0030145	MF
PGSC0003DMP400002307	GO:0045735	MF
PGSC0003DMP400002308	GO:0008171	MF
PGSC0003DMP400002309	GO:0008171	MF
PGSC0003DMP400002311	GO:0043531	MF
PGSC0003DMP400002311	GO:0005524	MF
PGSC0003DMP400002312	GO:0004351	MF
PGSC0003DMP400002312	GO:0030170	MF
PGSC0003DMP400002316	GO:0046872	MF
PGSC0003DMP400002316	GO:0016706	MF
PGSC0003DMP400002317	GO:0009055	MF
PGSC0003DMP400002317	GO:0020037	MF
PGSC0003DMP400002317	GO:0004497	MF
PGSC0003DMP400002317	GO:0016705	MF
PGSC0003DMP400002319	GO:0051539	MF
PGSC0003DMP400002319	GO:0010181	MF
PGSC0003DMP400002319	GO:0046872	MF
PGSC0003DMP400002319	GO:0051287	MF
PGSC0003DMP400002319	GO:0008137	MF
PGSC0003DMP400002325	GO:0003677	MF
PGSC0003DMP400002325	GO:0003700	MF
PGSC0003DMP400002329	GO:0046872	MF
PGSC0003DMP400002331	GO:0005524	MF
PGSC0003DMP400002331	GO:0004672	MF
PGSC0003DMP400002335	GO:0005524	MF
PGSC0003DMP400002335	GO:0016887	MF
PGSC0003DMP400002346	GO:0005524	MF
PGSC0003DMP400002346	GO:0033857	MF
PGSC0003DMP400002346	GO:0052723	MF
PGSC0003DMP400002346	GO:0052724	MF
PGSC0003DMP400002346	GO:0000832	MF
PGSC0003DMP400002346	GO:0000827	MF
PGSC0003DMP400002349	GO:0046872	MF
PGSC0003DMP400002349	GO:0030570	MF
PGSC0003DMP400002350	GO:0008017	MF
PGSC0003DMP400002353	GO:0047800	MF
PGSC0003DMP400002353	GO:0046872	MF
PGSC0003DMP400002356	GO:0005524	MF
PGSC0003DMP400002356	GO:0004842	MF
PGSC0003DMP400002362	GO:0004034	MF
PGSC0003DMP400002362	GO:0030246	MF
PGSC0003DMP400002363	GO:0004034	MF
PGSC0003DMP400002363	GO:0030246	MF
PGSC0003DMP400002364	GO:0004034	MF
PGSC0003DMP400002364	GO:0030246	MF
PGSC0003DMP400002365	GO:0004034	MF
PGSC0003DMP400002365	GO:0030246	MF
PGSC0003DMP400002366	GO:0004034	MF
PGSC0003DMP400002366	GO:0030246	MF
PGSC0003DMP400002367	GO:0009055	MF
PGSC0003DMP400002367	GO:0015035	MF
PGSC0003DMP400002369	GO:0005525	MF
PGSC0003DMP400002369	GO:0003924	MF
PGSC0003DMP400002369	GO:0005198	MF
PGSC0003DMP400002373	GO:0008289	MF
PGSC0003DMP400002374	GO:0003677	MF
PGSC0003DMP400002378	GO:0003682	MF
PGSC0003DMP400002378	GO:0003677	MF
PGSC0003DMP400002381	GO:0005524	MF
PGSC0003DMP400002384	GO:0009011	MF
PGSC0003DMP400002385	GO:0016874	MF
PGSC0003DMP400002385	GO:0008270	MF
PGSC0003DMP400002386	GO:0003677	MF
PGSC0003DMP400002386	GO:0003700	MF
PGSC0003DMP400002386	GO:0008270	MF
PGSC0003DMP400002389	GO:0018024	MF
PGSC0003DMP400002389	GO:0008270	MF
PGSC0003DMP400002390	GO:0005509	MF
PGSC0003DMP400002393	GO:0003723	MF
PGSC0003DMP400002396	GO:0003677	MF
PGSC0003DMP400002396	GO:0003700	MF
PGSC0003DMP400002398	GO:0003682	MF
PGSC0003DMP400002398	GO:0003677	MF
PGSC0003DMP400002398	GO:0003700	MF
PGSC0003DMP400002416	GO:0000166	MF
PGSC0003DMP400002418	GO:0043565	MF
PGSC0003DMP400002418	GO:0003700	MF
PGSC0003DMP400002427	GO:0000166	MF
PGSC0003DMP400002427	GO:0016491	MF
PGSC0003DMP400002429	GO:0000166	MF
PGSC0003DMP400002429	GO:0016491	MF
PGSC0003DMP400002430	GO:0000166	MF
PGSC0003DMP400002430	GO:0016491	MF
PGSC0003DMP400002431	GO:0000166	MF
PGSC0003DMP400002431	GO:0016491	MF
PGSC0003DMP400002433	GO:0003723	MF
PGSC0003DMP400002433	GO:0009020	MF
PGSC0003DMP400002445	GO:0004222	MF
PGSC0003DMP400002445	GO:0016491	MF
PGSC0003DMP400002445	GO:0008270	MF
PGSC0003DMP400002456	GO:0005524	MF
PGSC0003DMP400002456	GO:0004674	MF
PGSC0003DMP400002458	GO:0003677	MF
PGSC0003DMP400002458	GO:0003700	MF
PGSC0003DMP400002459	GO:0016787	MF
PGSC0003DMP400002461	GO:0003743	MF
PGSC0003DMP400002464	GO:0005524	MF
PGSC0003DMP400002464	GO:0004674	MF
PGSC0003DMP400002467	GO:0005524	MF
PGSC0003DMP400002467	GO:0004674	MF
PGSC0003DMP400002475	GO:0008081	MF
PGSC0003DMP400002478	GO:0009055	MF
PGSC0003DMP400002478	GO:0020037	MF
PGSC0003DMP400002478	GO:0004497	MF
PGSC0003DMP400002478	GO:0016705	MF
PGSC0003DMP400002479	GO:0016760	MF
PGSC0003DMP400002479	GO:0052691	MF
PGSC0003DMP400002480	GO:0003682	MF
PGSC0003DMP400002480	GO:0003677	MF
PGSC0003DMP400002480	GO:0003700	MF
PGSC0003DMP400002481	GO:0003677	MF
PGSC0003DMP400002481	GO:0003700	MF
PGSC0003DMP400002483	GO:0003677	MF
PGSC0003DMP400002483	GO:0003700	MF
PGSC0003DMP400002484	GO:0015035	MF
PGSC0003DMP400002487	GO:0004842	MF
PGSC0003DMP400002487	GO:0008270	MF
PGSC0003DMP400002488	GO:0004842	MF
PGSC0003DMP400002488	GO:0008270	MF
PGSC0003DMP400002490	GO:0016787	MF
PGSC0003DMP400002494	GO:0003677	MF
PGSC0003DMP400002494	GO:0003899	MF
PGSC0003DMP400002500	GO:0003677	MF
PGSC0003DMP400002500	GO:0003899	MF
PGSC0003DMP400002506	GO:0016874	MF
PGSC0003DMP400002506	GO:0008270	MF
PGSC0003DMP400002507	GO:0043565	MF
PGSC0003DMP400002507	GO:0003700	MF
PGSC0003DMP400002508	GO:0047262	MF
PGSC0003DMP400002517	GO:0003723	MF
PGSC0003DMP400002518	GO:0010181	MF
PGSC0003DMP400002518	GO:0016491	MF
PGSC0003DMP400002522	GO:0005215	MF
PGSC0003DMP400002523	GO:0030246	MF
PGSC0003DMP400002523	GO:0004572	MF
PGSC0003DMP400002523	GO:0008270	MF
PGSC0003DMP400002525	GO:0047262	MF
PGSC0003DMP400002531	GO:0005524	MF
PGSC0003DMP400002531	GO:0042626	MF
PGSC0003DMP400002531	GO:0010329	MF
PGSC0003DMP400002533	GO:0052659	MF
PGSC0003DMP400002533	GO:0052658	MF
PGSC0003DMP400002533	GO:0004445	MF
PGSC0003DMP400002536	GO:0005506	MF
PGSC0003DMP400002536	GO:0031418	MF
PGSC0003DMP400002536	GO:0016702	MF
PGSC0003DMP400002536	GO:0004656	MF
PGSC0003DMP400002537	GO:0090447	MF
PGSC0003DMP400002537	GO:0016791	MF
PGSC0003DMP400002538	GO:0005524	MF
PGSC0003DMP400002538	GO:0004674	MF
PGSC0003DMP400002539	GO:0005524	MF
PGSC0003DMP400002539	GO:0016887	MF
PGSC0003DMP400002540	GO:0005524	MF
PGSC0003DMP400002540	GO:0016887	MF
PGSC0003DMP400002541	GO:0008375	MF
PGSC0003DMP400002541	GO:0030158	MF
PGSC0003DMP400002542	GO:0009055	MF
PGSC0003DMP400002542	GO:0016671	MF
PGSC0003DMP400002542	GO:0015035	MF
PGSC0003DMP400002550	GO:0003677	MF
PGSC0003DMP400002552	GO:0003677	MF
PGSC0003DMP400002555	GO:0005524	MF
PGSC0003DMP400002555	GO:0004674	MF
PGSC0003DMP400002557	GO:0003700	MF
PGSC0003DMP400002557	GO:0000976	MF
PGSC0003DMP400002559	GO:0003677	MF
PGSC0003DMP400002559	GO:0003700	MF
PGSC0003DMP400002562	GO:0005524	MF
PGSC0003DMP400002562	GO:0042626	MF
PGSC0003DMP400002562	GO:0010329	MF
PGSC0003DMP400002563	GO:0003735	MF
PGSC0003DMP400002569	GO:0043130	MF
PGSC0003DMP400002570	GO:0003735	MF
PGSC0003DMP400002571	GO:0005524	MF
PGSC0003DMP400002571	GO:0008553	MF
PGSC0003DMP400002571	GO:0046872	MF
PGSC0003DMP400002573	GO:0000166	MF
PGSC0003DMP400002573	GO:0003723	MF
PGSC0003DMP400002578	GO:0003723	MF
PGSC0003DMP400002593	GO:0005086	MF
PGSC0003DMP400002593	GO:0010292	MF
PGSC0003DMP400002595	GO:0005524	MF
PGSC0003DMP400002595	GO:0004674	MF
PGSC0003DMP400002598	GO:0043565	MF
PGSC0003DMP400002598	GO:0003700	MF
PGSC0003DMP400002600	GO:0005507	MF
PGSC0003DMP400002600	GO:0009055	MF
PGSC0003DMP400002601	GO:0005507	MF
PGSC0003DMP400002601	GO:0009055	MF
PGSC0003DMP400002602	GO:0004106	MF
PGSC0003DMP400002602	GO:0016688	MF
PGSC0003DMP400002603	GO:0047213	MF
PGSC0003DMP400002606	GO:0034450	MF
PGSC0003DMP400002609	GO:0005262	MF
PGSC0003DMP400002609	GO:0005516	MF
PGSC0003DMP400002609	GO:0030552	MF
PGSC0003DMP400002609	GO:0030553	MF
PGSC0003DMP400002609	GO:0005222	MF
PGSC0003DMP400002609	GO:0005242	MF
PGSC0003DMP400002610	GO:0005524	MF
PGSC0003DMP400002610	GO:0017111	MF
PGSC0003DMP400002614	GO:0047262	MF
PGSC0003DMP400002620	GO:0051287	MF
PGSC0003DMP400002620	GO:0003979	MF
PGSC0003DMP400002624	GO:0016758	MF
PGSC0003DMP400002625	GO:0003735	MF
PGSC0003DMP400002636	GO:0005524	MF
PGSC0003DMP400002636	GO:0005507	MF
PGSC0003DMP400002636	GO:0003690	MF
PGSC0003DMP400002636	GO:0003723	MF
PGSC0003DMP400002636	GO:0003697	MF
PGSC0003DMP400002640	GO:0004185	MF
PGSC0003DMP400002641	GO:0000166	MF
PGSC0003DMP400002641	GO:0003723	MF
PGSC0003DMP400002643	GO:0000166	MF
PGSC0003DMP400002643	GO:0003723	MF
PGSC0003DMP400002649	GO:0000166	MF
PGSC0003DMP400002649	GO:0003723	MF
PGSC0003DMP400002654	GO:0003735	MF
PGSC0003DMP400002659	GO:0003723	MF
PGSC0003DMP400002659	GO:0004809	MF
PGSC0003DMP400002666	GO:0019843	MF
PGSC0003DMP400002666	GO:0030519	MF
PGSC0003DMP400002669	GO:0005524	MF
PGSC0003DMP400002669	GO:0004674	MF
PGSC0003DMP400002673	GO:0003725	MF
PGSC0003DMP400002696	GO:0000166	MF
PGSC0003DMP400002696	GO:0003723	MF
PGSC0003DMP400002698	GO:0003700	MF
PGSC0003DMP400002707	GO:0003682	MF
PGSC0003DMP400002707	GO:0003677	MF
PGSC0003DMP400002707	GO:0003700	MF
PGSC0003DMP400002710	GO:0005524	MF
PGSC0003DMP400002710	GO:0008026	MF
PGSC0003DMP400002710	GO:0003723	MF
PGSC0003DMP400002712	GO:0008519	MF
PGSC0003DMP400002716	GO:0005524	MF
PGSC0003DMP400002716	GO:0016891	MF
PGSC0003DMP400002716	GO:0046872	MF
PGSC0003DMP400002716	GO:0042803	MF
PGSC0003DMP400002716	GO:0004674	MF
PGSC0003DMP400002716	GO:0051082	MF
PGSC0003DMP400002717	GO:0046872	MF
PGSC0003DMP400002717	GO:0004722	MF
PGSC0003DMP400002721	GO:0004842	MF
PGSC0003DMP400002722	GO:0019843	MF
PGSC0003DMP400002722	GO:0003735	MF
PGSC0003DMP400002723	GO:0005524	MF
PGSC0003DMP400002723	GO:0004674	MF
PGSC0003DMP400002726	GO:0005097	MF
PGSC0003DMP400002743	GO:0005096	MF
PGSC0003DMP400002747	GO:0016765	MF
PGSC0003DMP400002753	GO:0004648	MF
PGSC0003DMP400002753	GO:0030170	MF
PGSC0003DMP400002754	GO:0004449	MF
PGSC0003DMP400002754	GO:0000287	MF
PGSC0003DMP400002754	GO:0051287	MF
PGSC0003DMP400002754	GO:0008270	MF
PGSC0003DMP400002755	GO:0016874	MF
PGSC0003DMP400002756	GO:0016874	MF
PGSC0003DMP400002757	GO:0004568	MF
PGSC0003DMP400002758	GO:0004568	MF
PGSC0003DMP400002766	GO:0004568	MF
PGSC0003DMP400002782	GO:0004519	MF
PGSC0003DMP400002782	GO:0004540	MF
PGSC0003DMP400002782	GO:0003723	MF
PGSC0003DMP400002800	GO:0016161	MF
PGSC0003DMP400002800	GO:0043169	MF
PGSC0003DMP400002809	GO:0003861	MF
PGSC0003DMP400002809	GO:0051539	MF
PGSC0003DMP400002809	GO:0050486	MF
PGSC0003DMP400002809	GO:0046872	MF
PGSC0003DMP400002814	GO:0003861	MF
PGSC0003DMP400002814	GO:0051539	MF
PGSC0003DMP400002814	GO:0050486	MF
PGSC0003DMP400002814	GO:0046872	MF
PGSC0003DMP400002817	GO:0005524	MF
PGSC0003DMP400002817	GO:0016884	MF
PGSC0003DMP400002820	GO:0003700	MF
PGSC0003DMP400002821	GO:0018024	MF
PGSC0003DMP400002821	GO:0008270	MF
PGSC0003DMP400002824	GO:0008967	MF
PGSC0003DMP400002839	GO:0043565	MF
PGSC0003DMP400002839	GO:0003700	MF
PGSC0003DMP400002842	GO:0003677	MF
PGSC0003DMP400002844	GO:0016791	MF
PGSC0003DMP400002845	GO:0004096	MF
PGSC0003DMP400002845	GO:0020037	MF
PGSC0003DMP400002851	GO:0009001	MF
PGSC0003DMP400002853	GO:0016844	MF
PGSC0003DMP400002859	GO:0016746	MF
PGSC0003DMP400002859	GO:0008270	MF
PGSC0003DMP400002870	GO:0016758	MF
PGSC0003DMP400002880	GO:0015293	MF
PGSC0003DMP400002881	GO:0003677	MF
PGSC0003DMP400002881	GO:0003723	MF
PGSC0003DMP400002881	GO:0008270	MF
PGSC0003DMP400002882	GO:0003677	MF
PGSC0003DMP400002882	GO:0003723	MF
PGSC0003DMP400002882	GO:0008270	MF
PGSC0003DMP400002883	GO:0005525	MF
PGSC0003DMP400002883	GO:0016817	MF
PGSC0003DMP400002883	GO:0046872	MF
PGSC0003DMP400002883	GO:0004888	MF
PGSC0003DMP400002887	GO:0003677	MF
PGSC0003DMP400002887	GO:0003700	MF
PGSC0003DMP400002889	GO:0004807	MF
PGSC0003DMP400002892	GO:0046923	MF
PGSC0003DMP400002900	GO:0003676	MF
PGSC0003DMP400002900	GO:0008270	MF
PGSC0003DMP400002909	GO:0000166	MF
PGSC0003DMP400002909	GO:0003723	MF
PGSC0003DMP400002932	GO:0003755	MF
PGSC0003DMP400002933	GO:0051539	MF
PGSC0003DMP400002933	GO:0004044	MF
PGSC0003DMP400002933	GO:0046872	MF
PGSC0003DMP400002940	GO:0004436	MF
PGSC0003DMP400002940	GO:0008081	MF
PGSC0003DMP400002941	GO:0004436	MF
PGSC0003DMP400002941	GO:0008081	MF
PGSC0003DMP400002944	GO:0004040	MF
PGSC0003DMP400002944	GO:0016884	MF
PGSC0003DMP400002947	GO:0004040	MF
PGSC0003DMP400002947	GO:0016884	MF
PGSC0003DMP400002951	GO:0015095	MF
PGSC0003DMP400002952	GO:0042277	MF
PGSC0003DMP400002952	GO:0003755	MF
PGSC0003DMP400002958	GO:0016210	MF
PGSC0003DMP400002959	GO:0008782	MF
PGSC0003DMP400002959	GO:0008930	MF
PGSC0003DMP400002967	GO:0015250	MF
PGSC0003DMP400002977	GO:0003676	MF
PGSC0003DMP400002977	GO:0008270	MF
PGSC0003DMP400002984	GO:0050660	MF
PGSC0003DMP400002984	GO:0003676	MF
PGSC0003DMP400002984	GO:0017150	MF
PGSC0003DMP400002984	GO:0008270	MF
PGSC0003DMP400002986	GO:0043565	MF
PGSC0003DMP400002986	GO:0003700	MF
PGSC0003DMP400002987	GO:0003677	MF
PGSC0003DMP400002987	GO:0042803	MF
PGSC0003DMP400002987	GO:0003700	MF
PGSC0003DMP400002988	GO:0047641	MF
PGSC0003DMP400002989	GO:0008792	MF
PGSC0003DMP400002993	GO:0005524	MF
PGSC0003DMP400002993	GO:0004674	MF
PGSC0003DMP400002994	GO:0015112	MF
PGSC0003DMP400002994	GO:0015293	MF
PGSC0003DMP400002996	GO:0008495	MF
PGSC0003DMP400003002	GO:0000166	MF
PGSC0003DMP400003002	GO:0003743	MF
PGSC0003DMP400003008	GO:0005506	MF
PGSC0003DMP400003008	GO:0016491	MF
PGSC0003DMP400003010	GO:0008270	MF
PGSC0003DMP400003011	GO:0005524	MF
PGSC0003DMP400003011	GO:0008026	MF
PGSC0003DMP400003011	GO:0003723	MF
PGSC0003DMP400003016	GO:0019843	MF
PGSC0003DMP400003016	GO:0003735	MF
PGSC0003DMP400003019	GO:0005525	MF
PGSC0003DMP400003019	GO:0003924	MF
PGSC0003DMP400003020	GO:0017176	MF
PGSC0003DMP400003033	GO:0046872	MF
PGSC0003DMP400003033	GO:0003735	MF
PGSC0003DMP400003039	GO:0009055	MF
PGSC0003DMP400003039	GO:0020037	MF
PGSC0003DMP400003039	GO:0016705	MF
PGSC0003DMP400003039	GO:0008395	MF
PGSC0003DMP400003042	GO:0005525	MF
PGSC0003DMP400003046	GO:0000166	MF
PGSC0003DMP400003046	GO:0003723	MF
PGSC0003DMP400003064	GO:0003677	MF
PGSC0003DMP400003068	GO:0008270	MF
PGSC0003DMP400003069	GO:0008270	MF
PGSC0003DMP400003070	GO:0008270	MF
PGSC0003DMP400003072	GO:0005524	MF
PGSC0003DMP400003072	GO:0004127	MF
PGSC0003DMP400003072	GO:0016776	MF
PGSC0003DMP400003075	GO:0017176	MF
PGSC0003DMP400003080	GO:0005525	MF
PGSC0003DMP400003080	GO:0003924	MF
PGSC0003DMP400003081	GO:0005345	MF
PGSC0003DMP400003083	GO:0005525	MF
PGSC0003DMP400003084	GO:0004857	MF
PGSC0003DMP400003084	GO:0030599	MF
PGSC0003DMP400003085	GO:0005524	MF
PGSC0003DMP400003085	GO:0005507	MF
PGSC0003DMP400003086	GO:0004842	MF
PGSC0003DMP400003086	GO:0008270	MF
PGSC0003DMP400003089	GO:0004842	MF
PGSC0003DMP400003089	GO:0008270	MF
PGSC0003DMP400003093	GO:0016758	MF
PGSC0003DMP400003094	GO:0005524	MF
PGSC0003DMP400003094	GO:0004674	MF
PGSC0003DMP400003096	GO:0003677	MF
PGSC0003DMP400003096	GO:0000339	MF
PGSC0003DMP400003096	GO:0003743	MF
PGSC0003DMP400003097	GO:0004197	MF
PGSC0003DMP400003099	GO:0000166	MF
PGSC0003DMP400003099	GO:0003723	MF
PGSC0003DMP400003102	GO:0019887	MF
PGSC0003DMP400003105	GO:0004857	MF
PGSC0003DMP400003105	GO:0030599	MF
PGSC0003DMP400003107	GO:0020037	MF
PGSC0003DMP400003107	GO:0016688	MF
PGSC0003DMP400003110	GO:0005524	MF
PGSC0003DMP400003110	GO:0004674	MF
PGSC0003DMP400003112	GO:0043565	MF
PGSC0003DMP400003112	GO:0003700	MF
PGSC0003DMP400003116	GO:0003729	MF
PGSC0003DMP400003116	GO:0000166	MF
PGSC0003DMP400003119	GO:0008195	MF
PGSC0003DMP400003119	GO:0003713	MF
PGSC0003DMP400003127	GO:0045156	MF
PGSC0003DMP400003127	GO:0046872	MF
PGSC0003DMP400003127	GO:0016491	MF
PGSC0003DMP400003130	GO:0003677	MF
PGSC0003DMP400003130	GO:0003700	MF
PGSC0003DMP400003130	GO:0008270	MF
PGSC0003DMP400003131	GO:0019843	MF
PGSC0003DMP400003131	GO:0003735	MF
PGSC0003DMP400003132	GO:0003682	MF
PGSC0003DMP400003132	GO:0003677	MF
PGSC0003DMP400003134	GO:0003682	MF
PGSC0003DMP400003134	GO:0003677	MF
PGSC0003DMP400003135	GO:0003682	MF
PGSC0003DMP400003135	GO:0003677	MF
PGSC0003DMP400003138	GO:0004185	MF
PGSC0003DMP400003142	GO:0043531	MF
PGSC0003DMP400003142	GO:0005524	MF
PGSC0003DMP400003147	GO:0003735	MF
PGSC0003DMP400003156	GO:0004526	MF
PGSC0003DMP400003156	GO:0003723	MF
PGSC0003DMP400003161	GO:0015018	MF
PGSC0003DMP400003161	GO:0042285	MF
PGSC0003DMP400003162	GO:0003697	MF
PGSC0003DMP400003163	GO:0005524	MF
PGSC0003DMP400003163	GO:0008026	MF
PGSC0003DMP400003163	GO:0003723	MF
PGSC0003DMP400003167	GO:0003677	MF
PGSC0003DMP400003168	GO:0005524	MF
PGSC0003DMP400003168	GO:0030246	MF
PGSC0003DMP400003168	GO:0004674	MF
PGSC0003DMP400003170	GO:0020037	MF
PGSC0003DMP400003170	GO:0004601	MF
PGSC0003DMP400003172	GO:0004842	MF
PGSC0003DMP400003172	GO:0008270	MF
PGSC0003DMP400003184	GO:0004842	MF
PGSC0003DMP400003184	GO:0008270	MF
PGSC0003DMP400003188	GO:0004190	MF
PGSC0003DMP400003193	GO:0005524	MF
PGSC0003DMP400003193	GO:0004674	MF
PGSC0003DMP400003198	GO:0003899	MF
PGSC0003DMP400003204	GO:0003677	MF
PGSC0003DMP400003204	GO:0003700	MF
PGSC0003DMP400003205	GO:0016887	MF
PGSC0003DMP400003205	GO:0003677	MF
PGSC0003DMP400003205	GO:0000166	MF
PGSC0003DMP400003211	GO:0046872	MF
PGSC0003DMP400003211	GO:0004721	MF
PGSC0003DMP400003212	GO:0003680	MF
PGSC0003DMP400003212	GO:0003690	MF
PGSC0003DMP400003215	GO:0003860	MF
PGSC0003DMP400003217	GO:0003677	MF
PGSC0003DMP400003219	GO:0046872	MF
PGSC0003DMP400003219	GO:0008168	MF
PGSC0003DMP400003221	GO:0004364	MF
PGSC0003DMP400003222	GO:0005524	MF
PGSC0003DMP400003222	GO:0004639	MF
PGSC0003DMP400003224	GO:0016209	MF
PGSC0003DMP400003229	GO:0004364	MF
PGSC0003DMP400003234	GO:0004871	MF
PGSC0003DMP400003237	GO:0008270	MF
PGSC0003DMP400003240	GO:0004553	MF
PGSC0003DMP400003240	GO:0016762	MF
PGSC0003DMP400003248	GO:0003824	MF
PGSC0003DMP400003249	GO:0008270	MF
PGSC0003DMP400003250	GO:0008168	MF
PGSC0003DMP400003251	GO:0003860	MF
PGSC0003DMP400003260	GO:0008168	MF
PGSC0003DMP400003261	GO:0003860	MF
PGSC0003DMP400003265	GO:0051997	MF
PGSC0003DMP400003265	GO:0033971	MF
PGSC0003DMP400003267	GO:0004842	MF
PGSC0003DMP400003270	GO:0009055	MF
PGSC0003DMP400003270	GO:0051777	MF
PGSC0003DMP400003270	GO:0020037	MF
PGSC0003DMP400003276	GO:0005524	MF
PGSC0003DMP400003276	GO:0004674	MF
PGSC0003DMP400003284	GO:0016308	MF
PGSC0003DMP400003284	GO:0005524	MF
PGSC0003DMP400003289	GO:0005524	MF
PGSC0003DMP400003289	GO:0003677	MF
PGSC0003DMP400003289	GO:0004386	MF
PGSC0003DMP400003297	GO:0003713	MF
PGSC0003DMP400003297	GO:0004842	MF
PGSC0003DMP400003297	GO:0008270	MF
PGSC0003DMP400003299	GO:0005524	MF
PGSC0003DMP400003299	GO:0004176	MF
PGSC0003DMP400003299	GO:0004252	MF
PGSC0003DMP400003302	GO:0004857	MF
PGSC0003DMP400003302	GO:0030599	MF
PGSC0003DMP400003306	GO:0005525	MF
PGSC0003DMP400003306	GO:0003924	MF
PGSC0003DMP400003310	GO:0046872	MF
PGSC0003DMP400003310	GO:0003735	MF
PGSC0003DMP400003312	GO:0003677	MF
PGSC0003DMP400003312	GO:0003743	MF
PGSC0003DMP400003314	GO:0005524	MF
PGSC0003DMP400003314	GO:0003677	MF
PGSC0003DMP400003314	GO:0004386	MF
PGSC0003DMP400003315	GO:0005524	MF
PGSC0003DMP400003315	GO:0003677	MF
PGSC0003DMP400003315	GO:0004386	MF
PGSC0003DMP400003316	GO:0005524	MF
PGSC0003DMP400003316	GO:0004674	MF
PGSC0003DMP400003320	GO:0005484	MF
PGSC0003DMP400003321	GO:0016161	MF
PGSC0003DMP400003321	GO:0043169	MF
PGSC0003DMP400003323	GO:0004521	MF
PGSC0003DMP400003323	GO:0046872	MF
PGSC0003DMP400003323	GO:0003723	MF
PGSC0003DMP400003337	GO:0005524	MF
PGSC0003DMP400003337	GO:0003677	MF
PGSC0003DMP400003337	GO:0004386	MF
PGSC0003DMP400003337	GO:0008270	MF
PGSC0003DMP400003339	GO:0003723	MF
PGSC0003DMP400003339	GO:0003964	MF
PGSC0003DMP400003342	GO:0046872	MF
PGSC0003DMP400003342	GO:0008967	MF
PGSC0003DMP400003357	GO:0005509	MF
PGSC0003DMP400003357	GO:0005544	MF
PGSC0003DMP400003361	GO:0005524	MF
PGSC0003DMP400003361	GO:0004693	MF
PGSC0003DMP400003361	GO:0008353	MF
PGSC0003DMP400003363	GO:0005509	MF
PGSC0003DMP400003364	GO:0004121	MF
PGSC0003DMP400003364	GO:0030170	MF
PGSC0003DMP400003370	GO:0008374	MF
PGSC0003DMP400003387	GO:0015238	MF
PGSC0003DMP400003392	GO:0004190	MF
PGSC0003DMP400003392	GO:0004519	MF
PGSC0003DMP400003392	GO:0003676	MF
PGSC0003DMP400003392	GO:0003964	MF
PGSC0003DMP400003392	GO:0008270	MF
PGSC0003DMP400003394	GO:0009055	MF
PGSC0003DMP400003394	GO:0020037	MF
PGSC0003DMP400003394	GO:0004497	MF
PGSC0003DMP400003394	GO:0016705	MF
PGSC0003DMP400003395	GO:0009055	MF
PGSC0003DMP400003395	GO:0020037	MF
PGSC0003DMP400003395	GO:0004497	MF
PGSC0003DMP400003395	GO:0016705	MF
PGSC0003DMP400003396	GO:0008289	MF
PGSC0003DMP400003403	GO:0015297	MF
PGSC0003DMP400003403	GO:0015238	MF
PGSC0003DMP400003405	GO:0000287	MF
PGSC0003DMP400003405	GO:0004614	MF
PGSC0003DMP400003408	GO:0003682	MF
PGSC0003DMP400003408	GO:0003677	MF
PGSC0003DMP400003409	GO:0034004	MF
PGSC0003DMP400003409	GO:0052577	MF
PGSC0003DMP400003409	GO:0000287	MF
PGSC0003DMP400003411	GO:0009055	MF
PGSC0003DMP400003411	GO:0016711	MF
PGSC0003DMP400003411	GO:0020037	MF
PGSC0003DMP400003412	GO:0043565	MF
PGSC0003DMP400003412	GO:0003700	MF
PGSC0003DMP400003417	GO:0070204	MF
PGSC0003DMP400003417	GO:0070205	MF
PGSC0003DMP400003417	GO:0016836	MF
PGSC0003DMP400003417	GO:0000287	MF
PGSC0003DMP400003417	GO:0030976	MF
PGSC0003DMP400003421	GO:0003677	MF
PGSC0003DMP400003421	GO:0003700	MF
PGSC0003DMP400003422	GO:0003677	MF
PGSC0003DMP400003422	GO:0003700	MF
PGSC0003DMP400003425	GO:0046872	MF
PGSC0003DMP400003425	GO:0043565	MF
PGSC0003DMP400003426	GO:0003676	MF
PGSC0003DMP400003426	GO:0004523	MF
PGSC0003DMP400003431	GO:0004222	MF
PGSC0003DMP400003431	GO:0008270	MF
PGSC0003DMP400003433	GO:0004222	MF
PGSC0003DMP400003433	GO:0008270	MF
PGSC0003DMP400003437	GO:0005215	MF
PGSC0003DMP400003438	GO:0004739	MF
PGSC0003DMP400003440	GO:0046872	MF
PGSC0003DMP400003440	GO:0004721	MF
PGSC0003DMP400003442	GO:0003677	MF
PGSC0003DMP400003442	GO:0003700	MF
PGSC0003DMP400003446	GO:0050661	MF
PGSC0003DMP400003446	GO:0004616	MF
PGSC0003DMP400003450	GO:0003886	MF
PGSC0003DMP400003450	GO:0003677	MF
PGSC0003DMP400003452	GO:0004430	MF
PGSC0003DMP400003456	GO:0051499	MF
PGSC0003DMP400003456	GO:0046872	MF
PGSC0003DMP400003458	GO:0003677	MF
PGSC0003DMP400003458	GO:0003700	MF
PGSC0003DMP400003459	GO:0016866	MF
PGSC0003DMP400003459	GO:0016757	MF
PGSC0003DMP400003460	GO:0000166	MF
PGSC0003DMP400003460	GO:0003755	MF
PGSC0003DMP400003460	GO:0003723	MF
PGSC0003DMP400003462	GO:0009055	MF
PGSC0003DMP400003462	GO:0020037	MF
PGSC0003DMP400003462	GO:0004497	MF
PGSC0003DMP400003462	GO:0016705	MF
PGSC0003DMP400003463	GO:0009055	MF
PGSC0003DMP400003463	GO:0020037	MF
PGSC0003DMP400003463	GO:0004497	MF
PGSC0003DMP400003463	GO:0016705	MF
PGSC0003DMP400003465	GO:0009055	MF
PGSC0003DMP400003465	GO:0020037	MF
PGSC0003DMP400003465	GO:0004497	MF
PGSC0003DMP400003465	GO:0016705	MF
PGSC0003DMP400003466	GO:0009055	MF
PGSC0003DMP400003466	GO:0020037	MF
PGSC0003DMP400003466	GO:0004497	MF
PGSC0003DMP400003466	GO:0016705	MF
PGSC0003DMP400003468	GO:0009055	MF
PGSC0003DMP400003468	GO:0020037	MF
PGSC0003DMP400003468	GO:0004497	MF
PGSC0003DMP400003468	GO:0016705	MF
PGSC0003DMP400003470	GO:0004066	MF
PGSC0003DMP400003470	GO:0005524	MF
PGSC0003DMP400003470	GO:0008725	MF
PGSC0003DMP400003470	GO:0003922	MF
PGSC0003DMP400003470	GO:0008080	MF
PGSC0003DMP400003470	GO:0016462	MF
PGSC0003DMP400003484	GO:0000287	MF
PGSC0003DMP400003484	GO:0010333	MF
PGSC0003DMP400003519	GO:0010295	MF
PGSC0003DMP400003519	GO:0009055	MF
PGSC0003DMP400003519	GO:0020037	MF
PGSC0003DMP400003531	GO:0005524	MF
PGSC0003DMP400003531	GO:0016887	MF
PGSC0003DMP400003533	GO:0046872	MF
PGSC0003DMP400003533	GO:0016702	MF
PGSC0003DMP400003536	GO:0046872	MF
PGSC0003DMP400003536	GO:0016702	MF
PGSC0003DMP400003539	GO:0046872	MF
PGSC0003DMP400003539	GO:0016702	MF
PGSC0003DMP400003545	GO:0050660	MF
PGSC0003DMP400003545	GO:0046577	MF
PGSC0003DMP400003546	GO:0045156	MF
PGSC0003DMP400003546	GO:0046872	MF
PGSC0003DMP400003546	GO:0016491	MF
PGSC0003DMP400003549	GO:0050113	MF
PGSC0003DMP400003549	GO:0005506	MF
PGSC0003DMP400003552	GO:0005509	MF
PGSC0003DMP400003553	GO:0004846	MF
PGSC0003DMP400003554	GO:0050660	MF
PGSC0003DMP400003554	GO:0016491	MF
PGSC0003DMP400003555	GO:0043531	MF
PGSC0003DMP400003555	GO:0005524	MF
PGSC0003DMP400003556	GO:0043531	MF
PGSC0003DMP400003556	GO:0005524	MF
PGSC0003DMP400003556	GO:0046872	MF
PGSC0003DMP400003559	GO:0043531	MF
PGSC0003DMP400003559	GO:0005524	MF
PGSC0003DMP400003560	GO:0043531	MF
PGSC0003DMP400003560	GO:0005524	MF
PGSC0003DMP400003561	GO:0043531	MF
PGSC0003DMP400003561	GO:0005524	MF
PGSC0003DMP400003562	GO:0043531	MF
PGSC0003DMP400003562	GO:0005524	MF
PGSC0003DMP400003564	GO:0005524	MF
PGSC0003DMP400003564	GO:0046872	MF
PGSC0003DMP400003567	GO:0009055	MF
PGSC0003DMP400003567	GO:0015035	MF
PGSC0003DMP400003571	GO:0008253	MF
PGSC0003DMP400003571	GO:0000287	MF
PGSC0003DMP400003571	GO:0000166	MF
PGSC0003DMP400003571	GO:0016740	MF
PGSC0003DMP400003574	GO:0043531	MF
PGSC0003DMP400003574	GO:0005524	MF
PGSC0003DMP400003575	GO:0043531	MF
PGSC0003DMP400003575	GO:0005524	MF
PGSC0003DMP400003578	GO:0043531	MF
PGSC0003DMP400003578	GO:0005524	MF
PGSC0003DMP400003579	GO:0043531	MF
PGSC0003DMP400003579	GO:0005524	MF
PGSC0003DMP400003580	GO:0043531	MF
PGSC0003DMP400003580	GO:0005524	MF
PGSC0003DMP400003582	GO:0043531	MF
PGSC0003DMP400003582	GO:0005524	MF
PGSC0003DMP400003591	GO:0043565	MF
PGSC0003DMP400003591	GO:0003700	MF
PGSC0003DMP400003597	GO:0008270	MF
PGSC0003DMP400003598	GO:0005524	MF
PGSC0003DMP400003598	GO:0017111	MF
PGSC0003DMP400003603	GO:0003864	MF
PGSC0003DMP400003603	GO:0046872	MF
PGSC0003DMP400003605	GO:0005524	MF
PGSC0003DMP400003605	GO:0004672	MF
PGSC0003DMP400003606	GO:0003682	MF
PGSC0003DMP400003606	GO:0003677	MF
[truncated: 100,081 more rows]
