# Supplementary material for: Evaluation and integration of functional annotation pipelines for newly sequenced organisms: the potato genome as a test case
Source: BMC Plant Biol. 2014 Dec 5;14:329. doi: 10.1186/s12870-014-0329-9 (PMC4274702; doi:10.1186/s12870-014-0329-9)
Supplement: Additional file 7: Table S6. — Tri_HMM PGSC pipeline output. [file 12870_2014_329_MOESM7_ESM.xls]

Supplemental Table 6. Tri_HMM PGSC pipeline output
Gene	GO_term	GO_term_type
PGSC0003DMP400000016	GO:0003723	MF
PGSC0003DMP400000027	GO:0003677	MF
PGSC0003DMP400000027	GO:0046983	MF
PGSC0003DMP400000027	GO:0003700	MF
PGSC0003DMP400000029	GO:0003700	MF
PGSC0003DMP400000033	GO:0016757	MF
PGSC0003DMP400000035	GO:0016706	MF
PGSC0003DMP400000039	GO:0045735	MF
PGSC0003DMP400000040	GO:0003824	MF
PGSC0003DMP400000044	GO:0045735	MF
PGSC0003DMP400000045	GO:0045735	MF
PGSC0003DMP400000046	GO:0003824	MF
PGSC0003DMP400000053	GO:0005524	MF
PGSC0003DMP400000056	GO:0050662	MF
PGSC0003DMP400000056	GO:0008831	MF
PGSC0003DMP400000056	GO:0003854	MF
PGSC0003DMP400000058	GO:0016619	MF
PGSC0003DMP400000058	GO:0051287	MF
PGSC0003DMP400000059	GO:0016491	MF
PGSC0003DMP400000066	GO:0016491	MF
PGSC0003DMP400000068	GO:0016491	MF
PGSC0003DMP400000071	GO:0003989	MF
PGSC0003DMP400000076	GO:0003682	MF
PGSC0003DMP400000081	GO:0005515	MF
PGSC0003DMP400000096	GO:0004806	MF
PGSC0003DMP400000101	GO:0005515	MF
PGSC0003DMP400000102	GO:0005089	MF
PGSC0003DMP400000107	GO:0004672	MF
PGSC0003DMP400000107	GO:0004842	MF
PGSC0003DMP400000107	GO:0005524	MF
PGSC0003DMP400000112	GO:0005215	MF
PGSC0003DMP400000113	GO:0016746	MF
PGSC0003DMP400000115	GO:0022857	MF
PGSC0003DMP400000126	GO:0003677	MF
PGSC0003DMP400000126	GO:0005524	MF
PGSC0003DMP400000138	GO:0004672	MF
PGSC0003DMP400000138	GO:0005524	MF
PGSC0003DMP400000144	GO:0004672	MF
PGSC0003DMP400000144	GO:0005524	MF
PGSC0003DMP400000147	GO:0016758	MF
PGSC0003DMP400000148	GO:0016758	MF
PGSC0003DMP400000149	GO:0016757	MF
PGSC0003DMP400000151	GO:0003677	MF
PGSC0003DMP400000151	GO:0046983	MF
PGSC0003DMP400000153	GO:0046872	MF
PGSC0003DMP400000156	GO:0003700	MF
PGSC0003DMP400000156	GO:0043565	MF
PGSC0003DMP400000167	GO:0005515	MF
PGSC0003DMP400000167	GO:0008270	MF
PGSC0003DMP400000169	GO:0008168	MF
PGSC0003DMP400000173	GO:0004553	MF
PGSC0003DMP400000174	GO:0004553	MF
PGSC0003DMP400000187	GO:0051087	MF
PGSC0003DMP400000188	GO:0005515	MF
PGSC0003DMP400000190	GO:0005515	MF
PGSC0003DMP400000196	GO:0005515	MF
PGSC0003DMP400000199	GO:0003723	MF
PGSC0003DMP400000199	GO:0003743	MF
PGSC0003DMP400000201	GO:0003700	MF
PGSC0003DMP400000201	GO:0043565	MF
PGSC0003DMP400000203	GO:0016853	MF
PGSC0003DMP400000206	GO:0005515	MF
PGSC0003DMP400000206	GO:0016881	MF
PGSC0003DMP400000207	GO:0003700	MF
PGSC0003DMP400000212	GO:0004672	MF
PGSC0003DMP400000212	GO:0005524	MF
PGSC0003DMP400000225	GO:0003676	MF
PGSC0003DMP400000225	GO:0005524	MF
PGSC0003DMP400000225	GO:0008026	MF
PGSC0003DMP400000230	GO:0004806	MF
PGSC0003DMP400000235	GO:0016758	MF
PGSC0003DMP400000239	GO:0003677	MF
PGSC0003DMP400000240	GO:0003677	MF
PGSC0003DMP400000246	GO:0004144	MF
PGSC0003DMP400000249	GO:0004144	MF
PGSC0003DMP400000251	GO:0004144	MF
PGSC0003DMP400000254	GO:0005515	MF
PGSC0003DMP400000254	GO:0016773	MF
PGSC0003DMP400000259	GO:0008536	MF
PGSC0003DMP400000262	GO:0003677	MF
PGSC0003DMP400000266	GO:0003677	MF
PGSC0003DMP400000268	GO:0004672	MF
PGSC0003DMP400000268	GO:0005524	MF
PGSC0003DMP400000269	GO:0000166	MF
PGSC0003DMP400000269	GO:0046872	MF
PGSC0003DMP400000271	GO:0005525	MF
PGSC0003DMP400000277	GO:0020037	MF
PGSC0003DMP400000278	GO:0003735	MF
PGSC0003DMP400000278	GO:0005515	MF
PGSC0003DMP400000292	GO:0003824	MF
PGSC0003DMP400000294	GO:0004252	MF
PGSC0003DMP400000294	GO:0042802	MF
PGSC0003DMP400000295	GO:0004252	MF
PGSC0003DMP400000295	GO:0042802	MF
PGSC0003DMP400000297	GO:0003677	MF
PGSC0003DMP400000297	GO:0046983	MF
PGSC0003DMP400000297	GO:0003700	MF
PGSC0003DMP400000301	GO:0016779	MF
PGSC0003DMP400000303	GO:0016787	MF
PGSC0003DMP400000304	GO:0004672	MF
PGSC0003DMP400000304	GO:0005524	MF
PGSC0003DMP400000309	GO:0005507	MF
PGSC0003DMP400000309	GO:0009055	MF
PGSC0003DMP400000323	GO:0008146	MF
PGSC0003DMP400000324	GO:0009055	MF
PGSC0003DMP400000324	GO:0016705	MF
PGSC0003DMP400000324	GO:0020037	MF
PGSC0003DMP400000325	GO:0009055	MF
PGSC0003DMP400000325	GO:0016705	MF
PGSC0003DMP400000325	GO:0020037	MF
PGSC0003DMP400000326	GO:0009055	MF
PGSC0003DMP400000326	GO:0016705	MF
PGSC0003DMP400000326	GO:0020037	MF
PGSC0003DMP400000327	GO:0009055	MF
PGSC0003DMP400000327	GO:0016705	MF
PGSC0003DMP400000327	GO:0020037	MF
PGSC0003DMP400000328	GO:0009055	MF
PGSC0003DMP400000328	GO:0016705	MF
PGSC0003DMP400000328	GO:0020037	MF
PGSC0003DMP400000338	GO:0004488	MF
PGSC0003DMP400000341	GO:0003677	MF
PGSC0003DMP400000343	GO:0008270	MF
PGSC0003DMP400000353	GO:0003779	MF
PGSC0003DMP400000360	GO:0008270	MF
PGSC0003DMP400000360	GO:0016787	MF
PGSC0003DMP400000360	GO:0008703	MF
PGSC0003DMP400000361	GO:0005515	MF
PGSC0003DMP400000366	GO:0003735	MF
PGSC0003DMP400000367	GO:0016161	MF
PGSC0003DMP400000370	GO:0016706	MF
PGSC0003DMP400000382	GO:0016881	MF
PGSC0003DMP400000384	GO:0003677	MF
PGSC0003DMP400000386	GO:0004672	MF
PGSC0003DMP400000386	GO:0005524	MF
PGSC0003DMP400000387	GO:0008270	MF
PGSC0003DMP400000387	GO:0005515	MF
PGSC0003DMP400000387	GO:0004842	MF
PGSC0003DMP400000404	GO:0016491	MF
PGSC0003DMP400000406	GO:0004650	MF
PGSC0003DMP400000410	GO:0004143	MF
PGSC0003DMP400000411	GO:0003682	MF
PGSC0003DMP400000412	GO:0016616	MF
PGSC0003DMP400000412	GO:0048037	MF
PGSC0003DMP400000417	GO:0016829	MF
PGSC0003DMP400000417	GO:0030170	MF
PGSC0003DMP400000418	GO:0004842	MF
PGSC0003DMP400000418	GO:0005515	MF
PGSC0003DMP400000418	GO:0008270	MF
PGSC0003DMP400000430	GO:0005515	MF
PGSC0003DMP400000446	GO:0016788	MF
PGSC0003DMP400000450	GO:0005351	MF
PGSC0003DMP400000453	GO:0003700	MF
PGSC0003DMP400000453	GO:0043565	MF
PGSC0003DMP400000454	GO:0003682	MF
PGSC0003DMP400000455	GO:0003677	MF
PGSC0003DMP400000463	GO:0005524	MF
PGSC0003DMP400000463	GO:0008026	MF
PGSC0003DMP400000463	GO:0003677	MF
PGSC0003DMP400000465	GO:0003824	MF
PGSC0003DMP400000468	GO:0008270	MF
PGSC0003DMP400000468	GO:0005515	MF
PGSC0003DMP400000471	GO:0004842	MF
PGSC0003DMP400000471	GO:0008270	MF
PGSC0003DMP400000471	GO:0030247	MF
PGSC0003DMP400000471	GO:0005515	MF
PGSC0003DMP400000477	GO:0008171	MF
PGSC0003DMP400000479	GO:0004144	MF
PGSC0003DMP400000483	GO:0005525	MF
PGSC0003DMP400000483	GO:0003924	MF
PGSC0003DMP400000488	GO:0004190	MF
PGSC0003DMP400000489	GO:0046983	MF
PGSC0003DMP400000496	GO:0005515	MF
PGSC0003DMP400000501	GO:0005524	MF
PGSC0003DMP400000501	GO:0016772	MF
PGSC0003DMP400000506	GO:0003676	MF
PGSC0003DMP400000510	GO:0004842	MF
PGSC0003DMP400000513	GO:0005524	MF
PGSC0003DMP400000514	GO:0009055	MF
PGSC0003DMP400000514	GO:0016705	MF
PGSC0003DMP400000514	GO:0020037	MF
PGSC0003DMP400000516	GO:0003824	MF
PGSC0003DMP400000519	GO:0003700	MF
PGSC0003DMP400000519	GO:0043565	MF
PGSC0003DMP400000530	GO:0046983	MF
PGSC0003DMP400000543	GO:0008171	MF
PGSC0003DMP400000544	GO:0008270	MF
PGSC0003DMP400000544	GO:0005515	MF
PGSC0003DMP400000545	GO:0003700	MF
PGSC0003DMP400000549	GO:0004672	MF
PGSC0003DMP400000549	GO:0005524	MF
PGSC0003DMP400000556	GO:0008762	MF
PGSC0003DMP400000556	GO:0050660	MF
PGSC0003DMP400000556	GO:0019139	MF
PGSC0003DMP400000562	GO:0003700	MF
PGSC0003DMP400000562	GO:0008270	MF
PGSC0003DMP400000562	GO:0043565	MF
PGSC0003DMP400000565	GO:0009001	MF
PGSC0003DMP400000572	GO:0016829	MF
PGSC0003DMP400000572	GO:0030170	MF
PGSC0003DMP400000573	GO:0015078	MF
PGSC0003DMP400000574	GO:0003735	MF
PGSC0003DMP400000578	GO:0005506	MF
PGSC0003DMP400000578	GO:0050113	MF
PGSC0003DMP400000580	GO:0003840	MF
PGSC0003DMP400000583	GO:0003779	MF
PGSC0003DMP400000586	GO:0030599	MF
PGSC0003DMP400000588	GO:0005524	MF
PGSC0003DMP400000588	GO:0016773	MF
PGSC0003DMP400000590	GO:0016757	MF
PGSC0003DMP400000594	GO:0016763	MF
PGSC0003DMP400000597	GO:0005515	MF
PGSC0003DMP400000599	GO:0005515	MF
PGSC0003DMP400000601	GO:0008270	MF
PGSC0003DMP400000601	GO:0004842	MF
PGSC0003DMP400000601	GO:0005515	MF
PGSC0003DMP400000603	GO:0005215	MF
PGSC0003DMP400000605	GO:0005525	MF
PGSC0003DMP400000609	GO:0004672	MF
PGSC0003DMP400000609	GO:0005524	MF
PGSC0003DMP400000621	GO:0005524	MF
PGSC0003DMP400000621	GO:0005515	MF
PGSC0003DMP400000631	GO:0016491	MF
PGSC0003DMP400000634	GO:0001104	MF
PGSC0003DMP400000641	GO:0003824	MF
PGSC0003DMP400000642	GO:0005515	MF
PGSC0003DMP400000644	GO:0005524	MF
PGSC0003DMP400000644	GO:0004674	MF
PGSC0003DMP400000649	GO:0016705	MF
PGSC0003DMP400000650	GO:0005515	MF
PGSC0003DMP400000652	GO:0008762	MF
PGSC0003DMP400000652	GO:0050660	MF
PGSC0003DMP400000652	GO:0046983	MF
PGSC0003DMP400000652	GO:0019139	MF
PGSC0003DMP400000654	GO:0003743	MF
PGSC0003DMP400000655	GO:0016787	MF
PGSC0003DMP400000657	GO:0016491	MF
PGSC0003DMP400000661	GO:0004565	MF
PGSC0003DMP400000664	GO:0003682	MF
PGSC0003DMP400000675	GO:0008276	MF
PGSC0003DMP400000677	GO:0003676	MF
PGSC0003DMP400000681	GO:0003735	MF
PGSC0003DMP400000685	GO:0016787	MF
PGSC0003DMP400000691	GO:0003682	MF
PGSC0003DMP400000695	GO:0008138	MF
PGSC0003DMP400000696	GO:0005524	MF
PGSC0003DMP400000698	GO:0004553	MF
PGSC0003DMP400000699	GO:0004814	MF
PGSC0003DMP400000699	GO:0005524	MF
PGSC0003DMP400000705	GO:0008233	MF
PGSC0003DMP400000706	GO:0005515	MF
PGSC0003DMP400000707	GO:0004672	MF
PGSC0003DMP400000707	GO:0005524	MF
PGSC0003DMP400000707	GO:0005515	MF
PGSC0003DMP400000708	GO:0004842	MF
PGSC0003DMP400000708	GO:0008270	MF
PGSC0003DMP400000708	GO:0020037	MF
PGSC0003DMP400000708	GO:0005515	MF
PGSC0003DMP400000711	GO:0016619	MF
PGSC0003DMP400000711	GO:0051287	MF
PGSC0003DMP400000717	GO:0003968	MF
PGSC0003DMP400000723	GO:0003968	MF
PGSC0003DMP400000728	GO:0003700	MF
PGSC0003DMP400000731	GO:0022857	MF
PGSC0003DMP400000732	GO:0003677	MF
PGSC0003DMP400000741	GO:0004672	MF
PGSC0003DMP400000741	GO:0005524	MF
PGSC0003DMP400000750	GO:0003857	MF
PGSC0003DMP400000753	GO:0005089	MF
PGSC0003DMP400000755	GO:0004672	MF
PGSC0003DMP400000755	GO:0005524	MF
PGSC0003DMP400000756	GO:0003700	MF
PGSC0003DMP400000756	GO:0043565	MF
PGSC0003DMP400000761	GO:0046872	MF
PGSC0003DMP400000762	GO:0005515	MF
PGSC0003DMP400000765	GO:0008270	MF
PGSC0003DMP400000765	GO:0005515	MF
PGSC0003DMP400000768	GO:0005543	MF
PGSC0003DMP400000776	GO:0004842	MF
PGSC0003DMP400000776	GO:0005515	MF
PGSC0003DMP400000791	GO:0050662	MF
PGSC0003DMP400000791	GO:0008831	MF
PGSC0003DMP400000791	GO:0003854	MF
PGSC0003DMP400000792	GO:0003677	MF
PGSC0003DMP400000796	GO:0016762	MF
PGSC0003DMP400000796	GO:0004553	MF
PGSC0003DMP400000801	GO:0003723	MF
PGSC0003DMP400000819	GO:0046872	MF
PGSC0003DMP400000822	GO:0046872	MF
PGSC0003DMP400000823	GO:0003677	MF
PGSC0003DMP400000831	GO:0004185	MF
PGSC0003DMP400000835	GO:0009055	MF
PGSC0003DMP400000835	GO:0016705	MF
PGSC0003DMP400000835	GO:0020037	MF
PGSC0003DMP400000847	GO:0004190	MF
PGSC0003DMP400000852	GO:0016747	MF
PGSC0003DMP400000854	GO:0016758	MF
PGSC0003DMP400000855	GO:0016758	MF
PGSC0003DMP400000857	GO:0050662	MF
PGSC0003DMP400000857	GO:0003854	MF
PGSC0003DMP400000866	GO:0004672	MF
PGSC0003DMP400000866	GO:0005524	MF
PGSC0003DMP400000870	GO:0005515	MF
PGSC0003DMP400000873	GO:0003677	MF
PGSC0003DMP400000880	GO:0003700	MF
PGSC0003DMP400000881	GO:0003700	MF
PGSC0003DMP400000884	GO:0004185	MF
PGSC0003DMP400000894	GO:0005525	MF
PGSC0003DMP400000894	GO:0003924	MF
PGSC0003DMP400000902	GO:0051537	MF
PGSC0003DMP400000902	GO:0010277	MF
PGSC0003DMP400000904	GO:0016538	MF
PGSC0003DMP400000905	GO:0005515	MF
PGSC0003DMP400000906	GO:0004842	MF
PGSC0003DMP400000906	GO:0008270	MF
PGSC0003DMP400000906	GO:0005515	MF
PGSC0003DMP400000909	GO:0003676	MF
PGSC0003DMP400000910	GO:0046873	MF
PGSC0003DMP400000916	GO:0016788	MF
PGSC0003DMP400000918	GO:0008374	MF
PGSC0003DMP400000927	GO:0016829	MF
PGSC0003DMP400000927	GO:0046872	MF
PGSC0003DMP400000929	GO:0005524	MF
PGSC0003DMP400000929	GO:0008026	MF
PGSC0003DMP400000929	GO:0003677	MF
PGSC0003DMP400000939	GO:0016616	MF
PGSC0003DMP400000942	GO:0009055	MF
PGSC0003DMP400000942	GO:0015035	MF
PGSC0003DMP400000943	GO:0016429	MF
PGSC0003DMP400000943	GO:0004719	MF
PGSC0003DMP400000947	GO:0003682	MF
PGSC0003DMP400000948	GO:0016491	MF
PGSC0003DMP400000948	GO:0050660	MF
PGSC0003DMP400000951	GO:0003735	MF
PGSC0003DMP400000952	GO:0003735	MF
PGSC0003DMP400000961	GO:0000166	MF
PGSC0003DMP400000961	GO:0046872	MF
PGSC0003DMP400000965	GO:0004089	MF
PGSC0003DMP400000965	GO:0008270	MF
PGSC0003DMP400000966	GO:0005515	MF
PGSC0003DMP400000966	GO:0004252	MF
PGSC0003DMP400000968	GO:0016616	MF
PGSC0003DMP400000968	GO:0051287	MF
PGSC0003DMP400000969	GO:0008081	MF
PGSC0003DMP400000969	GO:0046872	MF
PGSC0003DMP400000970	GO:0008081	MF
PGSC0003DMP400000970	GO:0046872	MF
PGSC0003DMP400000971	GO:0003700	MF
PGSC0003DMP400000971	GO:0043565	MF
PGSC0003DMP400000975	GO:0004672	MF
PGSC0003DMP400000975	GO:0005524	MF
PGSC0003DMP400000976	GO:0015079	MF
PGSC0003DMP400000979	GO:0005515	MF
PGSC0003DMP400000994	GO:0004601	MF
PGSC0003DMP400000994	GO:0020037	MF
PGSC0003DMP400000996	GO:0004601	MF
PGSC0003DMP400000996	GO:0020037	MF
PGSC0003DMP400001000	GO:0004601	MF
PGSC0003DMP400001000	GO:0020037	MF
PGSC0003DMP400001011	GO:0016740	MF
PGSC0003DMP400001013	GO:0001104	MF
PGSC0003DMP400001015	GO:0004601	MF
PGSC0003DMP400001015	GO:0020037	MF
PGSC0003DMP400001016	GO:0008270	MF
PGSC0003DMP400001019	GO:0008375	MF
PGSC0003DMP400001023	GO:0004672	MF
PGSC0003DMP400001023	GO:0005524	MF
PGSC0003DMP400001026	GO:0003723	MF
PGSC0003DMP400001026	GO:0000175	MF
PGSC0003DMP400001028	GO:0003676	MF
PGSC0003DMP400001028	GO:0005524	MF
PGSC0003DMP400001028	GO:0008026	MF
PGSC0003DMP400001028	GO:0005515	MF
PGSC0003DMP400001029	GO:0004672	MF
PGSC0003DMP400001029	GO:0005524	MF
PGSC0003DMP400001032	GO:0004553	MF
PGSC0003DMP400001035	GO:0050662	MF
PGSC0003DMP400001035	GO:0003854	MF
PGSC0003DMP400001039	GO:0005515	MF
PGSC0003DMP400001044	GO:0003824	MF
PGSC0003DMP400001053	GO:0003755	MF
PGSC0003DMP400001061	GO:0016491	MF
PGSC0003DMP400001066	GO:0005216	MF
PGSC0003DMP400001068	GO:0004842	MF
PGSC0003DMP400001068	GO:0005515	MF
PGSC0003DMP400001074	GO:0008270	MF
PGSC0003DMP400001074	GO:0004842	MF
PGSC0003DMP400001074	GO:0005515	MF
PGSC0003DMP400001075	GO:0009055	MF
PGSC0003DMP400001075	GO:0016705	MF
PGSC0003DMP400001075	GO:0020037	MF
PGSC0003DMP400001078	GO:0005525	MF
PGSC0003DMP400001091	GO:0005515	MF
PGSC0003DMP400001114	GO:0003677	MF
PGSC0003DMP400001116	GO:0046872	MF
PGSC0003DMP400001118	GO:0046872	MF
PGSC0003DMP400001122	GO:0004601	MF
PGSC0003DMP400001122	GO:0020037	MF
PGSC0003DMP400001124	GO:0008171	MF
PGSC0003DMP400001124	GO:0046983	MF
PGSC0003DMP400001125	GO:0005515	MF
PGSC0003DMP400001129	GO:0009055	MF
PGSC0003DMP400001129	GO:0016705	MF
PGSC0003DMP400001129	GO:0020037	MF
PGSC0003DMP400001130	GO:0009055	MF
PGSC0003DMP400001130	GO:0016705	MF
PGSC0003DMP400001130	GO:0020037	MF
PGSC0003DMP400001134	GO:0022857	MF
PGSC0003DMP400001167	GO:0030246	MF
PGSC0003DMP400001167	GO:0004672	MF
PGSC0003DMP400001167	GO:0005524	MF
PGSC0003DMP400001172	GO:0016706	MF
PGSC0003DMP400001176	GO:0005515	MF
PGSC0003DMP400001176	GO:0000156	MF
PGSC0003DMP400001177	GO:0004252	MF
PGSC0003DMP400001177	GO:0042802	MF
PGSC0003DMP400001182	GO:0004252	MF
PGSC0003DMP400001189	GO:0016706	MF
PGSC0003DMP400001190	GO:0016706	MF
PGSC0003DMP400001193	GO:0016706	MF
PGSC0003DMP400001194	GO:0016706	MF
PGSC0003DMP400001196	GO:0016706	MF
PGSC0003DMP400001200	GO:0016706	MF
PGSC0003DMP400001201	GO:0016706	MF
PGSC0003DMP400001208	GO:0046872	MF
PGSC0003DMP400001214	GO:0046872	MF
PGSC0003DMP400001215	GO:0005515	MF
PGSC0003DMP400001216	GO:0005515	MF
PGSC0003DMP400001219	GO:0004650	MF
PGSC0003DMP400001227	GO:0005515	MF
PGSC0003DMP400001227	GO:0003824	MF
PGSC0003DMP400001235	GO:0003677	MF
PGSC0003DMP400001237	GO:0005507	MF
PGSC0003DMP400001237	GO:0009055	MF
PGSC0003DMP400001238	GO:0005507	MF
PGSC0003DMP400001238	GO:0009055	MF
PGSC0003DMP400001239	GO:0043565	MF
PGSC0003DMP400001240	GO:0005515	MF
PGSC0003DMP400001242	GO:0008312	MF
PGSC0003DMP400001242	GO:0005525	MF
PGSC0003DMP400001247	GO:0008017	MF
PGSC0003DMP400001253	GO:0036361	MF
PGSC0003DMP400001263	GO:0003700	MF
PGSC0003DMP400001265	GO:0004871	MF
PGSC0003DMP400001272	GO:0004672	MF
PGSC0003DMP400001272	GO:0005524	MF
PGSC0003DMP400001277	GO:0005515	MF
PGSC0003DMP400001277	GO:0035091	MF
PGSC0003DMP400001281	GO:0008061	MF
PGSC0003DMP400001286	GO:0016844	MF
PGSC0003DMP400001287	GO:0009055	MF
PGSC0003DMP400001287	GO:0016705	MF
PGSC0003DMP400001287	GO:0020037	MF
PGSC0003DMP400001288	GO:0004672	MF
PGSC0003DMP400001288	GO:0005524	MF
PGSC0003DMP400001290	GO:0004668	MF
PGSC0003DMP400001306	GO:0008138	MF
PGSC0003DMP400001308	GO:0046961	MF
PGSC0003DMP400001308	GO:0005515	MF
PGSC0003DMP400001309	GO:0005543	MF
PGSC0003DMP400001311	GO:0005515	MF
PGSC0003DMP400001313	GO:0005515	MF
PGSC0003DMP400001315	GO:0004553	MF
PGSC0003DMP400001318	GO:0005215	MF
PGSC0003DMP400001319	GO:0003872	MF
PGSC0003DMP400001320	GO:0003676	MF
PGSC0003DMP400001321	GO:0005515	MF
PGSC0003DMP400001327	GO:0003677	MF
PGSC0003DMP400001327	GO:0005515	MF
PGSC0003DMP400001331	GO:0004672	MF
PGSC0003DMP400001331	GO:0005524	MF
PGSC0003DMP400001333	GO:0003723	MF
PGSC0003DMP400001333	GO:0004525	MF
PGSC0003DMP400001335	GO:0003723	MF
PGSC0003DMP400001335	GO:0004525	MF
PGSC0003DMP400001340	GO:0005515	MF
PGSC0003DMP400001341	GO:0005515	MF
PGSC0003DMP400001342	GO:0003700	MF
PGSC0003DMP400001343	GO:0016787	MF
PGSC0003DMP400001345	GO:0005507	MF
PGSC0003DMP400001345	GO:0016491	MF
PGSC0003DMP400001347	GO:0016788	MF
PGSC0003DMP400001349	GO:0016788	MF
PGSC0003DMP400001350	GO:0003735	MF
PGSC0003DMP400001351	GO:0046872	MF
PGSC0003DMP400001352	GO:0004553	MF
PGSC0003DMP400001358	GO:0005215	MF
PGSC0003DMP400001367	GO:0004601	MF
PGSC0003DMP400001367	GO:0020037	MF
PGSC0003DMP400001368	GO:0004601	MF
PGSC0003DMP400001368	GO:0020037	MF
PGSC0003DMP400001369	GO:0008601	MF
PGSC0003DMP400001374	GO:0003682	MF
PGSC0003DMP400001374	GO:0005515	MF
PGSC0003DMP400001374	GO:0008270	MF
PGSC0003DMP400001376	GO:0004672	MF
PGSC0003DMP400001376	GO:0005524	MF
PGSC0003DMP400001377	GO:0005198	MF
PGSC0003DMP400001384	GO:0003676	MF
PGSC0003DMP400001385	GO:0003682	MF
PGSC0003DMP400001390	GO:0046983	MF
PGSC0003DMP400001391	GO:0030599	MF
PGSC0003DMP400001403	GO:0005525	MF
PGSC0003DMP400001403	GO:0003924	MF
PGSC0003DMP400001405	GO:0005515	MF
PGSC0003DMP400001406	GO:0004553	MF
PGSC0003DMP400001409	GO:0003779	MF
PGSC0003DMP400001410	GO:0004672	MF
PGSC0003DMP400001410	GO:0005524	MF
PGSC0003DMP400001412	GO:0009055	MF
PGSC0003DMP400001412	GO:0051536	MF
PGSC0003DMP400001419	GO:0004672	MF
PGSC0003DMP400001419	GO:0005524	MF
PGSC0003DMP400001419	GO:0005515	MF
PGSC0003DMP400001422	GO:0003682	MF
PGSC0003DMP400001427	GO:0005515	MF
PGSC0003DMP400001429	GO:0016779	MF
PGSC0003DMP400001431	GO:0004146	MF
PGSC0003DMP400001431	GO:0004799	MF
PGSC0003DMP400001433	GO:0003824	MF
PGSC0003DMP400001439	GO:0005515	MF
PGSC0003DMP400001440	GO:0009055	MF
PGSC0003DMP400001440	GO:0016705	MF
PGSC0003DMP400001440	GO:0020037	MF
PGSC0003DMP400001441	GO:0009055	MF
PGSC0003DMP400001441	GO:0016705	MF
PGSC0003DMP400001441	GO:0020037	MF
PGSC0003DMP400001442	GO:0009055	MF
PGSC0003DMP400001442	GO:0016705	MF
PGSC0003DMP400001442	GO:0020037	MF
PGSC0003DMP400001443	GO:0009055	MF
PGSC0003DMP400001443	GO:0016705	MF
PGSC0003DMP400001443	GO:0020037	MF
PGSC0003DMP400001445	GO:0009055	MF
PGSC0003DMP400001445	GO:0016705	MF
PGSC0003DMP400001445	GO:0020037	MF
PGSC0003DMP400001446	GO:0009055	MF
PGSC0003DMP400001446	GO:0016705	MF
PGSC0003DMP400001446	GO:0020037	MF
PGSC0003DMP400001447	GO:0009055	MF
PGSC0003DMP400001447	GO:0016705	MF
PGSC0003DMP400001447	GO:0020037	MF
PGSC0003DMP400001448	GO:0003843	MF
PGSC0003DMP400001449	GO:0009055	MF
PGSC0003DMP400001449	GO:0016705	MF
PGSC0003DMP400001449	GO:0020037	MF
PGSC0003DMP400001450	GO:0005515	MF
PGSC0003DMP400001453	GO:0004672	MF
PGSC0003DMP400001453	GO:0005524	MF
PGSC0003DMP400001461	GO:0005524	MF
PGSC0003DMP400001461	GO:0004672	MF
PGSC0003DMP400001466	GO:0009055	MF
PGSC0003DMP400001466	GO:0016705	MF
PGSC0003DMP400001466	GO:0020037	MF
PGSC0003DMP400001468	GO:0009055	MF
PGSC0003DMP400001468	GO:0016705	MF
PGSC0003DMP400001468	GO:0020037	MF
PGSC0003DMP400001472	GO:0005507	MF
PGSC0003DMP400001472	GO:0016491	MF
PGSC0003DMP400001475	GO:0008234	MF
PGSC0003DMP400001480	GO:0016491	MF
PGSC0003DMP400001487	GO:0003676	MF
PGSC0003DMP400001489	GO:0005199	MF
PGSC0003DMP400001491	GO:0005199	MF
PGSC0003DMP400001492	GO:0005199	MF
PGSC0003DMP400001493	GO:0005199	MF
PGSC0003DMP400001495	GO:0005199	MF
PGSC0003DMP400001497	GO:0005199	MF
PGSC0003DMP400001500	GO:0016831	MF
PGSC0003DMP400001500	GO:0030170	MF
PGSC0003DMP400001503	GO:0003677	MF
PGSC0003DMP400001505	GO:0005524	MF
PGSC0003DMP400001505	GO:0016887	MF
PGSC0003DMP400001507	GO:0003677	MF
PGSC0003DMP400001509	GO:0030246	MF
PGSC0003DMP400001509	GO:0004672	MF
PGSC0003DMP400001509	GO:0005524	MF
PGSC0003DMP400001513	GO:0004842	MF
PGSC0003DMP400001515	GO:0046872	MF
PGSC0003DMP400001524	GO:0005515	MF
PGSC0003DMP400001525	GO:0009055	MF
PGSC0003DMP400001525	GO:0016705	MF
PGSC0003DMP400001525	GO:0020037	MF
PGSC0003DMP400001527	GO:0003700	MF
PGSC0003DMP400001527	GO:0043565	MF
PGSC0003DMP400001539	GO:0004190	MF
PGSC0003DMP400001544	GO:0003677	MF
PGSC0003DMP400001546	GO:0005515	MF
PGSC0003DMP400001547	GO:0003677	MF
PGSC0003DMP400001547	GO:0003700	MF
PGSC0003DMP400001550	GO:0043531	MF
PGSC0003DMP400001553	GO:0043531	MF
PGSC0003DMP400001556	GO:0043531	MF
PGSC0003DMP400001564	GO:0005515	MF
PGSC0003DMP400001566	GO:0016491	MF
PGSC0003DMP400001571	GO:0046983	MF
PGSC0003DMP400001572	GO:0050662	MF
PGSC0003DMP400001572	GO:0003854	MF
PGSC0003DMP400001573	GO:0003677	MF
PGSC0003DMP400001574	GO:0016757	MF
PGSC0003DMP400001575	GO:0003682	MF
PGSC0003DMP400001590	GO:0005515	MF
PGSC0003DMP400001592	GO:0005515	MF
PGSC0003DMP400001594	GO:0008171	MF
PGSC0003DMP400001594	GO:0046983	MF
PGSC0003DMP400001618	GO:0008171	MF
PGSC0003DMP400001618	GO:0046983	MF
PGSC0003DMP400001619	GO:0008171	MF
PGSC0003DMP400001623	GO:0004672	MF
PGSC0003DMP400001623	GO:0005524	MF
PGSC0003DMP400001633	GO:0030570	MF
PGSC0003DMP400001637	GO:0004185	MF
PGSC0003DMP400001641	GO:0004185	MF
PGSC0003DMP400001644	GO:0030554	MF
PGSC0003DMP400001648	GO:0003700	MF
PGSC0003DMP400001648	GO:0043565	MF
PGSC0003DMP400001653	GO:0009055	MF
PGSC0003DMP400001653	GO:0016705	MF
PGSC0003DMP400001653	GO:0020037	MF
PGSC0003DMP400001657	GO:0004672	MF
PGSC0003DMP400001657	GO:0005524	MF
PGSC0003DMP400001659	GO:0008234	MF
PGSC0003DMP400001662	GO:0003755	MF
PGSC0003DMP400001663	GO:0003735	MF
PGSC0003DMP400001665	GO:0005524	MF
PGSC0003DMP400001665	GO:0016887	MF
PGSC0003DMP400001673	GO:0016491	MF
PGSC0003DMP400001675	GO:0005515	MF
PGSC0003DMP400001678	GO:0005515	MF
PGSC0003DMP400001684	GO:0003677	MF
PGSC0003DMP400001685	GO:0043531	MF
PGSC0003DMP400001685	GO:0005515	MF
PGSC0003DMP400001686	GO:0005515	MF
PGSC0003DMP400001687	GO:0005509	MF
PGSC0003DMP400001687	GO:0004672	MF
PGSC0003DMP400001687	GO:0005524	MF
PGSC0003DMP400001690	GO:0004252	MF
PGSC0003DMP400001690	GO:0042802	MF
PGSC0003DMP400001692	GO:0003824	MF
PGSC0003DMP400001693	GO:0003735	MF
PGSC0003DMP400001693	GO:0008097	MF
PGSC0003DMP400001694	GO:0004601	MF
PGSC0003DMP400001694	GO:0020037	MF
PGSC0003DMP400001698	GO:0051537	MF
PGSC0003DMP400001698	GO:0010277	MF
PGSC0003DMP400001717	GO:0003723	MF
PGSC0003DMP400001717	GO:0004540	MF
PGSC0003DMP400001720	GO:0008270	MF
PGSC0003DMP400001720	GO:0005515	MF
PGSC0003DMP400001722	GO:0016787	MF
PGSC0003DMP400001723	GO:0003700	MF
PGSC0003DMP400001732	GO:0004672	MF
PGSC0003DMP400001732	GO:0005524	MF
PGSC0003DMP400001751	GO:0003682	MF
PGSC0003DMP400001753	GO:0005515	MF
PGSC0003DMP400001754	GO:0005524	MF
PGSC0003DMP400001754	GO:0016301	MF
PGSC0003DMP400001760	GO:0005509	MF
PGSC0003DMP400001764	GO:0043531	MF
PGSC0003DMP400001769	GO:0008137	MF
PGSC0003DMP400001777	GO:0004650	MF
PGSC0003DMP400001780	GO:0004619	MF
PGSC0003DMP400001780	GO:0030145	MF
PGSC0003DMP400001782	GO:0020037	MF
PGSC0003DMP400001783	GO:0008378	MF
PGSC0003DMP400001784	GO:0008270	MF
PGSC0003DMP400001804	GO:0003824	MF
PGSC0003DMP400001815	GO:0003824	MF
PGSC0003DMP400001816	GO:0003824	MF
PGSC0003DMP400001818	GO:0004553	MF
PGSC0003DMP400001818	GO:0043169	MF
PGSC0003DMP400001825	GO:0004161	MF
PGSC0003DMP400001825	GO:0005524	MF
PGSC0003DMP400001854	GO:0003676	MF
PGSC0003DMP400001854	GO:0004523	MF
PGSC0003DMP400001860	GO:0005507	MF
PGSC0003DMP400001860	GO:0016491	MF
PGSC0003DMP400001861	GO:0045300	MF
PGSC0003DMP400001862	GO:0005515	MF
PGSC0003DMP400001864	GO:0016597	MF
PGSC0003DMP400001864	GO:0016743	MF
PGSC0003DMP400001871	GO:0016627	MF
PGSC0003DMP400001873	GO:0016627	MF
PGSC0003DMP400001874	GO:0016627	MF
PGSC0003DMP400001883	GO:0005515	MF
PGSC0003DMP400001885	GO:0005509	MF
PGSC0003DMP400001885	GO:0004672	MF
PGSC0003DMP400001885	GO:0005524	MF
PGSC0003DMP400001887	GO:0034023	MF
PGSC0003DMP400001887	GO:0008716	MF
PGSC0003DMP400001887	GO:0005524	MF
PGSC0003DMP400001890	GO:0004672	MF
PGSC0003DMP400001890	GO:0005524	MF
PGSC0003DMP400001890	GO:0005515	MF
PGSC0003DMP400001891	GO:0016788	MF
PGSC0003DMP400001893	GO:0046872	MF
PGSC0003DMP400001898	GO:0009055	MF
PGSC0003DMP400001898	GO:0020037	MF
PGSC0003DMP400001904	GO:0005509	MF
PGSC0003DMP400001904	GO:0004348	MF
PGSC0003DMP400001909	GO:0008234	MF
PGSC0003DMP400001915	GO:0003684	MF
PGSC0003DMP400001915	GO:0003887	MF
PGSC0003DMP400001916	GO:0003684	MF
PGSC0003DMP400001916	GO:0003887	MF
PGSC0003DMP400001921	GO:0005524	MF
PGSC0003DMP400001921	GO:0046933	MF
PGSC0003DMP400001921	GO:0046961	MF
PGSC0003DMP400001922	GO:0016791	MF
PGSC0003DMP400001924	GO:0004144	MF
PGSC0003DMP400001924	GO:0004672	MF
PGSC0003DMP400001924	GO:0005524	MF
PGSC0003DMP400001924	GO:0005515	MF
PGSC0003DMP400001948	GO:0004372	MF
PGSC0003DMP400001951	GO:0005507	MF
PGSC0003DMP400001951	GO:0009055	MF
PGSC0003DMP400001954	GO:0005515	MF
PGSC0003DMP400001962	GO:0005097	MF
PGSC0003DMP400001975	GO:0004315	MF
PGSC0003DMP400001977	GO:0004672	MF
PGSC0003DMP400001977	GO:0005524	MF
PGSC0003DMP400001978	GO:0009055	MF
PGSC0003DMP400001978	GO:0016705	MF
PGSC0003DMP400001978	GO:0020037	MF
PGSC0003DMP400001981	GO:0008270	MF
PGSC0003DMP400001981	GO:0005515	MF
PGSC0003DMP400001984	GO:0003677	MF
PGSC0003DMP400001985	GO:0005216	MF
PGSC0003DMP400001985	GO:0005515	MF
PGSC0003DMP400001992	GO:0008601	MF
PGSC0003DMP400001999	GO:0016790	MF
PGSC0003DMP400002001	GO:0015116	MF
PGSC0003DMP400002002	GO:0005515	MF
PGSC0003DMP400002005	GO:0016747	MF
PGSC0003DMP400002006	GO:0016747	MF
PGSC0003DMP400002008	GO:0009055	MF
PGSC0003DMP400002008	GO:0016705	MF
PGSC0003DMP400002008	GO:0020037	MF
PGSC0003DMP400002011	GO:0008915	MF
PGSC0003DMP400002016	GO:0043531	MF
PGSC0003DMP400002017	GO:0015078	MF
PGSC0003DMP400002018	GO:0003918	MF
PGSC0003DMP400002018	GO:0003917	MF
PGSC0003DMP400002028	GO:0003677	MF
PGSC0003DMP400002030	GO:0004672	MF
PGSC0003DMP400002030	GO:0005524	MF
PGSC0003DMP400002031	GO:0016758	MF
PGSC0003DMP400002033	GO:0003824	MF
PGSC0003DMP400002041	GO:0009055	MF
PGSC0003DMP400002041	GO:0016705	MF
PGSC0003DMP400002041	GO:0020037	MF
PGSC0003DMP400002047	GO:0003676	MF
PGSC0003DMP400002047	GO:0005524	MF
PGSC0003DMP400002047	GO:0008026	MF
PGSC0003DMP400002048	GO:0003824	MF
PGSC0003DMP400002058	GO:0008324	MF
PGSC0003DMP400002065	GO:0005515	MF
PGSC0003DMP400002073	GO:0016491	MF
PGSC0003DMP400002076	GO:0008270	MF
PGSC0003DMP400002077	GO:0003677	MF
PGSC0003DMP400002084	GO:0005524	MF
PGSC0003DMP400002089	GO:0003677	MF
PGSC0003DMP400002092	GO:0003677	MF
PGSC0003DMP400002095	GO:0003735	MF
PGSC0003DMP400002098	GO:0016772	MF
PGSC0003DMP400002100	GO:0003723	MF
PGSC0003DMP400002107	GO:0005515	MF
PGSC0003DMP400002114	GO:0003677	MF
PGSC0003DMP400002114	GO:0046983	MF
PGSC0003DMP400002116	GO:0009055	MF
PGSC0003DMP400002116	GO:0016705	MF
PGSC0003DMP400002116	GO:0020037	MF
PGSC0003DMP400002118	GO:0005515	MF
PGSC0003DMP400002124	GO:0005524	MF
PGSC0003DMP400002125	GO:0009055	MF
PGSC0003DMP400002125	GO:0016705	MF
PGSC0003DMP400002125	GO:0020037	MF
PGSC0003DMP400002136	GO:0008060	MF
PGSC0003DMP400002136	GO:0008270	MF
PGSC0003DMP400002142	GO:0046983	MF
PGSC0003DMP400002144	GO:0008270	MF
PGSC0003DMP400002145	GO:0003723	MF
PGSC0003DMP400002145	GO:0003964	MF
PGSC0003DMP400002160	GO:0016787	MF
PGSC0003DMP400002165	GO:0005515	MF
PGSC0003DMP400002165	GO:0008270	MF
PGSC0003DMP400002168	GO:0016757	MF
PGSC0003DMP400002170	GO:0004672	MF
PGSC0003DMP400002170	GO:0005524	MF
PGSC0003DMP400002175	GO:0003723	MF
PGSC0003DMP400002176	GO:0003676	MF
PGSC0003DMP400002179	GO:0030599	MF
PGSC0003DMP400002179	GO:0004857	MF
PGSC0003DMP400002197	GO:0005509	MF
PGSC0003DMP400002199	GO:0003824	MF
PGSC0003DMP400002200	GO:0016788	MF
PGSC0003DMP400002202	GO:0004553	MF
PGSC0003DMP400002203	GO:0004553	MF
PGSC0003DMP400002208	GO:0008168	MF
PGSC0003DMP400002220	GO:0003677	MF
PGSC0003DMP400002226	GO:0020037	MF
PGSC0003DMP400002229	GO:0016762	MF
PGSC0003DMP400002229	GO:0004553	MF
PGSC0003DMP400002230	GO:0046872	MF
PGSC0003DMP400002233	GO:0005515	MF
PGSC0003DMP400002234	GO:0003723	MF
PGSC0003DMP400002237	GO:0003676	MF
PGSC0003DMP400002237	GO:0008270	MF
PGSC0003DMP400002240	GO:0005525	MF
PGSC0003DMP400002250	GO:0005515	MF
PGSC0003DMP400002261	GO:0016151	MF
PGSC0003DMP400002261	GO:0009039	MF
PGSC0003DMP400002262	GO:0004017	MF
PGSC0003DMP400002262	GO:0005524	MF
PGSC0003DMP400002263	GO:0016706	MF
PGSC0003DMP400002266	GO:0016706	MF
PGSC0003DMP400002267	GO:0016706	MF
PGSC0003DMP400002268	GO:0009055	MF
PGSC0003DMP400002268	GO:0016705	MF
PGSC0003DMP400002268	GO:0020037	MF
PGSC0003DMP400002269	GO:0005515	MF
PGSC0003DMP400002274	GO:0008508	MF
PGSC0003DMP400002288	GO:0008270	MF
PGSC0003DMP400002288	GO:0005515	MF
PGSC0003DMP400002294	GO:0004672	MF
PGSC0003DMP400002294	GO:0005524	MF
PGSC0003DMP400002295	GO:0004672	MF
PGSC0003DMP400002295	GO:0005524	MF
PGSC0003DMP400002296	GO:0004672	MF
PGSC0003DMP400002296	GO:0005524	MF
PGSC0003DMP400002297	GO:0005525	MF
PGSC0003DMP400002302	GO:0004857	MF
PGSC0003DMP400002302	GO:0030599	MF
PGSC0003DMP400002305	GO:0009055	MF
PGSC0003DMP400002305	GO:0051536	MF
PGSC0003DMP400002306	GO:0045735	MF
PGSC0003DMP400002308	GO:0008171	MF
PGSC0003DMP400002309	GO:0008171	MF
PGSC0003DMP400002316	GO:0016706	MF
PGSC0003DMP400002317	GO:0009055	MF
PGSC0003DMP400002317	GO:0016705	MF
PGSC0003DMP400002317	GO:0020037	MF
PGSC0003DMP400002319	GO:0016651	MF
PGSC0003DMP400002319	GO:0051539	MF
PGSC0003DMP400002321	GO:0005515	MF
PGSC0003DMP400002323	GO:0005515	MF
PGSC0003DMP400002325	GO:0003700	MF
PGSC0003DMP400002329	GO:0005515	MF
PGSC0003DMP400002331	GO:0004672	MF
PGSC0003DMP400002331	GO:0005524	MF
PGSC0003DMP400002331	GO:0005515	MF
PGSC0003DMP400002335	GO:0005524	MF
PGSC0003DMP400002346	GO:0003993	MF
PGSC0003DMP400002349	GO:0030570	MF
PGSC0003DMP400002350	GO:0005515	MF
PGSC0003DMP400002353	GO:0047800	MF
PGSC0003DMP400002356	GO:0016881	MF
PGSC0003DMP400002357	GO:0005515	MF
PGSC0003DMP400002362	GO:0016853	MF
PGSC0003DMP400002363	GO:0016853	MF
PGSC0003DMP400002364	GO:0016853	MF
PGSC0003DMP400002365	GO:0016853	MF
PGSC0003DMP400002366	GO:0016853	MF
PGSC0003DMP400002367	GO:0009055	MF
PGSC0003DMP400002367	GO:0015035	MF
PGSC0003DMP400002369	GO:0003924	MF
PGSC0003DMP400002369	GO:0005525	MF
PGSC0003DMP400002371	GO:0031625	MF
PGSC0003DMP400002374	GO:0003677	MF
PGSC0003DMP400002378	GO:0003682	MF
PGSC0003DMP400002381	GO:0005515	MF
PGSC0003DMP400002381	GO:0005524	MF
PGSC0003DMP400002385	GO:0008270	MF
PGSC0003DMP400002385	GO:0005515	MF
PGSC0003DMP400002386	GO:0003677	MF
PGSC0003DMP400002390	GO:0005509	MF
PGSC0003DMP400002393	GO:0003723	MF
PGSC0003DMP400002396	GO:0003677	MF
PGSC0003DMP400002398	GO:0003682	MF
PGSC0003DMP400002412	GO:0005515	MF
PGSC0003DMP400002418	GO:0003700	MF
PGSC0003DMP400002427	GO:0016491	MF
PGSC0003DMP400002429	GO:0016491	MF
PGSC0003DMP400002431	GO:0016491	MF
PGSC0003DMP400002433	GO:0003723	MF
PGSC0003DMP400002433	GO:0008173	MF
PGSC0003DMP400002436	GO:0046872	MF
PGSC0003DMP400002438	GO:0005516	MF
PGSC0003DMP400002456	GO:0004672	MF
PGSC0003DMP400002461	GO:0005515	MF
PGSC0003DMP400002464	GO:0004672	MF
PGSC0003DMP400002464	GO:0005524	MF
PGSC0003DMP400002467	GO:0004672	MF
PGSC0003DMP400002467	GO:0005524	MF
PGSC0003DMP400002478	GO:0009055	MF
PGSC0003DMP400002478	GO:0016705	MF
PGSC0003DMP400002478	GO:0020037	MF
PGSC0003DMP400002479	GO:0016866	MF
PGSC0003DMP400002480	GO:0003682	MF
PGSC0003DMP400002481	GO:0003677	MF
PGSC0003DMP400002481	GO:0046983	MF
PGSC0003DMP400002481	GO:0003700	MF
PGSC0003DMP400002483	GO:0003677	MF
PGSC0003DMP400002483	GO:0046983	MF
PGSC0003DMP400002483	GO:0003700	MF
PGSC0003DMP400002484	GO:0015035	MF
PGSC0003DMP400002487	GO:0008270	MF
PGSC0003DMP400002490	GO:0008236	MF
PGSC0003DMP400002494	GO:0003677	MF
PGSC0003DMP400002494	GO:0003899	MF
PGSC0003DMP400002500	GO:0003677	MF
PGSC0003DMP400002500	GO:0003899	MF
PGSC0003DMP400002506	GO:0008270	MF
PGSC0003DMP400002506	GO:0005515	MF
PGSC0003DMP400002507	GO:0003700	MF
PGSC0003DMP400002507	GO:0043565	MF
PGSC0003DMP400002508	GO:0016757	MF
PGSC0003DMP400002517	GO:0003723	MF
PGSC0003DMP400002522	GO:0005215	MF
PGSC0003DMP400002523	GO:0004559	MF
PGSC0003DMP400002523	GO:0008270	MF
PGSC0003DMP400002525	GO:0016757	MF
PGSC0003DMP400002531	GO:0005524	MF
PGSC0003DMP400002531	GO:0042626	MF
PGSC0003DMP400002536	GO:0016706	MF
PGSC0003DMP400002537	GO:0016746	MF
PGSC0003DMP400002538	GO:0004672	MF
PGSC0003DMP400002538	GO:0005524	MF
PGSC0003DMP400002539	GO:0005524	MF
PGSC0003DMP400002540	GO:0005524	MF
PGSC0003DMP400002541	GO:0008375	MF
PGSC0003DMP400002555	GO:0004672	MF
PGSC0003DMP400002555	GO:0005524	MF
PGSC0003DMP400002557	GO:0003700	MF
PGSC0003DMP400002557	GO:0043565	MF
PGSC0003DMP400002559	GO:0046983	MF
PGSC0003DMP400002562	GO:0005524	MF
PGSC0003DMP400002562	GO:0042626	MF
PGSC0003DMP400002563	GO:0003735	MF
PGSC0003DMP400002571	GO:0000166	MF
PGSC0003DMP400002571	GO:0046872	MF
PGSC0003DMP400002573	GO:0003676	MF
PGSC0003DMP400002593	GO:0005086	MF
PGSC0003DMP400002595	GO:0004672	MF
PGSC0003DMP400002595	GO:0005524	MF
PGSC0003DMP400002598	GO:0003700	MF
PGSC0003DMP400002598	GO:0043565	MF
PGSC0003DMP400002600	GO:0005507	MF
PGSC0003DMP400002600	GO:0009055	MF
PGSC0003DMP400002601	GO:0005507	MF
PGSC0003DMP400002601	GO:0009055	MF
PGSC0003DMP400002603	GO:0016758	MF
PGSC0003DMP400002606	GO:0034450	MF
PGSC0003DMP400002609	GO:0005515	MF
PGSC0003DMP400002610	GO:0005524	MF
PGSC0003DMP400002610	GO:0008134	MF
PGSC0003DMP400002610	GO:0016887	MF
PGSC0003DMP400002614	GO:0016757	MF
PGSC0003DMP400002620	GO:0016616	MF
PGSC0003DMP400002620	GO:0051287	MF
PGSC0003DMP400002621	GO:0005515	MF
PGSC0003DMP400002624	GO:0016758	MF
PGSC0003DMP400002625	GO:0003735	MF
PGSC0003DMP400002634	GO:0005515	MF
PGSC0003DMP400002636	GO:0003676	MF
PGSC0003DMP400002640	GO:0004185	MF
PGSC0003DMP400002649	GO:0003676	MF
PGSC0003DMP400002654	GO:0003735	MF
PGSC0003DMP400002659	GO:0003723	MF
PGSC0003DMP400002659	GO:0004809	MF
PGSC0003DMP400002666	GO:0019843	MF
PGSC0003DMP400002669	GO:0004672	MF
PGSC0003DMP400002669	GO:0005524	MF
PGSC0003DMP400002671	GO:0005515	MF
PGSC0003DMP400002673	GO:0005515	MF
PGSC0003DMP400002687	GO:0005515	MF
PGSC0003DMP400002694	GO:0003676	MF
PGSC0003DMP400002696	GO:0003676	MF
PGSC0003DMP400002697	GO:0005515	MF
PGSC0003DMP400002707	GO:0003682	MF
PGSC0003DMP400002710	GO:0003676	MF
PGSC0003DMP400002710	GO:0005524	MF
PGSC0003DMP400002710	GO:0008026	MF
PGSC0003DMP400002712	GO:0008519	MF
PGSC0003DMP400002716	GO:0004672	MF
PGSC0003DMP400002716	GO:0005524	MF
PGSC0003DMP400002716	GO:0004540	MF
PGSC0003DMP400002717	GO:0003824	MF
PGSC0003DMP400002722	GO:0003735	MF
PGSC0003DMP400002723	GO:0004672	MF
PGSC0003DMP400002723	GO:0005524	MF
PGSC0003DMP400002726	GO:0005097	MF
PGSC0003DMP400002736	GO:0046872	MF
PGSC0003DMP400002747	GO:0016765	MF
PGSC0003DMP400002754	GO:0016616	MF
PGSC0003DMP400002755	GO:0003824	MF
PGSC0003DMP400002756	GO:0003824	MF
PGSC0003DMP400002757	GO:0004568	MF
PGSC0003DMP400002758	GO:0004568	MF
PGSC0003DMP400002766	GO:0004568	MF
PGSC0003DMP400002782	GO:0003723	MF
PGSC0003DMP400002789	GO:0005515	MF
PGSC0003DMP400002794	GO:0004806	MF
PGSC0003DMP400002800	GO:0016161	MF
PGSC0003DMP400002817	GO:0016884	MF
PGSC0003DMP400002821	GO:0042393	MF
PGSC0003DMP400002821	GO:0008270	MF
PGSC0003DMP400002821	GO:0018024	MF
PGSC0003DMP400002839	GO:0003700	MF
PGSC0003DMP400002839	GO:0043565	MF
PGSC0003DMP400002844	GO:0042578	MF
PGSC0003DMP400002845	GO:0004096	MF
PGSC0003DMP400002845	GO:0020037	MF
PGSC0003DMP400002846	GO:0005515	MF
PGSC0003DMP400002851	GO:0009001	MF
PGSC0003DMP400002853	GO:0016844	MF
PGSC0003DMP400002859	GO:0008270	MF
PGSC0003DMP400002870	GO:0016758	MF
PGSC0003DMP400002878	GO:0003676	MF
PGSC0003DMP400002878	GO:0008270	MF
PGSC0003DMP400002881	GO:0003677	MF
PGSC0003DMP400002882	GO:0003677	MF
PGSC0003DMP400002882	GO:0008270	MF
PGSC0003DMP400002883	GO:0005525	MF
PGSC0003DMP400002887	GO:0046983	MF
PGSC0003DMP400002889	GO:0004807	MF
PGSC0003DMP400002890	GO:0033926	MF
PGSC0003DMP400002892	GO:0046923	MF
PGSC0003DMP400002900	GO:0008270	MF
PGSC0003DMP400002909	GO:0003676	MF
PGSC0003DMP400002932	GO:0016853	MF
PGSC0003DMP400002939	GO:0005515	MF
PGSC0003DMP400002944	GO:0016884	MF
PGSC0003DMP400002947	GO:0016884	MF
PGSC0003DMP400002951	GO:0015095	MF
PGSC0003DMP400002952	GO:0003755	MF
PGSC0003DMP400002958	GO:0004315	MF
PGSC0003DMP400002959	GO:0003824	MF
PGSC0003DMP400002962	GO:0005509	MF
PGSC0003DMP400002966	GO:0005515	MF
PGSC0003DMP400002967	GO:0005215	MF
PGSC0003DMP400002977	GO:0008270	MF
PGSC0003DMP400002981	GO:0015078	MF
PGSC0003DMP400002984	GO:0046872	MF
PGSC0003DMP400002984	GO:0017150	MF
PGSC0003DMP400002984	GO:0050660	MF
PGSC0003DMP400002986	GO:0003700	MF
PGSC0003DMP400002986	GO:0043565	MF
PGSC0003DMP400002989	GO:0003824	MF
PGSC0003DMP400002993	GO:0004672	MF
PGSC0003DMP400002993	GO:0005524	MF
PGSC0003DMP400002994	GO:0005215	MF
PGSC0003DMP400002996	GO:0004659	MF
PGSC0003DMP400003002	GO:0003676	MF
PGSC0003DMP400003008	GO:0005506	MF
PGSC0003DMP400003008	GO:0016491	MF
PGSC0003DMP400003010	GO:0004842	MF
PGSC0003DMP400003010	GO:0008270	MF
PGSC0003DMP400003010	GO:0005515	MF
PGSC0003DMP400003016	GO:0003735	MF
PGSC0003DMP400003019	GO:0005525	MF
PGSC0003DMP400003019	GO:0003924	MF
PGSC0003DMP400003033	GO:0003735	MF
PGSC0003DMP400003039	GO:0009055	MF
PGSC0003DMP400003039	GO:0016705	MF
PGSC0003DMP400003039	GO:0020037	MF
PGSC0003DMP400003042	GO:0005525	MF
PGSC0003DMP400003046	GO:0003676	MF
PGSC0003DMP400003047	GO:0005515	MF
PGSC0003DMP400003049	GO:0005515	MF
PGSC0003DMP400003050	GO:0005515	MF
PGSC0003DMP400003068	GO:0008270	MF
PGSC0003DMP400003068	GO:0004842	MF
PGSC0003DMP400003068	GO:0005515	MF
PGSC0003DMP400003069	GO:0008270	MF
PGSC0003DMP400003069	GO:0005515	MF
PGSC0003DMP400003069	GO:0004842	MF
PGSC0003DMP400003070	GO:0004842	MF
PGSC0003DMP400003070	GO:0008270	MF
PGSC0003DMP400003070	GO:0005515	MF
PGSC0003DMP400003072	GO:0005524	MF
PGSC0003DMP400003072	GO:0019205	MF
PGSC0003DMP400003080	GO:0005525	MF
PGSC0003DMP400003080	GO:0003924	MF
PGSC0003DMP400003083	GO:0005525	MF
PGSC0003DMP400003083	GO:0003924	MF
PGSC0003DMP400003084	GO:0004857	MF
PGSC0003DMP400003084	GO:0030599	MF
PGSC0003DMP400003086	GO:0008270	MF
PGSC0003DMP400003086	GO:0005515	MF
PGSC0003DMP400003089	GO:0008270	MF
PGSC0003DMP400003089	GO:0005515	MF
PGSC0003DMP400003093	GO:0016758	MF
PGSC0003DMP400003094	GO:0004672	MF
PGSC0003DMP400003094	GO:0005524	MF
PGSC0003DMP400003096	GO:0003677	MF
PGSC0003DMP400003096	GO:0003723	MF
PGSC0003DMP400003096	GO:0005515	MF
PGSC0003DMP400003097	GO:0004197	MF
PGSC0003DMP400003099	GO:0003676	MF
PGSC0003DMP400003102	GO:0019887	MF
PGSC0003DMP400003105	GO:0004857	MF
PGSC0003DMP400003105	GO:0030599	MF
PGSC0003DMP400003107	GO:0004601	MF
PGSC0003DMP400003107	GO:0020037	MF
PGSC0003DMP400003110	GO:0004672	MF
PGSC0003DMP400003110	GO:0005524	MF
PGSC0003DMP400003110	GO:0005515	MF
PGSC0003DMP400003112	GO:0043565	MF
PGSC0003DMP400003117	GO:0005515	MF
PGSC0003DMP400003127	GO:0045156	MF
PGSC0003DMP400003130	GO:0046872	MF
PGSC0003DMP400003131	GO:0003735	MF
PGSC0003DMP400003132	GO:0003682	MF
PGSC0003DMP400003135	GO:0003682	MF
PGSC0003DMP400003137	GO:0005515	MF
PGSC0003DMP400003138	GO:0004185	MF
PGSC0003DMP400003141	GO:0005515	MF
PGSC0003DMP400003142	GO:0005515	MF
PGSC0003DMP400003147	GO:0003735	MF
PGSC0003DMP400003150	GO:0005515	MF
PGSC0003DMP400003152	GO:0005515	MF
PGSC0003DMP400003153	GO:0005515	MF
PGSC0003DMP400003156	GO:0003723	MF
PGSC0003DMP400003156	GO:0004540	MF
PGSC0003DMP400003159	GO:0005515	MF
PGSC0003DMP400003161	GO:0015018	MF
PGSC0003DMP400003162	GO:0003697	MF
PGSC0003DMP400003163	GO:0003676	MF
PGSC0003DMP400003163	GO:0005524	MF
PGSC0003DMP400003163	GO:0008026	MF
PGSC0003DMP400003167	GO:0003677	MF
PGSC0003DMP400003168	GO:0030246	MF
PGSC0003DMP400003168	GO:0004672	MF
PGSC0003DMP400003168	GO:0005524	MF
PGSC0003DMP400003170	GO:0004601	MF
PGSC0003DMP400003170	GO:0020037	MF
PGSC0003DMP400003172	GO:0008270	MF
PGSC0003DMP400003172	GO:0005515	MF
PGSC0003DMP400003182	GO:0008270	MF
PGSC0003DMP400003184	GO:0005515	MF
PGSC0003DMP400003184	GO:0008270	MF
PGSC0003DMP400003188	GO:0004190	MF
PGSC0003DMP400003193	GO:0004672	MF
PGSC0003DMP400003193	GO:0005524	MF
PGSC0003DMP400003204	GO:0046983	MF
PGSC0003DMP400003211	GO:0003824	MF
PGSC0003DMP400003217	GO:0003677	MF
PGSC0003DMP400003219	GO:0008168	MF
PGSC0003DMP400003221	GO:0005515	MF
PGSC0003DMP400003224	GO:0016491	MF
PGSC0003DMP400003229	GO:0005515	MF
PGSC0003DMP400003232	GO:0005509	MF
PGSC0003DMP400003234	GO:0005515	MF
PGSC0003DMP400003240	GO:0016762	MF
PGSC0003DMP400003240	GO:0004553	MF
PGSC0003DMP400003249	GO:0004842	MF
PGSC0003DMP400003249	GO:0008270	MF
PGSC0003DMP400003249	GO:0005515	MF
PGSC0003DMP400003250	GO:0008168	MF
PGSC0003DMP400003251	GO:0003824	MF
PGSC0003DMP400003260	GO:0008168	MF
PGSC0003DMP400003267	GO:0004842	MF
PGSC0003DMP400003270	GO:0009055	MF
PGSC0003DMP400003270	GO:0016705	MF
PGSC0003DMP400003270	GO:0020037	MF
PGSC0003DMP400003276	GO:0005515	MF
PGSC0003DMP400003278	GO:0005515	MF
PGSC0003DMP400003279	GO:0005515	MF
PGSC0003DMP400003280	GO:0005515	MF
PGSC0003DMP400003283	GO:0005515	MF
PGSC0003DMP400003289	GO:0004386	MF
PGSC0003DMP400003289	GO:0005524	MF
PGSC0003DMP400003289	GO:0003677	MF
PGSC0003DMP400003299	GO:0004176	MF
PGSC0003DMP400003299	GO:0005524	MF
PGSC0003DMP400003299	GO:0004252	MF
PGSC0003DMP400003302	GO:0004857	MF
PGSC0003DMP400003302	GO:0030599	MF
PGSC0003DMP400003306	GO:0005525	MF
PGSC0003DMP400003306	GO:0003924	MF
PGSC0003DMP400003310	GO:0003735	MF
PGSC0003DMP400003312	GO:0003677	MF
PGSC0003DMP400003312	GO:0003723	MF
PGSC0003DMP400003312	GO:0005515	MF
PGSC0003DMP400003314	GO:0004386	MF
PGSC0003DMP400003314	GO:0005524	MF
PGSC0003DMP400003314	GO:0003677	MF
PGSC0003DMP400003315	GO:0004386	MF
PGSC0003DMP400003315	GO:0005524	MF
PGSC0003DMP400003315	GO:0003677	MF
PGSC0003DMP400003316	GO:0004672	MF
PGSC0003DMP400003316	GO:0005524	MF
PGSC0003DMP400003321	GO:0016161	MF
PGSC0003DMP400003323	GO:0016788	MF
PGSC0003DMP400003337	GO:0003677	MF
PGSC0003DMP400003337	GO:0005524	MF
PGSC0003DMP400003337	GO:0004386	MF
PGSC0003DMP400003337	GO:0008270	MF
PGSC0003DMP400003339	GO:0003723	MF
PGSC0003DMP400003339	GO:0003964	MF
PGSC0003DMP400003348	GO:0005515	MF
PGSC0003DMP400003357	GO:0005509	MF
PGSC0003DMP400003357	GO:0005544	MF
PGSC0003DMP400003364	GO:0030170	MF
PGSC0003DMP400003379	GO:0005515	MF
PGSC0003DMP400003387	GO:0022857	MF
PGSC0003DMP400003394	GO:0009055	MF
PGSC0003DMP400003394	GO:0016705	MF
PGSC0003DMP400003394	GO:0020037	MF
PGSC0003DMP400003395	GO:0009055	MF
PGSC0003DMP400003395	GO:0016705	MF
PGSC0003DMP400003395	GO:0020037	MF
PGSC0003DMP400003403	GO:0015238	MF
PGSC0003DMP400003403	GO:0015297	MF
PGSC0003DMP400003405	GO:0016868	MF
PGSC0003DMP400003408	GO:0003682	MF
PGSC0003DMP400003409	GO:0010333	MF
PGSC0003DMP400003409	GO:0000287	MF
PGSC0003DMP400003411	GO:0009055	MF
PGSC0003DMP400003411	GO:0016705	MF
PGSC0003DMP400003411	GO:0020037	MF
PGSC0003DMP400003412	GO:0003700	MF
PGSC0003DMP400003412	GO:0043565	MF
PGSC0003DMP400003417	GO:0016787	MF
PGSC0003DMP400003421	GO:0046983	MF
PGSC0003DMP400003422	GO:0046983	MF
PGSC0003DMP400003425	GO:0043565	MF
PGSC0003DMP400003426	GO:0003676	MF
PGSC0003DMP400003426	GO:0004523	MF
PGSC0003DMP400003430	GO:0005515	MF
PGSC0003DMP400003431	GO:0004222	MF
PGSC0003DMP400003431	GO:0008270	MF
PGSC0003DMP400003433	GO:0004222	MF
PGSC0003DMP400003433	GO:0008270	MF
PGSC0003DMP400003437	GO:0005215	MF
PGSC0003DMP400003438	GO:0016624	MF
PGSC0003DMP400003438	GO:0030976	MF
PGSC0003DMP400003438	GO:0008661	MF
PGSC0003DMP400003440	GO:0016787	MF
PGSC0003DMP400003442	GO:0046983	MF
PGSC0003DMP400003446	GO:0004616	MF
PGSC0003DMP400003446	GO:0050661	MF
PGSC0003DMP400003450	GO:0003677	MF
PGSC0003DMP400003450	GO:0008168	MF
PGSC0003DMP400003452	GO:0016773	MF
PGSC0003DMP400003456	GO:0051499	MF
PGSC0003DMP400003458	GO:0003677	MF
PGSC0003DMP400003458	GO:0046983	MF
PGSC0003DMP400003458	GO:0003700	MF
PGSC0003DMP400003459	GO:0016866	MF
PGSC0003DMP400003460	GO:0003676	MF
PGSC0003DMP400003462	GO:0009055	MF
PGSC0003DMP400003462	GO:0016705	MF
PGSC0003DMP400003462	GO:0020037	MF
PGSC0003DMP400003463	GO:0009055	MF
PGSC0003DMP400003463	GO:0016705	MF
PGSC0003DMP400003463	GO:0020037	MF
PGSC0003DMP400003465	GO:0009055	MF
PGSC0003DMP400003465	GO:0016705	MF
PGSC0003DMP400003465	GO:0020037	MF
PGSC0003DMP400003468	GO:0009055	MF
PGSC0003DMP400003468	GO:0016705	MF
PGSC0003DMP400003468	GO:0020037	MF
PGSC0003DMP400003470	GO:0008725	MF
PGSC0003DMP400003484	GO:0010333	MF
PGSC0003DMP400003484	GO:0000287	MF
PGSC0003DMP400003519	GO:0009055	MF
PGSC0003DMP400003519	GO:0016705	MF
PGSC0003DMP400003519	GO:0020037	MF
PGSC0003DMP400003524	GO:0005515	MF
PGSC0003DMP400003527	GO:0005515	MF
PGSC0003DMP400003531	GO:0005524	MF
PGSC0003DMP400003531	GO:0016887	MF
PGSC0003DMP400003546	GO:0045156	MF
PGSC0003DMP400003549	GO:0005506	MF
PGSC0003DMP400003549	GO:0050113	MF
PGSC0003DMP400003549	GO:0016787	MF
PGSC0003DMP400003552	GO:0005509	MF
PGSC0003DMP400003554	GO:0016491	MF
PGSC0003DMP400003554	GO:0050660	MF
PGSC0003DMP400003556	GO:0043531	MF
PGSC0003DMP400003559	GO:0043531	MF
PGSC0003DMP400003560	GO:0043531	MF
PGSC0003DMP400003561	GO:0043531	MF
PGSC0003DMP400003562	GO:0043531	MF
PGSC0003DMP400003564	GO:0031072	MF
PGSC0003DMP400003564	GO:0051082	MF
PGSC0003DMP400003567	GO:0009055	MF
PGSC0003DMP400003567	GO:0015035	MF
PGSC0003DMP400003571	GO:0000287	MF
PGSC0003DMP400003571	GO:0008253	MF
PGSC0003DMP400003574	GO:0043531	MF
PGSC0003DMP400003575	GO:0043531	MF
PGSC0003DMP400003578	GO:0043531	MF
PGSC0003DMP400003579	GO:0043531	MF
PGSC0003DMP400003580	GO:0043531	MF
PGSC0003DMP400003582	GO:0043531	MF
PGSC0003DMP400003593	GO:0008375	MF
PGSC0003DMP400003597	GO:0008270	MF
PGSC0003DMP400003597	GO:0005515	MF
PGSC0003DMP400003598	GO:0005524	MF
PGSC0003DMP400003603	GO:0003864	MF
PGSC0003DMP400003605	GO:0004672	MF
PGSC0003DMP400003605	GO:0005524	MF
PGSC0003DMP400003605	GO:0005515	MF
PGSC0003DMP400003606	GO:0003682	MF
PGSC0003DMP400003612	GO:0004672	MF
PGSC0003DMP400003612	GO:0005524	MF
PGSC0003DMP400003613	GO:0005515	MF
PGSC0003DMP400003615	GO:0016884	MF
PGSC0003DMP400003624	GO:0003824	MF
PGSC0003DMP400003629	GO:0008270	MF
PGSC0003DMP400003629	GO:0005515	MF
PGSC0003DMP400003633	GO:0003777	MF
PGSC0003DMP400003633	GO:0005524	MF
PGSC0003DMP400003633	GO:0008017	MF
PGSC0003DMP400003649	GO:0016829	MF
PGSC0003DMP400003649	GO:0030170	MF
PGSC0003DMP400003650	GO:0030247	MF
PGSC0003DMP400003650	GO:0004672	MF
PGSC0003DMP400003650	GO:0005524	MF
PGSC0003DMP400003652	GO:0003700	MF
PGSC0003DMP400003654	GO:0004612	MF
PGSC0003DMP400003654	GO:0005524	MF
PGSC0003DMP400003655	GO:0004612	MF
PGSC0003DMP400003655	GO:0005524	MF
PGSC0003DMP400003658	GO:0004672	MF
PGSC0003DMP400003658	GO:0005524	MF
PGSC0003DMP400003660	GO:0004190	MF
PGSC0003DMP400003665	GO:0016747	MF
PGSC0003DMP400003676	GO:0046983	MF
PGSC0003DMP400003679	GO:0004672	MF
PGSC0003DMP400003679	GO:0005524	MF
PGSC0003DMP400003679	GO:0005515	MF
PGSC0003DMP400003695	GO:0016706	MF
PGSC0003DMP400003706	GO:0030599	MF
PGSC0003DMP400003706	GO:0004857	MF
PGSC0003DMP400003710	GO:0003700	MF
PGSC0003DMP400003710	GO:0043565	MF
PGSC0003DMP400003721	GO:0009055	MF
PGSC0003DMP400003721	GO:0016705	MF
PGSC0003DMP400003721	GO:0020037	MF
PGSC0003DMP400003742	GO:0016762	MF
PGSC0003DMP400003742	GO:0004553	MF
PGSC0003DMP400003743	GO:0030599	MF
PGSC0003DMP400003743	GO:0004857	MF
PGSC0003DMP400003747	GO:0003723	MF
PGSC0003DMP400003747	GO:0009982	MF
PGSC0003DMP400003753	GO:0003677	MF
PGSC0003DMP400003781	GO:0008107	MF
PGSC0003DMP400003783	GO:0004867	MF
PGSC0003DMP400003795	GO:0003735	MF
PGSC0003DMP400003798	GO:0003735	MF
PGSC0003DMP400003801	GO:0015238	MF
PGSC0003DMP400003801	GO:0015297	MF
PGSC0003DMP400003803	GO:0015238	MF
PGSC0003DMP400003803	GO:0015297	MF
PGSC0003DMP400003805	GO:0015238	MF
PGSC0003DMP400003805	GO:0015297	MF
PGSC0003DMP400003807	GO:0046983	MF
PGSC0003DMP400003808	GO:0004427	MF
PGSC0003DMP400003808	GO:0009678	MF
PGSC0003DMP400003818	GO:0016757	MF
PGSC0003DMP400003821	GO:0005543	MF
PGSC0003DMP400003822	GO:0008270	MF
PGSC0003DMP400003822	GO:0005515	MF
PGSC0003DMP400003835	GO:0003723	MF
PGSC0003DMP400003836	GO:0003682	MF
PGSC0003DMP400003840	GO:0016757	MF
PGSC0003DMP400003849	GO:0046873	MF
PGSC0003DMP400003852	GO:0005515	MF
PGSC0003DMP400003852	GO:0008270	MF
PGSC0003DMP400003853	GO:0005515	MF
PGSC0003DMP400003853	GO:0008270	MF
PGSC0003DMP400003857	GO:0005506	MF
PGSC0003DMP400003857	GO:0016491	MF
PGSC0003DMP400003865	GO:0005515	MF
PGSC0003DMP400003866	GO:0005515	MF
PGSC0003DMP400003867	GO:0005515	MF
PGSC0003DMP400003869	GO:0005515	MF
PGSC0003DMP400003870	GO:0005515	MF
PGSC0003DMP400003872	GO:0005515	MF
PGSC0003DMP400003874	GO:0005515	MF
PGSC0003DMP400003875	GO:0005515	MF
PGSC0003DMP400003876	GO:0005515	MF
PGSC0003DMP400003877	GO:0005515	MF
PGSC0003DMP400003878	GO:0005515	MF
PGSC0003DMP400003880	GO:0005089	MF
PGSC0003DMP400003883	GO:0005515	MF
PGSC0003DMP400003884	GO:0005515	MF
PGSC0003DMP400003886	GO:0005515	MF
PGSC0003DMP400003887	GO:0005515	MF
PGSC0003DMP400003894	GO:0005515	MF
PGSC0003DMP400003895	GO:0005515	MF
PGSC0003DMP400003901	GO:0008270	MF
PGSC0003DMP400003904	GO:0003700	MF
PGSC0003DMP400003905	GO:0004672	MF
PGSC0003DMP400003905	GO:0005524	MF
PGSC0003DMP400003907	GO:0016762	MF
PGSC0003DMP400003907	GO:0004553	MF
PGSC0003DMP400003910	GO:0003677	MF
PGSC0003DMP400003910	GO:0003678	MF
PGSC0003DMP400003910	GO:0005524	MF
PGSC0003DMP400003910	GO:0016851	MF
PGSC0003DMP400003910	GO:0016887	MF
PGSC0003DMP400003911	GO:0003700	MF
PGSC0003DMP400003920	GO:0004190	MF
PGSC0003DMP400003925	GO:0004372	MF
PGSC0003DMP400003927	GO:0004325	MF
PGSC0003DMP400003928	GO:0015078	MF
PGSC0003DMP400003935	GO:0004197	MF
PGSC0003DMP400003936	GO:0004197	MF
PGSC0003DMP400003938	GO:0003824	MF
PGSC0003DMP400003939	GO:0015078	MF
PGSC0003DMP400003940	GO:0003723	MF
PGSC0003DMP400003944	GO:0016491	MF
PGSC0003DMP400003948	GO:0008234	MF
PGSC0003DMP400003952	GO:0043531	MF
PGSC0003DMP400003954	GO:0004650	MF
PGSC0003DMP400003959	GO:0008270	MF
PGSC0003DMP400003959	GO:0005515	MF
PGSC0003DMP400003978	GO:0004045	MF
PGSC0003DMP400003986	GO:0003700	MF
PGSC0003DMP400003998	GO:0003676	MF
PGSC0003DMP400003998	GO:0004386	MF
PGSC0003DMP400003998	GO:0005524	MF
PGSC0003DMP400004001	GO:0008479	MF
PGSC0003DMP400004003	GO:0043531	MF
PGSC0003DMP400004004	GO:0043531	MF
PGSC0003DMP400004014	GO:0003676	MF
PGSC0003DMP400004018	GO:0003676	MF
PGSC0003DMP400004021	GO:0005515	MF
PGSC0003DMP400004021	GO:0005543	MF
PGSC0003DMP400004021	GO:0008060	MF
PGSC0003DMP400004021	GO:0008270	MF
PGSC0003DMP400004024	GO:0004672	MF
PGSC0003DMP400004024	GO:0005524	MF
PGSC0003DMP400004035	GO:0008270	MF
PGSC0003DMP400004038	GO:0005524	MF
PGSC0003DMP400004038	GO:0016887	MF
PGSC0003DMP400004040	GO:0005524	MF
PGSC0003DMP400004040	GO:0016887	MF
PGSC0003DMP400004048	GO:0016787	MF
PGSC0003DMP400004052	GO:0043531	MF
PGSC0003DMP400004053	GO:0003700	MF
PGSC0003DMP400004055	GO:0003735	MF
PGSC0003DMP400004056	GO:0043531	MF
PGSC0003DMP400004056	GO:0005515	MF
PGSC0003DMP400004057	GO:0043531	MF
PGSC0003DMP400004059	GO:0043531	MF
PGSC0003DMP400004060	GO:0043531	MF
PGSC0003DMP400004081	GO:0004806	MF
PGSC0003DMP400004085	GO:0016787	MF
PGSC0003DMP400004098	GO:0016788	MF
PGSC0003DMP400004112	GO:0016491	MF
PGSC0003DMP400004113	GO:0004553	MF
PGSC0003DMP400004123	GO:0016762	MF
PGSC0003DMP400004123	GO:0004553	MF
PGSC0003DMP400004133	GO:0008270	MF
PGSC0003DMP400004140	GO:0016706	MF
PGSC0003DMP400004153	GO:0004672	MF
PGSC0003DMP400004153	GO:0005524	MF
PGSC0003DMP400004156	GO:0016844	MF
PGSC0003DMP400004162	GO:0016706	MF
PGSC0003DMP400004168	GO:0003700	MF
PGSC0003DMP400004168	GO:0008270	MF
PGSC0003DMP400004168	GO:0043565	MF
PGSC0003DMP400004180	GO:0009055	MF
PGSC0003DMP400004180	GO:0016705	MF
PGSC0003DMP400004180	GO:0020037	MF
PGSC0003DMP400004181	GO:0009055	MF
PGSC0003DMP400004181	GO:0016705	MF
PGSC0003DMP400004181	GO:0020037	MF
PGSC0003DMP400004183	GO:0004553	MF
PGSC0003DMP400004186	GO:0004190	MF
PGSC0003DMP400004188	GO:0009055	MF
PGSC0003DMP400004188	GO:0016705	MF
PGSC0003DMP400004188	GO:0020037	MF
PGSC0003DMP400004190	GO:0004553	MF
PGSC0003DMP400004193	GO:0003700	MF
PGSC0003DMP400004194	GO:0009055	MF
PGSC0003DMP400004194	GO:0016705	MF
PGSC0003DMP400004194	GO:0020037	MF
PGSC0003DMP400004202	GO:0005524	MF
PGSC0003DMP400004204	GO:0003676	MF
PGSC0003DMP400004205	GO:0015079	MF
PGSC0003DMP400004208	GO:0022857	MF
PGSC0003DMP400004209	GO:0022857	MF
PGSC0003DMP400004210	GO:0043531	MF
PGSC0003DMP400004210	GO:0005515	MF
PGSC0003DMP400004211	GO:0008146	MF
PGSC0003DMP400004213	GO:0009055	MF
PGSC0003DMP400004213	GO:0015035	MF
PGSC0003DMP400004214	GO:0005515	MF
PGSC0003DMP400004216	GO:0005199	MF
PGSC0003DMP400004217	GO:0005515	MF
PGSC0003DMP400004235	GO:0004592	MF
PGSC0003DMP400004250	GO:0008171	MF
PGSC0003DMP400004254	GO:0008168	MF
PGSC0003DMP400004262	GO:0003677	MF
PGSC0003DMP400004264	GO:0005524	MF
PGSC0003DMP400004264	GO:0008026	MF
PGSC0003DMP400004264	GO:0003677	MF
PGSC0003DMP400004265	GO:0005524	MF
PGSC0003DMP400004265	GO:0008026	MF
PGSC0003DMP400004265	GO:0003677	MF
PGSC0003DMP400004266	GO:0003700	MF
PGSC0003DMP400004266	GO:0043565	MF
PGSC0003DMP400004268	GO:0016760	MF
PGSC0003DMP400004271	GO:0003735	MF
PGSC0003DMP400004274	GO:0008168	MF
PGSC0003DMP400004276	GO:0003700	MF
PGSC0003DMP400004278	GO:0009055	MF
PGSC0003DMP400004278	GO:0016705	MF
PGSC0003DMP400004278	GO:0020037	MF
PGSC0003DMP400004281	GO:0003735	MF
PGSC0003DMP400004283	GO:0008234	MF
PGSC0003DMP400004284	GO:0005524	MF
PGSC0003DMP400004284	GO:0009378	MF
PGSC0003DMP400004284	GO:0016887	MF
PGSC0003DMP400004302	GO:0008378	MF
PGSC0003DMP400004305	GO:0043531	MF
PGSC0003DMP400004305	GO:0005515	MF
PGSC0003DMP400004308	GO:0043531	MF
PGSC0003DMP400004308	GO:0005515	MF
PGSC0003DMP400004309	GO:0005515	MF
PGSC0003DMP400004310	GO:0043531	MF
PGSC0003DMP400004310	GO:0005515	MF
PGSC0003DMP400004312	GO:0005515	MF
PGSC0003DMP400004318	GO:0003677	MF
PGSC0003DMP400004318	GO:0003899	MF
PGSC0003DMP400004330	GO:0008061	MF
PGSC0003DMP400004334	GO:0008236	MF
PGSC0003DMP400004338	GO:0008168	MF
PGSC0003DMP400004339	GO:0004672	MF
PGSC0003DMP400004339	GO:0005524	MF
PGSC0003DMP400004344	GO:0043531	MF
PGSC0003DMP400004353	GO:0004553	MF
PGSC0003DMP400004362	GO:0009055	MF
PGSC0003DMP400004362	GO:0016705	MF
PGSC0003DMP400004362	GO:0020037	MF
PGSC0003DMP400004367	GO:0009055	MF
PGSC0003DMP400004367	GO:0016705	MF
PGSC0003DMP400004367	GO:0020037	MF
PGSC0003DMP400004369	GO:0003899	MF
PGSC0003DMP400004369	GO:0046983	MF
PGSC0003DMP400004369	GO:0003677	MF
PGSC0003DMP400004370	GO:0016831	MF
PGSC0003DMP400004370	GO:0030170	MF
PGSC0003DMP400004371	GO:0043531	MF
PGSC0003DMP400004376	GO:0005515	MF
PGSC0003DMP400004377	GO:0008184	MF
PGSC0003DMP400004383	GO:0003682	MF
PGSC0003DMP400004385	GO:0005525	MF
PGSC0003DMP400004385	GO:0015093	MF
PGSC0003DMP400004386	GO:0008374	MF
PGSC0003DMP400004391	GO:0003700	MF
PGSC0003DMP400004396	GO:0042393	MF
PGSC0003DMP400004400	GO:0003682	MF
PGSC0003DMP400004400	GO:0003677	MF
PGSC0003DMP400004403	GO:0005515	MF
PGSC0003DMP400004410	GO:0016787	MF
PGSC0003DMP400004413	GO:0046872	MF
PGSC0003DMP400004416	GO:0004672	MF
PGSC0003DMP400004416	GO:0005524	MF
PGSC0003DMP400004419	GO:0005515	MF
PGSC0003DMP400004426	GO:0009055	MF
PGSC0003DMP400004426	GO:0016705	MF
PGSC0003DMP400004426	GO:0020037	MF
PGSC0003DMP400004427	GO:0009055	MF
PGSC0003DMP400004427	GO:0016705	MF
PGSC0003DMP400004427	GO:0020037	MF
PGSC0003DMP400004432	GO:0003676	MF
PGSC0003DMP400004435	GO:0003677	MF
PGSC0003DMP400004439	GO:0003735	MF
PGSC0003DMP400004443	GO:0005515	MF
PGSC0003DMP400004445	GO:0008375	MF
PGSC0003DMP400004448	GO:0008173	MF
PGSC0003DMP400004454	GO:0003723	MF
PGSC0003DMP400004454	GO:0008408	MF
PGSC0003DMP400004457	GO:0046983	MF
PGSC0003DMP400004459	GO:0001104	MF
PGSC0003DMP400004464	GO:0016788	MF
PGSC0003DMP400004466	GO:0016788	MF
PGSC0003DMP400004475	GO:0003993	MF
PGSC0003DMP400004477	GO:0005524	MF
PGSC0003DMP400004477	GO:0016773	MF
PGSC0003DMP400004478	GO:0004672	MF
PGSC0003DMP400004478	GO:0005524	MF
PGSC0003DMP400004490	GO:0005515	MF
PGSC0003DMP400004491	GO:0003700	MF
PGSC0003DMP400004491	GO:0008270	MF
PGSC0003DMP400004491	GO:0043565	MF
PGSC0003DMP400004498	GO:0005507	MF
PGSC0003DMP400004498	GO:0009055	MF
PGSC0003DMP400004499	GO:0005524	MF
PGSC0003DMP400004504	GO:0003777	MF
PGSC0003DMP400004504	GO:0005524	MF
PGSC0003DMP400004504	GO:0008017	MF
PGSC0003DMP400004505	GO:0004601	MF
PGSC0003DMP400004505	GO:0020037	MF
PGSC0003DMP400004507	GO:0003735	MF
PGSC0003DMP400004510	GO:0004672	MF
PGSC0003DMP400004510	GO:0005524	MF
PGSC0003DMP400004512	GO:0005525	MF
PGSC0003DMP400004512	GO:0003924	MF
PGSC0003DMP400004524	GO:0005089	MF
PGSC0003DMP400004525	GO:0003735	MF
PGSC0003DMP400004535	GO:0005215	MF
PGSC0003DMP400004546	GO:0005215	MF
PGSC0003DMP400004552	GO:0016787	MF
PGSC0003DMP400004568	GO:0005515	MF
PGSC0003DMP400004569	GO:0005515	MF
PGSC0003DMP400004570	GO:0005515	MF
PGSC0003DMP400004578	GO:0005515	MF
PGSC0003DMP400004586	GO:0003824	MF
PGSC0003DMP400004593	GO:0008171	MF
PGSC0003DMP400004597	GO:0004379	MF
PGSC0003DMP400004599	GO:0004672	MF
PGSC0003DMP400004599	GO:0005524	MF
PGSC0003DMP400004601	GO:0000166	MF
PGSC0003DMP400004601	GO:0046872	MF
PGSC0003DMP400004603	GO:0016787	MF
PGSC0003DMP400004604	GO:0008677	MF
PGSC0003DMP400004604	GO:0004616	MF
PGSC0003DMP400004609	GO:0003676	MF
PGSC0003DMP400004613	GO:0005524	MF
PGSC0003DMP400004616	GO:0016614	MF
PGSC0003DMP400004616	GO:0050660	MF
PGSC0003DMP400004621	GO:0004565	MF
PGSC0003DMP400004621	GO:0030246	MF
PGSC0003DMP400004626	GO:0003824	MF
PGSC0003DMP400004627	GO:0004672	MF
PGSC0003DMP400004627	GO:0005524	MF
PGSC0003DMP400004648	GO:0016787	MF
PGSC0003DMP400004649	GO:0004672	MF
PGSC0003DMP400004649	GO:0005524	MF
PGSC0003DMP400004649	GO:0005515	MF
PGSC0003DMP400004662	GO:0016491	MF
PGSC0003DMP400004672	GO:0016619	MF
PGSC0003DMP400004672	GO:0051287	MF
PGSC0003DMP400004674	GO:0005524	MF
PGSC0003DMP400004674	GO:0016887	MF
PGSC0003DMP400004679	GO:0003700	MF
PGSC0003DMP400004679	GO:0043565	MF
PGSC0003DMP400004685	GO:0004553	MF
PGSC0003DMP400004686	GO:0003700	MF
PGSC0003DMP400004701	GO:0003700	MF
PGSC0003DMP400004701	GO:0043565	MF
PGSC0003DMP400004712	GO:0003824	MF
PGSC0003DMP400004729	GO:0005515	MF
PGSC0003DMP400004740	GO:0015116	MF
PGSC0003DMP400004752	GO:0016787	MF
PGSC0003DMP400004764	GO:0003700	MF
PGSC0003DMP400004764	GO:0043565	MF
PGSC0003DMP400004770	GO:0003723	MF
PGSC0003DMP400004771	GO:0004672	MF
PGSC0003DMP400004771	GO:0005524	MF
PGSC0003DMP400004777	GO:0016787	MF
PGSC0003DMP400004786	GO:0004332	MF
PGSC0003DMP400004799	GO:0008083	MF
PGSC0003DMP400004801	GO:0003700	MF
PGSC0003DMP400004801	GO:0043565	MF
PGSC0003DMP400004810	GO:0005515	MF
PGSC0003DMP400004812	GO:0005515	MF
PGSC0003DMP400004818	GO:0009055	MF
PGSC0003DMP400004818	GO:0016705	MF
PGSC0003DMP400004818	GO:0020037	MF
PGSC0003DMP400004821	GO:0004672	MF
PGSC0003DMP400004821	GO:0005524	MF
PGSC0003DMP400004821	GO:0005515	MF
PGSC0003DMP400004822	GO:0000287	MF
PGSC0003DMP400004822	GO:0004743	MF
PGSC0003DMP400004822	GO:0030955	MF
PGSC0003DMP400004825	GO:0003700	MF
PGSC0003DMP400004825	GO:0043565	MF
PGSC0003DMP400004826	GO:0004672	MF
PGSC0003DMP400004826	GO:0005524	MF
PGSC0003DMP400004830	GO:0016787	MF
PGSC0003DMP400004831	GO:0003677	MF
PGSC0003DMP400004831	GO:0008270	MF
PGSC0003DMP400004833	GO:0080019	MF
PGSC0003DMP400004838	GO:0005515	MF
PGSC0003DMP400004842	GO:0005515	MF
PGSC0003DMP400004854	GO:0016491	MF
PGSC0003DMP400004854	GO:0050660	MF
PGSC0003DMP400004858	GO:0003677	MF
PGSC0003DMP400004861	GO:0005515	MF
PGSC0003DMP400004867	GO:0016787	MF
PGSC0003DMP400004891	GO:0016491	MF
PGSC0003DMP400004891	GO:0016209	MF
PGSC0003DMP400004893	GO:0000287	MF
PGSC0003DMP400004893	GO:0004634	MF
PGSC0003DMP400004895	GO:0016757	MF
PGSC0003DMP400004900	GO:0003677	MF
PGSC0003DMP400004902	GO:0009055	MF
PGSC0003DMP400004902	GO:0016705	MF
PGSC0003DMP400004902	GO:0020037	MF
PGSC0003DMP400004910	GO:0008289	MF
PGSC0003DMP400004917	GO:0009055	MF
PGSC0003DMP400004917	GO:0016705	MF
PGSC0003DMP400004917	GO:0020037	MF
PGSC0003DMP400004921	GO:0004672	MF
PGSC0003DMP400004921	GO:0005524	MF
PGSC0003DMP400004922	GO:0008270	MF
PGSC0003DMP400004923	GO:0004650	MF
PGSC0003DMP400004928	GO:0004345	MF
PGSC0003DMP400004928	GO:0050661	MF
PGSC0003DMP400004939	GO:0005515	MF
PGSC0003DMP400004942	GO:0033926	MF
PGSC0003DMP400004942	GO:0004135	MF
PGSC0003DMP400004946	GO:0008565	MF
PGSC0003DMP400004946	GO:0005515	MF
PGSC0003DMP400004954	GO:0005381	MF
PGSC0003DMP400004958	GO:0005515	MF
PGSC0003DMP400004959	GO:0020037	MF
PGSC0003DMP400004968	GO:0016788	MF
PGSC0003DMP400004970	GO:0003700	MF
PGSC0003DMP400004970	GO:0043565	MF
PGSC0003DMP400004976	GO:0003700	MF
PGSC0003DMP400004976	GO:0043565	MF
PGSC0003DMP400004978	GO:0000179	MF
PGSC0003DMP400004979	GO:0003723	MF
PGSC0003DMP400004979	GO:0009982	MF
PGSC0003DMP400004981	GO:0004427	MF
PGSC0003DMP400004981	GO:0009678	MF
PGSC0003DMP400004982	GO:0005509	MF
PGSC0003DMP400004982	GO:0051082	MF
PGSC0003DMP400004984	GO:0016491	MF
PGSC0003DMP400004984	GO:0050660	MF
PGSC0003DMP400004985	GO:0005525	MF
PGSC0003DMP400004990	GO:0005509	MF
PGSC0003DMP400004999	GO:0003677	MF
PGSC0003DMP400005000	GO:0003677	MF
PGSC0003DMP400005002	GO:0016788	MF
PGSC0003DMP400005020	GO:0004177	MF
PGSC0003DMP400005020	GO:0030145	MF
PGSC0003DMP400005021	GO:0016787	MF
PGSC0003DMP400005063	GO:0043531	MF
PGSC0003DMP400005063	GO:0005515	MF
PGSC0003DMP400005064	GO:0030410	MF
PGSC0003DMP400005069	GO:0016149	MF
PGSC0003DMP400005080	GO:0003676	MF
PGSC0003DMP400005080	GO:0005524	MF
PGSC0003DMP400005080	GO:0008026	MF
PGSC0003DMP400005084	GO:0003676	MF
PGSC0003DMP400005084	GO:0008408	MF
PGSC0003DMP400005101	GO:0003723	MF
PGSC0003DMP400005101	GO:0003746	MF
PGSC0003DMP400005101	GO:0043022	MF
PGSC0003DMP400005107	GO:0043531	MF
PGSC0003DMP400005110	GO:0003682	MF
PGSC0003DMP400005111	GO:0003677	MF
PGSC0003DMP400005112	GO:0003723	MF
PGSC0003DMP400005112	GO:0033897	MF
PGSC0003DMP400005115	GO:0005515	MF
PGSC0003DMP400005117	GO:0005515	MF
PGSC0003DMP400005117	GO:0003723	MF
PGSC0003DMP400005118	GO:0003682	MF
PGSC0003DMP400005122	GO:0004842	MF
PGSC0003DMP400005122	GO:0008270	MF
PGSC0003DMP400005122	GO:0005515	MF
PGSC0003DMP400005124	GO:0004842	MF
PGSC0003DMP400005124	GO:0008270	MF
PGSC0003DMP400005124	GO:0005515	MF
PGSC0003DMP400005126	GO:0042802	MF
PGSC0003DMP400005129	GO:0003700	MF
PGSC0003DMP400005129	GO:0043565	MF
PGSC0003DMP400005136	GO:0005524	MF
PGSC0003DMP400005136	GO:0016887	MF
PGSC0003DMP400005138	GO:0016746	MF
PGSC0003DMP400005144	GO:0005515	MF
PGSC0003DMP400005146	GO:0008168	MF
PGSC0003DMP400005147	GO:0016787	MF
PGSC0003DMP400005148	GO:0004842	MF
PGSC0003DMP400005148	GO:0008270	MF
PGSC0003DMP400005148	GO:0005515	MF
PGSC0003DMP400005160	GO:0003735	MF
PGSC0003DMP400005163	GO:0003723	MF
PGSC0003DMP400005163	GO:0033897	MF
PGSC0003DMP400005168	GO:0046983	MF
PGSC0003DMP400005169	GO:0019843	MF
PGSC0003DMP400005176	GO:0005215	MF
PGSC0003DMP400005181	GO:0005515	MF
PGSC0003DMP400005184	GO:0004672	MF
PGSC0003DMP400005184	GO:0005524	MF
PGSC0003DMP400005184	GO:0005515	MF
PGSC0003DMP400005201	GO:0004672	MF
PGSC0003DMP400005201	GO:0005524	MF
PGSC0003DMP400005202	GO:0005515	MF
PGSC0003DMP400005204	GO:0005515	MF
PGSC0003DMP400005205	GO:0005515	MF
PGSC0003DMP400005207	GO:0005515	MF
PGSC0003DMP400005208	GO:0005515	MF
PGSC0003DMP400005210	GO:0003700	MF
PGSC0003DMP400005213	GO:0004392	MF
PGSC0003DMP400005214	GO:0004650	MF
PGSC0003DMP400005216	GO:0046872	MF
PGSC0003DMP400005217	GO:0004672	MF
PGSC0003DMP400005217	GO:0005524	MF
PGSC0003DMP400005223	GO:0004857	MF
PGSC0003DMP400005223	GO:0030599	MF
PGSC0003DMP400005224	GO:0003700	MF
PGSC0003DMP400005226	GO:0003676	MF
PGSC0003DMP400005230	GO:0004672	MF
PGSC0003DMP400005230	GO:0005524	MF
PGSC0003DMP400005230	GO:0005515	MF
PGSC0003DMP400005232	GO:0004298	MF
PGSC0003DMP400005235	GO:0005515	MF
PGSC0003DMP400005237	GO:0005515	MF
PGSC0003DMP400005238	GO:0005515	MF
PGSC0003DMP400005241	GO:0005515	MF
PGSC0003DMP400005242	GO:0003677	MF
PGSC0003DMP400005242	GO:0046983	MF
PGSC0003DMP400005244	GO:0003677	MF
PGSC0003DMP400005245	GO:0005515	MF
PGSC0003DMP400005253	GO:0005515	MF
PGSC0003DMP400005254	GO:0043531	MF
PGSC0003DMP400005261	GO:0043531	MF
PGSC0003DMP400005262	GO:0016624	MF
PGSC0003DMP400005262	GO:0030976	MF
PGSC0003DMP400005264	GO:0003735	MF
PGSC0003DMP400005265	GO:0004672	MF
PGSC0003DMP400005265	GO:0005524	MF
PGSC0003DMP400005266	GO:0003735	MF
PGSC0003DMP400005268	GO:0004672	MF
PGSC0003DMP400005268	GO:0005524	MF
PGSC0003DMP400005269	GO:0004672	MF
PGSC0003DMP400005269	GO:0005524	MF
PGSC0003DMP400005283	GO:0004650	MF
PGSC0003DMP400005295	GO:0005515	MF
PGSC0003DMP400005301	GO:0016717	MF
PGSC0003DMP400005304	GO:0000156	MF
PGSC0003DMP400005305	GO:0016758	MF
PGSC0003DMP400005309	GO:0043531	MF
PGSC0003DMP400005310	GO:0003676	MF
PGSC0003DMP400005322	GO:0010181	MF
PGSC0003DMP400005322	GO:0016491	MF
PGSC0003DMP400005325	GO:0009055	MF
PGSC0003DMP400005325	GO:0015035	MF
PGSC0003DMP400005329	GO:0003777	MF
PGSC0003DMP400005329	GO:0005524	MF
PGSC0003DMP400005329	GO:0008017	MF
PGSC0003DMP400005330	GO:0016844	MF
PGSC0003DMP400005335	GO:0005509	MF
PGSC0003DMP400005337	GO:0003677	MF
PGSC0003DMP400005339	GO:0016491	MF
PGSC0003DMP400005339	GO:0051537	MF
PGSC0003DMP400005340	GO:0004129	MF
PGSC0003DMP400005340	GO:0009055	MF
PGSC0003DMP400005340	GO:0020037	MF
PGSC0003DMP400005341	GO:0008270	MF
PGSC0003DMP400005341	GO:0004842	MF
PGSC0003DMP400005341	GO:0005515	MF
PGSC0003DMP400005349	GO:0004672	MF
PGSC0003DMP400005349	GO:0005524	MF
PGSC0003DMP400005350	GO:0004672	MF
PGSC0003DMP400005350	GO:0005524	MF
PGSC0003DMP400005353	GO:0043531	MF
PGSC0003DMP400005358	GO:0043531	MF
PGSC0003DMP400005358	GO:0005515	MF
PGSC0003DMP400005360	GO:0016972	MF
PGSC0003DMP400005364	GO:0031072	MF
PGSC0003DMP400005364	GO:0051082	MF
PGSC0003DMP400005368	GO:0016844	MF
PGSC0003DMP400005371	GO:0005525	MF
PGSC0003DMP400005371	GO:0003924	MF
PGSC0003DMP400005372	GO:0005509	MF
PGSC0003DMP400005373	GO:0005509	MF
PGSC0003DMP400005378	GO:0003676	MF
PGSC0003DMP400005378	GO:0008270	MF
PGSC0003DMP400005382	GO:0004672	MF
PGSC0003DMP400005382	GO:0005524	MF
PGSC0003DMP400005396	GO:0005515	MF
PGSC0003DMP400005396	GO:0016787	MF
PGSC0003DMP400005399	GO:0005525	MF
PGSC0003DMP400005400	GO:0004672	MF
PGSC0003DMP400005400	GO:0005524	MF
PGSC0003DMP400005400	GO:0005515	MF
PGSC0003DMP400005401	GO:0016881	MF
PGSC0003DMP400005409	GO:0008375	MF
PGSC0003DMP400005413	GO:0004672	MF
PGSC0003DMP400005413	GO:0005524	MF
PGSC0003DMP400005415	GO:0016787	MF
PGSC0003DMP400005419	GO:0005515	MF
PGSC0003DMP400005419	GO:0004221	MF
PGSC0003DMP400005424	GO:0004553	MF
PGSC0003DMP400005427	GO:0004553	MF
PGSC0003DMP400005428	GO:0043531	MF
PGSC0003DMP400005429	GO:0010333	MF
PGSC0003DMP400005429	GO:0000287	MF
PGSC0003DMP400005435	GO:0043531	MF
PGSC0003DMP400005449	GO:0009055	MF
PGSC0003DMP400005449	GO:0016705	MF
PGSC0003DMP400005449	GO:0020037	MF
PGSC0003DMP400005452	GO:0009055	MF
PGSC0003DMP400005452	GO:0016705	MF
PGSC0003DMP400005452	GO:0020037	MF
PGSC0003DMP400005453	GO:0009055	MF
PGSC0003DMP400005453	GO:0016705	MF
PGSC0003DMP400005453	GO:0020037	MF
PGSC0003DMP400005454	GO:0004672	MF
PGSC0003DMP400005454	GO:0005524	MF
PGSC0003DMP400005455	GO:0005515	MF
PGSC0003DMP400005462	GO:0003676	MF
PGSC0003DMP400005462	GO:0005524	MF
PGSC0003DMP400005462	GO:0008026	MF
PGSC0003DMP400005470	GO:0005515	MF
PGSC0003DMP400005476	GO:0005515	MF
PGSC0003DMP400005480	GO:0004252	MF
PGSC0003DMP400005482	GO:0005524	MF
PGSC0003DMP400005482	GO:0016851	MF
PGSC0003DMP400005482	GO:0009378	MF
PGSC0003DMP400005484	GO:0005515	MF
PGSC0003DMP400005485	GO:0003700	MF
PGSC0003DMP400005485	GO:0043565	MF
PGSC0003DMP400005487	GO:0008831	MF
PGSC0003DMP400005487	GO:0050662	MF
PGSC0003DMP400005487	GO:0003854	MF
PGSC0003DMP400005488	GO:0003682	MF
PGSC0003DMP400005489	GO:0004867	MF
PGSC0003DMP400005495	GO:0003677	MF
PGSC0003DMP400005500	GO:0008270	MF
PGSC0003DMP400005505	GO:0008270	MF
PGSC0003DMP400005505	GO:0005515	MF
PGSC0003DMP400005506	GO:0008168	MF
PGSC0003DMP400005509	GO:0005515	MF
PGSC0003DMP400005509	GO:0008236	MF
PGSC0003DMP400005520	GO:0005524	MF
PGSC0003DMP400005520	GO:0000155	MF
PGSC0003DMP400005520	GO:0005515	MF
PGSC0003DMP400005528	GO:0005515	MF
PGSC0003DMP400005530	GO:0005524	MF
PGSC0003DMP400005530	GO:0042626	MF
PGSC0003DMP400005531	GO:0005524	MF
PGSC0003DMP400005531	GO:0042626	MF
PGSC0003DMP400005534	GO:0016706	MF
PGSC0003DMP400005536	GO:0005097	MF
PGSC0003DMP400005538	GO:0003677	MF
PGSC0003DMP400005544	GO:0000156	MF
PGSC0003DMP400005545	GO:0005515	MF
PGSC0003DMP400005548	GO:0003676	MF
PGSC0003DMP400005554	GO:0016706	MF
PGSC0003DMP400005556	GO:0016706	MF
PGSC0003DMP400005560	GO:0016706	MF
PGSC0003DMP400005562	GO:0016706	MF
PGSC0003DMP400005572	GO:0016706	MF
PGSC0003DMP400005581	GO:0000287	MF
PGSC0003DMP400005581	GO:0004427	MF
PGSC0003DMP400005582	GO:0043531	MF
PGSC0003DMP400005582	GO:0005515	MF
PGSC0003DMP400005584	GO:0004616	MF
PGSC0003DMP400005584	GO:0008883	MF
PGSC0003DMP400005584	GO:0050661	MF
PGSC0003DMP400005586	GO:0005515	MF
PGSC0003DMP400005590	GO:0005515	MF
PGSC0003DMP400005593	GO:0008270	MF
PGSC0003DMP400005598	GO:0005515	MF
PGSC0003DMP400005599	GO:0015238	MF
PGSC0003DMP400005599	GO:0015297	MF
PGSC0003DMP400005604	GO:0015238	MF
PGSC0003DMP400005604	GO:0015297	MF
PGSC0003DMP400005610	GO:0005515	MF
PGSC0003DMP400005610	GO:0008270	MF
PGSC0003DMP400005615	GO:0033743	MF
PGSC0003DMP400005624	GO:0016884	MF
PGSC0003DMP400005625	GO:0016884	MF
PGSC0003DMP400005629	GO:0016884	MF
PGSC0003DMP400005631	GO:0016884	MF
PGSC0003DMP400005640	GO:0004332	MF
PGSC0003DMP400005642	GO:0004553	MF
PGSC0003DMP400005648	GO:0003700	MF
PGSC0003DMP400005648	GO:0008270	MF
PGSC0003DMP400005648	GO:0043565	MF
PGSC0003DMP400005650	GO:0003723	MF
PGSC0003DMP400005661	GO:0008060	MF
PGSC0003DMP400005661	GO:0008270	MF
PGSC0003DMP400005664	GO:0003746	MF
PGSC0003DMP400005664	GO:0005515	MF
PGSC0003DMP400005664	GO:0003723	MF
PGSC0003DMP400005667	GO:0009055	MF
PGSC0003DMP400005667	GO:0016705	MF
PGSC0003DMP400005667	GO:0020037	MF
PGSC0003DMP400005668	GO:0009055	MF
PGSC0003DMP400005668	GO:0016705	MF
PGSC0003DMP400005668	GO:0020037	MF
PGSC0003DMP400005669	GO:0009055	MF
PGSC0003DMP400005669	GO:0016705	MF
PGSC0003DMP400005669	GO:0020037	MF
PGSC0003DMP400005681	GO:0005509	MF
PGSC0003DMP400005689	GO:0008080	MF
PGSC0003DMP400005695	GO:0003824	MF
PGSC0003DMP400005695	GO:0050662	MF
PGSC0003DMP400005699	GO:0005524	MF
PGSC0003DMP400005699	GO:0016887	MF
PGSC0003DMP400005699	GO:0016851	MF
PGSC0003DMP400005703	GO:0003824	MF
PGSC0003DMP400005705	GO:0016760	MF
[truncated: 35,418 more rows]
