# Supplementary material for: Evaluation and integration of functional annotation pipelines for newly sequenced organisms: the potato genome as a test case
Source: BMC Plant Biol. 2014 Dec 5;14:329. doi: 10.1186/s12870-014-0329-9 (PMC4274702; doi:10.1186/s12870-014-0329-9)
Supplement: Additional file 8: Table S7. — BioMart ITAG pipeline output. [file 12870_2014_329_MOESM8_ESM.xls]

Supplemental Table 7. BioMart ITAG pipeline output
Gene	GO_term	GO_term_type
Sotub01g005000.1.1	GO:0008168	MF
Sotub01g005080.1.1	GO:0005515	MF
Sotub01g005100.1.1	GO:0016627	MF
Sotub01g005110.1.1	GO:0003924	MF
Sotub01g005110.1.1	GO:0005525	MF
Sotub01g005120.1.1	GO:0001047	MF
Sotub01g005120.1.1	GO:0004842	MF
Sotub01g005120.1.1	GO:0004871	MF
Sotub01g005120.1.1	GO:0005515	MF
Sotub01g005140.1.1	GO:0043531	MF
Sotub01g005160.1.1	GO:0043531	MF
Sotub01g005190.1.1	GO:0043531	MF
Sotub01g005250.1.1	GO:0003942	MF
Sotub01g005250.1.1	GO:0004073	MF
Sotub01g005250.1.1	GO:0046983	MF
Sotub01g005250.1.1	GO:0050661	MF
Sotub01g005250.1.1	GO:0051287	MF
Sotub01g005260.1.1	GO:0004072	MF
Sotub01g005260.1.1	GO:0008168	MF
Sotub01g005280.1.1	GO:0008168	MF
Sotub01g005290.1.1	GO:0008168	MF
Sotub01g005300.1.1	GO:0008168	MF
Sotub01g005310.1.1	GO:0003674	MF
Sotub01g005320.1.1	GO:0003825	MF
Sotub01g005320.1.1	GO:0004805	MF
Sotub01g005330.1.1	GO:0008270	MF
Sotub01g005340.1.1	GO:0008270	MF
Sotub01g005360.1.1	GO:0005543	MF
Sotub01g005370.1.1	GO:0004842	MF
Sotub01g005370.1.1	GO:0005488	MF
Sotub01g005430.1.1	GO:0008270	MF
Sotub01g005440.1.1	GO:0004553	MF
Sotub01g005440.1.1	GO:0016762	MF
Sotub01g005470.1.1	GO:0005506	MF
Sotub01g005470.1.1	GO:0016706	MF
Sotub01g005470.1.1	GO:0031418	MF
Sotub01g005480.1.1	GO:0016787	MF
Sotub01g005510.1.1	GO:0005543	MF
Sotub01g005520.1.1	GO:0004674	MF
Sotub01g005520.1.1	GO:0005524	MF
Sotub01g005560.1.1	GO:0015299	MF
Sotub01g005580.1.1	GO:0004351	MF
Sotub01g005580.1.1	GO:0030170	MF
Sotub01g005600.1.1	GO:0003676	MF
Sotub01g005600.1.1	GO:0005515	MF
Sotub01g005600.1.1	GO:0008270	MF
Sotub01g005610.1.1	GO:0005515	MF
Sotub01g005620.1.1	GO:0005515	MF
Sotub01g005630.1.1	GO:0003777	MF
Sotub01g005680.1.1	GO:0016787	MF
Sotub01g005710.1.1	GO:0016491	MF
Sotub01g005720.1.1	GO:0016491	MF
Sotub01g005730.1.1	GO:0005507	MF
Sotub01g005730.1.1	GO:0016491	MF
Sotub01g005740.1.1	GO:0005515	MF
Sotub01g005760.1.1	GO:0003676	MF
Sotub01g005760.1.1	GO:0004824	MF
Sotub01g005760.1.1	GO:0005524	MF
Sotub01g005780.1.1	GO:0000287	MF
Sotub01g005780.1.1	GO:0004450	MF
Sotub01g005780.1.1	GO:0051287	MF
Sotub01g005800.1.1	GO:0003674	MF
Sotub01g005840.1.1	GO:0005310	MF
Sotub01g005840.1.1	GO:0015142	MF
Sotub01g005840.1.1	GO:0017077	MF
Sotub01g005890.1.1	GO:0005488	MF
Sotub01g006020.1.1	GO:0005488	MF
Sotub01g006070.1.1	GO:0005509	MF
Sotub01g006070.1.1	GO:0016757	MF
Sotub01g006090.1.1	GO:0005515	MF
Sotub01g006110.1.1	GO:0005515	MF
Sotub01g006180.1.1	GO:0005515	MF
Sotub01g006220.1.1	GO:0003676	MF
Sotub01g006290.1.1	GO:0003674	MF
Sotub01g006300.1.1	GO:0015171	MF
Sotub01g006310.1.1	GO:0005515	MF
Sotub01g006330.1.1	GO:0016787	MF
Sotub01g006340.1.1	GO:0003676	MF
Sotub01g006340.1.1	GO:0005524	MF
Sotub01g006340.1.1	GO:0008026	MF
Sotub01g006350.1.1	GO:0005515	MF
Sotub01g006380.1.1	GO:0016758	MF
Sotub01g006400.1.1	GO:0003674	MF
Sotub01g006500.1.1	GO:0004674	MF
Sotub01g006500.1.1	GO:0005524	MF
Sotub01g006510.1.1	GO:0031072	MF
Sotub01g006510.1.1	GO:0051082	MF
Sotub01g006530.1.1	GO:0008324	MF
Sotub01g006540.1.1	GO:0003735	MF
Sotub01g006590.1.1	GO:0005525	MF
Sotub01g006610.1.1	GO:0003674	MF
Sotub01g006620.1.1	GO:0005515	MF
Sotub01g006660.1.1	GO:0004526	MF
Sotub01g006670.1.1	GO:0004329	MF
Sotub01g006670.1.1	GO:0005524	MF
Sotub01g006680.1.1	GO:0004601	MF
Sotub01g006680.1.1	GO:0020037	MF
Sotub01g006690.1.1	GO:0004601	MF
Sotub01g006690.1.1	GO:0020037	MF
Sotub01g006750.1.1	GO:0005198	MF
Sotub01g006770.1.1	GO:0003843	MF
Sotub01g006780.1.1	GO:0003843	MF
Sotub01g006800.1.1	GO:0004842	MF
Sotub01g006800.1.1	GO:0005488	MF
Sotub01g006870.1.1	GO:0016717	MF
Sotub01g006900.1.1	GO:0005507	MF
Sotub01g006900.1.1	GO:0016631	MF
Sotub01g006960.1.1	GO:0003674	MF
Sotub01g006980.1.1	GO:0008270	MF
Sotub01g006980.1.1	GO:0016491	MF
Sotub01g006980.1.1	GO:0016747	MF
Sotub01g006990.1.1	GO:0004674	MF
Sotub01g006990.1.1	GO:0005524	MF
Sotub01g007030.1.1	GO:0005506	MF
Sotub01g007030.1.1	GO:0005515	MF
Sotub01g007030.1.1	GO:0016165	MF
Sotub01g007050.1.1	GO:0016702	MF
Sotub01g007050.1.1	GO:0046872	MF
Sotub01g007070.1.1	GO:0016706	MF
Sotub01g007080.1.1	GO:0016706	MF
Sotub01g007130.1.1	GO:0016706	MF
Sotub01g007150.1.1	GO:0016706	MF
Sotub01g007160.1.1	GO:0005515	MF
Sotub01g007180.1.1	GO:0004096	MF
Sotub01g007180.1.1	GO:0016740	MF
Sotub01g007180.1.1	GO:0020037	MF
Sotub01g007180.1.1	GO:0031177	MF
Sotub01g007190.1.1	GO:0001071	MF
Sotub01g007190.1.1	GO:0003700	MF
Sotub01g007210.1.1	GO:0004252	MF
Sotub01g007210.1.1	GO:0042802	MF
Sotub01g007230.1.1	GO:0016758	MF
Sotub01g007240.1.1	GO:0003700	MF
Sotub01g007240.1.1	GO:0005515	MF
Sotub01g007260.1.1	GO:0003674	MF
Sotub01g007270.1.1	GO:0003725	MF
Sotub01g007270.1.1	GO:0005524	MF
Sotub01g007270.1.1	GO:0008026	MF
Sotub01g007280.1.1	GO:0005524	MF
Sotub01g007280.1.1	GO:0016887	MF
Sotub01g007290.1.1	GO:0004674	MF
Sotub01g007290.1.1	GO:0005509	MF
Sotub01g007290.1.1	GO:0005524	MF
Sotub01g007300.1.1	GO:0004857	MF
Sotub01g007300.1.1	GO:0030599	MF
Sotub01g007310.1.1	GO:0000287	MF
Sotub01g007310.1.1	GO:0050307	MF
Sotub01g007340.1.1	GO:0003676	MF
Sotub01g007340.1.1	GO:0004527	MF
Sotub01g007360.1.1	GO:0004177	MF
Sotub01g007360.1.1	GO:0008235	MF
Sotub01g007370.1.1	GO:0005515	MF
Sotub01g007370.1.1	GO:0008270	MF
Sotub01g007410.1.1	GO:0004674	MF
Sotub01g007410.1.1	GO:0005509	MF
Sotub01g007410.1.1	GO:0005524	MF
Sotub01g007420.1.1	GO:0003674	MF
Sotub01g007430.1.1	GO:0031072	MF
Sotub01g007430.1.1	GO:0051087	MF
Sotub01g007460.1.1	GO:0003674	MF
Sotub01g007470.1.1	GO:0009055	MF
Sotub01g007470.1.1	GO:0015035	MF
Sotub01g007490.1.1	GO:0005515	MF
Sotub01g007490.1.1	GO:0008270	MF
Sotub01g007510.1.1	GO:0001071	MF
Sotub01g007510.1.1	GO:0003700	MF
Sotub01g007520.1.1	GO:0003723	MF
Sotub01g007530.1.1	GO:0005484	MF
Sotub01g007550.1.1	GO:0003676	MF
Sotub01g007550.1.1	GO:0005524	MF
Sotub01g007550.1.1	GO:0008026	MF
Sotub01g007560.1.1	GO:0004314	MF
Sotub01g007560.1.1	GO:0005515	MF
Sotub01g007570.1.1	GO:0005515	MF
Sotub01g007590.1.1	GO:0003677	MF
Sotub01g007590.1.1	GO:0003700	MF
Sotub01g007590.1.1	GO:0008270	MF
Sotub01g007600.1.1	GO:0004842	MF
Sotub01g007600.1.1	GO:0005488	MF
Sotub01g007610.1.1	GO:0004842	MF
Sotub01g007610.1.1	GO:0005488	MF
Sotub01g007620.1.1	GO:0004842	MF
Sotub01g007620.1.1	GO:0005488	MF
Sotub01g007640.1.1	GO:0005488	MF
Sotub01g007700.1.1	GO:0004842	MF
Sotub01g007700.1.1	GO:0005488	MF
Sotub01g007720.1.1	GO:0001071	MF
Sotub01g007720.1.1	GO:0003700	MF
Sotub01g007720.1.1	GO:0042803	MF
Sotub01g007720.1.1	GO:0043565	MF
Sotub01g007720.1.1	GO:0046982	MF
Sotub01g007790.1.1	GO:0003674	MF
Sotub01g007800.1.1	GO:0004674	MF
Sotub01g007800.1.1	GO:0005524	MF
Sotub01g007810.1.1	GO:0004674	MF
Sotub01g007810.1.1	GO:0005515	MF
Sotub01g007810.1.1	GO:0005524	MF
Sotub01g007830.1.1	GO:0005198	MF
Sotub01g007830.1.1	GO:0005488	MF
Sotub01g007840.1.1	GO:0005515	MF
Sotub01g007860.1.1	GO:0005515	MF
Sotub01g007980.1.1	GO:0016209	MF
Sotub01g007980.1.1	GO:0051920	MF
Sotub01g008000.1.1	GO:0001071	MF
Sotub01g008000.1.1	GO:0003677	MF
Sotub01g008000.1.1	GO:0003700	MF
Sotub01g008000.1.1	GO:0005515	MF
Sotub01g008040.1.1	GO:0003674	MF
Sotub01g008070.1.1	GO:0003676	MF
Sotub01g008090.1.1	GO:0016881	MF
Sotub01g008160.1.1	GO:0022857	MF
Sotub01g008170.1.1	GO:0022857	MF
Sotub01g008180.1.1	GO:0000166	MF
Sotub01g008180.1.1	GO:0003878	MF
Sotub01g008180.1.1	GO:0004775	MF
Sotub01g008180.1.1	GO:0048037	MF
Sotub01g008190.1.1	GO:0003824	MF
Sotub01g008200.1.1	GO:0016747	MF
Sotub01g008210.1.1	GO:0005515	MF
Sotub01g008240.1.1	GO:0043531	MF
Sotub01g008250.1.1	GO:0004601	MF
Sotub01g008250.1.1	GO:0020037	MF
Sotub01g008380.1.1	GO:0003674	MF
Sotub01g008390.1.1	GO:0010174	MF
Sotub01g008460.1.1	GO:0003735	MF
Sotub01g008460.1.1	GO:0046872	MF
Sotub01g008480.1.1	GO:0009055	MF
Sotub01g008480.1.1	GO:0016705	MF
Sotub01g008480.1.1	GO:0020037	MF
Sotub01g008500.1.1	GO:0009055	MF
Sotub01g008500.1.1	GO:0015035	MF
Sotub01g008510.1.1	GO:0001653	MF
Sotub01g008510.1.1	GO:0004383	MF
Sotub01g008510.1.1	GO:0004674	MF
Sotub01g008510.1.1	GO:0005524	MF
Sotub01g008520.1.1	GO:0005515	MF
Sotub01g008530.1.1	GO:0003676	MF
Sotub01g008530.1.1	GO:0008270	MF
Sotub01g008540.1.1	GO:0003677	MF
Sotub01g008620.1.1	GO:0022891	MF
Sotub01g008630.1.1	GO:0008047	MF
Sotub01g008630.1.1	GO:0009055	MF
Sotub01g008630.1.1	GO:0015035	MF
Sotub01g008640.1.1	GO:0003674	MF
Sotub01g008650.1.1	GO:0051082	MF
Sotub01g008660.1.1	GO:0019211	MF
Sotub01g008670.1.1	GO:0004158	MF
Sotub01g008680.1.1	GO:0016747	MF
Sotub01g008710.1.1	GO:0003989	MF
Sotub01g008710.1.1	GO:0004075	MF
Sotub01g008710.1.1	GO:0004088	MF
Sotub01g008710.1.1	GO:0005524	MF
Sotub01g008710.1.1	GO:0046872	MF
Sotub01g008720.1.1	GO:0003735	MF
Sotub01g008740.1.1	GO:0003676	MF
Sotub01g008750.1.1	GO:0005515	MF
Sotub01g008820.1.1	GO:0005515	MF
Sotub01g008840.1.1	GO:0005515	MF
Sotub01g008910.1.1	GO:0004674	MF
Sotub01g008910.1.1	GO:0005509	MF
Sotub01g008910.1.1	GO:0005524	MF
Sotub01g008920.1.1	GO:0009055	MF
Sotub01g008920.1.1	GO:0051537	MF
Sotub01g008930.1.1	GO:0008565	MF
Sotub01g008960.1.1	GO:0001071	MF
Sotub01g008960.1.1	GO:0003677	MF
Sotub01g008960.1.1	GO:0003700	MF
Sotub01g008990.1.1	GO:0004674	MF
Sotub01g008990.1.1	GO:0005524	MF
Sotub01g008990.1.1	GO:0030247	MF
Sotub01g009010.1.1	GO:0004674	MF
Sotub01g009010.1.1	GO:0005524	MF
Sotub01g009020.1.1	GO:0004674	MF
Sotub01g009020.1.1	GO:0005524	MF
Sotub01g009020.1.1	GO:0030247	MF
Sotub01g009030.1.1	GO:0004674	MF
Sotub01g009030.1.1	GO:0005524	MF
Sotub01g009040.1.1	GO:0004674	MF
Sotub01g009040.1.1	GO:0005524	MF
Sotub01g009080.1.1	GO:0004713	MF
Sotub01g009080.1.1	GO:0005524	MF
Sotub01g009110.1.1	GO:0004672	MF
Sotub01g009110.1.1	GO:0005524	MF
Sotub01g009110.1.1	GO:0030247	MF
Sotub01g009220.1.1	GO:0003951	MF
Sotub01g009220.1.1	GO:0042736	MF
Sotub01g009230.1.1	GO:0004674	MF
Sotub01g009230.1.1	GO:0005524	MF
Sotub01g009240.1.1	GO:0005524	MF
Sotub01g009240.1.1	GO:0016772	MF
Sotub01g009260.1.1	GO:0046873	MF
Sotub01g009270.1.1	GO:0003676	MF
Sotub01g009270.1.1	GO:0008270	MF
Sotub01g009290.1.1	GO:0004553	MF
Sotub01g009310.1.1	GO:0042973	MF
Sotub01g009310.1.1	GO:0043169	MF
Sotub01g009330.1.1	GO:0004553	MF
Sotub01g009360.1.1	GO:0004553	MF
Sotub01g009400.1.1	GO:0004553	MF
Sotub01g009410.1.1	GO:0004553	MF
Sotub01g009440.1.1	GO:0005509	MF
Sotub01g009480.1.1	GO:0016788	MF
Sotub01g009490.1.1	GO:0005515	MF
Sotub01g009490.1.1	GO:0043531	MF
Sotub01g009510.1.1	GO:0005515	MF
Sotub01g009510.1.1	GO:0008270	MF
Sotub01g009530.1.1	GO:0004190	MF
Sotub01g009540.1.1	GO:0005507	MF
Sotub01g009540.1.1	GO:0016491	MF
Sotub01g009550.1.1	GO:0005515	MF
Sotub01g009580.1.1	GO:0004674	MF
Sotub01g009580.1.1	GO:0005524	MF
Sotub01g009590.1.1	GO:0001071	MF
Sotub01g009590.1.1	GO:0003677	MF
Sotub01g009590.1.1	GO:0003700	MF
Sotub01g009640.1.1	GO:0001071	MF
Sotub01g009640.1.1	GO:0003677	MF
Sotub01g009640.1.1	GO:0003700	MF
Sotub01g009660.1.1	GO:0001071	MF
Sotub01g009660.1.1	GO:0003677	MF
Sotub01g009660.1.1	GO:0003700	MF
Sotub01g009670.1.1	GO:0001071	MF
Sotub01g009670.1.1	GO:0003677	MF
Sotub01g009670.1.1	GO:0003700	MF
Sotub01g009730.1.1	GO:0050619	MF
Sotub01g009730.1.1	GO:0050897	MF
Sotub01g009740.1.1	GO:0005515	MF
Sotub01g009750.1.1	GO:0005509	MF
Sotub01g009760.1.1	GO:0003676	MF
Sotub01g009760.1.1	GO:0005515	MF
Sotub01g009770.1.1	GO:0003676	MF
Sotub01g009780.1.1	GO:0001071	MF
Sotub01g009780.1.1	GO:0003700	MF
Sotub01g009780.1.1	GO:0043565	MF
Sotub01g009780.1.1	GO:0046983	MF
Sotub01g009810.1.1	GO:0005515	MF
Sotub01g009810.1.1	GO:0008270	MF
Sotub01g009820.1.1	GO:0005524	MF
Sotub01g009820.1.1	GO:0050515	MF
Sotub01g009830.1.1	GO:0004869	MF
Sotub01g009860.1.1	GO:0019901	MF
Sotub01g009880.1.1	GO:0005515	MF
Sotub01g009890.1.1	GO:0003677	MF
Sotub01g009890.1.1	GO:0003682	MF
Sotub01g009910.1.1	GO:0005515	MF
Sotub01g009930.1.1	GO:0003677	MF
Sotub01g009940.1.1	GO:0005515	MF
Sotub01g009950.1.1	GO:0005515	MF
Sotub01g010040.1.1	GO:0001071	MF
Sotub01g010040.1.1	GO:0003700	MF
Sotub01g010050.1.1	GO:0003871	MF
Sotub01g010050.1.1	GO:0008270	MF
Sotub01g010060.1.1	GO:0003725	MF
Sotub01g010060.1.1	GO:0005515	MF
Sotub01g010090.1.1	GO:0005506	MF
Sotub01g010090.1.1	GO:0009055	MF
Sotub01g010090.1.1	GO:0016614	MF
Sotub01g010090.1.1	GO:0050660	MF
Sotub01g010090.1.1	GO:0051537	MF
Sotub01g010150.1.1	GO:0003674	MF
Sotub01g010160.1.1	GO:0004553	MF
Sotub01g010200.1.1	GO:0004674	MF
Sotub01g010200.1.1	GO:0005524	MF
Sotub01g010220.1.1	GO:0016628	MF
Sotub01g010250.1.1	GO:0004842	MF
Sotub01g010250.1.1	GO:0005488	MF
Sotub01g010260.1.1	GO:0004842	MF
Sotub01g010260.1.1	GO:0005488	MF
Sotub01g010280.1.1	GO:0005516	MF
Sotub01g010290.1.1	GO:0003676	MF
Sotub01g010310.1.1	GO:0003676	MF
Sotub01g010320.1.1	GO:0003676	MF
Sotub01g010340.1.1	GO:0009055	MF
Sotub01g010340.1.1	GO:0016705	MF
Sotub01g010340.1.1	GO:0020037	MF
Sotub01g010350.1.1	GO:0009055	MF
Sotub01g010350.1.1	GO:0016705	MF
Sotub01g010350.1.1	GO:0020037	MF
Sotub01g010390.1.1	GO:0004601	MF
Sotub01g010390.1.1	GO:0020037	MF
Sotub01g010400.1.1	GO:0004601	MF
Sotub01g010400.1.1	GO:0020037	MF
Sotub01g010410.1.1	GO:0005515	MF
Sotub01g010420.1.1	GO:0004601	MF
Sotub01g010420.1.1	GO:0020037	MF
Sotub01g010470.1.1	GO:0005515	MF
Sotub01g010480.1.1	GO:0004601	MF
Sotub01g010480.1.1	GO:0020037	MF
Sotub01g010490.1.1	GO:0005515	MF
Sotub01g010510.1.1	GO:0005515	MF
Sotub01g010540.1.1	GO:0005515	MF
Sotub01g010570.1.1	GO:0005515	MF
Sotub01g010600.1.1	GO:0005515	MF
Sotub01g010610.1.1	GO:0005515	MF
Sotub01g010620.1.1	GO:0016758	MF
Sotub01g010670.1.1	GO:0005515	MF
Sotub01g010670.1.1	GO:0008270	MF
Sotub01g010680.1.1	GO:0016758	MF
Sotub01g010750.1.1	GO:0000156	MF
Sotub01g010750.1.1	GO:0003677	MF
Sotub01g010750.1.1	GO:0003682	MF
Sotub01g010850.1.1	GO:0001071	MF
Sotub01g010850.1.1	GO:0003700	MF
Sotub01g010850.1.1	GO:0008270	MF
Sotub01g010850.1.1	GO:0043565	MF
Sotub01g010860.1.1	GO:0005515	MF
Sotub01g010880.1.1	GO:0005515	MF
Sotub01g010900.1.1	GO:0004356	MF
Sotub01g010920.1.1	GO:0003824	MF
Sotub01g010950.1.1	GO:0016772	MF
Sotub01g011040.1.1	GO:0005515	MF
Sotub01g011080.1.1	GO:0005507	MF
Sotub01g011080.1.1	GO:0016491	MF
Sotub01g011120.1.1	GO:0005515	MF
Sotub01g011130.1.1	GO:0005515	MF
Sotub01g011140.1.1	GO:0003735	MF
Sotub01g011170.1.1	GO:0003676	MF
Sotub01g011230.1.1	GO:0003684	MF
Sotub01g011230.1.1	GO:0003887	MF
Sotub01g011240.1.1	GO:0046933	MF
Sotub01g011240.1.1	GO:0046961	MF
Sotub01g011250.1.1	GO:0005524	MF
Sotub01g011250.1.1	GO:0008553	MF
Sotub01g011250.1.1	GO:0046933	MF
Sotub01g011250.1.1	GO:0046961	MF
Sotub01g011260.1.1	GO:0016791	MF
Sotub01g011280.1.1	GO:0004144	MF
Sotub01g011280.1.1	GO:0004674	MF
Sotub01g011280.1.1	GO:0005515	MF
Sotub01g011280.1.1	GO:0005524	MF
Sotub01g011340.1.1	GO:0003676	MF
Sotub01g011340.1.1	GO:0004523	MF
Sotub01g011350.1.1	GO:0043531	MF
Sotub01g011370.1.1	GO:0008137	MF
Sotub01g011390.1.1	GO:0043531	MF
Sotub01g011420.1.1	GO:0000166	MF
Sotub01g011420.1.1	GO:0046872	MF
Sotub01g011550.1.1	GO:0003676	MF
Sotub01g011550.1.1	GO:0008408	MF
Sotub01g011570.1.1	GO:0004672	MF
Sotub01g011570.1.1	GO:0005524	MF
Sotub01g011710.1.1	GO:0003677	MF
Sotub01g011710.1.1	GO:0046983	MF
Sotub01g011810.1.1	GO:0005488	MF
Sotub01g011850.1.1	GO:0008270	MF
Sotub01g011860.1.1	GO:0000287	MF
Sotub01g011860.1.1	GO:0004743	MF
Sotub01g011860.1.1	GO:0030955	MF
Sotub01g011900.1.1	GO:0003676	MF
Sotub01g011900.1.1	GO:0004523	MF
Sotub01g011940.1.1	GO:0016616	MF
Sotub01g011940.1.1	GO:0048037	MF
Sotub01g012050.1.1	GO:0004722	MF
Sotub01g012110.1.1	GO:0003677	MF
Sotub01g012110.1.1	GO:0003682	MF
Sotub01g012120.1.1	GO:0001071	MF
Sotub01g012120.1.1	GO:0003677	MF
Sotub01g012120.1.1	GO:0003700	MF
Sotub01g012150.1.1	GO:0003735	MF
Sotub01g012160.1.1	GO:0004857	MF
Sotub01g012160.1.1	GO:0030599	MF
Sotub01g012170.1.1	GO:0005524	MF
Sotub01g012210.1.1	GO:0005515	MF
Sotub01g012220.1.1	GO:0005515	MF
Sotub01g012230.1.1	GO:0043531	MF
Sotub01g012240.1.1	GO:0003677	MF
Sotub01g012240.1.1	GO:0046982	MF
Sotub01g012250.1.1	GO:0005515	MF
Sotub01g012270.1.1	GO:0005515	MF
Sotub01g012330.1.1	GO:0005515	MF
Sotub01g012370.1.1	GO:0005515	MF
Sotub01g012400.1.1	GO:0005515	MF
Sotub01g012440.1.1	GO:0005488	MF
Sotub01g012450.1.1	GO:0004857	MF
Sotub01g012450.1.1	GO:0030599	MF
Sotub01g012630.1.1	GO:0005515	MF
Sotub01g012650.1.1	GO:0004857	MF
Sotub01g012650.1.1	GO:0030599	MF
Sotub01g012680.1.1	GO:0004857	MF
Sotub01g012680.1.1	GO:0030599	MF
Sotub01g012740.1.1	GO:0009055	MF
Sotub01g012740.1.1	GO:0016705	MF
Sotub01g012740.1.1	GO:0020037	MF
Sotub01g012770.1.1	GO:0004386	MF
Sotub01g012770.1.1	GO:0005524	MF
Sotub01g012800.1.1	GO:0005515	MF
Sotub01g012800.1.1	GO:0008270	MF
Sotub01g012810.1.1	GO:0004857	MF
Sotub01g012810.1.1	GO:0030599	MF
Sotub01g012820.1.1	GO:0004857	MF
Sotub01g012820.1.1	GO:0030599	MF
Sotub01g012840.1.1	GO:0003723	MF
Sotub01g012850.1.1	GO:0003676	MF
Sotub01g012850.1.1	GO:0008270	MF
Sotub01g012890.1.1	GO:0005525	MF
Sotub01g012960.1.1	GO:0003779	MF
Sotub01g012980.1.1	GO:0003677	MF
Sotub01g012980.1.1	GO:0003682	MF
Sotub01g013020.1.1	GO:0016706	MF
Sotub01g013030.1.1	GO:0004564	MF
Sotub01g013030.1.1	GO:0033926	MF
Sotub01g013070.1.1	GO:0008270	MF
Sotub01g013100.1.1	GO:0080079	MF
Sotub01g013110.1.1	GO:0005515	MF
Sotub01g013140.1.1	GO:0003735	MF
Sotub01g013140.1.1	GO:0019843	MF
Sotub01g013160.1.1	GO:0003674	MF
Sotub01g013170.1.1	GO:0003674	MF
Sotub01g013180.1.1	GO:0003723	MF
Sotub01g013180.1.1	GO:0004652	MF
Sotub01g013220.1.1	GO:0016706	MF
Sotub01g013340.1.1	GO:0004335	MF
Sotub01g013340.1.1	GO:0005524	MF
Sotub01g013390.1.1	GO:0016846	MF
Sotub01g013580.1.1	GO:0005515	MF
Sotub01g013600.1.1	GO:0004601	MF
Sotub01g013600.1.1	GO:0020037	MF
Sotub01g013610.1.1	GO:0003674	MF
Sotub01g013640.1.1	GO:0046983	MF
Sotub01g013670.1.1	GO:0003723	MF
Sotub01g013670.1.1	GO:0008270	MF
Sotub01g013680.1.1	GO:0005515	MF
Sotub01g013680.1.1	GO:0043531	MF
Sotub01g013740.1.1	GO:0003735	MF
Sotub01g013880.1.1	GO:0008270	MF
Sotub01g013940.1.1	GO:0005515	MF
Sotub01g013960.1.1	GO:0003777	MF
Sotub01g013960.1.1	GO:0005524	MF
Sotub01g013970.1.1	GO:0003777	MF
Sotub01g013970.1.1	GO:0005524	MF
Sotub01g014020.1.1	GO:0016757	MF
Sotub01g014050.1.1	GO:0016706	MF
Sotub01g014060.1.1	GO:0003674	MF
Sotub01g014090.1.1	GO:0016702	MF
Sotub01g014120.1.1	GO:0003676	MF
Sotub01g014120.1.1	GO:0008270	MF
Sotub01g014160.1.1	GO:0016881	MF
Sotub01g014270.1.1	GO:0003735	MF
Sotub01g014330.1.1	GO:0003883	MF
Sotub01g014560.1.1	GO:0004161	MF
Sotub01g014560.1.1	GO:0005524	MF
Sotub01g014600.1.1	GO:0031625	MF
Sotub01g014630.1.1	GO:0005506	MF
Sotub01g014630.1.1	GO:0016491	MF
Sotub01g014650.1.1	GO:0008270	MF
Sotub01g014670.1.1	GO:0009055	MF
Sotub01g014670.1.1	GO:0018685	MF
Sotub01g014670.1.1	GO:0019825	MF
Sotub01g014670.1.1	GO:0020037	MF
Sotub01g014710.1.1	GO:0015171	MF
Sotub01g014710.1.1	GO:0015450	MF
Sotub01g014750.1.1	GO:0005525	MF
Sotub01g014800.1.1	GO:0003824	MF
Sotub01g014820.1.1	GO:0003674	MF
Sotub01g014840.1.1	GO:0003674	MF
Sotub01g014860.1.1	GO:0005515	MF
Sotub01g014890.1.1	GO:0008270	MF
Sotub01g014920.1.1	GO:0003674	MF
Sotub01g014940.1.1	GO:0005515	MF
Sotub01g014940.1.1	GO:0008565	MF
Sotub01g014970.1.1	GO:0003677	MF
Sotub01g014970.1.1	GO:0046983	MF
Sotub01g015020.1.1	GO:0005515	MF
Sotub01g015020.1.1	GO:0008270	MF
Sotub01g015080.1.1	GO:0005515	MF
Sotub01g015210.1.1	GO:0016846	MF
Sotub01g015230.1.1	GO:0016846	MF
Sotub01g015240.1.1	GO:0016846	MF
Sotub01g015250.1.1	GO:0003723	MF
Sotub01g015280.1.1	GO:0005524	MF
Sotub01g015280.1.1	GO:0051082	MF
Sotub01g015300.1.1	GO:0004674	MF
Sotub01g015300.1.1	GO:0005524	MF
Sotub01g015420.1.1	GO:0003824	MF
Sotub01g015440.1.1	GO:0004601	MF
Sotub01g015440.1.1	GO:0020037	MF
Sotub01g015470.1.1	GO:0001071	MF
Sotub01g015470.1.1	GO:0003700	MF
Sotub01g015470.1.1	GO:0043565	MF
Sotub01g015570.1.1	GO:0005515	MF
Sotub01g015580.1.1	GO:0005515	MF
Sotub01g015650.1.1	GO:0003677	MF
Sotub01g015650.1.1	GO:0005524	MF
Sotub01g015660.1.1	GO:0003676	MF
Sotub01g015660.1.1	GO:0004386	MF
Sotub01g015660.1.1	GO:0005524	MF
Sotub01g015730.1.1	GO:0005515	MF
Sotub01g015760.1.1	GO:0009055	MF
Sotub01g015760.1.1	GO:0016705	MF
Sotub01g015760.1.1	GO:0020037	MF
Sotub01g015770.1.1	GO:0000155	MF
Sotub01g015830.1.1	GO:0003735	MF
Sotub01g015830.1.1	GO:0019843	MF
Sotub01g016010.1.1	GO:0005515	MF
Sotub01g016030.1.1	GO:0005515	MF
Sotub01g016030.1.1	GO:0008270	MF
Sotub01g016040.1.1	GO:0003723	MF
Sotub01g016040.1.1	GO:0003743	MF
Sotub01g016040.1.1	GO:0003746	MF
Sotub01g016040.1.1	GO:0043022	MF
Sotub01g016130.1.1	GO:0008168	MF
Sotub01g016210.1.1	GO:0001071	MF
Sotub01g016210.1.1	GO:0003700	MF
Sotub01g016210.1.1	GO:0003723	MF
Sotub01g016210.1.1	GO:0003735	MF
Sotub01g016210.1.1	GO:0043565	MF
Sotub01g016210.1.1	GO:0046983	MF
Sotub01g016290.1.1	GO:0004222	MF
Sotub01g016300.1.1	GO:0001071	MF
Sotub01g016300.1.1	GO:0003677	MF
Sotub01g016300.1.1	GO:0003700	MF
Sotub01g016310.1.1	GO:0004650	MF
Sotub01g016330.1.1	GO:0050897	MF
Sotub01g016340.1.1	GO:0003735	MF
Sotub01g016350.1.1	GO:0005515	MF
Sotub01g016360.1.1	GO:0005515	MF
Sotub01g016370.1.1	GO:0001071	MF
Sotub01g016370.1.1	GO:0003677	MF
Sotub01g016370.1.1	GO:0003700	MF
Sotub01g016370.1.1	GO:0005515	MF
Sotub01g016400.1.1	GO:0008270	MF
Sotub01g016410.1.1	GO:0008270	MF
Sotub01g016610.1.1	GO:0003677	MF
Sotub01g016620.1.1	GO:0005515	MF
Sotub01g016710.1.1	GO:0003674	MF
Sotub01g016720.1.1	GO:0004722	MF
Sotub01g016730.1.1	GO:0046872	MF
Sotub01g016780.1.1	GO:0003723	MF
Sotub01g016790.1.1	GO:0031072	MF
Sotub01g016860.1.1	GO:0004650	MF
Sotub01g016980.1.1	GO:0016651	MF
Sotub01g016980.1.1	GO:0048038	MF
Sotub01g016980.1.1	GO:0051287	MF
Sotub01g016990.1.1	GO:0048038	MF
Sotub01g016990.1.1	GO:0050136	MF
Sotub01g017050.1.1	GO:0008289	MF
Sotub01g017120.1.1	GO:0016168	MF
Sotub01g017130.1.1	GO:0004252	MF
Sotub01g017130.1.1	GO:0005524	MF
Sotub01g017210.1.1	GO:0009055	MF
Sotub01g017210.1.1	GO:0020037	MF
Sotub01g017250.1.1	GO:0016787	MF
Sotub01g017310.1.1	GO:0016757	MF
Sotub01g017340.1.1	GO:0004144	MF
Sotub01g017380.1.1	GO:0043531	MF
Sotub01g017390.1.1	GO:0016747	MF
Sotub01g017400.1.1	GO:0004144	MF
Sotub01g017410.1.1	GO:0016491	MF
Sotub01g017440.1.1	GO:0005507	MF
Sotub01g017440.1.1	GO:0009055	MF
Sotub01g017460.1.1	GO:0005507	MF
Sotub01g017460.1.1	GO:0009055	MF
Sotub01g017470.1.1	GO:0005507	MF
Sotub01g017470.1.1	GO:0009055	MF
Sotub01g017480.1.1	GO:0005507	MF
Sotub01g017480.1.1	GO:0009055	MF
Sotub01g017550.1.1	GO:0004674	MF
Sotub01g017550.1.1	GO:0005524	MF
Sotub01g017560.1.1	GO:0043424	MF
Sotub01g017570.1.1	GO:0008308	MF
Sotub01g017570.1.1	GO:0015288	MF
Sotub01g017600.1.1	GO:0030246	MF
Sotub01g017610.1.1	GO:0030570	MF
Sotub01g017620.1.1	GO:0009055	MF
Sotub01g017620.1.1	GO:0016705	MF
Sotub01g017620.1.1	GO:0020037	MF
Sotub01g017650.1.1	GO:0004185	MF
Sotub01g017660.1.1	GO:0005515	MF
Sotub01g017740.1.1	GO:0004674	MF
Sotub01g017740.1.1	GO:0005524	MF
Sotub01g017770.1.1	GO:0003735	MF
Sotub01g017770.1.1	GO:0008234	MF
Sotub01g017790.1.1	GO:0001071	MF
Sotub01g017790.1.1	GO:0003700	MF
Sotub01g017790.1.1	GO:0043565	MF
Sotub01g017800.1.1	GO:0003755	MF
Sotub01g017810.1.1	GO:0003735	MF
Sotub01g017890.1.1	GO:0004553	MF
Sotub01g017930.1.1	GO:0042973	MF
Sotub01g017930.1.1	GO:0043169	MF
Sotub01g017950.1.1	GO:0004857	MF
Sotub01g017950.1.1	GO:0030599	MF
Sotub01g017960.1.1	GO:0003674	MF
Sotub01g017980.1.1	GO:0004674	MF
Sotub01g017980.1.1	GO:0005524	MF
Sotub01g018060.1.1	GO:0003878	MF
Sotub01g018060.1.1	GO:0004775	MF
Sotub01g018070.1.1	GO:0000155	MF
Sotub01g018070.1.1	GO:0005524	MF
Sotub01g018070.1.1	GO:0008020	MF
Sotub01g018070.1.1	GO:0042803	MF
Sotub01g018080.1.1	GO:0004674	MF
Sotub01g018080.1.1	GO:0004871	MF
Sotub01g018080.1.1	GO:0005524	MF
Sotub01g018110.1.1	GO:0004601	MF
Sotub01g018110.1.1	GO:0020037	MF
Sotub01g018180.1.1	GO:0016772	MF
Sotub01g018280.1.1	GO:0004129	MF
Sotub01g018280.1.1	GO:0005507	MF
Sotub01g018320.1.1	GO:0008270	MF
Sotub01g018390.1.1	GO:0030599	MF
Sotub01g018420.1.1	GO:0008137	MF
Sotub01g018480.1.1	GO:0008137	MF
Sotub01g018510.1.1	GO:0004222	MF
Sotub01g018510.1.1	GO:0005515	MF
Sotub01g018530.1.1	GO:0008270	MF
Sotub01g018600.1.1	GO:0005515	MF
Sotub01g018640.1.1	GO:0003676	MF
Sotub01g018640.1.1	GO:0005515	MF
Sotub01g018700.1.1	GO:0003677	MF
Sotub01g018700.1.1	GO:0003682	MF
Sotub01g018720.1.1	GO:0005515	MF
Sotub01g018770.1.1	GO:0016772	MF
Sotub01g018790.1.1	GO:0003735	MF
Sotub01g018810.1.1	GO:0003735	MF
Sotub01g018810.1.1	GO:0005524	MF
Sotub01g018910.1.1	GO:0004806	MF
Sotub01g018930.1.1	GO:0016491	MF
Sotub01g019000.1.1	GO:0045156	MF
Sotub01g019010.1.1	GO:0045156	MF
Sotub01g019040.1.1	GO:0016787	MF
Sotub01g019160.1.1	GO:0005515	MF
Sotub01g019160.1.1	GO:0008270	MF
Sotub01g019220.1.1	GO:0008312	MF
Sotub01g019240.1.1	GO:0005515	MF
Sotub01g019270.1.1	GO:0016706	MF
Sotub01g019280.1.1	GO:0005516	MF
Sotub01g019340.1.1	GO:0031072	MF
Sotub01g019400.1.1	GO:0005524	MF
Sotub01g019430.1.1	GO:0009055	MF
Sotub01g019430.1.1	GO:0016705	MF
Sotub01g019430.1.1	GO:0020037	MF
Sotub01g019470.1.1	GO:0005515	MF
Sotub01g019470.1.1	GO:0008270	MF
Sotub01g019500.1.1	GO:0003735	MF
Sotub01g019540.1.1	GO:0016168	MF
Sotub01g019620.1.1	GO:0005515	MF
Sotub01g019620.1.1	GO:0008565	MF
Sotub01g019630.1.1	GO:0003723	MF
Sotub01g019660.1.1	GO:0003824	MF
Sotub01g019660.1.1	GO:0030151	MF
Sotub01g019660.1.1	GO:0030170	MF
Sotub01g019720.1.1	GO:0003676	MF
Sotub01g019810.1.1	GO:0003676	MF
Sotub01g019870.1.1	GO:0004802	MF
Sotub01g019880.1.1	GO:0009055	MF
Sotub01g019880.1.1	GO:0016705	MF
Sotub01g019880.1.1	GO:0020037	MF
Sotub01g019910.1.1	GO:0009055	MF
Sotub01g019910.1.1	GO:0016705	MF
Sotub01g019910.1.1	GO:0020037	MF
Sotub01g019960.1.1	GO:0016706	MF
Sotub01g020070.1.1	GO:0008168	MF
Sotub01g020080.1.1	GO:0004553	MF
Sotub01g020090.1.1	GO:0004553	MF
Sotub01g020120.1.1	GO:0008270	MF
Sotub01g020130.1.1	GO:0005515	MF
Sotub01g020240.1.1	GO:0003677	MF
Sotub01g020240.1.1	GO:0008270	MF
Sotub01g020250.1.1	GO:0005215	MF
Sotub01g020310.1.1	GO:0005515	MF
Sotub01g020350.1.1	GO:0004091	MF
Sotub01g020360.1.1	GO:0003824	MF
Sotub01g020380.1.1	GO:0005509	MF
Sotub01g020430.1.1	GO:0016627	MF
Sotub01g020470.1.1	GO:0004857	MF
Sotub01g020470.1.1	GO:0030599	MF
Sotub01g020500.1.1	GO:0004857	MF
Sotub01g020500.1.1	GO:0030599	MF
Sotub01g020510.1.1	GO:0003677	MF
Sotub01g020510.1.1	GO:0046982	MF
Sotub01g020520.1.1	GO:0003677	MF
Sotub01g020520.1.1	GO:0046982	MF
Sotub01g020540.1.1	GO:0005515	MF
Sotub01g020540.1.1	GO:0008270	MF
Sotub01g020590.1.1	GO:0003677	MF
Sotub01g020590.1.1	GO:0046983	MF
Sotub01g020610.1.1	GO:0015078	MF
Sotub01g020610.1.1	GO:0016820	MF
Sotub01g020620.1.1	GO:0003826	MF
Sotub01g020620.1.1	GO:0004147	MF
Sotub01g020620.1.1	GO:0008270	MF
Sotub01g020620.1.1	GO:0016407	MF
Sotub01g020630.1.1	GO:0015238	MF
Sotub01g020630.1.1	GO:0015297	MF
Sotub01g020640.1.1	GO:0003674	MF
Sotub01g020660.1.1	GO:0010181	MF
Sotub01g020660.1.1	GO:0016491	MF
Sotub01g020660.1.1	GO:0030170	MF
Sotub01g020670.1.1	GO:0003777	MF
Sotub01g020680.1.1	GO:0005488	MF
Sotub01g020690.1.1	GO:0003857	MF
Sotub01g020760.1.1	GO:0003924	MF
Sotub01g020760.1.1	GO:0005525	MF
Sotub01g020770.1.1	GO:0003824	MF
Sotub01g020770.1.1	GO:0050662	MF
Sotub01g020800.1.1	GO:0003677	MF
Sotub01g020800.1.1	GO:0046983	MF
Sotub01g020810.1.1	GO:0000166	MF
Sotub01g020810.1.1	GO:0005515	MF
Sotub01g020830.1.1	GO:0008137	MF
Sotub01g020830.1.1	GO:0048038	MF
Sotub01g020850.1.1	GO:0048038	MF
Sotub01g020850.1.1	GO:0050136	MF
Sotub01g020890.1.1	GO:0031072	MF
Sotub01g020950.1.1	GO:0003735	MF
Sotub01g020990.1.1	GO:0046872	MF
Sotub01g021030.1.1	GO:0003674	MF
Sotub01g021040.1.1	GO:0009055	MF
Sotub01g021040.1.1	GO:0016705	MF
Sotub01g021040.1.1	GO:0020037	MF
Sotub01g021090.1.1	GO:0005515	MF
Sotub01g021100.1.1	GO:0005515	MF
Sotub01g021130.1.1	GO:0003674	MF
Sotub01g021140.1.1	GO:0003677	MF
Sotub01g021150.1.1	GO:0043565	MF
Sotub01g021150.1.1	GO:0046982	MF
Sotub01g021180.1.1	GO:0031625	MF
Sotub01g021240.1.1	GO:0003676	MF
Sotub01g021340.1.1	GO:0005515	MF
Sotub01g021370.1.1	GO:0008191	MF
Sotub01g021400.1.1	GO:0016758	MF
Sotub01g021410.1.1	GO:0005515	MF
Sotub01g021410.1.1	GO:0008270	MF
Sotub01g021430.1.1	GO:0004806	MF
Sotub01g021440.1.1	GO:0003677	MF
Sotub01g021440.1.1	GO:0004386	MF
Sotub01g021440.1.1	GO:0005524	MF
Sotub01g021440.1.1	GO:0031491	MF
Sotub01g021450.1.1	GO:0004674	MF
Sotub01g021450.1.1	GO:0005524	MF
Sotub01g021460.1.1	GO:0009055	MF
Sotub01g021460.1.1	GO:0015035	MF
Sotub01g021470.1.1	GO:0009055	MF
Sotub01g021470.1.1	GO:0015035	MF
Sotub01g021480.1.1	GO:0005515	MF
Sotub01g021520.1.1	GO:0004672	MF
Sotub01g021520.1.1	GO:0005524	MF
Sotub01g021540.1.1	GO:0016760	MF
Sotub01g021560.1.1	GO:0001071	MF
Sotub01g021560.1.1	GO:0003677	MF
Sotub01g021560.1.1	GO:0003700	MF
Sotub01g021570.1.1	GO:0003676	MF
Sotub01g021570.1.1	GO:0008270	MF
Sotub01g021620.1.1	GO:0003674	MF
Sotub01g021630.1.1	GO:0005515	MF
Sotub01g021650.1.1	GO:0016706	MF
Sotub01g021670.1.1	GO:0004674	MF
Sotub01g021670.1.1	GO:0005524	MF
Sotub01g021680.1.1	GO:0016161	MF
Sotub01g021690.1.1	GO:0005515	MF
Sotub01g021720.1.1	GO:0015081	MF
Sotub01g021720.1.1	GO:0015385	MF
Sotub01g021750.1.1	GO:0031177	MF
Sotub01g021760.1.1	GO:0004784	MF
Sotub01g021760.1.1	GO:0005507	MF
Sotub01g021760.1.1	GO:0008270	MF
Sotub01g021860.1.1	GO:0031072	MF
Sotub01g021870.1.1	GO:0003674	MF
Sotub01g021880.1.1	GO:0008270	MF
Sotub01g021900.1.1	GO:0003676	MF
Sotub01g021900.1.1	GO:0008270	MF
Sotub01g021910.1.1	GO:0004601	MF
Sotub01g021910.1.1	GO:0020037	MF
Sotub01g021970.1.1	GO:0004601	MF
Sotub01g021970.1.1	GO:0020037	MF
Sotub01g021980.1.1	GO:0000287	MF
Sotub01g021980.1.1	GO:0008661	MF
Sotub01g021980.1.1	GO:0030976	MF
Sotub01g022000.1.1	GO:0031072	MF
Sotub01g022040.1.1	GO:0005515	MF
Sotub01g022070.1.1	GO:0003677	MF
Sotub01g022070.1.1	GO:0008270	MF
Sotub01g022080.1.1	GO:0003677	MF
Sotub01g022080.1.1	GO:0008270	MF
Sotub01g022100.1.1	GO:0043531	MF
Sotub01g022110.1.1	GO:0002161	MF
Sotub01g022110.1.1	GO:0004822	MF
Sotub01g022110.1.1	GO:0005524	MF
Sotub01g022120.1.1	GO:0003674	MF
Sotub01g022130.1.1	GO:0005515	MF
Sotub01g022180.1.1	GO:0003677	MF
Sotub01g022180.1.1	GO:0046983	MF
Sotub01g022210.1.1	GO:0005525	MF
Sotub01g022210.1.1	GO:0016817	MF
Sotub01g022230.1.1	GO:0045156	MF
Sotub01g022250.1.1	GO:0003677	MF
Sotub01g022250.1.1	GO:0046983	MF
Sotub01g022260.1.1	GO:0005515	MF
Sotub01g022270.1.1	GO:0004674	MF
Sotub01g022270.1.1	GO:0005515	MF
Sotub01g022270.1.1	GO:0005524	MF
Sotub01g022280.1.1	GO:0005515	MF
Sotub01g022300.1.1	GO:0003674	MF
Sotub01g022310.1.1	GO:0005488	MF
Sotub01g022350.1.1	GO:0043531	MF
Sotub01g022370.1.1	GO:0005524	MF
Sotub01g022370.1.1	GO:0042626	MF
Sotub01g022380.1.1	GO:0003723	MF
Sotub01g022390.1.1	GO:0003677	MF
Sotub01g022390.1.1	GO:0003700	MF
Sotub01g022410.1.1	GO:0000166	MF
Sotub01g022410.1.1	GO:0005515	MF
Sotub01g022440.1.1	GO:0003674	MF
Sotub01g022470.1.1	GO:0009927	MF
Sotub01g022470.1.1	GO:0043424	MF
Sotub01g022480.1.1	GO:0005506	MF
Sotub01g022480.1.1	GO:0016706	MF
Sotub01g022480.1.1	GO:0031418	MF
Sotub01g022490.1.1	GO:0004674	MF
Sotub01g022490.1.1	GO:0005524	MF
Sotub01g022520.1.1	GO:0003674	MF
Sotub01g022540.1.1	GO:0003723	MF
Sotub01g022540.1.1	GO:0008173	MF
Sotub01g022560.1.1	GO:0005524	MF
Sotub01g022560.1.1	GO:0016301	MF
Sotub01g022560.1.1	GO:0050242	MF
Sotub01g022590.1.1	GO:0005515	MF
Sotub01g022590.1.1	GO:0008270	MF
Sotub01g022630.1.1	GO:0004722	MF
Sotub01g022640.1.1	GO:0004014	MF
Sotub01g022670.1.1	GO:0005488	MF
Sotub01g022680.1.1	GO:0003674	MF
Sotub01g022700.1.1	GO:0003674	MF
Sotub01g022720.1.1	GO:0003674	MF
Sotub01g022730.1.1	GO:0004356	MF
Sotub01g022730.1.1	GO:0005524	MF
Sotub01g022750.1.1	GO:0005488	MF
Sotub01g022760.1.1	GO:0005515	MF
Sotub01g022770.1.1	GO:0004707	MF
Sotub01g022770.1.1	GO:0005524	MF
Sotub01g022790.1.1	GO:0016787	MF
Sotub01g022810.1.1	GO:0016787	MF
Sotub01g022830.1.1	GO:0003674	MF
Sotub01g022840.1.1	GO:0003674	MF
Sotub01g022860.1.1	GO:0003824	MF
Sotub01g022870.1.1	GO:0005515	MF
Sotub01g022880.1.1	GO:0004161	MF
Sotub01g022880.1.1	GO:0005524	MF
Sotub01g022930.1.1	GO:0003674	MF
Sotub01g022950.1.1	GO:0046872	MF
Sotub01g023010.1.1	GO:0003674	MF
Sotub01g023040.1.1	GO:0000166	MF
Sotub01g023040.1.1	GO:0004729	MF
Sotub01g023050.1.1	GO:0008270	MF
Sotub01g023070.1.1	GO:0003677	MF
Sotub01g023070.1.1	GO:0046982	MF
Sotub01g023080.1.1	GO:0004526	MF
Sotub01g023090.1.1	GO:0005524	MF
Sotub01g023130.1.1	GO:0003735	MF
Sotub01g023150.1.1	GO:0016747	MF
Sotub01g023160.1.1	GO:0003674	MF
Sotub01g023170.1.1	GO:0004857	MF
Sotub01g023170.1.1	GO:0030599	MF
Sotub01g023200.1.1	GO:0003677	MF
Sotub01g023210.1.1	GO:0003824	MF
Sotub01g023210.1.1	GO:0050662	MF
Sotub01g023230.1.1	GO:0008017	MF
Sotub01g023240.1.1	GO:0008168	MF
Sotub01g023250.1.1	GO:0003735	MF
Sotub01g023250.1.1	GO:0005515	MF
Sotub01g023250.1.1	GO:0046872	MF
Sotub01g023260.1.1	GO:0003676	MF
Sotub01g023310.1.1	GO:0004722	MF
Sotub01g023380.1.1	GO:0004650	MF
Sotub01g023400.1.1	GO:0016788	MF
Sotub01g023410.1.1	GO:0047216	MF
Sotub01g023430.1.1	GO:0030599	MF
Sotub01g023460.1.1	GO:0022857	MF
Sotub01g023470.1.1	GO:0016706	MF
Sotub01g023470.1.1	GO:0052634	MF
Sotub01g023480.1.1	GO:0003677	MF
Sotub01g023480.1.1	GO:0003682	MF
Sotub01g023480.1.1	GO:0003700	MF
Sotub01g023490.1.1	GO:0005198	MF
Sotub01g023490.1.1	GO:0005506	MF
Sotub01g023490.1.1	GO:0051536	MF
Sotub01g023510.1.1	GO:0004467	MF
Sotub01g023510.1.1	GO:0031957	MF
Sotub01g023520.1.1	GO:0003676	MF
Sotub01g023520.1.1	GO:0005524	MF
Sotub01g023520.1.1	GO:0008026	MF
Sotub01g023530.1.1	GO:0001071	MF
Sotub01g023530.1.1	GO:0003700	MF
Sotub01g023530.1.1	GO:0043565	MF
Sotub01g023540.1.1	GO:0046983	MF
Sotub01g023560.1.1	GO:0004553	MF
Sotub01g023560.1.1	GO:0047268	MF
Sotub01g023570.1.1	GO:0020037	MF
Sotub01g023610.1.1	GO:0003676	MF
Sotub01g023610.1.1	GO:0005524	MF
Sotub01g023610.1.1	GO:0008026	MF
Sotub01g023620.1.1	GO:0004674	MF
Sotub01g023620.1.1	GO:0005524	MF
Sotub01g023640.1.1	GO:0001071	MF
Sotub01g023640.1.1	GO:0003700	MF
Sotub01g023640.1.1	GO:0043565	MF
Sotub01g023670.1.1	GO:0003700	MF
Sotub01g023670.1.1	GO:0003727	MF
Sotub01g023670.1.1	GO:0005515	MF
Sotub01g023750.1.1	GO:0001071	MF
Sotub01g023750.1.1	GO:0003700	MF
Sotub01g023750.1.1	GO:0043565	MF
Sotub01g023750.1.1	GO:0046983	MF
Sotub01g023800.1.1	GO:0003677	MF
Sotub01g023800.1.1	GO:0005515	MF
Sotub01g023800.1.1	GO:0005524	MF
Sotub01g023800.1.1	GO:0008094	MF
Sotub01g023830.1.1	GO:0008270	MF
Sotub01g023840.1.1	GO:0005525	MF
Sotub01g023850.1.1	GO:0003674	MF
Sotub01g023860.1.1	GO:0004553	MF
Sotub01g023870.1.1	GO:0005515	MF
Sotub01g023880.1.1	GO:0003713	MF
Sotub01g023890.1.1	GO:0003674	MF
Sotub01g023900.1.1	GO:0004806	MF
Sotub01g023910.1.1	GO:0031072	MF
Sotub01g023910.1.1	GO:0051082	MF
Sotub01g023920.1.1	GO:0003677	MF
Sotub01g023920.1.1	GO:0003682	MF
Sotub01g023940.1.1	GO:0003674	MF
Sotub01g024020.1.1	GO:0005515	MF
Sotub01g024030.1.1	GO:0003674	MF
Sotub01g024040.1.1	GO:0004722	MF
Sotub01g024040.1.1	GO:0019901	MF
Sotub01g024060.1.1	GO:0004674	MF
Sotub01g024060.1.1	GO:0005524	MF
Sotub01g024100.1.1	GO:0005524	MF
Sotub01g024100.1.1	GO:0008878	MF
Sotub01g024110.1.1	GO:0003676	MF
Sotub01g024110.1.1	GO:0005524	MF
Sotub01g024110.1.1	GO:0008026	MF
Sotub01g024120.1.1	GO:0003723	MF
Sotub01g024120.1.1	GO:0003964	MF
Sotub01g024130.1.1	GO:0004601	MF
Sotub01g024160.1.1	GO:0005524	MF
Sotub01g024160.1.1	GO:0016881	MF
Sotub01g024160.1.1	GO:0019781	MF
Sotub01g024160.1.1	GO:0046982	MF
Sotub01g024190.1.1	GO:0043565	MF
Sotub01g024190.1.1	GO:0046982	MF
Sotub01g024200.1.1	GO:0003676	MF
Sotub01g024200.1.1	GO:0004523	MF
Sotub01g024210.1.1	GO:0003674	MF
Sotub01g024230.1.1	GO:0015250	MF
Sotub01g024230.1.1	GO:0046715	MF
Sotub01g024270.1.1	GO:0008270	MF
Sotub01g024290.1.1	GO:0004190	MF
Sotub01g024310.1.1	GO:0004190	MF
Sotub01g024340.1.1	GO:0004190	MF
Sotub01g024400.1.1	GO:0004190	MF
Sotub01g024520.1.1	GO:0005515	MF
Sotub01g024530.1.1	GO:0005515	MF
Sotub01g024570.1.1	GO:0008171	MF
Sotub01g024570.1.1	GO:0046983	MF
Sotub01g024580.1.1	GO:0008171	MF
Sotub01g024600.1.1	GO:0003677	MF
Sotub01g024600.1.1	GO:0008171	MF
Sotub01g024600.1.1	GO:0046983	MF
Sotub01g024640.1.1	GO:0003674	MF
Sotub01g024670.1.1	GO:0003674	MF
Sotub01g024680.1.1	GO:0016787	MF
Sotub01g024730.1.1	GO:0051082	MF
Sotub01g024740.1.1	GO:0005515	MF
Sotub01g024740.1.1	GO:0008270	MF
Sotub01g024750.1.1	GO:0003993	MF
Sotub01g024750.1.1	GO:0046872	MF
Sotub01g024760.1.1	GO:0005515	MF
Sotub01g024760.1.1	GO:0008270	MF
Sotub01g024760.1.1	GO:0018024	MF
Sotub01g024770.1.1	GO:0004672	MF
Sotub01g024770.1.1	GO:0005515	MF
Sotub01g024770.1.1	GO:0005524	MF
Sotub01g024800.1.1	GO:0005524	MF
Sotub01g024800.1.1	GO:0017111	MF
Sotub01g024810.1.1	GO:0003677	MF
Sotub01g024810.1.1	GO:0004386	MF
Sotub01g024810.1.1	GO:0005524	MF
Sotub01g024830.1.1	GO:0003677	MF
Sotub01g024830.1.1	GO:0004386	MF
Sotub01g024830.1.1	GO:0005524	MF
Sotub01g024860.1.1	GO:0004674	MF
Sotub01g024860.1.1	GO:0005524	MF
Sotub01g024880.1.1	GO:0000166	MF
Sotub01g024880.1.1	GO:0005515	MF
Sotub01g024910.1.1	GO:0016491	MF
Sotub01g024920.1.1	GO:0016757	MF
Sotub01g024930.1.1	GO:0003674	MF
Sotub01g024950.1.1	GO:0003674	MF
Sotub01g024960.1.1	GO:0016491	MF
Sotub01g025040.1.1	GO:0045735	MF
Sotub01g025050.1.1	GO:0045735	MF
Sotub01g025060.1.1	GO:0045735	MF
Sotub01g025070.1.1	GO:0030145	MF
Sotub01g025070.1.1	GO:0045735	MF
Sotub01g025100.1.1	GO:0004177	MF
Sotub01g025110.1.1	GO:0045735	MF
Sotub01g025130.1.1	GO:0045735	MF
Sotub01g025160.1.1	GO:0005516	MF
Sotub01g025170.1.1	GO:0005515	MF
Sotub01g025180.1.1	GO:0016491	MF
Sotub01g025220.1.1	GO:0009055	MF
Sotub01g025220.1.1	GO:0016614	MF
Sotub01g025220.1.1	GO:0046872	MF
Sotub01g025220.1.1	GO:0050660	MF
Sotub01g025220.1.1	GO:0051537	MF
Sotub01g025230.1.1	GO:0008762	MF
Sotub01g025230.1.1	GO:0019139	MF
Sotub01g025230.1.1	GO:0050660	MF
Sotub01g025270.1.1	GO:0016616	MF
Sotub01g025270.1.1	GO:0051287	MF
Sotub01g025280.1.1	GO:0003674	MF
Sotub01g025300.1.1	GO:0003676	MF
Sotub01g025300.1.1	GO:0008270	MF
Sotub01g025320.1.1	GO:0005515	MF
Sotub01g025320.1.1	GO:0080124	MF
Sotub01g025330.1.1	GO:0005524	MF
Sotub01g025330.1.1	GO:0051082	MF
Sotub01g025350.1.1	GO:0043531	MF
Sotub01g025360.1.1	GO:0004674	MF
Sotub01g025360.1.1	GO:0005524	MF
Sotub01g025390.1.1	GO:0004462	MF
Sotub01g025400.1.1	GO:0008168	MF
Sotub01g025410.1.1	GO:0001071	MF
Sotub01g025410.1.1	GO:0003677	MF
Sotub01g025410.1.1	GO:0003700	MF
Sotub01g025410.1.1	GO:0042803	MF
Sotub01g025440.1.1	GO:0004185	MF
Sotub01g025460.1.1	GO:0004185	MF
Sotub01g025470.1.1	GO:0004185	MF
Sotub01g025490.1.1	GO:0008080	MF
Sotub01g025500.1.1	GO:0003674	MF
Sotub01g025510.1.1	GO:0003674	MF
Sotub01g025520.1.1	GO:0004360	MF
Sotub01g025520.1.1	GO:0030246	MF
Sotub01g025530.1.1	GO:0004252	MF
Sotub01g025530.1.1	GO:0042802	MF
Sotub01g025540.1.1	GO:0004252	MF
Sotub01g025540.1.1	GO:0042802	MF
Sotub01g025550.1.1	GO:0004252	MF
Sotub01g025550.1.1	GO:0042802	MF
Sotub01g025560.1.1	GO:0004252	MF
Sotub01g025560.1.1	GO:0042802	MF
Sotub01g025570.1.1	GO:0004252	MF
Sotub01g025570.1.1	GO:0042802	MF
Sotub01g025590.1.1	GO:0004252	MF
Sotub01g025600.1.1	GO:0004252	MF
Sotub01g025600.1.1	GO:0042802	MF
Sotub01g025620.1.1	GO:0004252	MF
Sotub01g025620.1.1	GO:0042802	MF
Sotub01g025630.1.1	GO:0004252	MF
Sotub01g025630.1.1	GO:0042802	MF
Sotub01g025640.1.1	GO:0003674	MF
Sotub01g025650.1.1	GO:0004252	MF
Sotub01g025650.1.1	GO:0042802	MF
Sotub01g025660.1.1	GO:0003723	MF
Sotub01g025660.1.1	GO:0003735	MF
Sotub01g025690.1.1	GO:0001053	MF
Sotub01g025690.1.1	GO:0001071	MF
Sotub01g025690.1.1	GO:0003677	MF
Sotub01g025690.1.1	GO:0003700	MF
Sotub01g025690.1.1	GO:0003899	MF
Sotub01g025690.1.1	GO:0016987	MF
Sotub01g025710.1.1	GO:0000166	MF
Sotub01g025710.1.1	GO:0005515	MF
Sotub01g025770.1.1	GO:0003674	MF
Sotub01g025840.1.1	GO:0046592	MF
Sotub01g025840.1.1	GO:0050660	MF
Sotub01g025880.1.1	GO:0003838	MF
Sotub01g025900.1.1	GO:0020037	MF
Sotub01g025910.1.1	GO:0003674	MF
Sotub01g025930.1.1	GO:0008937	MF
Sotub01g025930.1.1	GO:0016992	MF
Sotub01g025930.1.1	GO:0051539	MF
Sotub01g025940.1.1	GO:0005515	MF
Sotub01g025950.1.1	GO:0003918	MF
Sotub01g025950.1.1	GO:0005524	MF
Sotub01g025950.1.1	GO:0008094	MF
Sotub01g025960.1.1	GO:0005515	MF
Sotub01g025990.1.1	GO:0003674	MF
Sotub01g026130.1.1	GO:0017150	MF
Sotub01g026130.1.1	GO:0050660	MF
Sotub01g026140.1.1	GO:0004650	MF
Sotub01g026230.1.1	GO:0001071	MF
Sotub01g026230.1.1	GO:0003677	MF
Sotub01g026230.1.1	GO:0003700	MF
Sotub01g026240.1.1	GO:0003674	MF
Sotub01g026250.1.1	GO:0008270	MF
Sotub01g026250.1.1	GO:0016760	MF
Sotub01g026260.1.1	GO:0043531	MF
Sotub01g026280.1.1	GO:0003674	MF
Sotub01g026290.1.1	GO:0003676	MF
Sotub01g026290.1.1	GO:0005515	MF
Sotub01g026290.1.1	GO:0008270	MF
Sotub01g026320.1.1	GO:0015238	MF
Sotub01g026320.1.1	GO:0015297	MF
Sotub01g026330.1.1	GO:0003674	MF
Sotub01g026340.1.1	GO:0003677	MF
Sotub01g026340.1.1	GO:0003682	MF
Sotub01g026360.1.1	GO:0008270	MF
Sotub01g026360.1.1	GO:0046933	MF
Sotub01g026360.1.1	GO:0050897	MF
Sotub01g026410.1.1	GO:0003674	MF
Sotub01g026430.1.1	GO:0004842	MF
Sotub01g026430.1.1	GO:0008270	MF
Sotub01g026430.1.1	GO:0031624	MF
Sotub01g026460.1.1	GO:0005509	MF
Sotub01g026530.1.1	GO:0005515	MF
Sotub01g026560.1.1	GO:0003677	MF
Sotub01g026560.1.1	GO:0008270	MF
Sotub01g026570.1.1	GO:0003677	MF
Sotub01g026570.1.1	GO:0004842	MF
Sotub01g026570.1.1	GO:0008270	MF
Sotub01g026580.1.1	GO:0005515	MF
Sotub01g026640.1.1	GO:0003700	MF
Sotub01g026640.1.1	GO:0003723	MF
Sotub01g026640.1.1	GO:0008173	MF
Sotub01g026650.1.1	GO:0003723	MF
Sotub01g026660.1.1	GO:0003677	MF
Sotub01g026660.1.1	GO:0003700	MF
Sotub01g026660.1.1	GO:0046983	MF
Sotub01g026670.1.1	GO:0003674	MF
Sotub01g026690.1.1	GO:0003924	MF
Sotub01g026690.1.1	GO:0005525	MF
Sotub01g026740.1.1	GO:0003677	MF
Sotub01g026740.1.1	GO:0046982	MF
Sotub01g026760.1.1	GO:0004372	MF
Sotub01g026780.1.1	GO:0043531	MF
Sotub01g026820.1.1	GO:0005515	MF
Sotub01g026830.1.1	GO:0005524	MF
Sotub01g026830.1.1	GO:0031072	MF
Sotub01g026830.1.1	GO:0051082	MF
Sotub01g026840.1.1	GO:0015095	MF
Sotub01g026850.1.1	GO:0005515	MF
Sotub01g026870.1.1	GO:0005515	MF
Sotub01g026880.1.1	GO:0005515	MF
Sotub01g026890.1.1	GO:0005515	MF
Sotub01g026910.1.1	GO:0004851	MF
Sotub01g026910.1.1	GO:0043115	MF
Sotub01g026930.1.1	GO:0004553	MF
Sotub01g026950.1.1	GO:0004553	MF
Sotub01g026950.1.1	GO:0043169	MF
Sotub01g026970.1.1	GO:0004674	MF
Sotub01g026970.1.1	GO:0005524	MF
Sotub01g026990.1.1	GO:0043531	MF
Sotub01g027020.1.1	GO:0003677	MF
Sotub01g027020.1.1	GO:0003682	MF
Sotub01g027020.1.1	GO:0005515	MF
Sotub01g027040.1.1	GO:0003723	MF
Sotub01g027040.1.1	GO:0008270	MF
Sotub01g027050.1.1	GO:0008418	MF
Sotub01g027070.1.1	GO:0001071	MF
Sotub01g027070.1.1	GO:0003700	MF
Sotub01g027070.1.1	GO:0043565	MF
Sotub01g027090.1.1	GO:0047134	MF
Sotub01g027120.1.1	GO:0005515	MF
Sotub01g027120.1.1	GO:0008270	MF
Sotub01g027120.1.1	GO:0047134	MF
Sotub01g027130.1.1	GO:0047134	MF
Sotub01g027140.1.1	GO:0005515	MF
Sotub01g027140.1.1	GO:0008270	MF
Sotub01g027140.1.1	GO:0047134	MF
Sotub01g027160.1.1	GO:0047134	MF
Sotub01g027180.1.1	GO:0005515	MF
Sotub01g027180.1.1	GO:0008270	MF
Sotub01g027180.1.1	GO:0047134	MF
Sotub01g027200.1.1	GO:0047134	MF
Sotub01g027220.1.1	GO:0047134	MF
Sotub01g027230.1.1	GO:0047134	MF
Sotub01g027240.1.1	GO:0047134	MF
Sotub01g027250.1.1	GO:0047134	MF
Sotub01g027280.1.1	GO:0047134	MF
Sotub01g027290.1.1	GO:0047134	MF
Sotub01g027300.1.1	GO:0047134	MF
Sotub01g027310.1.1	GO:0047134	MF
Sotub01g027340.1.1	GO:0003843	MF
Sotub01g027400.1.1	GO:0005509	MF
Sotub01g027410.1.1	GO:0005524	MF
Sotub01g027410.1.1	GO:0017111	MF
Sotub01g027420.1.1	GO:0042626	MF
Sotub01g027470.1.1	GO:0016787	MF
Sotub01g027480.1.1	GO:0016491	MF
Sotub01g027510.1.1	GO:0004563	MF
Sotub01g027510.1.1	GO:0035251	MF
Sotub01g027520.1.1	GO:0008289	MF
Sotub01g027550.1.1	GO:0003674	MF
Sotub01g027560.1.1	GO:0003774	MF
Sotub01g027560.1.1	GO:0005515	MF
Sotub01g027560.1.1	GO:0005524	MF
Sotub01g027580.1.1	GO:0003735	MF
Sotub01g027580.1.1	GO:0016779	MF
Sotub01g027610.1.1	GO:0001053	MF
Sotub01g027610.1.1	GO:0001071	MF
Sotub01g027610.1.1	GO:0003677	MF
Sotub01g027610.1.1	GO:0003700	MF
Sotub01g027610.1.1	GO:0003899	MF
Sotub01g027610.1.1	GO:0016987	MF
Sotub01g027620.1.1	GO:0016788	MF
Sotub01g027630.1.1	GO:0008168	MF
Sotub01g027640.1.1	GO:0008176	MF
Sotub01g027710.1.1	GO:0003677	MF
Sotub01g027730.1.1	GO:0008270	MF
Sotub01g027730.1.1	GO:0016491	MF
Sotub01g027770.1.1	GO:0003677	MF
Sotub01g027790.1.1	GO:0005355	MF
Sotub01g027790.1.1	GO:0015120	MF
Sotub01g027790.1.1	GO:0015297	MF
Sotub01g027790.1.1	GO:0071917	MF
Sotub01g027800.1.1	GO:0051011	MF
Sotub01g027810.1.1	GO:0004190	MF
Sotub01g027820.1.1	GO:0004190	MF
Sotub01g027850.1.1	GO:0003674	MF
Sotub01g027860.1.1	GO:0005515	MF
Sotub01g027870.1.1	GO:0004639	MF
Sotub01g027880.1.1	GO:0004674	MF
Sotub01g027880.1.1	GO:0005524	MF
Sotub01g027930.1.1	GO:0005515	MF
Sotub01g027950.1.1	GO:0003674	MF
Sotub01g027970.1.1	GO:0003674	MF
Sotub01g027980.1.1	GO:0005509	MF
Sotub01g028000.1.1	GO:0004871	MF
Sotub01g028000.1.1	GO:0005515	MF
Sotub01g028020.1.1	GO:0003674	MF
Sotub01g028040.1.1	GO:0046983	MF
Sotub01g028050.1.1	GO:0046983	MF
Sotub01g028060.1.1	GO:0005215	MF
Sotub01g028070.1.1	GO:0004553	MF
Sotub01g028070.1.1	GO:0016762	MF
Sotub01g028080.1.1	GO:0005525	MF
Sotub01g028090.1.1	GO:0016208	MF
Sotub01g028100.1.1	GO:0005515	MF
Sotub01g028100.1.1	GO:0008270	MF
Sotub01g028130.1.1	GO:0003674	MF
Sotub01g028140.1.1	GO:0003824	MF
Sotub01g028150.1.1	GO:0008168	MF
Sotub01g028190.1.1	GO:0008168	MF
Sotub01g028220.1.1	GO:0008168	MF
Sotub01g028250.1.1	GO:0005515	MF
Sotub01g028250.1.1	GO:0033971	MF
Sotub01g028250.1.1	GO:0051997	MF
Sotub01g028260.1.1	GO:0003824	MF
Sotub01g028270.1.1	GO:0004842	MF
Sotub01g028270.1.1	GO:0005488	MF
Sotub01g028290.1.1	GO:0009055	MF
Sotub01g028290.1.1	GO:0016705	MF
Sotub01g028290.1.1	GO:0020037	MF
Sotub01g028310.1.1	GO:0004672	MF
Sotub01g028310.1.1	GO:0005524	MF
Sotub01g028320.1.1	GO:0005215	MF
Sotub01g028330.1.1	GO:0008495	MF
Sotub01g028370.1.1	GO:0004044	MF
Sotub01g028380.1.1	GO:0003723	MF
Sotub01g028380.1.1	GO:0003743	MF
Sotub01g028470.1.1	GO:0005506	MF
Sotub01g028470.1.1	GO:0016491	MF
Sotub01g028480.1.1	GO:0005515	MF
Sotub01g028480.1.1	GO:0008270	MF
Sotub01g028490.1.1	GO:0005515	MF
Sotub01g028490.1.1	GO:0008270	MF
Sotub01g028500.1.1	GO:0005515	MF
Sotub01g028500.1.1	GO:0008270	MF
Sotub01g028510.1.1	GO:0005515	MF
Sotub01g028510.1.1	GO:0008270	MF
Sotub01g028540.1.1	GO:0003735	MF
Sotub01g028550.1.1	GO:0004127	MF
Sotub01g028550.1.1	GO:0005524	MF
Sotub01g028550.1.1	GO:0009041	MF
Sotub01g028590.1.1	GO:0003924	MF
Sotub01g028590.1.1	GO:0005525	MF
Sotub01g028660.1.1	GO:0003924	MF
Sotub01g028660.1.1	GO:0005525	MF
Sotub01g028680.1.1	GO:0003676	MF
Sotub01g028700.1.1	GO:0003924	MF
Sotub01g028700.1.1	GO:0005515	MF
Sotub01g028700.1.1	GO:0005525	MF
Sotub01g028710.1.1	GO:0000036	MF
Sotub01g028710.1.1	GO:0031177	MF
Sotub01g028720.1.1	GO:0004857	MF
Sotub01g028720.1.1	GO:0030599	MF
Sotub01g028730.1.1	GO:0004857	MF
Sotub01g028730.1.1	GO:0030599	MF
Sotub01g028760.1.1	GO:0003674	MF
Sotub01g028770.1.1	GO:0004842	MF
Sotub01g028770.1.1	GO:0005515	MF
Sotub01g028770.1.1	GO:0008270	MF
Sotub01g028780.1.1	GO:0005515	MF
Sotub01g028780.1.1	GO:0008270	MF
Sotub01g028790.1.1	GO:0016758	MF
Sotub01g028820.1.1	GO:0004674	MF
Sotub01g028820.1.1	GO:0005524	MF
Sotub01g028830.1.1	GO:0003677	MF
Sotub01g028830.1.1	GO:0003723	MF
Sotub01g028830.1.1	GO:0003743	MF
Sotub01g028830.1.1	GO:0005515	MF
Sotub01g028840.1.1	GO:0004197	MF
Sotub01g028840.1.1	GO:0005515	MF
Sotub01g028880.1.1	GO:0019887	MF
Sotub01g028900.1.1	GO:0009055	MF
Sotub01g028900.1.1	GO:0016705	MF
Sotub01g028900.1.1	GO:0020037	MF
Sotub01g028910.1.1	GO:0003674	MF
Sotub01g028920.1.1	GO:0003924	MF
Sotub01g028920.1.1	GO:0005525	MF
Sotub01g028940.1.1	GO:0003676	MF
Sotub01g028950.1.1	GO:0005515	MF
Sotub01g028970.1.1	GO:0003700	MF
Sotub01g028980.1.1	GO:0005515	MF
Sotub01g028990.1.1	GO:0005515	MF
Sotub01g029000.1.1	GO:0005515	MF
Sotub01g029010.1.1	GO:0005515	MF
Sotub01g029060.1.1	GO:0005515	MF
Sotub01g029070.1.1	GO:0005515	MF
Sotub01g029080.1.1	GO:0008883	MF
Sotub01g029080.1.1	GO:0050661	MF
Sotub01g029100.1.1	GO:0004693	MF
Sotub01g029100.1.1	GO:0019901	MF
Sotub01g029140.1.1	GO:0000009	MF
Sotub01g029190.1.1	GO:0005515	MF
Sotub01g029200.1.1	GO:0001071	MF
Sotub01g029200.1.1	GO:0003700	MF
Sotub01g029200.1.1	GO:0043565	MF
Sotub01g029210.1.1	GO:0004550	MF
Sotub01g029210.1.1	GO:0005524	MF
Sotub01g029230.1.1	GO:0003677	MF
Sotub01g029270.1.1	GO:0005507	MF
Sotub01g029270.1.1	GO:0009055	MF
Sotub01g029290.1.1	GO:0016706	MF
Sotub01g029310.1.1	GO:0008198	MF
Sotub01g029310.1.1	GO:0008270	MF
Sotub01g029310.1.1	GO:0016701	MF
Sotub01g029350.1.1	GO:0004806	MF
Sotub01g029350.1.1	GO:0005515	MF
Sotub01g029350.1.1	GO:0008270	MF
Sotub01g029380.1.1	GO:0004674	MF
Sotub01g029380.1.1	GO:0005524	MF
Sotub01g029400.1.1	GO:0005488	MF
Sotub01g029430.1.1	GO:0004708	MF
Sotub01g029430.1.1	GO:0005515	MF
Sotub01g029440.1.1	GO:0001071	MF
Sotub01g029440.1.1	GO:0003677	MF
Sotub01g029440.1.1	GO:0003700	MF
Sotub01g029460.1.1	GO:0001071	MF
Sotub01g029460.1.1	GO:0003677	MF
Sotub01g029460.1.1	GO:0003700	MF
Sotub01g029470.1.1	GO:0001071	MF
Sotub01g029470.1.1	GO:0003677	MF
Sotub01g029470.1.1	GO:0003700	MF
Sotub01g029490.1.1	GO:0001071	MF
Sotub01g029490.1.1	GO:0003677	MF
Sotub01g029490.1.1	GO:0003700	MF
Sotub01g029510.1.1	GO:0001071	MF
Sotub01g029510.1.1	GO:0003677	MF
Sotub01g029510.1.1	GO:0003700	MF
Sotub01g029520.1.1	GO:0001071	MF
Sotub01g029520.1.1	GO:0003677	MF
Sotub01g029520.1.1	GO:0003700	MF
Sotub01g029540.1.1	GO:0008289	MF
Sotub01g029560.1.1	GO:0001071	MF
Sotub01g029560.1.1	GO:0003677	MF
Sotub01g029560.1.1	GO:0003700	MF
Sotub01g029570.1.1	GO:0001071	MF
Sotub01g029570.1.1	GO:0003677	MF
Sotub01g029570.1.1	GO:0003700	MF
Sotub01g029580.1.1	GO:0003674	MF
Sotub01g029600.1.1	GO:0008474	MF
Sotub01g029620.1.1	GO:0043531	MF
Sotub01g029630.1.1	GO:0043531	MF
Sotub01g029640.1.1	GO:0003674	MF
Sotub01g029660.1.1	GO:0001071	MF
Sotub01g029660.1.1	GO:0003700	MF
Sotub01g029660.1.1	GO:0043565	MF
Sotub01g029670.1.1	GO:0003674	MF
Sotub01g029700.1.1	GO:0003674	MF
Sotub01g029710.1.1	GO:0003674	MF
Sotub01g029720.1.1	GO:0003677	MF
Sotub01g029720.1.1	GO:0003682	MF
Sotub01g029720.1.1	GO:0003700	MF
Sotub01g029740.1.1	GO:0001071	MF
Sotub01g029740.1.1	GO:0003677	MF
Sotub01g029740.1.1	GO:0003700	MF
Sotub01g029750.1.1	GO:0008374	MF
Sotub01g029760.1.1	GO:0016747	MF
Sotub01g029770.1.1	GO:0016706	MF
Sotub01g029780.1.1	GO:0016706	MF
Sotub01g029790.1.1	GO:0003677	MF
Sotub01g029790.1.1	GO:0005524	MF
Sotub01g029800.1.1	GO:0045549	MF
Sotub01g029830.1.1	GO:0003723	MF
Sotub01g029830.1.1	GO:0003746	MF
Sotub01g029830.1.1	GO:0003924	MF
Sotub01g029830.1.1	GO:0005525	MF
Sotub01g029850.1.1	GO:0016615	MF
Sotub01g029850.1.1	GO:0016616	MF
Sotub01g029870.1.1	GO:0003677	MF
Sotub01g029890.1.1	GO:0005524	MF
Sotub01g029890.1.1	GO:0051082	MF
Sotub01g029900.1.1	GO:0001071	MF
Sotub01g029900.1.1	GO:0003700	MF
Sotub01g029900.1.1	GO:0008270	MF
Sotub01g029900.1.1	GO:0043565	MF
Sotub01g029910.1.1	GO:0003674	MF
Sotub01g029940.1.1	GO:0003677	MF
Sotub01g029940.1.1	GO:0003700	MF
Sotub01g029940.1.1	GO:0046983	MF
Sotub01g029950.1.1	GO:0019901	MF
Sotub01g029980.1.1	GO:0008270	MF
Sotub01g029990.1.1	GO:0008270	MF
Sotub01g030000.1.1	GO:0003676	MF
Sotub01g030000.1.1	GO:0008270	MF
Sotub01g030030.1.1	GO:0003676	MF
Sotub01g030030.1.1	GO:0016788	MF
Sotub01g030040.1.1	GO:0003674	MF
Sotub01g030060.1.1	GO:0005198	MF
Sotub01g030070.1.1	GO:0005509	MF
Sotub01g030080.1.1	GO:0016772	MF
Sotub01g030100.1.1	GO:0008289	MF
Sotub01g030120.1.1	GO:0005198	MF
Sotub01g030140.1.1	GO:0005515	MF
Sotub01g030150.1.1	GO:0000149	MF
Sotub01g030170.1.1	GO:0003674	MF
Sotub01g030180.1.1	GO:0004857	MF
Sotub01g030180.1.1	GO:0030599	MF
Sotub01g030190.1.1	GO:0004177	MF
Sotub01g030190.1.1	GO:0008235	MF
Sotub01g030200.1.1	GO:0015631	MF
Sotub01g030220.1.1	GO:0004857	MF
Sotub01g030220.1.1	GO:0030599	MF
Sotub01g030230.1.1	GO:0008234	MF
Sotub01g030250.1.1	GO:0016657	MF
Sotub01g030290.1.1	GO:0005215	MF
Sotub01g030300.1.1	GO:0003866	MF
Sotub01g030310.1.1	GO:0003824	MF
Sotub01g030310.1.1	GO:0050662	MF
Sotub01g030320.1.1	GO:0016772	MF
Sotub01g030340.1.1	GO:0004674	MF
Sotub01g030340.1.1	GO:0005515	MF
Sotub01g030340.1.1	GO:0005524	MF
Sotub01g030390.1.1	GO:0008270	MF
Sotub01g030410.1.1	GO:0008565	MF
Sotub01g030420.1.1	GO:0000166	MF
Sotub01g030420.1.1	GO:0005515	MF
Sotub01g030430.1.1	GO:0005506	MF
Sotub01g030430.1.1	GO:0016491	MF
Sotub01g030440.1.1	GO:0003824	MF
Sotub01g030440.1.1	GO:0005515	MF
Sotub01g030450.1.1	GO:0003755	MF
Sotub01g030450.1.1	GO:0005528	MF
Sotub01g030460.1.1	GO:0003690	MF
Sotub01g030460.1.1	GO:0004003	MF
Sotub01g030460.1.1	GO:0005515	MF
Sotub01g030470.1.1	GO:0003674	MF
Sotub01g030510.1.1	GO:0003674	MF
Sotub01g030530.1.1	GO:0016787	MF
Sotub01g030550.1.1	GO:0003674	MF
Sotub01g030560.1.1	GO:0005086	MF
Sotub01g030560.1.1	GO:0005488	MF
Sotub01g030570.1.1	GO:0005509	MF
Sotub01g030610.1.1	GO:0005515	MF
Sotub01g030620.1.1	GO:0016747	MF
Sotub01g030630.1.1	GO:0005515	MF
Sotub01g030630.1.1	GO:0008270	MF
Sotub01g030640.1.1	GO:0003824	MF
Sotub01g030660.1.1	GO:0005515	MF
Sotub01g030660.1.1	GO:0005524	MF
Sotub01g030660.1.1	GO:0016818	MF
Sotub01g030740.1.1	GO:0005525	MF
Sotub01g030740.1.1	GO:0017111	MF
Sotub01g030750.1.1	GO:0005515	MF
Sotub01g030760.1.1	GO:0005515	MF
Sotub01g030760.1.1	GO:0008270	MF
Sotub01g030770.1.1	GO:0003674	MF
Sotub01g030780.1.1	GO:0004674	MF
Sotub01g030780.1.1	GO:0005524	MF
Sotub01g030790.1.1	GO:0001071	MF
Sotub01g030790.1.1	GO:0003700	MF
Sotub01g030790.1.1	GO:0043565	MF
Sotub01g030800.1.1	GO:0008757	MF
Sotub01g030810.1.1	GO:0005515	MF
Sotub01g030830.1.1	GO:0008146	MF
Sotub01g030840.1.1	GO:0016491	MF
Sotub01g030850.1.1	GO:0035671	MF
Sotub01g030860.1.1	GO:0008168	MF
Sotub01g030870.1.1	GO:0005515	MF
Sotub01g030910.1.1	GO:0005515	MF
Sotub01g030930.1.1	GO:0005515	MF
Sotub01g030940.1.1	GO:0003676	MF
Sotub01g030950.1.1	GO:0001071	MF
Sotub01g030950.1.1	GO:0003677	MF
Sotub01g030950.1.1	GO:0003700	MF
Sotub01g030960.1.1	GO:0005515	MF
Sotub01g030960.1.1	GO:0008270	MF
Sotub01g030970.1.1	GO:0016301	MF
Sotub01g030980.1.1	GO:0003674	MF
Sotub01g030990.1.1	GO:0000156	MF
Sotub01g030990.1.1	GO:0000179	MF
Sotub01g030990.1.1	GO:0003677	MF
Sotub01g030990.1.1	GO:0003682	MF
Sotub01g030990.1.1	GO:0016422	MF
Sotub01g031000.1.1	GO:0003677	MF
Sotub01g031000.1.1	GO:0004518	MF
Sotub01g031010.1.1	GO:0003674	MF
Sotub01g031050.1.1	GO:0003674	MF
Sotub01g031080.1.1	GO:0005524	MF
Sotub01g031080.1.1	GO:0016887	MF
Sotub01g031120.1.1	GO:0003824	MF
Sotub01g031130.1.1	GO:0004252	MF
Sotub01g031130.1.1	GO:0042802	MF
Sotub01g031140.1.1	GO:0004252	MF
Sotub01g031140.1.1	GO:0042802	MF
Sotub01g031150.1.1	GO:0003723	MF
Sotub01g031170.1.1	GO:0001071	MF
Sotub01g031170.1.1	GO:0003677	MF
Sotub01g031170.1.1	GO:0003700	MF
Sotub01g031170.1.1	GO:0046983	MF
Sotub01g031180.1.1	GO:0001071	MF
Sotub01g031180.1.1	GO:0003700	MF
Sotub01g031190.1.1	GO:0001071	MF
Sotub01g031190.1.1	GO:0003677	MF
Sotub01g031190.1.1	GO:0003700	MF
Sotub01g031190.1.1	GO:0046983	MF
Sotub01g031200.1.1	GO:0016757	MF
Sotub01g031210.1.1	GO:0016706	MF
Sotub01g031240.1.1	GO:0016779	MF
Sotub01g031250.1.1	GO:0016787	MF
Sotub01g031260.1.1	GO:0004674	MF
Sotub01g031260.1.1	GO:0005524	MF
Sotub01g031280.1.1	GO:0005507	MF
Sotub01g031280.1.1	GO:0009055	MF
Sotub01g031330.1.1	GO:0008146	MF
Sotub01g031360.1.1	GO:0045735	MF
Sotub01g031400.1.1	GO:0009055	MF
Sotub01g031400.1.1	GO:0016705	MF
Sotub01g031400.1.1	GO:0020037	MF
Sotub01g031410.1.1	GO:0045735	MF
Sotub01g031420.1.1	GO:0009055	MF
Sotub01g031420.1.1	GO:0016705	MF
Sotub01g031420.1.1	GO:0020037	MF
Sotub01g031440.1.1	GO:0045735	MF
Sotub01g031450.1.1	GO:0009055	MF
Sotub01g031450.1.1	GO:0016705	MF
Sotub01g031450.1.1	GO:0020037	MF
Sotub01g031470.1.1	GO:0003824	MF
Sotub01g031490.1.1	GO:0009055	MF
Sotub01g031490.1.1	GO:0016705	MF
Sotub01g031490.1.1	GO:0020037	MF
Sotub01g031500.1.1	GO:0009055	MF
Sotub01g031500.1.1	GO:0016705	MF
Sotub01g031500.1.1	GO:0020037	MF
Sotub01g031520.1.1	GO:0005524	MF
Sotub01g031550.1.1	GO:0008831	MF
Sotub01g031560.1.1	GO:0004471	MF
Sotub01g031560.1.1	GO:0005524	MF
Sotub01g031560.1.1	GO:0008270	MF
Sotub01g031560.1.1	GO:0016619	MF
Sotub01g031560.1.1	GO:0016652	MF
Sotub01g031560.1.1	GO:0042803	MF
Sotub01g031560.1.1	GO:0050897	MF
Sotub01g031560.1.1	GO:0051287	MF
Sotub01g031570.1.1	GO:0016491	MF
Sotub01g031610.1.1	GO:0016491	MF
Sotub01g031620.1.1	GO:0016491	MF
Sotub01g031640.1.1	GO:0004488	MF
Sotub01g031670.1.1	GO:0003677	MF
Sotub01g031680.1.1	GO:0008270	MF
Sotub01g031700.1.1	GO:0003989	MF
Sotub01g031720.1.1	GO:0003677	MF
Sotub01g031720.1.1	GO:0003682	MF
Sotub01g031770.1.1	GO:0005515	MF
Sotub01g031830.1.1	GO:0003674	MF
Sotub01g031870.1.1	GO:0008270	MF
Sotub01g031870.1.1	GO:0008703	MF
Sotub01g031870.1.1	GO:0008835	MF
Sotub01g031880.1.1	GO:0005515	MF
Sotub01g031890.1.1	GO:0047617	MF
Sotub01g031920.1.1	GO:0003735	MF
Sotub01g031930.1.1	GO:0004806	MF
Sotub01g031930.1.1	GO:0005516	MF
Sotub01g031940.1.1	GO:0003700	MF
Sotub01g031940.1.1	GO:0016161	MF
Sotub01g031990.1.1	GO:0005089	MF
Sotub01g032050.1.1	GO:0003674	MF
Sotub01g032060.1.1	GO:0004674	MF
Sotub01g032060.1.1	GO:0004842	MF
Sotub01g032060.1.1	GO:0005524	MF
Sotub01g032080.1.1	GO:0005215	MF
Sotub01g032090.1.1	GO:0016746	MF
Sotub01g032100.1.1	GO:0005315	MF
Sotub01g032100.1.1	GO:0008514	MF
Sotub01g032110.1.1	GO:0009055	MF
Sotub01g032110.1.1	GO:0016705	MF
Sotub01g032110.1.1	GO:0020037	MF
Sotub01g032120.1.1	GO:0005515	MF
Sotub01g032150.1.1	GO:0004124	MF
Sotub01g032150.1.1	GO:0016740	MF
Sotub01g032150.1.1	GO:0050017	MF
Sotub01g032190.1.1	GO:0003677	MF
Sotub01g032190.1.1	GO:0003682	MF
Sotub01g032190.1.1	GO:0004386	MF
Sotub01g032190.1.1	GO:0005515	MF
Sotub01g032190.1.1	GO:0005524	MF
Sotub01g032200.1.1	GO:0016881	MF
Sotub01g032210.1.1	GO:0003677	MF
Sotub01g032220.1.1	GO:0004674	MF
Sotub01g032220.1.1	GO:0005524	MF
Sotub01g032230.1.1	GO:0005515	MF
Sotub01g032230.1.1	GO:0008270	MF
Sotub01g032250.1.1	GO:0003674	MF
Sotub01g032320.1.1	GO:0016491	MF
Sotub01g032350.1.1	GO:0004674	MF
Sotub01g032350.1.1	GO:0005524	MF
Sotub01g032380.1.1	GO:0004650	MF
Sotub01g032400.1.1	GO:0016758	MF
Sotub01g032410.1.1	GO:0016758	MF
Sotub01g032430.1.1	GO:0003674	MF
Sotub01g032440.1.1	GO:0003951	MF
Sotub01g032440.1.1	GO:0004143	MF
Sotub01g032440.1.1	GO:0017050	MF
Sotub01g032460.1.1	GO:0003677	MF
Sotub01g032460.1.1	GO:0046983	MF
Sotub01g032470.1.1	GO:0003677	MF
Sotub01g032470.1.1	GO:0003682	MF
Sotub01g032480.1.1	GO:0016616	MF
Sotub01g032480.1.1	GO:0042803	MF
Sotub01g032480.1.1	GO:0048037	MF
Sotub01g032490.1.1	GO:0003674	MF
Sotub01g032510.1.1	GO:0046872	MF
Sotub01g032520.1.1	GO:0016847	MF
Sotub01g032520.1.1	GO:0030170	MF
Sotub01g032530.1.1	GO:0005515	MF
Sotub01g032530.1.1	GO:0008270	MF
Sotub01g032540.1.1	GO:0001071	MF
Sotub01g032540.1.1	GO:0003700	MF
Sotub01g032540.1.1	GO:0043565	MF
Sotub01g032600.1.1	GO:0003674	MF
Sotub01g032610.1.1	GO:0003674	MF
Sotub01g032620.1.1	GO:0005515	MF
Sotub01g032620.1.1	GO:0008270	MF
Sotub01g032630.1.1	GO:0008168	MF
Sotub01g032670.1.1	GO:0003674	MF
Sotub01g032680.1.1	GO:0004553	MF
Sotub01g032690.1.1	GO:0004553	MF
Sotub01g032710.1.1	GO:0005515	MF
Sotub01g032760.1.1	GO:0005515	MF
Sotub01g032770.1.1	GO:0005515	MF
Sotub01g032850.1.1	GO:0005515	MF
Sotub01g032860.1.1	GO:0003723	MF
Sotub01g032860.1.1	GO:0003743	MF
Sotub01g032880.1.1	GO:0003674	MF
Sotub01g032890.1.1	GO:0003674	MF
Sotub01g032900.1.1	GO:0016788	MF
Sotub01g032910.1.1	GO:0001071	MF
Sotub01g032910.1.1	GO:0003700	MF
Sotub01g032910.1.1	GO:0043565	MF
Sotub01g032910.1.1	GO:0046983	MF
Sotub01g032920.1.1	GO:0016853	MF
Sotub01g032920.1.1	GO:0030246	MF
Sotub01g032930.1.1	GO:0000175	MF
Sotub01g032950.1.1	GO:0001071	MF
Sotub01g032950.1.1	GO:0003677	MF
Sotub01g032950.1.1	GO:0003700	MF
Sotub01g032990.1.1	GO:0005351	MF
Sotub01g032990.1.1	GO:0005456	MF
Sotub01g032990.1.1	GO:0015136	MF
Sotub01g033000.1.1	GO:0004712	MF
Sotub01g033000.1.1	GO:0005524	MF
Sotub01g033070.1.1	GO:0016758	MF
Sotub01g033080.1.1	GO:0001071	MF
Sotub01g033080.1.1	GO:0003700	MF
Sotub01g033080.1.1	GO:0043565	MF
Sotub01g033090.1.1	GO:0003677	MF
Sotub01g033090.1.1	GO:0003682	MF
Sotub01g033100.1.1	GO:0003677	MF
Sotub01g033100.1.1	GO:0046982	MF
Sotub01g033110.1.1	GO:0008410	MF
Sotub01g033150.1.1	GO:0003676	MF
Sotub01g033150.1.1	GO:0005524	MF
Sotub01g033150.1.1	GO:0008026	MF
Sotub01g033160.1.1	GO:0004806	MF
Sotub01g033180.1.1	GO:0003676	MF
Sotub01g033180.1.1	GO:0005524	MF
Sotub01g033180.1.1	GO:0008026	MF
Sotub01g033190.1.1	GO:0003824	MF
Sotub01g033200.1.1	GO:0016758	MF
Sotub01g033240.1.1	GO:0005515	MF
Sotub01g033250.1.1	GO:0005515	MF
Sotub01g033250.1.1	GO:0008270	MF
Sotub01g033280.1.1	GO:0005515	MF
Sotub01g033280.1.1	GO:0008270	MF
Sotub01g033280.1.1	GO:0030247	MF
Sotub01g033290.1.1	GO:0005515	MF
Sotub01g033290.1.1	GO:0008270	MF
Sotub01g033290.1.1	GO:0030247	MF
Sotub01g033310.1.1	GO:0003677	MF
Sotub01g033320.1.1	GO:0003677	MF
Sotub01g033370.1.1	GO:0004144	MF
Sotub01g033390.1.1	GO:0004144	MF
Sotub01g033400.1.1	GO:0004144	MF
Sotub01g033410.1.1	GO:0003924	MF
Sotub01g033410.1.1	GO:0005525	MF
Sotub01g033420.1.1	GO:0003674	MF
Sotub01g033430.1.1	GO:0005515	MF
Sotub01g033430.1.1	GO:0016773	MF
Sotub01g033460.1.1	GO:0005515	MF
Sotub01g033460.1.1	GO:0008270	MF
Sotub01g033470.1.1	GO:0003674	MF
Sotub01g033480.1.1	GO:0004190	MF
Sotub01g033490.1.1	GO:0046983	MF
Sotub01g033500.1.1	GO:0005515	MF
Sotub01g033500.1.1	GO:0008565	MF
Sotub01g033510.1.1	GO:0003677	MF
Sotub01g033510.1.1	GO:0046983	MF
Sotub01g033530.1.1	GO:0003674	MF
Sotub01g033550.1.1	GO:0000166	MF
Sotub01g033550.1.1	GO:0005515	MF
Sotub01g033560.1.1	GO:0003677	MF
Sotub01g033560.1.1	GO:0008270	MF
Sotub01g033570.1.1	GO:0003674	MF
Sotub01g033580.1.1	GO:0003674	MF
Sotub01g033600.1.1	GO:0004335	MF
Sotub01g033600.1.1	GO:0005524	MF
Sotub01g033600.1.1	GO:0047341	MF
Sotub01g033600.1.1	GO:0050201	MF
Sotub01g033610.1.1	GO:0004674	MF
Sotub01g033610.1.1	GO:0005524	MF
Sotub01g033620.1.1	GO:0003676	MF
Sotub01g033630.1.1	GO:0005524	MF
Sotub01g033630.1.1	GO:0015662	MF
Sotub01g033630.1.1	GO:0046872	MF
Sotub01g033640.1.1	GO:0004842	MF
Sotub01g033640.1.1	GO:0005515	MF
Sotub01g033660.1.1	GO:0003674	MF
Sotub01g033670.1.1	GO:0003924	MF
Sotub01g033670.1.1	GO:0005525	MF
Sotub01g033680.1.1	GO:0005524	MF
Sotub01g033680.1.1	GO:0016887	MF
Sotub01g033690.1.1	GO:0003674	MF
Sotub01g033760.1.1	GO:0009055	MF
Sotub01g033760.1.1	GO:0016705	MF
Sotub01g033760.1.1	GO:0020037	MF
Sotub01g033790.1.1	GO:0003824	MF
Sotub01g033820.1.1	GO:0001071	MF
Sotub01g033820.1.1	GO:0003700	MF
Sotub01g033820.1.1	GO:0043565	MF
Sotub01g033860.1.1	GO:0005515	MF
Sotub01g033860.1.1	GO:0030675	MF
Sotub01g033870.1.1	GO:0046983	MF
Sotub01g033910.1.1	GO:0005524	MF
Sotub01g033910.1.1	GO:0016308	MF
Sotub01g033930.1.1	GO:0003955	MF
Sotub01g033940.1.1	GO:0003674	MF
Sotub01g033950.1.1	GO:0004190	MF
Sotub01g033960.1.1	GO:0005515	MF
Sotub01g033970.1.1	GO:0003700	MF
Sotub01g033980.1.1	GO:0047134	MF
Sotub01g034000.1.1	GO:0017050	MF
Sotub01g034010.1.1	GO:0003755	MF
Sotub01g034060.1.1	GO:0008168	MF
Sotub01g034070.1.1	GO:0004252	MF
Sotub01g034080.1.1	GO:0003676	MF
Sotub01g034080.1.1	GO:0004527	MF
Sotub01g034080.1.1	GO:0008270	MF
Sotub01g034090.1.1	GO:0003723	MF
Sotub01g034090.1.1	GO:0003735	MF
Sotub01g034110.1.1	GO:0003674	MF
Sotub01g034140.1.1	GO:0008146	MF
Sotub01g034150.1.1	GO:0005515	MF
Sotub01g034150.1.1	GO:0008270	MF
Sotub01g034160.1.1	GO:0003674	MF
Sotub01g034170.1.1	GO:0009055	MF
Sotub01g034170.1.1	GO:0016705	MF
Sotub01g034170.1.1	GO:0020037	MF
Sotub01g034180.1.1	GO:0008017	MF
Sotub01g034190.1.1	GO:0004713	MF
Sotub01g034190.1.1	GO:0005524	MF
Sotub01g034200.1.1	GO:0003677	MF
Sotub01g034200.1.1	GO:0003682	MF
Sotub01g034200.1.1	GO:0031072	MF
Sotub01g034210.1.1	GO:0003700	MF
Sotub01g034210.1.1	GO:0043565	MF
Sotub01g034210.1.1	GO:0046982	MF
Sotub01g034260.1.1	GO:0003676	MF
Sotub01g034260.1.1	GO:0005515	MF
Sotub01g034310.1.1	GO:0001071	MF
Sotub01g034310.1.1	GO:0003700	MF
Sotub01g034320.1.1	GO:0004674	MF
Sotub01g034320.1.1	GO:0005509	MF
Sotub01g034320.1.1	GO:0005524	MF
Sotub01g034330.1.1	GO:0005524	MF
Sotub01g034330.1.1	GO:0015662	MF
Sotub01g034330.1.1	GO:0019829	MF
Sotub01g034330.1.1	GO:0046872	MF
Sotub01g034370.1.1	GO:0001071	MF
Sotub01g034370.1.1	GO:0003677	MF
Sotub01g034370.1.1	GO:0003700	MF
Sotub01g034380.1.1	GO:0004827	MF
Sotub01g034380.1.1	GO:0005524	MF
Sotub01g034390.1.1	GO:0005215	MF
Sotub01g034410.1.1	GO:0005215	MF
Sotub01g034410.1.1	GO:0032266	MF
Sotub01g034410.1.1	GO:0043130	MF
Sotub01g034420.1.1	GO:0003674	MF
Sotub01g034430.1.1	GO:0000287	MF
Sotub01g034430.1.1	GO:0004012	MF
Sotub01g034430.1.1	GO:0005515	MF
Sotub01g034430.1.1	GO:0005524	MF
Sotub01g034430.1.1	GO:0015662	MF
Sotub01g034440.1.1	GO:0004672	MF
Sotub01g034440.1.1	GO:0005515	MF
Sotub01g034440.1.1	GO:0005524	MF
Sotub01g034450.1.1	GO:0000166	MF
Sotub01g034450.1.1	GO:0005515	MF
Sotub01g034500.1.1	GO:0004553	MF
Sotub01g034560.1.1	GO:0003676	MF
Sotub01g034570.1.1	GO:0003676	MF
Sotub01g034570.1.1	GO:0008270	MF
Sotub01g034630.1.1	GO:0004725	MF
Sotub01g034630.1.1	GO:0005515	MF
Sotub01g034630.1.1	GO:0030611	MF
Sotub01g034670.1.1	GO:0005515	MF
Sotub01g034680.1.1	GO:0003677	MF
Sotub01g034690.1.1	GO:0005515	MF
Sotub01g034700.1.1	GO:0005515	MF
Sotub01g034720.1.1	GO:0003674	MF
Sotub01g034740.1.1	GO:0003674	MF
Sotub01g034750.1.1	GO:0015095	MF
Sotub01g034760.1.1	GO:0004540	MF
Sotub01g034760.1.1	GO:0008061	MF
Sotub01g034780.1.1	GO:0003700	MF
Sotub01g034780.1.1	GO:0046983	MF
Sotub01g034790.1.1	GO:0051082	MF
Sotub01g034790.1.1	GO:0051087	MF
Sotub01g034800.1.1	GO:0008565	MF
Sotub01g034820.1.1	GO:0001071	MF
Sotub01g034820.1.1	GO:0003700	MF
Sotub01g034820.1.1	GO:0042802	MF
Sotub01g034820.1.1	GO:0043565	MF
Sotub01g034820.1.1	GO:0046982	MF
Sotub01g034840.1.1	GO:0047918	MF
Sotub01g034840.1.1	GO:0051287	MF
Sotub01g034870.1.1	GO:0008519	MF
Sotub01g034920.1.1	GO:0005388	MF
Sotub01g034920.1.1	GO:0005524	MF
Sotub01g034920.1.1	GO:0046872	MF
Sotub01g034940.1.1	GO:0005524	MF
Sotub01g034940.1.1	GO:0016887	MF
Sotub01g034950.1.1	GO:0000224	MF
Sotub01g034970.1.1	GO:0004751	MF
Sotub01g035000.1.1	GO:0005515	MF
Sotub01g035020.1.1	GO:0005509	MF
Sotub01g035020.1.1	GO:0005544	MF
Sotub01g035030.1.1	GO:0005509	MF
Sotub01g035030.1.1	GO:0005544	MF
Sotub01g035040.1.1	GO:0005509	MF
Sotub01g035040.1.1	GO:0005544	MF
Sotub01g035090.1.1	GO:0005515	MF
Sotub01g035260.1.1	GO:0005515	MF
Sotub01g035280.1.1	GO:0000155	MF
Sotub01g035280.1.1	GO:0004674	MF
Sotub01g035280.1.1	GO:0005524	MF
Sotub01g035280.1.1	GO:0009882	MF
Sotub01g035280.1.1	GO:0010181	MF
Sotub01g035280.1.1	GO:0042802	MF
Sotub01g035310.1.1	GO:0016853	MF
Sotub01g035320.1.1	GO:0016719	MF
Sotub01g035330.1.1	GO:0003674	MF
Sotub01g035350.1.1	GO:0004674	MF
Sotub01g035350.1.1	GO:0005524	MF
Sotub01g035360.1.1	GO:0003677	MF
Sotub01g035360.1.1	GO:0046983	MF
Sotub01g035370.1.1	GO:0003674	MF
Sotub01g035390.1.1	GO:0008270	MF
Sotub01g035390.1.1	GO:0016787	MF
Sotub01g035410.1.1	GO:0005506	MF
Sotub01g035510.1.1	GO:0004170	MF
Sotub01g035540.1.1	GO:0003723	MF
Sotub01g035540.1.1	GO:0003746	MF
Sotub01g035550.1.1	GO:0008080	MF
Sotub01g035560.1.1	GO:0008080	MF
Sotub01g035580.1.1	GO:0003674	MF
Sotub01g035590.1.1	GO:0003677	MF
Sotub01g035590.1.1	GO:0046983	MF
Sotub01g035600.1.1	GO:0003677	MF
Sotub01g035600.1.1	GO:0046983	MF
Sotub01g035610.1.1	GO:0003677	MF
Sotub01g035610.1.1	GO:0046983	MF
Sotub01g035620.1.1	GO:0003677	MF
Sotub01g035620.1.1	GO:0046983	MF
Sotub01g035640.1.1	GO:0003677	MF
Sotub01g035640.1.1	GO:0046983	MF
Sotub01g035670.1.1	GO:0003677	MF
Sotub01g035670.1.1	GO:0046983	MF
Sotub01g035680.1.1	GO:0003677	MF
Sotub01g035680.1.1	GO:0046983	MF
Sotub01g035700.1.1	GO:0003777	MF
Sotub01g035700.1.1	GO:0005524	MF
Sotub01g035720.1.1	GO:0003723	MF
Sotub01g035730.1.1	GO:0004144	MF
Sotub01g035750.1.1	GO:0016787	MF
[truncated: 59,345 more rows]
