# Supplementary material for: Evaluation and integration of functional annotation pipelines for newly sequenced organisms: the potato genome as a test case
Source: BMC Plant Biol. 2014 Dec 5;14:329. doi: 10.1186/s12870-014-0329-9 (PMC4274702; doi:10.1186/s12870-014-0329-9)
Supplement: Additional file 9: Table S8. — BLAST2GO ITAG pipeline output. [file 12870_2014_329_MOESM9_ESM.xls]

Supplemental Table 8. BLAST2GO ITAG pipeline output
Gene	GO_term	GO_term_type
Sotub01g005090.1.1	GO:0008017	MF
Sotub01g005100.1.1	GO:0016627	MF
Sotub01g005110.1.1	GO:0003924	MF
Sotub01g005110.1.1	GO:0005525	MF
Sotub01g005120.1.1	GO:0001047	MF
Sotub01g005120.1.1	GO:0004871	MF
Sotub01g005120.1.1	GO:0004842	MF
Sotub01g005120.1.1	GO:0005515	MF
Sotub01g005210.1.1	GO:0005215	MF
Sotub01g005220.1.1	GO:0005215	MF
Sotub01g005230.1.1	GO:0005215	MF
Sotub01g005240.1.1	GO:0005215	MF
Sotub01g005250.1.1	GO:0051287	MF
Sotub01g005250.1.1	GO:0004073	MF
Sotub01g005250.1.1	GO:0003942	MF
Sotub01g005250.1.1	GO:0046983	MF
Sotub01g005250.1.1	GO:0050661	MF
Sotub01g005260.1.1	GO:0004072	MF
Sotub01g005260.1.1	GO:0016597	MF
Sotub01g005320.1.1	GO:0003825	MF
Sotub01g005320.1.1	GO:0004805	MF
Sotub01g005330.1.1	GO:0046872	MF
Sotub01g005330.1.1	GO:0016491	MF
Sotub01g005360.1.1	GO:0016491	MF
Sotub01g005360.1.1	GO:0005543	MF
Sotub01g005370.1.1	GO:0004842	MF
Sotub01g005400.1.1	GO:0005515	MF
Sotub01g005410.1.1	GO:0005515	MF
Sotub01g005440.1.1	GO:0016762	MF
Sotub01g005440.1.1	GO:0004553	MF
Sotub01g005450.1.1	GO:0016757	MF
Sotub01g005460.1.1	GO:0046872	MF
Sotub01g005460.1.1	GO:0003676	MF
Sotub01g005470.1.1	GO:0016491	MF
Sotub01g005480.1.1	GO:0052659	MF
Sotub01g005480.1.1	GO:0052658	MF
Sotub01g005480.1.1	GO:0004445	MF
Sotub01g005480.1.1	GO:0004518	MF
Sotub01g005500.1.1	GO:0008017	MF
Sotub01g005510.1.1	GO:0005488	MF
Sotub01g005520.1.1	GO:0016301	MF
Sotub01g005530.1.1	GO:0005488	MF
Sotub01g005560.1.1	GO:0015299	MF
Sotub01g005580.1.1	GO:0030170	MF
Sotub01g005580.1.1	GO:0016491	MF
Sotub01g005580.1.1	GO:0004351	MF
Sotub01g005580.1.1	GO:0005516	MF
Sotub01g005590.1.1	GO:0016772	MF
Sotub01g005600.1.1	GO:0003676	MF
Sotub01g005600.1.1	GO:0008270	MF
Sotub01g005620.1.1	GO:0005515	MF
Sotub01g005630.1.1	GO:0003777	MF
Sotub01g005670.1.1	GO:0010211	MF
Sotub01g005670.1.1	GO:0010210	MF
Sotub01g005670.1.1	GO:0047980	MF
Sotub01g005680.1.1	GO:0010211	MF
Sotub01g005680.1.1	GO:0010210	MF
Sotub01g005690.1.1	GO:0055041	MF
Sotub01g005700.1.1	GO:0016616	MF
Sotub01g005710.1.1	GO:0016491	MF
Sotub01g005720.1.1	GO:0016616	MF
Sotub01g005730.1.1	GO:0016491	MF
Sotub01g005730.1.1	GO:0005507	MF
Sotub01g005760.1.1	GO:0003676	MF
Sotub01g005760.1.1	GO:0004824	MF
Sotub01g005760.1.1	GO:0005524	MF
Sotub01g005780.1.1	GO:0051287	MF
Sotub01g005780.1.1	GO:0005507	MF
Sotub01g005780.1.1	GO:0004450	MF
Sotub01g005780.1.1	GO:0000287	MF
Sotub01g005830.1.1	GO:0016787	MF
Sotub01g006020.1.1	GO:0016829	MF
Sotub01g006030.1.1	GO:0004842	MF
Sotub01g006060.1.1	GO:0042803	MF
Sotub01g006060.1.1	GO:0016829	MF
Sotub01g006070.1.1	GO:0005509	MF
Sotub01g006070.1.1	GO:0016757	MF
Sotub01g006220.1.1	GO:0042802	MF
Sotub01g006220.1.1	GO:0003723	MF
Sotub01g006230.1.1	GO:0004553	MF
Sotub01g006240.1.1	GO:0004842	MF
Sotub01g006240.1.1	GO:0005515	MF
Sotub01g006280.1.1	GO:0050643	MF
Sotub01g006300.1.1	GO:0015203	MF
Sotub01g006300.1.1	GO:0015326	MF
Sotub01g006320.1.1	GO:0016765	MF
Sotub01g006330.1.1	GO:0004721	MF
Sotub01g006340.1.1	GO:0008026	MF
Sotub01g006340.1.1	GO:0003676	MF
Sotub01g006340.1.1	GO:0005524	MF
Sotub01g006380.1.1	GO:0016757	MF
Sotub01g006410.1.1	GO:0008270	MF
Sotub01g006410.1.1	GO:0016874	MF
Sotub01g006410.1.1	GO:0042803	MF
Sotub01g006420.1.1	GO:0046872	MF
Sotub01g006420.1.1	GO:0042803	MF
Sotub01g006460.1.1	GO:0016491	MF
Sotub01g006470.1.1	GO:0003677	MF
Sotub01g006470.1.1	GO:0008168	MF
Sotub01g006490.1.1	GO:0008601	MF
Sotub01g006500.1.1	GO:0005524	MF
Sotub01g006500.1.1	GO:0004674	MF
Sotub01g006510.1.1	GO:0031072	MF
Sotub01g006510.1.1	GO:0051082	MF
Sotub01g006520.1.1	GO:0019901	MF
Sotub01g006520.1.1	GO:0070182	MF
Sotub01g006530.1.1	GO:0008324	MF
Sotub01g006540.1.1	GO:0003735	MF
Sotub01g006580.1.1	GO:0016491	MF
Sotub01g006590.1.1	GO:0043531	MF
Sotub01g006590.1.1	GO:0005525	MF
Sotub01g006590.1.1	GO:0003924	MF
Sotub01g006600.1.1	GO:0005515	MF
Sotub01g006600.1.1	GO:0004842	MF
Sotub01g006600.1.1	GO:0008270	MF
Sotub01g006620.1.1	GO:0008168	MF
Sotub01g006630.1.1	GO:0008234	MF
Sotub01g006660.1.1	GO:0016874	MF
Sotub01g006660.1.1	GO:0004540	MF
Sotub01g006660.1.1	GO:0032440	MF
Sotub01g006670.1.1	GO:0005507	MF
Sotub01g006670.1.1	GO:0005524	MF
Sotub01g006670.1.1	GO:0004329	MF
Sotub01g006680.1.1	GO:0004601	MF
Sotub01g006680.1.1	GO:0020037	MF
Sotub01g006690.1.1	GO:0020037	MF
Sotub01g006690.1.1	GO:0004601	MF
Sotub01g006700.1.1	GO:0020037	MF
Sotub01g006700.1.1	GO:0004601	MF
Sotub01g006710.1.1	GO:0020037	MF
Sotub01g006710.1.1	GO:0004601	MF
Sotub01g006720.1.1	GO:0020037	MF
Sotub01g006720.1.1	GO:0004601	MF
Sotub01g006730.1.1	GO:0005515	MF
Sotub01g006750.1.1	GO:0005198	MF
Sotub01g006760.1.1	GO:0008026	MF
Sotub01g006760.1.1	GO:0003676	MF
Sotub01g006760.1.1	GO:0005524	MF
Sotub01g006770.1.1	GO:0003843	MF
Sotub01g006780.1.1	GO:0003843	MF
Sotub01g006870.1.1	GO:0016720	MF
Sotub01g006870.1.1	GO:0016717	MF
Sotub01g006890.1.1	GO:0005215	MF
Sotub01g006900.1.1	GO:0016631	MF
Sotub01g006900.1.1	GO:0005507	MF
Sotub01g006920.1.1	GO:0005488	MF
Sotub01g006980.1.1	GO:0003939	MF
Sotub01g006980.1.1	GO:0008270	MF
Sotub01g006990.1.1	GO:0004672	MF
Sotub01g007000.1.1	GO:0008270	MF
Sotub01g007000.1.1	GO:0003939	MF
Sotub01g007010.1.1	GO:0004672	MF
Sotub01g007020.1.1	GO:0004672	MF
Sotub01g007030.1.1	GO:0016165	MF
Sotub01g007030.1.1	GO:0005506	MF
Sotub01g007050.1.1	GO:0016165	MF
Sotub01g007050.1.1	GO:0005506	MF
Sotub01g007060.1.1	GO:0005506	MF
Sotub01g007060.1.1	GO:0016165	MF
Sotub01g007070.1.1	GO:0016491	MF
Sotub01g007080.1.1	GO:0051213	MF
Sotub01g007120.1.1	GO:0016491	MF
Sotub01g007150.1.1	GO:0016491	MF
Sotub01g007160.1.1	GO:0016757	MF
Sotub01g007170.1.1	GO:0016491	MF
Sotub01g007180.1.1	GO:0020037	MF
Sotub01g007180.1.1	GO:0004096	MF
Sotub01g007180.1.1	GO:0016740	MF
Sotub01g007200.1.1	GO:0008236	MF
Sotub01g007210.1.1	GO:0004252	MF
Sotub01g007220.1.1	GO:0005488	MF
Sotub01g007230.1.1	GO:0016758	MF
Sotub01g007240.1.1	GO:0003700	MF
Sotub01g007240.1.1	GO:0016491	MF
Sotub01g007250.1.1	GO:0005515	MF
Sotub01g007270.1.1	GO:0005524	MF
Sotub01g007270.1.1	GO:0008026	MF
Sotub01g007270.1.1	GO:0003725	MF
Sotub01g007280.1.1	GO:0015412	MF
Sotub01g007280.1.1	GO:0005524	MF
Sotub01g007290.1.1	GO:0005509	MF
Sotub01g007290.1.1	GO:0005524	MF
Sotub01g007290.1.1	GO:0004683	MF
Sotub01g007310.1.1	GO:0050307	MF
Sotub01g007310.1.1	GO:0000287	MF
Sotub01g007360.1.1	GO:0046872	MF
Sotub01g007360.1.1	GO:0008235	MF
Sotub01g007360.1.1	GO:0004177	MF
Sotub01g007370.1.1	GO:0046872	MF
Sotub01g007410.1.1	GO:0005509	MF
Sotub01g007410.1.1	GO:0005524	MF
Sotub01g007410.1.1	GO:0004683	MF
Sotub01g007450.1.1	GO:0008168	MF
Sotub01g007470.1.1	GO:0009055	MF
Sotub01g007470.1.1	GO:0015035	MF
Sotub01g007490.1.1	GO:0046872	MF
Sotub01g007520.1.1	GO:0003723	MF
Sotub01g007520.1.1	GO:0000166	MF
Sotub01g007530.1.1	GO:0043495	MF
Sotub01g007530.1.1	GO:0005484	MF
Sotub01g007550.1.1	GO:0008026	MF
Sotub01g007550.1.1	GO:0003676	MF
Sotub01g007550.1.1	GO:0005524	MF
Sotub01g007560.1.1	GO:0004314	MF
Sotub01g007580.1.1	GO:0005488	MF
Sotub01g007600.1.1	GO:0004842	MF
Sotub01g007610.1.1	GO:0004842	MF
Sotub01g007620.1.1	GO:0004842	MF
Sotub01g007630.1.1	GO:0016874	MF
Sotub01g007640.1.1	GO:0004842	MF
Sotub01g007650.1.1	GO:0004842	MF
Sotub01g007660.1.1	GO:0004842	MF
Sotub01g007670.1.1	GO:0004842	MF
Sotub01g007680.1.1	GO:0004842	MF
Sotub01g007690.1.1	GO:0004842	MF
Sotub01g007720.1.1	GO:0003677	MF
Sotub01g007780.1.1	GO:0046480	MF
Sotub01g007780.1.1	GO:0046481	MF
Sotub01g007800.1.1	GO:0005524	MF
Sotub01g007800.1.1	GO:0004674	MF
Sotub01g007810.1.1	GO:0005524	MF
Sotub01g007810.1.1	GO:0004709	MF
Sotub01g007830.1.1	GO:0030276	MF
Sotub01g007830.1.1	GO:0005198	MF
Sotub01g007920.1.1	GO:0003676	MF
Sotub01g007950.1.1	GO:0016831	MF
Sotub01g007950.1.1	GO:0016787	MF
Sotub01g007960.1.1	GO:0016831	MF
Sotub01g007970.1.1	GO:0005525	MF
Sotub01g007980.1.1	GO:0004601	MF
Sotub01g007980.1.1	GO:0051920	MF
Sotub01g008070.1.1	GO:0004540	MF
Sotub01g008070.1.1	GO:0008408	MF
Sotub01g008090.1.1	GO:0004842	MF
Sotub01g008090.1.1	GO:0005515	MF
Sotub01g008110.1.1	GO:0043621	MF
Sotub01g008130.1.1	GO:0008270	MF
Sotub01g008130.1.1	GO:0003676	MF
Sotub01g008140.1.1	GO:0046983	MF
Sotub01g008160.1.1	GO:0022857	MF
Sotub01g008170.1.1	GO:0015145	MF
Sotub01g008180.1.1	GO:0048037	MF
Sotub01g008180.1.1	GO:0003878	MF
Sotub01g008180.1.1	GO:0004776	MF
Sotub01g008180.1.1	GO:0005507	MF
Sotub01g008180.1.1	GO:0005524	MF
Sotub01g008180.1.1	GO:0004775	MF
Sotub01g008190.1.1	GO:0008936	MF
Sotub01g008190.1.1	GO:0008908	MF
Sotub01g008200.1.1	GO:0016746	MF
Sotub01g008220.1.1	GO:0004021	MF
Sotub01g008220.1.1	GO:0003840	MF
Sotub01g008220.1.1	GO:0008453	MF
Sotub01g008220.1.1	GO:0030170	MF
Sotub01g008220.1.1	GO:0047958	MF
Sotub01g008220.1.1	GO:0016756	MF
Sotub01g008260.1.1	GO:0005524	MF
Sotub01g008260.1.1	GO:0004674	MF
Sotub01g008270.1.1	GO:0004672	MF
Sotub01g008270.1.1	GO:0000166	MF
Sotub01g008280.1.1	GO:0005524	MF
Sotub01g008280.1.1	GO:0004674	MF
Sotub01g008290.1.1	GO:0016301	MF
Sotub01g008300.1.1	GO:0004672	MF
Sotub01g008300.1.1	GO:0000166	MF
Sotub01g008310.1.1	GO:0004672	MF
Sotub01g008310.1.1	GO:0000166	MF
Sotub01g008320.1.1	GO:0005524	MF
Sotub01g008320.1.1	GO:0004674	MF
Sotub01g008330.1.1	GO:0005524	MF
Sotub01g008330.1.1	GO:0004674	MF
Sotub01g008340.1.1	GO:0004672	MF
Sotub01g008340.1.1	GO:0000166	MF
Sotub01g008350.1.1	GO:0005524	MF
Sotub01g008350.1.1	GO:0004674	MF
Sotub01g008360.1.1	GO:0005507	MF
Sotub01g008360.1.1	GO:0005215	MF
Sotub01g008360.1.1	GO:0016787	MF
Sotub01g008360.1.1	GO:0005525	MF
Sotub01g008370.1.1	GO:0003677	MF
Sotub01g008370.1.1	GO:0032440	MF
Sotub01g008390.1.1	GO:0010174	MF
Sotub01g008450.1.1	GO:0046872	MF
Sotub01g008450.1.1	GO:0003735	MF
Sotub01g008460.1.1	GO:0046872	MF
Sotub01g008460.1.1	GO:0003735	MF
Sotub01g008470.1.1	GO:0016757	MF
Sotub01g008480.1.1	GO:0008398	MF
Sotub01g008480.1.1	GO:0009055	MF
Sotub01g008480.1.1	GO:0019825	MF
Sotub01g008480.1.1	GO:0020037	MF
Sotub01g008480.1.1	GO:0008168	MF
Sotub01g008490.1.1	GO:0008270	MF
Sotub01g008490.1.1	GO:0004402	MF
Sotub01g008490.1.1	GO:0003712	MF
Sotub01g008510.1.1	GO:0004383	MF
Sotub01g008510.1.1	GO:0004674	MF
Sotub01g008510.1.1	GO:0016491	MF
Sotub01g008510.1.1	GO:0005524	MF
Sotub01g008510.1.1	GO:0001653	MF
Sotub01g008550.1.1	GO:0005215	MF
Sotub01g008620.1.1	GO:0015145	MF
Sotub01g008620.1.1	GO:0008506	MF
Sotub01g008620.1.1	GO:0032440	MF
Sotub01g008630.1.1	GO:0008047	MF
Sotub01g008630.1.1	GO:0009055	MF
Sotub01g008630.1.1	GO:0016671	MF
Sotub01g008630.1.1	GO:0015035	MF
Sotub01g008650.1.1	GO:0051082	MF
Sotub01g008660.1.1	GO:0019211	MF
Sotub01g008670.1.1	GO:0008270	MF
Sotub01g008670.1.1	GO:0008835	MF
Sotub01g008670.1.1	GO:0004158	MF
Sotub01g008680.1.1	GO:0016740	MF
Sotub01g008690.1.1	GO:0016705	MF
Sotub01g008690.1.1	GO:0009055	MF
Sotub01g008690.1.1	GO:0004497	MF
Sotub01g008690.1.1	GO:0005524	MF
Sotub01g008690.1.1	GO:0004826	MF
Sotub01g008690.1.1	GO:0000287	MF
Sotub01g008690.1.1	GO:0020037	MF
Sotub01g008690.1.1	GO:0000049	MF
Sotub01g008700.1.1	GO:0008970	MF
Sotub01g008710.1.1	GO:0003989	MF
Sotub01g008710.1.1	GO:0046872	MF
Sotub01g008710.1.1	GO:0005524	MF
Sotub01g008710.1.1	GO:0004075	MF
Sotub01g008720.1.1	GO:0003735	MF
Sotub01g008740.1.1	GO:0003723	MF
Sotub01g008740.1.1	GO:0000166	MF
Sotub01g008880.1.1	GO:0022857	MF
Sotub01g008910.1.1	GO:0004683	MF
Sotub01g008910.1.1	GO:0005509	MF
Sotub01g008910.1.1	GO:0005524	MF
Sotub01g008920.1.1	GO:0046872	MF
Sotub01g008920.1.1	GO:0009055	MF
Sotub01g008920.1.1	GO:0051537	MF
Sotub01g008930.1.1	GO:0008565	MF
Sotub01g008950.1.1	GO:0008565	MF
Sotub01g008990.1.1	GO:0005488	MF
Sotub01g008990.1.1	GO:0004672	MF
Sotub01g009020.1.1	GO:0016301	MF
Sotub01g009030.1.1	GO:0005488	MF
Sotub01g009030.1.1	GO:0004672	MF
Sotub01g009040.1.1	GO:0005488	MF
Sotub01g009040.1.1	GO:0004672	MF
Sotub01g009080.1.1	GO:0004715	MF
Sotub01g009080.1.1	GO:0005524	MF
Sotub01g009080.1.1	GO:0004674	MF
Sotub01g009090.1.1	GO:0016772	MF
Sotub01g009110.1.1	GO:0016772	MF
Sotub01g009130.1.1	GO:0004715	MF
Sotub01g009130.1.1	GO:0030247	MF
Sotub01g009130.1.1	GO:0005524	MF
Sotub01g009130.1.1	GO:0004674	MF
Sotub01g009140.1.1	GO:0008353	MF
Sotub01g009140.1.1	GO:0005524	MF
Sotub01g009150.1.1	GO:0005524	MF
Sotub01g009150.1.1	GO:0016887	MF
Sotub01g009170.1.1	GO:0050662	MF
Sotub01g009170.1.1	GO:0003824	MF
Sotub01g009180.1.1	GO:0050662	MF
Sotub01g009180.1.1	GO:0003824	MF
Sotub01g009190.1.1	GO:0050662	MF
Sotub01g009190.1.1	GO:0003824	MF
Sotub01g009200.1.1	GO:0050662	MF
Sotub01g009200.1.1	GO:0003824	MF
Sotub01g009210.1.1	GO:0045552	MF
Sotub01g009210.1.1	GO:0050662	MF
Sotub01g009220.1.1	GO:0042736	MF
Sotub01g009220.1.1	GO:0003951	MF
Sotub01g009220.1.1	GO:0005516	MF
Sotub01g009230.1.1	GO:0016301	MF
Sotub01g009240.1.1	GO:0016772	MF
Sotub01g009260.1.1	GO:0016491	MF
Sotub01g009260.1.1	GO:0022890	MF
Sotub01g009260.1.1	GO:0046915	MF
Sotub01g009270.1.1	GO:0005488	MF
Sotub01g009280.1.1	GO:0005385	MF
Sotub01g009280.1.1	GO:0015088	MF
Sotub01g009280.1.1	GO:0005381	MF
Sotub01g009280.1.1	GO:0032440	MF
Sotub01g009290.1.1	GO:0042973	MF
Sotub01g009300.1.1	GO:0042973	MF
Sotub01g009310.1.1	GO:0042973	MF
Sotub01g009320.1.1	GO:0042973	MF
Sotub01g009330.1.1	GO:0042973	MF
Sotub01g009350.1.1	GO:0042973	MF
Sotub01g009360.1.1	GO:0042973	MF
Sotub01g009380.1.1	GO:0005458	MF
Sotub01g009400.1.1	GO:0016985	MF
Sotub01g009410.1.1	GO:0016985	MF
Sotub01g009420.1.1	GO:0052637	MF
Sotub01g009430.1.1	GO:0003700	MF
Sotub01g009430.1.1	GO:0043565	MF
Sotub01g009440.1.1	GO:0005509	MF
Sotub01g009440.1.1	GO:0005524	MF
Sotub01g009440.1.1	GO:0004683	MF
Sotub01g009460.1.1	GO:0005543	MF
Sotub01g009460.1.1	GO:0005096	MF
Sotub01g009470.1.1	GO:0016787	MF
Sotub01g009480.1.1	GO:0016788	MF
Sotub01g009510.1.1	GO:0003677	MF
Sotub01g009510.1.1	GO:0008270	MF
Sotub01g009520.1.1	GO:0008270	MF
Sotub01g009530.1.1	GO:0004222	MF
Sotub01g009530.1.1	GO:0004190	MF
Sotub01g009540.1.1	GO:0005507	MF
Sotub01g009540.1.1	GO:0016491	MF
Sotub01g009560.1.1	GO:0005524	MF
Sotub01g009560.1.1	GO:0004683	MF
Sotub01g009570.1.1	GO:0004672	MF
Sotub01g009570.1.1	GO:0000166	MF
Sotub01g009580.1.1	GO:0005524	MF
Sotub01g009580.1.1	GO:0004674	MF
Sotub01g009590.1.1	GO:0003700	MF
Sotub01g009590.1.1	GO:0003677	MF
Sotub01g009660.1.1	GO:0005515	MF
Sotub01g009680.1.1	GO:0003677	MF
Sotub01g009680.1.1	GO:0005515	MF
Sotub01g009680.1.1	GO:0003700	MF
Sotub01g009710.1.1	GO:0003677	MF
Sotub01g009710.1.1	GO:0003700	MF
Sotub01g009730.1.1	GO:0050897	MF
Sotub01g009730.1.1	GO:0050619	MF
Sotub01g009750.1.1	GO:0005509	MF
Sotub01g009760.1.1	GO:0003743	MF
Sotub01g009770.1.1	GO:0003676	MF
Sotub01g009770.1.1	GO:0000166	MF
Sotub01g009780.1.1	GO:0003677	MF
Sotub01g009820.1.1	GO:0005524	MF
Sotub01g009820.1.1	GO:0050515	MF
Sotub01g009830.1.1	GO:0004869	MF
Sotub01g009840.1.1	GO:0008137	MF
Sotub01g009870.1.1	GO:0030151	MF
Sotub01g009890.1.1	GO:0003677	MF
Sotub01g009890.1.1	GO:0003682	MF
Sotub01g009900.1.1	GO:0003677	MF
Sotub01g009900.1.1	GO:0003682	MF
Sotub01g009920.1.1	GO:0005515	MF
Sotub01g009920.1.1	GO:0008270	MF
Sotub01g009920.1.1	GO:0003677	MF
Sotub01g009920.1.1	GO:0003700	MF
Sotub01g009970.1.1	GO:0051721	MF
Sotub01g009970.1.1	GO:0004407	MF
Sotub01g009970.1.1	GO:0042903	MF
Sotub01g009970.1.1	GO:0043621	MF
Sotub01g009970.1.1	GO:0043014	MF
Sotub01g009970.1.1	GO:0048487	MF
Sotub01g009980.1.1	GO:0051721	MF
Sotub01g009980.1.1	GO:0004407	MF
Sotub01g009980.1.1	GO:0042903	MF
Sotub01g009980.1.1	GO:0043621	MF
Sotub01g009980.1.1	GO:0043014	MF
Sotub01g009980.1.1	GO:0048487	MF
Sotub01g009990.1.1	GO:0051721	MF
Sotub01g009990.1.1	GO:0004407	MF
Sotub01g009990.1.1	GO:0042903	MF
Sotub01g009990.1.1	GO:0043621	MF
Sotub01g009990.1.1	GO:0043014	MF
Sotub01g009990.1.1	GO:0048487	MF
Sotub01g010000.1.1	GO:0051721	MF
Sotub01g010000.1.1	GO:0004407	MF
Sotub01g010000.1.1	GO:0042903	MF
Sotub01g010000.1.1	GO:0043621	MF
Sotub01g010000.1.1	GO:0043014	MF
Sotub01g010000.1.1	GO:0048487	MF
Sotub01g010010.1.1	GO:0004386	MF
Sotub01g010010.1.1	GO:0003723	MF
Sotub01g010010.1.1	GO:0016891	MF
Sotub01g010040.1.1	GO:0003677	MF
Sotub01g010040.1.1	GO:0003700	MF
Sotub01g010050.1.1	GO:0005507	MF
Sotub01g010050.1.1	GO:0008705	MF
Sotub01g010050.1.1	GO:0008270	MF
Sotub01g010050.1.1	GO:0003871	MF
Sotub01g010090.1.1	GO:0050660	MF
Sotub01g010090.1.1	GO:0004031	MF
Sotub01g010090.1.1	GO:0008762	MF
Sotub01g010090.1.1	GO:0009055	MF
Sotub01g010090.1.1	GO:0005506	MF
Sotub01g010090.1.1	GO:0051537	MF
Sotub01g010100.1.1	GO:0004722	MF
Sotub01g010100.1.1	GO:0005506	MF
Sotub01g010100.1.1	GO:0030145	MF
Sotub01g010110.1.1	GO:0004722	MF
Sotub01g010110.1.1	GO:0005506	MF
Sotub01g010110.1.1	GO:0030145	MF
Sotub01g010160.1.1	GO:0004553	MF
Sotub01g010170.1.1	GO:0004722	MF
Sotub01g010170.1.1	GO:0005506	MF
Sotub01g010170.1.1	GO:0030145	MF
Sotub01g010180.1.1	GO:0005515	MF
Sotub01g010180.1.1	GO:0005524	MF
Sotub01g010200.1.1	GO:0004672	MF
Sotub01g010220.1.1	GO:0009918	MF
Sotub01g010220.1.1	GO:0047598	MF
Sotub01g010220.1.1	GO:0005515	MF
Sotub01g010230.1.1	GO:0030170	MF
Sotub01g010230.1.1	GO:0016831	MF
Sotub01g010240.1.1	GO:0030170	MF
Sotub01g010240.1.1	GO:0004398	MF
Sotub01g010260.1.1	GO:0016874	MF
Sotub01g010300.1.1	GO:0016787	MF
Sotub01g010350.1.1	GO:0042802	MF
Sotub01g010350.1.1	GO:0046409	MF
Sotub01g010380.1.1	GO:0042803	MF
Sotub01g010390.1.1	GO:0016491	MF
Sotub01g010420.1.1	GO:0016491	MF
Sotub01g010420.1.1	GO:0005488	MF
Sotub01g010440.1.1	GO:0046872	MF
Sotub01g010440.1.1	GO:0016491	MF
Sotub01g010470.1.1	GO:0003824	MF
Sotub01g010500.1.1	GO:0005488	MF
Sotub01g010500.1.1	GO:0016491	MF
Sotub01g010520.1.1	GO:0015144	MF
Sotub01g010540.1.1	GO:0003824	MF
Sotub01g010550.1.1	GO:0005515	MF
Sotub01g010550.1.1	GO:0004372	MF
Sotub01g010550.1.1	GO:0008266	MF
Sotub01g010560.1.1	GO:0046872	MF
Sotub01g010560.1.1	GO:0016491	MF
Sotub01g010650.1.1	GO:0046872	MF
Sotub01g010670.1.1	GO:0046872	MF
Sotub01g010680.1.1	GO:0035251	MF
Sotub01g010690.1.1	GO:0016758	MF
Sotub01g010700.1.1	GO:0016740	MF
Sotub01g010750.1.1	GO:0005488	MF
Sotub01g010800.1.1	GO:0005488	MF
Sotub01g010810.1.1	GO:0043531	MF
Sotub01g010830.1.1	GO:0016491	MF
Sotub01g010900.1.1	GO:0016874	MF
Sotub01g010900.1.1	GO:0000166	MF
Sotub01g010910.1.1	GO:0043015	MF
Sotub01g010910.1.1	GO:0043621	MF
Sotub01g010910.1.1	GO:0008017	MF
Sotub01g010910.1.1	GO:0004356	MF
Sotub01g010910.1.1	GO:0005524	MF
Sotub01g010920.1.1	GO:0003824	MF
Sotub01g010950.1.1	GO:0004674	MF
Sotub01g010950.1.1	GO:0005509	MF
Sotub01g010950.1.1	GO:0005524	MF
Sotub01g010950.1.1	GO:0003779	MF
Sotub01g010950.1.1	GO:0004723	MF
Sotub01g010980.1.1	GO:0003676	MF
Sotub01g010990.1.1	GO:0005488	MF
Sotub01g011010.1.1	GO:0003676	MF
Sotub01g011030.1.1	GO:0016491	MF
Sotub01g011080.1.1	GO:0016491	MF
Sotub01g011080.1.1	GO:0005507	MF
Sotub01g011090.1.1	GO:0004109	MF
Sotub01g011100.1.1	GO:0004109	MF
Sotub01g011100.1.1	GO:0042803	MF
Sotub01g011140.1.1	GO:0003735	MF
Sotub01g011150.1.1	GO:0005515	MF
Sotub01g011150.1.1	GO:0003988	MF
Sotub01g011150.1.1	GO:0030551	MF
Sotub01g011150.1.1	GO:0005242	MF
Sotub01g011230.1.1	GO:0003684	MF
Sotub01g011230.1.1	GO:0003887	MF
Sotub01g011230.1.1	GO:0005515	MF
Sotub01g011240.1.1	GO:0046961	MF
Sotub01g011240.1.1	GO:0046933	MF
Sotub01g011240.1.1	GO:0005524	MF
Sotub01g011250.1.1	GO:0046961	MF
Sotub01g011250.1.1	GO:0046933	MF
Sotub01g011250.1.1	GO:0005524	MF
Sotub01g011260.1.1	GO:0016791	MF
Sotub01g011270.1.1	GO:0004144	MF
Sotub01g011280.1.1	GO:0016301	MF
Sotub01g011290.1.1	GO:0016301	MF
Sotub01g011320.1.1	GO:0000166	MF
Sotub01g011350.1.1	GO:0043531	MF
Sotub01g011370.1.1	GO:0004553	MF
Sotub01g011370.1.1	GO:0043169	MF
Sotub01g011400.1.1	GO:0043531	MF
Sotub01g011420.1.1	GO:0005524	MF
Sotub01g011420.1.1	GO:0004012	MF
Sotub01g011420.1.1	GO:0000287	MF
Sotub01g011420.1.1	GO:0015662	MF
Sotub01g011420.1.1	GO:0019829	MF
Sotub01g011430.1.1	GO:0019829	MF
Sotub01g011430.1.1	GO:0005524	MF
Sotub01g011430.1.1	GO:0000287	MF
Sotub01g011430.1.1	GO:0004012	MF
Sotub01g011440.1.1	GO:0043167	MF
Sotub01g011440.1.1	GO:0016787	MF
Sotub01g011450.1.1	GO:0005524	MF
Sotub01g011450.1.1	GO:0004012	MF
Sotub01g011450.1.1	GO:0000287	MF
Sotub01g011450.1.1	GO:0015662	MF
Sotub01g011450.1.1	GO:0019829	MF
Sotub01g011460.1.1	GO:0015662	MF
Sotub01g011460.1.1	GO:0019829	MF
Sotub01g011460.1.1	GO:0005524	MF
Sotub01g011460.1.1	GO:0000287	MF
Sotub01g011460.1.1	GO:0004012	MF
Sotub01g011470.1.1	GO:0005524	MF
Sotub01g011490.1.1	GO:0016740	MF
Sotub01g011520.1.1	GO:0004672	MF
Sotub01g011520.1.1	GO:0097159	MF
Sotub01g011520.1.1	GO:1901363	MF
Sotub01g011580.1.1	GO:0005524	MF
Sotub01g011580.1.1	GO:0004386	MF
Sotub01g011600.1.1	GO:0051213	MF
Sotub01g011620.1.1	GO:0016747	MF
Sotub01g011620.1.1	GO:0003677	MF
Sotub01g011620.1.1	GO:0005524	MF
Sotub01g011620.1.1	GO:0003910	MF
Sotub01g011640.1.1	GO:0003910	MF
Sotub01g011640.1.1	GO:0003677	MF
Sotub01g011640.1.1	GO:0005524	MF
Sotub01g011640.1.1	GO:0005515	MF
Sotub01g011660.1.1	GO:0005355	MF
Sotub01g011660.1.1	GO:0015148	MF
Sotub01g011660.1.1	GO:0015575	MF
Sotub01g011660.1.1	GO:0005354	MF
Sotub01g011660.1.1	GO:0015168	MF
Sotub01g011660.1.1	GO:0032440	MF
Sotub01g011660.1.1	GO:0005365	MF
Sotub01g011660.1.1	GO:0015576	MF
Sotub01g011660.1.1	GO:0015591	MF
Sotub01g011670.1.1	GO:0015166	MF
Sotub01g011670.1.1	GO:0015145	MF
Sotub01g011680.1.1	GO:0016757	MF
Sotub01g011690.1.1	GO:0003910	MF
Sotub01g011690.1.1	GO:0003677	MF
Sotub01g011690.1.1	GO:0005524	MF
Sotub01g011690.1.1	GO:0005515	MF
Sotub01g011700.1.1	GO:0019901	MF
Sotub01g011720.1.1	GO:0050589	MF
Sotub01g011720.1.1	GO:0016702	MF
Sotub01g011730.1.1	GO:0050589	MF
Sotub01g011730.1.1	GO:0016702	MF
Sotub01g011740.1.1	GO:0016706	MF
Sotub01g011740.1.1	GO:0016702	MF
Sotub01g011750.1.1	GO:0008312	MF
Sotub01g011760.1.1	GO:0008312	MF
Sotub01g011810.1.1	GO:0016303	MF
Sotub01g011810.1.1	GO:0008144	MF
Sotub01g011810.1.1	GO:0043621	MF
Sotub01g011810.1.1	GO:0042802	MF
Sotub01g011810.1.1	GO:0000975	MF
Sotub01g011810.1.1	GO:0005524	MF
Sotub01g011830.1.1	GO:0097159	MF
Sotub01g011830.1.1	GO:1901363	MF
Sotub01g011840.1.1	GO:0005488	MF
Sotub01g011850.1.1	GO:0008270	MF
Sotub01g011850.1.1	GO:0003676	MF
Sotub01g011850.1.1	GO:0003700	MF
Sotub01g011860.1.1	GO:0030955	MF
Sotub01g011860.1.1	GO:0004743	MF
Sotub01g011860.1.1	GO:0000287	MF
Sotub01g011870.1.1	GO:0016301	MF
Sotub01g011940.1.1	GO:0051287	MF
Sotub01g011940.1.1	GO:0008863	MF
Sotub01g011940.1.1	GO:0016616	MF
Sotub01g012000.1.1	GO:0005524	MF
Sotub01g012000.1.1	GO:0004674	MF
Sotub01g012040.1.1	GO:0005488	MF
Sotub01g012050.1.1	GO:0005524	MF
Sotub01g012050.1.1	GO:0004722	MF
Sotub01g012050.1.1	GO:0004709	MF
Sotub01g012060.1.1	GO:0016874	MF
Sotub01g012090.1.1	GO:0070300	MF
Sotub01g012090.1.1	GO:0042803	MF
Sotub01g012100.1.1	GO:0070300	MF
Sotub01g012100.1.1	GO:0042803	MF
Sotub01g012110.1.1	GO:0005488	MF
Sotub01g012120.1.1	GO:0003677	MF
Sotub01g012120.1.1	GO:0003700	MF
Sotub01g012150.1.1	GO:0003735	MF
Sotub01g012160.1.1	GO:0016788	MF
Sotub01g012170.1.1	GO:0009927	MF
Sotub01g012170.1.1	GO:0005524	MF
Sotub01g012170.1.1	GO:0004740	MF
Sotub01g012240.1.1	GO:0003677	MF
Sotub01g012240.1.1	GO:0046982	MF
Sotub01g012260.1.1	GO:0019843	MF
Sotub01g012320.1.1	GO:0003677	MF
Sotub01g012320.1.1	GO:0005516	MF
Sotub01g012330.1.1	GO:0003677	MF
Sotub01g012410.1.1	GO:0003712	MF
Sotub01g012440.1.1	GO:0008565	MF
Sotub01g012460.1.1	GO:0019199	MF
Sotub01g012490.1.1	GO:0097159	MF
Sotub01g012490.1.1	GO:1901363	MF
Sotub01g012510.1.1	GO:0097159	MF
Sotub01g012510.1.1	GO:1901363	MF
Sotub01g012540.1.1	GO:0005525	MF
Sotub01g012540.1.1	GO:0005507	MF
Sotub01g012610.1.1	GO:0016705	MF
Sotub01g012610.1.1	GO:0046872	MF
Sotub01g012610.1.1	GO:0004497	MF
Sotub01g012610.1.1	GO:0019825	MF
Sotub01g012700.1.1	GO:0003676	MF
Sotub01g012700.1.1	GO:0004004	MF
Sotub01g012700.1.1	GO:0005524	MF
Sotub01g012710.1.1	GO:0003676	MF
Sotub01g012710.1.1	GO:0008026	MF
Sotub01g012710.1.1	GO:0005524	MF
Sotub01g012720.1.1	GO:0005452	MF
Sotub01g012740.1.1	GO:0020037	MF
Sotub01g012740.1.1	GO:0016705	MF
Sotub01g012740.1.1	GO:0004497	MF
Sotub01g012740.1.1	GO:0009055	MF
Sotub01g012840.1.1	GO:0003735	MF
Sotub01g012840.1.1	GO:0003723	MF
Sotub01g012850.1.1	GO:0046872	MF
Sotub01g012870.1.1	GO:0003676	MF
Sotub01g012870.1.1	GO:0008270	MF
Sotub01g012880.1.1	GO:0046872	MF
Sotub01g012880.1.1	GO:0004022	MF
Sotub01g012890.1.1	GO:0005525	MF
Sotub01g012890.1.1	GO:0016787	MF
Sotub01g012910.1.1	GO:0004842	MF
Sotub01g012980.1.1	GO:0005488	MF
Sotub01g012990.1.1	GO:0046872	MF
Sotub01g012990.1.1	GO:0003735	MF
Sotub01g013010.1.1	GO:0005506	MF
Sotub01g013010.1.1	GO:0016706	MF
Sotub01g013020.1.1	GO:0045543	MF
Sotub01g013030.1.1	GO:0033926	MF
Sotub01g013100.1.1	GO:0008422	MF
Sotub01g013140.1.1	GO:0003735	MF
Sotub01g013140.1.1	GO:0016887	MF
Sotub01g013140.1.1	GO:0019843	MF
Sotub01g013180.1.1	GO:0005515	MF
Sotub01g013180.1.1	GO:0004652	MF
Sotub01g013190.1.1	GO:0000166	MF
Sotub01g013200.1.1	GO:0016788	MF
Sotub01g013220.1.1	GO:0016706	MF
Sotub01g013240.1.1	GO:0016788	MF
Sotub01g013270.1.1	GO:0005230	MF
Sotub01g013280.1.1	GO:0005215	MF
Sotub01g013290.1.1	GO:0005234	MF
Sotub01g013290.1.1	GO:0004970	MF
Sotub01g013300.1.1	GO:0005234	MF
Sotub01g013300.1.1	GO:0004970	MF
Sotub01g013310.1.1	GO:0005230	MF
Sotub01g013340.1.1	GO:0005524	MF
Sotub01g013340.1.1	GO:0004335	MF
Sotub01g013340.1.1	GO:0033858	MF
Sotub01g013350.1.1	GO:0046872	MF
Sotub01g013350.1.1	GO:0005515	MF
Sotub01g013360.1.1	GO:0005524	MF
Sotub01g013360.1.1	GO:0017111	MF
Sotub01g013390.1.1	GO:0070547	MF
Sotub01g013390.1.1	GO:0080097	MF
Sotub01g013390.1.1	GO:0050362	MF
Sotub01g013390.1.1	GO:0016846	MF
Sotub01g013390.1.1	GO:0070546	MF
Sotub01g013410.1.1	GO:0008483	MF
Sotub01g013410.1.1	GO:0016829	MF
Sotub01g013450.1.1	GO:0080099	MF
Sotub01g013450.1.1	GO:0004021	MF
Sotub01g013450.1.1	GO:0047312	MF
Sotub01g013450.1.1	GO:0080098	MF
Sotub01g013450.1.1	GO:0080097	MF
Sotub01g013450.1.1	GO:0050048	MF
Sotub01g013450.1.1	GO:0050362	MF
Sotub01g013450.1.1	GO:0016846	MF
Sotub01g013450.1.1	GO:0080130	MF
Sotub01g013450.1.1	GO:0030170	MF
Sotub01g013450.1.1	GO:0004838	MF
Sotub01g013450.1.1	GO:0080100	MF
Sotub01g013550.1.1	GO:0016168	MF
Sotub01g013560.1.1	GO:0042301	MF
Sotub01g013600.1.1	GO:0020037	MF
Sotub01g013600.1.1	GO:0004601	MF
Sotub01g013620.1.1	GO:0004185	MF
Sotub01g013630.1.1	GO:0097159	MF
Sotub01g013630.1.1	GO:1901363	MF
Sotub01g013660.1.1	GO:0003700	MF
Sotub01g013660.1.1	GO:0003723	MF
Sotub01g013660.1.1	GO:0008270	MF
Sotub01g013670.1.1	GO:0008270	MF
Sotub01g013670.1.1	GO:0003723	MF
Sotub01g013740.1.1	GO:0003735	MF
Sotub01g013740.1.1	GO:0005515	MF
Sotub01g013870.1.1	GO:0008270	MF
Sotub01g013890.1.1	GO:0016772	MF
Sotub01g013970.1.1	GO:0005524	MF
Sotub01g013970.1.1	GO:0003777	MF
Sotub01g013990.1.1	GO:0004553	MF
Sotub01g014010.1.1	GO:0000166	MF
Sotub01g014020.1.1	GO:0016757	MF
Sotub01g014030.1.1	GO:0046872	MF
Sotub01g014050.1.1	GO:0016706	MF
Sotub01g014080.1.1	GO:0005488	MF
Sotub01g014090.1.1	GO:0016702	MF
Sotub01g014100.1.1	GO:0046933	MF
Sotub01g014240.1.1	GO:0005488	MF
Sotub01g014260.1.1	GO:0016168	MF
Sotub01g014270.1.1	GO:0003735	MF
Sotub01g014300.1.1	GO:0005484	MF
Sotub01g014310.1.1	GO:0005484	MF
Sotub01g014330.1.1	GO:0003883	MF
Sotub01g014420.1.1	GO:0003725	MF
Sotub01g014420.1.1	GO:0005515	MF
Sotub01g014450.1.1	GO:0016301	MF
Sotub01g014460.1.1	GO:0005524	MF
Sotub01g014460.1.1	GO:0004386	MF
Sotub01g014460.1.1	GO:0003677	MF
Sotub01g014480.1.1	GO:0003676	MF
Sotub01g014510.1.1	GO:0008381	MF
Sotub01g014540.1.1	GO:0043167	MF
Sotub01g014540.1.1	GO:0004672	MF
Sotub01g014540.1.1	GO:0000166	MF
Sotub01g014600.1.1	GO:0031625	MF
Sotub01g014610.1.1	GO:0008967	MF
Sotub01g014620.1.1	GO:0008137	MF
Sotub01g014630.1.1	GO:0000254	MF
Sotub01g014630.1.1	GO:0000170	MF
Sotub01g014630.1.1	GO:0016787	MF
Sotub01g014630.1.1	GO:0005506	MF
Sotub01g014640.1.1	GO:0008168	MF
Sotub01g014650.1.1	GO:0008270	MF
Sotub01g014650.1.1	GO:0016874	MF
Sotub01g014670.1.1	GO:0009055	MF
Sotub01g014670.1.1	GO:0020037	MF
Sotub01g014670.1.1	GO:0019825	MF
Sotub01g014670.1.1	GO:0018685	MF
Sotub01g014670.1.1	GO:0070330	MF
Sotub01g014680.1.1	GO:0000166	MF
Sotub01g014700.1.1	GO:0008270	MF
Sotub01g014700.1.1	GO:0003676	MF
Sotub01g014710.1.1	GO:0015450	MF
Sotub01g014710.1.1	GO:0015171	MF
Sotub01g014750.1.1	GO:0005525	MF
Sotub01g014760.1.1	GO:0003677	MF
Sotub01g014770.1.1	GO:0003677	MF
Sotub01g014780.1.1	GO:0003677	MF
Sotub01g014780.1.1	GO:0005516	MF
Sotub01g014800.1.1	GO:0003987	MF
Sotub01g014800.1.1	GO:0008756	MF
Sotub01g014860.1.1	GO:0005515	MF
Sotub01g014940.1.1	GO:0008565	MF
Sotub01g014980.1.1	GO:0000166	MF
Sotub01g014980.1.1	GO:0010329	MF
Sotub01g014980.1.1	GO:0042626	MF
Sotub01g014990.1.1	GO:0003676	MF
Sotub01g014990.1.1	GO:0016787	MF
Sotub01g015010.1.1	GO:0008270	MF
Sotub01g015200.1.1	GO:0080099	MF
Sotub01g015200.1.1	GO:0004021	MF
Sotub01g015200.1.1	GO:0047312	MF
Sotub01g015200.1.1	GO:0080098	MF
Sotub01g015200.1.1	GO:0080097	MF
Sotub01g015200.1.1	GO:0050048	MF
Sotub01g015200.1.1	GO:0050362	MF
Sotub01g015200.1.1	GO:0016846	MF
Sotub01g015200.1.1	GO:0080130	MF
Sotub01g015200.1.1	GO:0030170	MF
Sotub01g015200.1.1	GO:0004838	MF
Sotub01g015200.1.1	GO:0080100	MF
Sotub01g015210.1.1	GO:0080099	MF
Sotub01g015210.1.1	GO:0004021	MF
Sotub01g015210.1.1	GO:0047312	MF
Sotub01g015210.1.1	GO:0080098	MF
Sotub01g015210.1.1	GO:0080097	MF
Sotub01g015210.1.1	GO:0050048	MF
Sotub01g015210.1.1	GO:0050362	MF
Sotub01g015210.1.1	GO:0016846	MF
Sotub01g015210.1.1	GO:0080130	MF
Sotub01g015210.1.1	GO:0030170	MF
Sotub01g015210.1.1	GO:0004838	MF
Sotub01g015210.1.1	GO:0080100	MF
Sotub01g015220.1.1	GO:0046872	MF
Sotub01g015220.1.1	GO:0052631	MF
Sotub01g015230.1.1	GO:0080099	MF
Sotub01g015230.1.1	GO:0004021	MF
Sotub01g015230.1.1	GO:0047312	MF
Sotub01g015230.1.1	GO:0080098	MF
Sotub01g015230.1.1	GO:0080097	MF
Sotub01g015230.1.1	GO:0050048	MF
Sotub01g015230.1.1	GO:0050362	MF
Sotub01g015230.1.1	GO:0016846	MF
Sotub01g015230.1.1	GO:0080130	MF
Sotub01g015230.1.1	GO:0030170	MF
Sotub01g015230.1.1	GO:0004838	MF
Sotub01g015230.1.1	GO:0080100	MF
Sotub01g015240.1.1	GO:0016846	MF
Sotub01g015240.1.1	GO:0070529	MF
Sotub01g015250.1.1	GO:0003723	MF
Sotub01g015260.1.1	GO:0048038	MF
Sotub01g015260.1.1	GO:0008137	MF
Sotub01g015270.1.1	GO:0008469	MF
Sotub01g015280.1.1	GO:0005524	MF
Sotub01g015300.1.1	GO:0005524	MF
Sotub01g015300.1.1	GO:0004674	MF
Sotub01g015340.1.1	GO:0005515	MF
Sotub01g015350.1.1	GO:0003723	MF
Sotub01g015370.1.1	GO:0003677	MF
Sotub01g015380.1.1	GO:0004739	MF
Sotub01g015380.1.1	GO:0003863	MF
Sotub01g015410.1.1	GO:0003723	MF
Sotub01g015410.1.1	GO:0010427	MF
Sotub01g015420.1.1	GO:0003825	MF
Sotub01g015420.1.1	GO:0004805	MF
Sotub01g015430.1.1	GO:0004713	MF
Sotub01g015430.1.1	GO:0004709	MF
Sotub01g015430.1.1	GO:0005524	MF
Sotub01g015440.1.1	GO:0020037	MF
Sotub01g015440.1.1	GO:0004601	MF
Sotub01g015450.1.1	GO:0003735	MF
Sotub01g015490.1.1	GO:0051082	MF
Sotub01g015500.1.1	GO:0051082	MF
Sotub01g015510.1.1	GO:0051082	MF
Sotub01g015520.1.1	GO:0046872	MF
Sotub01g015520.1.1	GO:0016787	MF
Sotub01g015550.1.1	GO:0003743	MF
Sotub01g015550.1.1	GO:0003924	MF
Sotub01g015550.1.1	GO:0005525	MF
Sotub01g015560.1.1	GO:0004197	MF
Sotub01g015660.1.1	GO:0003676	MF
Sotub01g015680.1.1	GO:0016491	MF
Sotub01g015760.1.1	GO:0016709	MF
Sotub01g015760.1.1	GO:0046872	MF
Sotub01g015770.1.1	GO:0004871	MF
Sotub01g015780.1.1	GO:0004553	MF
Sotub01g015810.1.1	GO:0003735	MF
Sotub01g015810.1.1	GO:0019843	MF
Sotub01g015820.1.1	GO:0003735	MF
Sotub01g015820.1.1	GO:0019843	MF
Sotub01g015830.1.1	GO:0003735	MF
Sotub01g015830.1.1	GO:0019843	MF
Sotub01g015870.1.1	GO:0003735	MF
Sotub01g015870.1.1	GO:0019843	MF
Sotub01g015890.1.1	GO:0016787	MF
Sotub01g015890.1.1	GO:0000287	MF
Sotub01g015930.1.1	GO:0008137	MF
Sotub01g015950.1.1	GO:0019829	MF
Sotub01g015950.1.1	GO:0000287	MF
Sotub01g015950.1.1	GO:0004012	MF
Sotub01g015950.1.1	GO:0015662	MF
Sotub01g015950.1.1	GO:0005524	MF
Sotub01g015960.1.1	GO:0019829	MF
Sotub01g015960.1.1	GO:0000287	MF
Sotub01g015960.1.1	GO:0004012	MF
Sotub01g015960.1.1	GO:0015662	MF
Sotub01g015960.1.1	GO:0005524	MF
Sotub01g016020.1.1	GO:0016301	MF
Sotub01g016030.1.1	GO:0046872	MF
Sotub01g016040.1.1	GO:0003743	MF
Sotub01g016040.1.1	GO:0003746	MF
Sotub01g016040.1.1	GO:0043022	MF
Sotub01g016130.1.1	GO:0008168	MF
Sotub01g016140.1.1	GO:0008233	MF
Sotub01g016150.1.1	GO:0008429	MF
Sotub01g016180.1.1	GO:0008429	MF
Sotub01g016190.1.1	GO:0008429	MF
Sotub01g016210.1.1	GO:0003723	MF
Sotub01g016210.1.1	GO:0003735	MF
Sotub01g016230.1.1	GO:0004721	MF
Sotub01g016270.1.1	GO:0003677	MF
Sotub01g016270.1.1	GO:0003950	MF
Sotub01g016270.1.1	GO:0032440	MF
Sotub01g016280.1.1	GO:0003735	MF
Sotub01g016290.1.1	GO:0004222	MF
Sotub01g016310.1.1	GO:0016798	MF
Sotub01g016320.1.1	GO:0003677	MF
Sotub01g016320.1.1	GO:0003700	MF
Sotub01g016330.1.1	GO:0050897	MF
Sotub01g016340.1.1	GO:0003735	MF
Sotub01g016370.1.1	GO:0003700	MF
Sotub01g016370.1.1	GO:0003677	MF
Sotub01g016380.1.1	GO:0005524	MF
Sotub01g016380.1.1	GO:0004709	MF
Sotub01g016430.1.1	GO:0005351	MF
Sotub01g016430.1.1	GO:0032440	MF
Sotub01g016430.1.1	GO:0005366	MF
Sotub01g016450.1.1	GO:0010181	MF
Sotub01g016450.1.1	GO:0016655	MF
Sotub01g016510.1.1	GO:0010181	MF
Sotub01g016510.1.1	GO:0016655	MF
Sotub01g016610.1.1	GO:0005488	MF
Sotub01g016630.1.1	GO:0008233	MF
Sotub01g016630.1.1	GO:0005524	MF
Sotub01g016630.1.1	GO:0017111	MF
Sotub01g016690.1.1	GO:0004630	MF
Sotub01g016690.1.1	GO:0032440	MF
Sotub01g016690.1.1	GO:0005543	MF
Sotub01g016690.1.1	GO:0070290	MF
Sotub01g016720.1.1	GO:0004721	MF
Sotub01g016770.1.1	GO:0003964	MF
Sotub01g016770.1.1	GO:0003723	MF
Sotub01g016780.1.1	GO:0003723	MF
Sotub01g016800.1.1	GO:0004806	MF
Sotub01g016830.1.1	GO:0016798	MF
Sotub01g016840.1.1	GO:0016787	MF
Sotub01g016850.1.1	GO:0016787	MF
Sotub01g016860.1.1	GO:0016787	MF
Sotub01g016880.1.1	GO:0016787	MF
Sotub01g016890.1.1	GO:0003729	MF
Sotub01g016890.1.1	GO:0005515	MF
Sotub01g016890.1.1	GO:0016787	MF
Sotub01g016900.1.1	GO:0003729	MF
Sotub01g016900.1.1	GO:0016787	MF
Sotub01g016910.1.1	GO:0003729	MF
Sotub01g016910.1.1	GO:0016787	MF
Sotub01g016930.1.1	GO:0020037	MF
Sotub01g016930.1.1	GO:0016705	MF
Sotub01g016930.1.1	GO:0004497	MF
Sotub01g016930.1.1	GO:0009055	MF
Sotub01g016960.1.1	GO:0008565	MF
Sotub01g016980.1.1	GO:0051287	MF
Sotub01g016980.1.1	GO:0048038	MF
Sotub01g016980.1.1	GO:0050136	MF
Sotub01g016990.1.1	GO:0016655	MF
Sotub01g016990.1.1	GO:0048038	MF
Sotub01g017020.1.1	GO:0003735	MF
Sotub01g017020.1.1	GO:0016787	MF
Sotub01g017030.1.1	GO:0016787	MF
Sotub01g017030.1.1	GO:0000287	MF
Sotub01g017050.1.1	GO:0008289	MF
Sotub01g017060.1.1	GO:0003735	MF
Sotub01g017060.1.1	GO:0019843	MF
Sotub01g017070.1.1	GO:0003723	MF
Sotub01g017080.1.1	GO:0003899	MF
Sotub01g017080.1.1	GO:0003677	MF
Sotub01g017080.1.1	GO:0046983	MF
Sotub01g017090.1.1	GO:0016491	MF
Sotub01g017090.1.1	GO:0045156	MF
Sotub01g017090.1.1	GO:0045158	MF
Sotub01g017100.1.1	GO:0042301	MF
Sotub01g017120.1.1	GO:0016168	MF
Sotub01g017130.1.1	GO:0004252	MF
Sotub01g017130.1.1	GO:0005524	MF
Sotub01g017140.1.1	GO:0003735	MF
Sotub01g017140.1.1	GO:0019843	MF
Sotub01g017150.1.1	GO:0003735	MF
Sotub01g017150.1.1	GO:0019843	MF
Sotub01g017160.1.1	GO:0003735	MF
Sotub01g017160.1.1	GO:0019843	MF
Sotub01g017170.1.1	GO:0003735	MF
Sotub01g017190.1.1	GO:0045158	MF
Sotub01g017190.1.1	GO:0005507	MF
Sotub01g017210.1.1	GO:0009055	MF
Sotub01g017210.1.1	GO:0020037	MF
Sotub01g017220.1.1	GO:0015078	MF
Sotub01g017230.1.1	GO:0005488	MF
Sotub01g017250.1.1	GO:0004722	MF
Sotub01g017260.1.1	GO:0005488	MF
Sotub01g017280.1.1	GO:0005488	MF
Sotub01g017310.1.1	GO:0047262	MF
Sotub01g017320.1.1	GO:0047262	MF
Sotub01g017350.1.1	GO:0005524	MF
Sotub01g017350.1.1	GO:0032440	MF
Sotub01g017350.1.1	GO:0004674	MF
Sotub01g017370.1.1	GO:0016740	MF
Sotub01g017400.1.1	GO:0016746	MF
Sotub01g017410.1.1	GO:0004030	MF
Sotub01g017450.1.1	GO:0016833	MF
Sotub01g017530.1.1	GO:0016772	MF
Sotub01g017550.1.1	GO:0005524	MF
Sotub01g017550.1.1	GO:0004709	MF
Sotub01g017560.1.1	GO:0004672	MF
Sotub01g017560.1.1	GO:0043424	MF
Sotub01g017570.1.1	GO:0008308	MF
Sotub01g017600.1.1	GO:0030246	MF
Sotub01g017610.1.1	GO:0016829	MF
Sotub01g017620.1.1	GO:0033772	MF
Sotub01g017620.1.1	GO:0009055	MF
Sotub01g017620.1.1	GO:0020037	MF
Sotub01g017630.1.1	GO:0004180	MF
Sotub01g017640.1.1	GO:0004180	MF
Sotub01g017650.1.1	GO:0004185	MF
Sotub01g017660.1.1	GO:0016301	MF
Sotub01g017680.1.1	GO:0003746	MF
Sotub01g017680.1.1	GO:0003924	MF
Sotub01g017680.1.1	GO:0005525	MF
Sotub01g017700.1.1	GO:0005515	MF
Sotub01g017700.1.1	GO:0015250	MF
Sotub01g017730.1.1	GO:0016706	MF
Sotub01g017740.1.1	GO:0004715	MF
Sotub01g017740.1.1	GO:0005524	MF
Sotub01g017740.1.1	GO:0004674	MF
Sotub01g017750.1.1	GO:0005460	MF
Sotub01g017790.1.1	GO:0043565	MF
Sotub01g017800.1.1	GO:0003755	MF
Sotub01g017810.1.1	GO:0003735	MF
Sotub01g017870.1.1	GO:0003677	MF
Sotub01g017870.1.1	GO:0017111	MF
Sotub01g017870.1.1	GO:0000166	MF
Sotub01g017890.1.1	GO:0042973	MF
Sotub01g017900.1.1	GO:0004553	MF
Sotub01g017910.1.1	GO:0042973	MF
Sotub01g017930.1.1	GO:0042973	MF
Sotub01g017980.1.1	GO:0004674	MF
Sotub01g017980.1.1	GO:0005524	MF
Sotub01g018060.1.1	GO:0046872	MF
Sotub01g018060.1.1	GO:0003878	MF
Sotub01g018060.1.1	GO:0005524	MF
Sotub01g018060.1.1	GO:0004775	MF
Sotub01g018060.1.1	GO:0016829	MF
Sotub01g018070.1.1	GO:0000155	MF
Sotub01g018070.1.1	GO:0009883	MF
Sotub01g018070.1.1	GO:0042803	MF
Sotub01g018070.1.1	GO:0005524	MF
Sotub01g018080.1.1	GO:0004712	MF
Sotub01g018080.1.1	GO:0004709	MF
Sotub01g018080.1.1	GO:0005524	MF
Sotub01g018110.1.1	GO:0004601	MF
Sotub01g018110.1.1	GO:0005488	MF
Sotub01g018180.1.1	GO:0016740	MF
Sotub01g018220.1.1	GO:0003723	MF
Sotub01g018230.1.1	GO:0004129	MF
Sotub01g018250.1.1	GO:0008137	MF
Sotub01g018270.1.1	GO:0015232	MF
Sotub01g018280.1.1	GO:0005507	MF
Sotub01g018280.1.1	GO:0004129	MF
Sotub01g018290.1.1	GO:0005507	MF
Sotub01g018290.1.1	GO:0004129	MF
Sotub01g018300.1.1	GO:0003735	MF
Sotub01g018300.1.1	GO:0019843	MF
Sotub01g018310.1.1	GO:0019843	MF
Sotub01g018310.1.1	GO:0003735	MF
Sotub01g018320.1.1	GO:0008270	MF
Sotub01g018320.1.1	GO:0003676	MF
Sotub01g018320.1.1	GO:0003700	MF
Sotub01g018350.1.1	GO:0080097	MF
Sotub01g018350.1.1	GO:0050362	MF
Sotub01g018350.1.1	GO:0016846	MF
Sotub01g018380.1.1	GO:0030599	MF
Sotub01g018390.1.1	GO:0016788	MF
Sotub01g018410.1.1	GO:0051287	MF
Sotub01g018410.1.1	GO:0016651	MF
Sotub01g018410.1.1	GO:0048038	MF
Sotub01g018420.1.1	GO:0051287	MF
Sotub01g018420.1.1	GO:0016651	MF
Sotub01g018420.1.1	GO:0048038	MF
Sotub01g018480.1.1	GO:0008137	MF
Sotub01g018560.1.1	GO:0005524	MF
Sotub01g018560.1.1	GO:0003777	MF
Sotub01g018570.1.1	GO:0005524	MF
Sotub01g018570.1.1	GO:0003777	MF
Sotub01g018640.1.1	GO:0003743	MF
Sotub01g018650.1.1	GO:0004715	MF
Sotub01g018650.1.1	GO:0004712	MF
Sotub01g018650.1.1	GO:0004674	MF
Sotub01g018650.1.1	GO:0005524	MF
Sotub01g018670.1.1	GO:0016757	MF
Sotub01g018690.1.1	GO:0016757	MF
Sotub01g018770.1.1	GO:0016772	MF
Sotub01g018800.1.1	GO:0043531	MF
Sotub01g018820.1.1	GO:0008270	MF
Sotub01g018820.1.1	GO:0046933	MF
Sotub01g018820.1.1	GO:0050897	MF
Sotub01g018820.1.1	GO:0005507	MF
Sotub01g018820.1.1	GO:0008266	MF
Sotub01g018820.1.1	GO:0005524	MF
Sotub01g018830.1.1	GO:0005488	MF
Sotub01g018840.1.1	GO:0005488	MF
Sotub01g018890.1.1	GO:0016298	MF
Sotub01g018890.1.1	GO:0052689	MF
Sotub01g018910.1.1	GO:0047714	MF
Sotub01g018910.1.1	GO:0004806	MF
Sotub01g018910.1.1	GO:0008970	MF
Sotub01g018920.1.1	GO:0047560	MF
Sotub01g018920.1.1	GO:0008137	MF
Sotub01g018920.1.1	GO:0004672	MF
Sotub01g018920.1.1	GO:0005524	MF
Sotub01g018920.1.1	GO:0008270	MF
Sotub01g018930.1.1	GO:0004672	MF
Sotub01g018930.1.1	GO:0005524	MF
Sotub01g018930.1.1	GO:0047560	MF
Sotub01g018940.1.1	GO:0015144	MF
Sotub01g018970.1.1	GO:0000166	MF
Sotub01g018980.1.1	GO:0003723	MF
Sotub01g019000.1.1	GO:0016491	MF
Sotub01g019000.1.1	GO:0045156	MF
Sotub01g019000.1.1	GO:0005506	MF
Sotub01g019010.1.1	GO:0045156	MF
Sotub01g019020.1.1	GO:0003735	MF
Sotub01g019020.1.1	GO:0003723	MF
Sotub01g019020.1.1	GO:0016740	MF
Sotub01g019030.1.1	GO:0003743	MF
Sotub01g019030.1.1	GO:0003924	MF
Sotub01g019030.1.1	GO:0005525	MF
Sotub01g019050.1.1	GO:0015078	MF
Sotub01g019060.1.1	GO:0042802	MF
Sotub01g019060.1.1	GO:0004252	MF
Sotub01g019110.1.1	GO:0005488	MF
Sotub01g019160.1.1	GO:0046872	MF
Sotub01g019170.1.1	GO:0019901	MF
Sotub01g019190.1.1	GO:0008312	MF
Sotub01g019200.1.1	GO:0004402	MF
Sotub01g019250.1.1	GO:0008312	MF
Sotub01g019270.1.1	GO:0050589	MF
Sotub01g019270.1.1	GO:0016702	MF
Sotub01g019280.1.1	GO:0005516	MF
Sotub01g019290.1.1	GO:0008194	MF
Sotub01g019290.1.1	GO:0016758	MF
Sotub01g019320.1.1	GO:0004707	MF
Sotub01g019320.1.1	GO:0004713	MF
Sotub01g019320.1.1	GO:0005524	MF
Sotub01g019330.1.1	GO:0004650	MF
Sotub01g019360.1.1	GO:0048038	MF
Sotub01g019360.1.1	GO:0009055	MF
Sotub01g019360.1.1	GO:0008137	MF
Sotub01g019360.1.1	GO:0005506	MF
Sotub01g019360.1.1	GO:0051539	MF
Sotub01g019370.1.1	GO:0048038	MF
Sotub01g019370.1.1	GO:0008137	MF
Sotub01g019380.1.1	GO:0048038	MF
Sotub01g019380.1.1	GO:0008137	MF
Sotub01g019400.1.1	GO:0005524	MF
Sotub01g019400.1.1	GO:0017111	MF
Sotub01g019410.1.1	GO:0005524	MF
Sotub01g019410.1.1	GO:0017111	MF
Sotub01g019420.1.1	GO:0005524	MF
Sotub01g019420.1.1	GO:0017111	MF
Sotub01g019430.1.1	GO:0016491	MF
Sotub01g019430.1.1	GO:0005488	MF
Sotub01g019440.1.1	GO:0016787	MF
Sotub01g019460.1.1	GO:0005488	MF
Sotub01g019470.1.1	GO:0003676	MF
Sotub01g019470.1.1	GO:0004842	MF
Sotub01g019470.1.1	GO:0008270	MF
Sotub01g019480.1.1	GO:0005524	MF
Sotub01g019480.1.1	GO:0017111	MF
Sotub01g019490.1.1	GO:0003735	MF
Sotub01g019490.1.1	GO:0019843	MF
Sotub01g019500.1.1	GO:0003735	MF
Sotub01g019500.1.1	GO:0019843	MF
Sotub01g019510.1.1	GO:0003899	MF
Sotub01g019510.1.1	GO:0003677	MF
Sotub01g019510.1.1	GO:0046983	MF
Sotub01g019520.1.1	GO:0009055	MF
Sotub01g019530.1.1	GO:0045158	MF
Sotub01g019530.1.1	GO:0016491	MF
Sotub01g019530.1.1	GO:0020037	MF
Sotub01g019550.1.1	GO:0016168	MF
Sotub01g019560.1.1	GO:0016787	MF
Sotub01g019580.1.1	GO:0003735	MF
Sotub01g019580.1.1	GO:0019843	MF
Sotub01g019590.1.1	GO:0003899	MF
Sotub01g019590.1.1	GO:0003677	MF
Sotub01g019590.1.1	GO:0046983	MF
Sotub01g019600.1.1	GO:0003899	MF
Sotub01g019600.1.1	GO:0003677	MF
Sotub01g019600.1.1	GO:0046983	MF
Sotub01g019610.1.1	GO:0016491	MF
Sotub01g019610.1.1	GO:0045156	MF
Sotub01g019610.1.1	GO:0045158	MF
Sotub01g019620.1.1	GO:0008565	MF
Sotub01g019620.1.1	GO:0016829	MF
Sotub01g019630.1.1	GO:0003723	MF
Sotub01g019640.1.1	GO:0045156	MF
Sotub01g019660.1.1	GO:0030170	MF
Sotub01g019660.1.1	GO:0008265	MF
Sotub01g019660.1.1	GO:0030151	MF
Sotub01g019690.1.1	GO:0003746	MF
Sotub01g019700.1.1	GO:0005488	MF
Sotub01g019700.1.1	GO:0016787	MF
Sotub01g019710.1.1	GO:0005488	MF
Sotub01g019710.1.1	GO:0016787	MF
Sotub01g019720.1.1	GO:0008233	MF
Sotub01g019720.1.1	GO:0016779	MF
Sotub01g019720.1.1	GO:0003676	MF
Sotub01g019720.1.1	GO:0046872	MF
Sotub01g019720.1.1	GO:0004518	MF
Sotub01g019730.1.1	GO:0005488	MF
Sotub01g019730.1.1	GO:0016787	MF
Sotub01g019740.1.1	GO:0003824	MF
Sotub01g019750.1.1	GO:0008233	MF
Sotub01g019750.1.1	GO:0016779	MF
Sotub01g019750.1.1	GO:0003676	MF
Sotub01g019750.1.1	GO:0046872	MF
Sotub01g019750.1.1	GO:0004518	MF
Sotub01g019760.1.1	GO:0003723	MF
Sotub01g019760.1.1	GO:0008270	MF
Sotub01g019760.1.1	GO:0004519	MF
Sotub01g019760.1.1	GO:0003964	MF
Sotub01g019760.1.1	GO:0003677	MF
Sotub01g019760.1.1	GO:0004190	MF
Sotub01g019770.1.1	GO:0008233	MF
Sotub01g019770.1.1	GO:0016779	MF
Sotub01g019770.1.1	GO:0003676	MF
Sotub01g019770.1.1	GO:0046872	MF
Sotub01g019770.1.1	GO:0004518	MF
Sotub01g019780.1.1	GO:0003723	MF
Sotub01g019780.1.1	GO:0008270	MF
Sotub01g019780.1.1	GO:0004519	MF
Sotub01g019780.1.1	GO:0003964	MF
Sotub01g019780.1.1	GO:0003677	MF
Sotub01g019780.1.1	GO:0004190	MF
Sotub01g019790.1.1	GO:0008233	MF
Sotub01g019790.1.1	GO:0016779	MF
Sotub01g019790.1.1	GO:0003676	MF
Sotub01g019790.1.1	GO:0046872	MF
Sotub01g019790.1.1	GO:0004518	MF
Sotub01g019810.1.1	GO:0005488	MF
Sotub01g019810.1.1	GO:0016787	MF
Sotub01g019820.1.1	GO:0003676	MF
Sotub01g019820.1.1	GO:0016740	MF
Sotub01g019820.1.1	GO:0016787	MF
Sotub01g019830.1.1	GO:0005488	MF
Sotub01g019830.1.1	GO:0016787	MF
Sotub01g019840.1.1	GO:0005488	MF
Sotub01g019840.1.1	GO:0016787	MF
Sotub01g019850.1.1	GO:0005488	MF
Sotub01g019850.1.1	GO:0016491	MF
Sotub01g019860.1.1	GO:0046872	MF
Sotub01g019860.1.1	GO:0016491	MF
Sotub01g019860.1.1	GO:1901363	MF
Sotub01g019860.1.1	GO:0097159	MF
Sotub01g019870.1.1	GO:0004802	MF
Sotub01g019870.1.1	GO:0047896	MF
Sotub01g019880.1.1	GO:0046872	MF
Sotub01g019880.1.1	GO:0016705	MF
Sotub01g019880.1.1	GO:0004497	MF
Sotub01g019890.1.1	GO:0046872	MF
Sotub01g019890.1.1	GO:0016705	MF
Sotub01g019890.1.1	GO:0004497	MF
Sotub01g019900.1.1	GO:0005488	MF
Sotub01g019900.1.1	GO:0016491	MF
Sotub01g019910.1.1	GO:0046872	MF
Sotub01g019910.1.1	GO:0004497	MF
Sotub01g019910.1.1	GO:0016705	MF
Sotub01g019910.1.1	GO:1901363	MF
Sotub01g019910.1.1	GO:0097159	MF
Sotub01g019960.1.1	GO:0005506	MF
Sotub01g019960.1.1	GO:0016706	MF
Sotub01g020040.1.1	GO:0005215	MF
Sotub01g020050.1.1	GO:0019904	MF
Sotub01g020070.1.1	GO:0008168	MF
Sotub01g020080.1.1	GO:0080079	MF
Sotub01g020080.1.1	GO:0046872	MF
Sotub01g020080.1.1	GO:0033907	MF
Sotub01g020080.1.1	GO:0042973	MF
Sotub01g020080.1.1	GO:0004565	MF
Sotub01g020080.1.1	GO:0080083	MF
Sotub01g020090.1.1	GO:0080079	MF
Sotub01g020090.1.1	GO:0033907	MF
Sotub01g020090.1.1	GO:0042973	MF
Sotub01g020090.1.1	GO:0004565	MF
Sotub01g020090.1.1	GO:0080083	MF
Sotub01g020220.1.1	GO:0051213	MF
Sotub01g020240.1.1	GO:0008270	MF
Sotub01g020240.1.1	GO:0003677	MF
Sotub01g020250.1.1	GO:0005507	MF
Sotub01g020250.1.1	GO:0005215	MF
Sotub01g020260.1.1	GO:0005506	MF
Sotub01g020260.1.1	GO:0051536	MF
Sotub01g020260.1.1	GO:0003677	MF
Sotub01g020270.1.1	GO:0016874	MF
Sotub01g020300.1.1	GO:0005515	MF
Sotub01g020350.1.1	GO:0016788	MF
Sotub01g020360.1.1	GO:0004300	MF
Sotub01g020360.1.1	GO:0016853	MF
Sotub01g020380.1.1	GO:0005509	MF
Sotub01g020430.1.1	GO:0050660	MF
Sotub01g020430.1.1	GO:0003995	MF
Sotub01g020430.1.1	GO:0016772	MF
Sotub01g020440.1.1	GO:0016301	MF
Sotub01g020470.1.1	GO:0016787	MF
Sotub01g020480.1.1	GO:0016788	MF
Sotub01g020500.1.1	GO:0016788	MF
Sotub01g020510.1.1	GO:0003677	MF
Sotub01g020510.1.1	GO:0046982	MF
Sotub01g020520.1.1	GO:0003677	MF
Sotub01g020520.1.1	GO:0046982	MF
Sotub01g020530.1.1	GO:0016787	MF
Sotub01g020540.1.1	GO:0046872	MF
Sotub01g020560.1.1	GO:0016787	MF
Sotub01g020570.1.1	GO:0016787	MF
Sotub01g020580.1.1	GO:0018800	MF
Sotub01g020580.1.1	GO:0005507	MF
Sotub01g020580.1.1	GO:0016787	MF
Sotub01g020600.1.1	GO:0004129	MF
Sotub01g020600.1.1	GO:0016820	MF
Sotub01g020610.1.1	GO:0004129	MF
Sotub01g020610.1.1	GO:0016820	MF
Sotub01g020620.1.1	GO:0016747	MF
Sotub01g020620.1.1	GO:0005488	MF
Sotub01g020630.1.1	GO:0015297	MF
Sotub01g020630.1.1	GO:0015238	MF
Sotub01g020650.1.1	GO:0016629	MF
Sotub01g020650.1.1	GO:0010181	MF
Sotub01g020660.1.1	GO:0030170	MF
Sotub01g020660.1.1	GO:0004069	MF
Sotub01g020660.1.1	GO:0080130	MF
Sotub01g020670.1.1	GO:0003777	MF
Sotub01g020690.1.1	GO:0008692	MF
Sotub01g020690.1.1	GO:0004165	MF
Sotub01g020690.1.1	GO:0003857	MF
Sotub01g020690.1.1	GO:0050662	MF
Sotub01g020690.1.1	GO:0004300	MF
Sotub01g020690.1.1	GO:0018812	MF
Sotub01g020740.1.1	GO:0045437	MF
Sotub01g020740.1.1	GO:0047622	MF
Sotub01g020740.1.1	GO:0072585	MF
Sotub01g020740.1.1	GO:0047724	MF
Sotub01g020760.1.1	GO:0003743	MF
Sotub01g020760.1.1	GO:0003924	MF
Sotub01g020760.1.1	GO:0005525	MF
Sotub01g020770.1.1	GO:0048040	MF
Sotub01g020770.1.1	GO:0050662	MF
Sotub01g020770.1.1	GO:0008460	MF
Sotub01g020830.1.1	GO:0048038	MF
Sotub01g020830.1.1	GO:0008137	MF
Sotub01g020840.1.1	GO:0046872	MF
Sotub01g020840.1.1	GO:0009055	MF
Sotub01g020840.1.1	GO:0016491	MF
Sotub01g020840.1.1	GO:0051539	MF
Sotub01g020850.1.1	GO:0048038	MF
Sotub01g020850.1.1	GO:0050136	MF
Sotub01g020860.1.1	GO:0048038	MF
Sotub01g020860.1.1	GO:0008137	MF
Sotub01g020870.1.1	GO:0048038	MF
Sotub01g020870.1.1	GO:0009055	MF
Sotub01g020870.1.1	GO:0008137	MF
Sotub01g020870.1.1	GO:0005506	MF
Sotub01g020870.1.1	GO:0051539	MF
Sotub01g020930.1.1	GO:0003777	MF
Sotub01g020930.1.1	GO:0005524	MF
Sotub01g020940.1.1	GO:0016929	MF
Sotub01g020950.1.1	GO:0003735	MF
Sotub01g020980.1.1	GO:0003824	MF
Sotub01g021010.1.1	GO:0003735	MF
Sotub01g021010.1.1	GO:0019843	MF
Sotub01g021040.1.1	GO:0046872	MF
Sotub01g021040.1.1	GO:0016709	MF
Sotub01g021120.1.1	GO:0090422	MF
Sotub01g021150.1.1	GO:0043565	MF
Sotub01g021150.1.1	GO:0046982	MF
Sotub01g021180.1.1	GO:0031625	MF
Sotub01g021190.1.1	GO:0031625	MF
Sotub01g021200.1.1	GO:0031625	MF
Sotub01g021220.1.1	GO:0031625	MF
Sotub01g021230.1.1	GO:0031625	MF
Sotub01g021250.1.1	GO:0031625	MF
Sotub01g021260.1.1	GO:0031625	MF
Sotub01g021280.1.1	GO:0031625	MF
Sotub01g021290.1.1	GO:0031625	MF
Sotub01g021310.1.1	GO:0031625	MF
Sotub01g021320.1.1	GO:0031625	MF
Sotub01g021330.1.1	GO:0031625	MF
Sotub01g021350.1.1	GO:0033728	MF
Sotub01g021350.1.1	GO:0051744	MF
Sotub01g021380.1.1	GO:0043424	MF
Sotub01g021390.1.1	GO:0016757	MF
Sotub01g021410.1.1	GO:0008270	MF
Sotub01g021410.1.1	GO:0004842	MF
Sotub01g021410.1.1	GO:0008134	MF
Sotub01g021430.1.1	GO:0030600	MF
Sotub01g021430.1.1	GO:0004806	MF
Sotub01g021440.1.1	GO:0004386	MF
Sotub01g021440.1.1	GO:0003677	MF
Sotub01g021440.1.1	GO:0005524	MF
Sotub01g021440.1.1	GO:0016740	MF
Sotub01g021440.1.1	GO:0031491	MF
Sotub01g021450.1.1	GO:0004715	MF
Sotub01g021450.1.1	GO:0005524	MF
Sotub01g021450.1.1	GO:0004674	MF
Sotub01g021460.1.1	GO:0009055	MF
Sotub01g021460.1.1	GO:0015035	MF
Sotub01g021470.1.1	GO:0009055	MF
Sotub01g021470.1.1	GO:0015035	MF
Sotub01g021470.1.1	GO:0008794	MF
Sotub01g021490.1.1	GO:0005515	MF
Sotub01g021510.1.1	GO:0030359	MF
Sotub01g021510.1.1	GO:0005509	MF
Sotub01g021510.1.1	GO:0005515	MF
Sotub01g021520.1.1	GO:0004672	MF
Sotub01g021540.1.1	GO:0016760	MF
Sotub01g021550.1.1	GO:0005525	MF
Sotub01g021550.1.1	GO:0000287	MF
Sotub01g021550.1.1	GO:0003924	MF
Sotub01g021570.1.1	GO:0005488	MF
Sotub01g021580.1.1	GO:0005515	MF
Sotub01g021630.1.1	GO:0005515	MF
Sotub01g021630.1.1	GO:0030295	MF
Sotub01g021630.1.1	GO:0004674	MF
Sotub01g021650.1.1	GO:0045431	MF
Sotub01g021670.1.1	GO:0008353	MF
Sotub01g021670.1.1	GO:0005524	MF
Sotub01g021680.1.1	GO:0016161	MF
Sotub01g021690.1.1	GO:0016787	MF
Sotub01g021720.1.1	GO:0015385	MF
Sotub01g021750.1.1	GO:0016491	MF
Sotub01g021760.1.1	GO:0046872	MF
Sotub01g021760.1.1	GO:0004784	MF
Sotub01g021770.1.1	GO:0050661	MF
Sotub01g021770.1.1	GO:0003855	MF
Sotub01g021770.1.1	GO:0004764	MF
Sotub01g021880.1.1	GO:0004842	MF
Sotub01g021900.1.1	GO:0003723	MF
Sotub01g021900.1.1	GO:0046872	MF
Sotub01g021910.1.1	GO:0020037	MF
Sotub01g021910.1.1	GO:0004601	MF
Sotub01g021920.1.1	GO:0020037	MF
Sotub01g021920.1.1	GO:0004601	MF
Sotub01g021930.1.1	GO:0020037	MF
Sotub01g021930.1.1	GO:0004601	MF
Sotub01g021940.1.1	GO:0020037	MF
Sotub01g021940.1.1	GO:0004601	MF
Sotub01g021960.1.1	GO:0005515	MF
Sotub01g021970.1.1	GO:0016491	MF
Sotub01g021970.1.1	GO:0005488	MF
Sotub01g021980.1.1	GO:0008661	MF
Sotub01g022000.1.1	GO:0031072	MF
Sotub01g022010.1.1	GO:0035252	MF
Sotub01g022010.1.1	GO:0016758	MF
Sotub01g022010.1.1	GO:0005515	MF
Sotub01g022010.1.1	GO:0033843	MF
Sotub01g022080.1.1	GO:0005488	MF
Sotub01g022110.1.1	GO:0004822	MF
Sotub01g022110.1.1	GO:0002161	MF
Sotub01g022110.1.1	GO:0005524	MF
Sotub01g022140.1.1	GO:0003677	MF
Sotub01g022140.1.1	GO:0046983	MF
Sotub01g022180.1.1	GO:0005488	MF
Sotub01g022190.1.1	GO:0003677	MF
Sotub01g022190.1.1	GO:0046983	MF
Sotub01g022210.1.1	GO:0004888	MF
Sotub01g022210.1.1	GO:0005515	MF
Sotub01g022210.1.1	GO:0003924	MF
Sotub01g022210.1.1	GO:0005525	MF
Sotub01g022230.1.1	GO:0045156	MF
Sotub01g022270.1.1	GO:0016161	MF
Sotub01g022270.1.1	GO:0032440	MF
Sotub01g022270.1.1	GO:0004709	MF
Sotub01g022270.1.1	GO:0005524	MF
Sotub01g022370.1.1	GO:0032440	MF
Sotub01g022370.1.1	GO:0008517	MF
Sotub01g022370.1.1	GO:0042626	MF
Sotub01g022370.1.1	GO:0005524	MF
Sotub01g022380.1.1	GO:0042802	MF
Sotub01g022380.1.1	GO:0003677	MF
Sotub01g022380.1.1	GO:0000166	MF
Sotub01g022390.1.1	GO:0003677	MF
Sotub01g022400.1.1	GO:0005351	MF
Sotub01g022410.1.1	GO:0000166	MF
Sotub01g022420.1.1	GO:0016787	MF
Sotub01g022430.1.1	GO:0003677	MF
Sotub01g022430.1.1	GO:0046982	MF
Sotub01g022460.1.1	GO:0016787	MF
Sotub01g022470.1.1	GO:0009927	MF
Sotub01g022470.1.1	GO:0032440	MF
Sotub01g022480.1.1	GO:0004656	MF
Sotub01g022480.1.1	GO:0031418	MF
Sotub01g022480.1.1	GO:0005506	MF
Sotub01g022490.1.1	GO:0005524	MF
Sotub01g022490.1.1	GO:0004674	MF
Sotub01g022540.1.1	GO:0008173	MF
Sotub01g022540.1.1	GO:0003723	MF
Sotub01g022560.1.1	GO:0050242	MF
Sotub01g022560.1.1	GO:0016301	MF
Sotub01g022560.1.1	GO:0005524	MF
Sotub01g022590.1.1	GO:0046872	MF
Sotub01g022620.1.1	GO:0033743	MF
Sotub01g022620.1.1	GO:0046872	MF
Sotub01g022620.1.1	GO:0008113	MF
Sotub01g022630.1.1	GO:0046872	MF
Sotub01g022630.1.1	GO:0004722	MF
Sotub01g022640.1.1	GO:0004014	MF
Sotub01g022650.1.1	GO:0047262	MF
Sotub01g022730.1.1	GO:0005524	MF
Sotub01g022730.1.1	GO:0004356	MF
Sotub01g022760.1.1	GO:0005515	MF
Sotub01g022770.1.1	GO:0004707	MF
Sotub01g022770.1.1	GO:0005524	MF
Sotub01g022790.1.1	GO:0016787	MF
Sotub01g022810.1.1	GO:0016787	MF
Sotub01g022820.1.1	GO:0046914	MF
Sotub01g022820.1.1	GO:0004748	MF
Sotub01g022860.1.1	GO:0004419	MF
Sotub01g022880.1.1	GO:0005524	MF
Sotub01g022880.1.1	GO:0016740	MF
Sotub01g022930.1.1	GO:0046872	MF
Sotub01g022940.1.1	GO:0004842	MF
Sotub01g022940.1.1	GO:0008270	MF
Sotub01g022950.1.1	GO:0046872	MF
Sotub01g022960.1.1	GO:0003700	MF
Sotub01g022960.1.1	GO:0046983	MF
Sotub01g022960.1.1	GO:0003677	MF
Sotub01g022980.1.1	GO:0005516	MF
Sotub01g022980.1.1	GO:0008138	MF
Sotub01g022980.1.1	GO:0033549	MF
Sotub01g022990.1.1	GO:0016491	MF
Sotub01g023040.1.1	GO:0004729	MF
Sotub01g023040.1.1	GO:0004733	MF
Sotub01g023050.1.1	GO:0016491	MF
Sotub01g023050.1.1	GO:0046872	MF
Sotub01g023060.1.1	GO:0005488	MF
Sotub01g023070.1.1	GO:0003677	MF
Sotub01g023070.1.1	GO:0046982	MF
Sotub01g023080.1.1	GO:0004526	MF
Sotub01g023090.1.1	GO:0005524	MF
Sotub01g023100.1.1	GO:0008270	MF
Sotub01g023110.1.1	GO:0080146	MF
Sotub01g023110.1.1	GO:0030170	MF
Sotub01g023110.1.1	GO:0045439	MF
Sotub01g023130.1.1	GO:0003735	MF
Sotub01g023150.1.1	GO:0016746	MF
Sotub01g023210.1.1	GO:0045552	MF
Sotub01g023210.1.1	GO:0050662	MF
Sotub01g023230.1.1	GO:0008017	MF
Sotub01g023230.1.1	GO:0019786	MF
Sotub01g023230.1.1	GO:0019779	MF
Sotub01g023230.1.1	GO:0019776	MF
Sotub01g023240.1.1	GO:0008168	MF
Sotub01g023250.1.1	GO:0046872	MF
Sotub01g023250.1.1	GO:0003735	MF
Sotub01g023300.1.1	GO:0004693	MF
Sotub01g023300.1.1	GO:0008353	MF
Sotub01g023300.1.1	GO:0005524	MF
Sotub01g023310.1.1	GO:0046872	MF
Sotub01g023310.1.1	GO:0004722	MF
Sotub01g023320.1.1	GO:0046872	MF
Sotub01g023320.1.1	GO:0004722	MF
Sotub01g023350.1.1	GO:0003824	MF
Sotub01g023360.1.1	GO:0008138	MF
Sotub01g023360.1.1	GO:0005515	MF
Sotub01g023360.1.1	GO:0008270	MF
Sotub01g023360.1.1	GO:0033549	MF
Sotub01g023360.1.1	GO:0008835	MF
Sotub01g023360.1.1	GO:0050661	MF
Sotub01g023360.1.1	GO:0008703	MF
Sotub01g023360.1.1	GO:0004645	MF
Sotub01g023380.1.1	GO:0004650	MF
Sotub01g023380.1.1	GO:0047911	MF
Sotub01g023390.1.1	GO:0005452	MF
Sotub01g023390.1.1	GO:0080139	MF
Sotub01g023400.1.1	GO:0016788	MF
Sotub01g023410.1.1	GO:0047216	MF
Sotub01g023430.1.1	GO:0030599	MF
Sotub01g023430.1.1	GO:0045330	MF
Sotub01g023440.1.1	GO:0003735	MF
Sotub01g023460.1.1	GO:0022891	MF
Sotub01g023460.1.1	GO:0032440	MF
Sotub01g023470.1.1	GO:0005506	MF
Sotub01g023470.1.1	GO:0016706	MF
Sotub01g023480.1.1	GO:0003677	MF
Sotub01g023480.1.1	GO:0003700	MF
Sotub01g023480.1.1	GO:0008168	MF
Sotub01g023480.1.1	GO:0003682	MF
Sotub01g023490.1.1	GO:0051536	MF
Sotub01g023490.1.1	GO:0005506	MF
Sotub01g023490.1.1	GO:0005198	MF
Sotub01g023510.1.1	GO:0004467	MF
Sotub01g023520.1.1	GO:0003676	MF
Sotub01g023520.1.1	GO:0008026	MF
Sotub01g023520.1.1	GO:0005524	MF
Sotub01g023520.1.1	GO:0003724	MF
Sotub01g023540.1.1	GO:0003700	MF
Sotub01g023560.1.1	GO:0047268	MF
Sotub01g023570.1.1	GO:0020037	MF
Sotub01g023590.1.1	GO:0020037	MF
Sotub01g023610.1.1	GO:0008026	MF
Sotub01g023610.1.1	GO:0003676	MF
Sotub01g023610.1.1	GO:0005524	MF
Sotub01g023620.1.1	GO:0005524	MF
Sotub01g023620.1.1	GO:0004674	MF
Sotub01g023640.1.1	GO:0003700	MF
Sotub01g023640.1.1	GO:0043565	MF
Sotub01g023670.1.1	GO:0005515	MF
Sotub01g023670.1.1	GO:0016740	MF
Sotub01g023670.1.1	GO:0003727	MF
Sotub01g023670.1.1	GO:0003700	MF
Sotub01g023670.1.1	GO:0003682	MF
Sotub01g023700.1.1	GO:0004129	MF
Sotub01g023720.1.1	GO:0008236	MF
Sotub01g023750.1.1	GO:0046982	MF
Sotub01g023750.1.1	GO:0043565	MF
Sotub01g023750.1.1	GO:0003700	MF
Sotub01g023800.1.1	GO:0008094	MF
Sotub01g023800.1.1	GO:0005515	MF
Sotub01g023800.1.1	GO:0003677	MF
Sotub01g023800.1.1	GO:0005524	MF
Sotub01g023800.1.1	GO:0003678	MF
Sotub01g023810.1.1	GO:0000166	MF
Sotub01g023820.1.1	GO:0032138	MF
Sotub01g023820.1.1	GO:0008094	MF
Sotub01g023820.1.1	GO:0005515	MF
Sotub01g023820.1.1	GO:0003684	MF
Sotub01g023820.1.1	GO:0000400	MF
Sotub01g023820.1.1	GO:0032137	MF
Sotub01g023840.1.1	GO:0005525	MF
Sotub01g023860.1.1	GO:0008422	MF
Sotub01g023880.1.1	GO:0046872	MF
Sotub01g023880.1.1	GO:0003713	MF
Sotub01g023900.1.1	GO:0016787	MF
Sotub01g023910.1.1	GO:0051082	MF
Sotub01g023920.1.1	GO:0003677	MF
Sotub01g023920.1.1	GO:0003700	MF
Sotub01g023920.1.1	GO:0003682	MF
Sotub01g023960.1.1	GO:0003883	MF
Sotub01g023970.1.1	GO:0016491	MF
Sotub01g023970.1.1	GO:0005488	MF
Sotub01g023980.1.1	GO:0016491	MF
Sotub01g023980.1.1	GO:0005488	MF
Sotub01g024000.1.1	GO:0003677	MF
Sotub01g024000.1.1	GO:0005524	MF
Sotub01g024000.1.1	GO:0004386	MF
Sotub01g024010.1.1	GO:0003676	MF
Sotub01g024020.1.1	GO:0005053	MF
Sotub01g024020.1.1	GO:0005515	MF
Sotub01g024020.1.1	GO:0004402	MF
Sotub01g024040.1.1	GO:0046872	MF
Sotub01g024040.1.1	GO:0004722	MF
Sotub01g024040.1.1	GO:0019901	MF
Sotub01g024050.1.1	GO:0016787	MF
Sotub01g024060.1.1	GO:0016491	MF
Sotub01g024060.1.1	GO:0005524	MF
Sotub01g024060.1.1	GO:0005515	MF
Sotub01g024060.1.1	GO:0004709	MF
Sotub01g024070.1.1	GO:0015217	MF
Sotub01g024070.1.1	GO:0005347	MF
Sotub01g024100.1.1	GO:0008878	MF
Sotub01g024110.1.1	GO:0008026	MF
Sotub01g024110.1.1	GO:0003676	MF
Sotub01g024110.1.1	GO:0005524	MF
Sotub01g024130.1.1	GO:0004601	MF
Sotub01g024130.1.1	GO:0051920	MF
Sotub01g024160.1.1	GO:0016881	MF
Sotub01g024160.1.1	GO:0019781	MF
Sotub01g024160.1.1	GO:0005524	MF
Sotub01g024160.1.1	GO:0046982	MF
Sotub01g024180.1.1	GO:0047453	MF
Sotub01g024180.1.1	GO:0005524	MF
Sotub01g024180.1.1	GO:0016301	MF
Sotub01g024190.1.1	GO:0043565	MF
Sotub01g024190.1.1	GO:0003700	MF
Sotub01g024190.1.1	GO:0046982	MF
Sotub01g024230.1.1	GO:0046715	MF
Sotub01g024230.1.1	GO:0015250	MF
Sotub01g024400.1.1	GO:0004190	MF
Sotub01g024480.1.1	GO:0005516	MF
Sotub01g024490.1.1	GO:0005524	MF
Sotub01g024490.1.1	GO:0017111	MF
Sotub01g024510.1.1	GO:0097157	MF
Sotub01g024560.1.1	GO:0003735	MF
Sotub01g024580.1.1	GO:0008171	MF
Sotub01g024600.1.1	GO:0008168	MF
Sotub01g024680.1.1	GO:0016787	MF
Sotub01g024690.1.1	GO:0003899	MF
Sotub01g024690.1.1	GO:0005515	MF
Sotub01g024690.1.1	GO:0001053	MF
Sotub01g024690.1.1	GO:0003677	MF
Sotub01g024690.1.1	GO:0042626	MF
Sotub01g024690.1.1	GO:0003700	MF
Sotub01g024710.1.1	GO:0009672	MF
Sotub01g024730.1.1	GO:0051082	MF
Sotub01g024740.1.1	GO:0046872	MF
Sotub01g024750.1.1	GO:0046872	MF
Sotub01g024750.1.1	GO:0003993	MF
Sotub01g024750.1.1	GO:0004722	MF
Sotub01g024760.1.1	GO:0016740	MF
Sotub01g024770.1.1	GO:0004674	MF
Sotub01g024770.1.1	GO:0016491	MF
Sotub01g024770.1.1	GO:0005524	MF
Sotub01g024780.1.1	GO:0003677	MF
Sotub01g024780.1.1	GO:0004519	MF
Sotub01g024790.1.1	GO:0003676	MF
Sotub01g024790.1.1	GO:0004518	MF
Sotub01g024800.1.1	GO:0017111	MF
Sotub01g024800.1.1	GO:0000166	MF
Sotub01g024830.1.1	GO:1901363	MF
Sotub01g024830.1.1	GO:0097159	MF
Sotub01g024840.1.1	GO:0050660	MF
Sotub01g024850.1.1	GO:0003677	MF
Sotub01g024850.1.1	GO:0005524	MF
Sotub01g024850.1.1	GO:0016740	MF
Sotub01g024850.1.1	GO:0004386	MF
Sotub01g024860.1.1	GO:0004672	MF
Sotub01g024880.1.1	GO:0000166	MF
Sotub01g024890.1.1	GO:0008234	MF
Sotub01g024910.1.1	GO:0004354	MF
Sotub01g024960.1.1	GO:0016628	MF
Sotub01g024960.1.1	GO:0045550	MF
Sotub01g024970.1.1	GO:0016628	MF
Sotub01g024970.1.1	GO:0045550	MF
Sotub01g025100.1.1	GO:0046872	MF
Sotub01g025100.1.1	GO:0004177	MF
Sotub01g025180.1.1	GO:0050660	MF
Sotub01g025180.1.1	GO:0004031	MF
Sotub01g025180.1.1	GO:0008762	MF
Sotub01g025180.1.1	GO:0009055	MF
Sotub01g025180.1.1	GO:0005506	MF
Sotub01g025180.1.1	GO:0051537	MF
Sotub01g025190.1.1	GO:0050660	MF
Sotub01g025190.1.1	GO:0004031	MF
Sotub01g025190.1.1	GO:0008762	MF
Sotub01g025190.1.1	GO:0009055	MF
Sotub01g025190.1.1	GO:0005506	MF
Sotub01g025190.1.1	GO:0051537	MF
Sotub01g025210.1.1	GO:0050660	MF
Sotub01g025210.1.1	GO:0008762	MF
Sotub01g025210.1.1	GO:0009055	MF
Sotub01g025210.1.1	GO:0005506	MF
Sotub01g025210.1.1	GO:0051537	MF
Sotub01g025210.1.1	GO:0018488	MF
Sotub01g025210.1.1	GO:0018479	MF
Sotub01g025220.1.1	GO:0050660	MF
Sotub01g025220.1.1	GO:0004031	MF
Sotub01g025220.1.1	GO:0008762	MF
Sotub01g025220.1.1	GO:0009055	MF
Sotub01g025220.1.1	GO:0005506	MF
Sotub01g025220.1.1	GO:0051537	MF
Sotub01g025230.1.1	GO:0050660	MF
Sotub01g025230.1.1	GO:0008762	MF
Sotub01g025230.1.1	GO:0019139	MF
Sotub01g025260.1.1	GO:0045156	MF
Sotub01g025270.1.1	GO:0051287	MF
Sotub01g025270.1.1	GO:0047952	MF
Sotub01g025270.1.1	GO:0004367	MF
Sotub01g025290.1.1	GO:0003676	MF
Sotub01g025300.1.1	GO:0097159	MF
Sotub01g025300.1.1	GO:1901363	MF
Sotub01g025310.1.1	GO:0003735	MF
Sotub01g025310.1.1	GO:0019843	MF
Sotub01g025320.1.1	GO:0016787	MF
Sotub01g025330.1.1	GO:0005524	MF
Sotub01g025330.1.1	GO:0051082	MF
Sotub01g025360.1.1	GO:0005524	MF
Sotub01g025360.1.1	GO:0004674	MF
Sotub01g025390.1.1	GO:0004462	MF
Sotub01g025400.1.1	GO:0008168	MF
Sotub01g025410.1.1	GO:0003677	MF
Sotub01g025410.1.1	GO:0003700	MF
Sotub01g025410.1.1	GO:0042803	MF
Sotub01g025420.1.1	GO:0004180	MF
Sotub01g025430.1.1	GO:0016787	MF
Sotub01g025440.1.1	GO:0004185	MF
Sotub01g025450.1.1	GO:0004180	MF
Sotub01g025460.1.1	GO:0004180	MF
Sotub01g025470.1.1	GO:0004180	MF
Sotub01g025490.1.1	GO:0004596	MF
Sotub01g025520.1.1	GO:0030246	MF
Sotub01g025520.1.1	GO:0004360	MF
Sotub01g025530.1.1	GO:0042802	MF
Sotub01g025530.1.1	GO:0004252	MF
Sotub01g025540.1.1	GO:0042802	MF
Sotub01g025540.1.1	GO:0004252	MF
Sotub01g025550.1.1	GO:0042802	MF
Sotub01g025550.1.1	GO:0004252	MF
Sotub01g025560.1.1	GO:0042802	MF
Sotub01g025560.1.1	GO:0004252	MF
Sotub01g025570.1.1	GO:0042802	MF
Sotub01g025570.1.1	GO:0004252	MF
Sotub01g025580.1.1	GO:0042802	MF
Sotub01g025580.1.1	GO:0004252	MF
Sotub01g025590.1.1	GO:0042802	MF
Sotub01g025590.1.1	GO:0004252	MF
Sotub01g025600.1.1	GO:0042802	MF
Sotub01g025600.1.1	GO:0004252	MF
Sotub01g025610.1.1	GO:0042802	MF
Sotub01g025610.1.1	GO:0004252	MF
Sotub01g025620.1.1	GO:0042802	MF
Sotub01g025620.1.1	GO:0004252	MF
Sotub01g025630.1.1	GO:0008236	MF
Sotub01g025650.1.1	GO:0042802	MF
Sotub01g025650.1.1	GO:0004252	MF
Sotub01g025660.1.1	GO:0003735	MF
Sotub01g025660.1.1	GO:0003723	MF
Sotub01g025670.1.1	GO:0005524	MF
Sotub01g025690.1.1	GO:0003899	MF
Sotub01g025690.1.1	GO:0003677	MF
Sotub01g025690.1.1	GO:0001053	MF
Sotub01g025690.1.1	GO:0003700	MF
Sotub01g025710.1.1	GO:0000166	MF
Sotub01g025780.1.1	GO:0050662	MF
Sotub01g025780.1.1	GO:0003824	MF
Sotub01g025790.1.1	GO:0050662	MF
Sotub01g025790.1.1	GO:0003824	MF
Sotub01g025800.1.1	GO:0050662	MF
Sotub01g025800.1.1	GO:0003824	MF
Sotub01g025820.1.1	GO:0004561	MF
Sotub01g025830.1.1	GO:0016757	MF
Sotub01g025840.1.1	GO:0050660	MF
Sotub01g025840.1.1	GO:0046592	MF
Sotub01g025880.1.1	GO:0003838	MF
Sotub01g025900.1.1	GO:0005488	MF
Sotub01g025920.1.1	GO:0046873	MF
Sotub01g025930.1.1	GO:0051539	MF
Sotub01g025930.1.1	GO:0030385	MF
Sotub01g025930.1.1	GO:0016992	MF
Sotub01g025940.1.1	GO:0003824	MF
Sotub01g025950.1.1	GO:0005524	MF
Sotub01g025950.1.1	GO:0003918	MF
Sotub01g025960.1.1	GO:0005515	MF
Sotub01g025970.1.1	GO:0016853	MF
Sotub01g025980.1.1	GO:0004722	MF
Sotub01g026020.1.1	GO:0050660	MF
Sotub01g026020.1.1	GO:0017150	MF
Sotub01g026040.1.1	GO:0050660	MF
Sotub01g026040.1.1	GO:0017150	MF
Sotub01g026070.1.1	GO:0050660	MF
Sotub01g026070.1.1	GO:0017150	MF
Sotub01g026080.1.1	GO:0050660	MF
Sotub01g026080.1.1	GO:0017150	MF
Sotub01g026090.1.1	GO:0008270	MF
Sotub01g026100.1.1	GO:0046872	MF
Sotub01g026120.1.1	GO:0050660	MF
Sotub01g026120.1.1	GO:0017150	MF
Sotub01g026130.1.1	GO:0050660	MF
Sotub01g026130.1.1	GO:0017150	MF
Sotub01g026140.1.1	GO:0004553	MF
Sotub01g026150.1.1	GO:0015131	MF
Sotub01g026150.1.1	GO:0015367	MF
Sotub01g026150.1.1	GO:0005313	MF
Sotub01g026160.1.1	GO:0015131	MF
Sotub01g026160.1.1	GO:0015367	MF
Sotub01g026160.1.1	GO:0005313	MF
Sotub01g026170.1.1	GO:0000822	MF
Sotub01g026190.1.1	GO:0016702	MF
Sotub01g026200.1.1	GO:0016702	MF
Sotub01g026210.1.1	GO:0016702	MF
Sotub01g026220.1.1	GO:0016702	MF
Sotub01g026250.1.1	GO:0016760	MF
Sotub01g026250.1.1	GO:0008270	MF
Sotub01g026290.1.1	GO:0008270	MF
Sotub01g026290.1.1	GO:0003676	MF
Sotub01g026300.1.1	GO:0015238	MF
Sotub01g026300.1.1	GO:0015137	MF
Sotub01g026300.1.1	GO:0015297	MF
Sotub01g026310.1.1	GO:0016788	MF
Sotub01g026320.1.1	GO:0015238	MF
Sotub01g026320.1.1	GO:0015137	MF
Sotub01g026320.1.1	GO:0015297	MF
Sotub01g026360.1.1	GO:0008270	MF
Sotub01g026360.1.1	GO:0046933	MF
Sotub01g026360.1.1	GO:0050897	MF
Sotub01g026370.1.1	GO:0016779	MF
Sotub01g026380.1.1	GO:0003964	MF
Sotub01g026380.1.1	GO:0003676	MF
Sotub01g026390.1.1	GO:0003720	MF
Sotub01g026390.1.1	GO:0005515	MF
Sotub01g026420.1.1	GO:0005507	MF
Sotub01g026420.1.1	GO:0005215	MF
Sotub01g026430.1.1	GO:0046872	MF
Sotub01g026430.1.1	GO:0031624	MF
Sotub01g026430.1.1	GO:0004842	MF
Sotub01g026450.1.1	GO:0005488	MF
Sotub01g026460.1.1	GO:0005509	MF
Sotub01g026470.1.1	GO:0046872	MF
Sotub01g026470.1.1	GO:0003676	MF
Sotub01g026550.1.1	GO:1901363	MF
Sotub01g026550.1.1	GO:0097159	MF
Sotub01g026560.1.1	GO:0046872	MF
Sotub01g026570.1.1	GO:0003677	MF
Sotub01g026570.1.1	GO:0004842	MF
Sotub01g026570.1.1	GO:0008270	MF
Sotub01g026590.1.1	GO:0008270	MF
Sotub01g026590.1.1	GO:0003677	MF
Sotub01g026620.1.1	GO:0016616	MF
Sotub01g026630.1.1	GO:0016301	MF
Sotub01g026630.1.1	GO:0032440	MF
Sotub01g026640.1.1	GO:0008173	MF
Sotub01g026640.1.1	GO:0003723	MF
Sotub01g026640.1.1	GO:0003700	MF
Sotub01g026650.1.1	GO:0003723	MF
Sotub01g026690.1.1	GO:0019900	MF
Sotub01g026690.1.1	GO:0016787	MF
Sotub01g026690.1.1	GO:0005525	MF
Sotub01g026710.1.1	GO:0008289	MF
Sotub01g026720.1.1	GO:0003677	MF
Sotub01g026720.1.1	GO:0046982	MF
Sotub01g026730.1.1	GO:0003677	MF
Sotub01g026730.1.1	GO:0046982	MF
Sotub01g026740.1.1	GO:0003677	MF
Sotub01g026740.1.1	GO:0005515	MF
Sotub01g026760.1.1	GO:0046914	MF
Sotub01g026760.1.1	GO:0003824	MF
Sotub01g026810.1.1	GO:0003677	MF
Sotub01g026810.1.1	GO:0046982	MF
Sotub01g026820.1.1	GO:0003743	MF
Sotub01g026820.1.1	GO:0003677	MF
Sotub01g026830.1.1	GO:0031072	MF
Sotub01g026830.1.1	GO:0046872	MF
Sotub01g026830.1.1	GO:0005524	MF
Sotub01g026830.1.1	GO:0051082	MF
Sotub01g026840.1.1	GO:0015095	MF
Sotub01g026850.1.1	GO:0004601	MF
Sotub01g026850.1.1	GO:0016740	MF
Sotub01g026860.1.1	GO:0003899	MF
Sotub01g026860.1.1	GO:0003677	MF
Sotub01g026860.1.1	GO:0032549	MF
Sotub01g026870.1.1	GO:0016757	MF
Sotub01g026890.1.1	GO:0016740	MF
Sotub01g026910.1.1	GO:0043115	MF
Sotub01g026910.1.1	GO:0004851	MF
Sotub01g026920.1.1	GO:0016757	MF
Sotub01g026930.1.1	GO:0004553	MF
Sotub01g026940.1.1	GO:0004553	MF
Sotub01g026950.1.1	GO:0004553	MF
Sotub01g026970.1.1	GO:0004672	MF
Sotub01g026980.1.1	GO:0003677	MF
Sotub01g026980.1.1	GO:0046982	MF
Sotub01g027000.1.1	GO:0003677	MF
Sotub01g027000.1.1	GO:0046982	MF
Sotub01g027040.1.1	GO:0003676	MF
Sotub01g027050.1.1	GO:0008418	MF
Sotub01g027070.1.1	GO:0003700	MF
[truncated: 114,030 more rows]
