# Supplementary material for: Evaluation and integration of functional annotation pipelines for newly sequenced organisms: the potato genome as a test case
Source: BMC Plant Biol. 2014 Dec 5;14:329. doi: 10.1186/s12870-014-0329-9 (PMC4274702; doi:10.1186/s12870-014-0329-9)
Supplement: Additional file 10: Table S9. — OrthoMCL-UniProt ITAG pipeline output. [file 12870_2014_329_MOESM10_ESM.xls]

Supplemental Table 9. OrthoMCL ITAG pipeline output
Gene	GO_term	GO_term_type
Sotub01g005000.1.1	GO:0008168	MF
Sotub01g005010.1.1	GO:0008168	MF
Sotub01g005030.1.1	GO:0008168	MF
Sotub01g005050.1.1	GO:0000287	MF
Sotub01g005090.1.1	GO:0008017	MF
Sotub01g005100.1.1	GO:0016627	MF
Sotub01g005110.1.1	GO:0003924	MF
Sotub01g005110.1.1	GO:0030276	MF
Sotub01g005110.1.1	GO:0005525	MF
Sotub01g005120.1.1	GO:0003700	MF
Sotub01g005120.1.1	GO:0009882	MF
Sotub01g005120.1.1	GO:0005044	MF
Sotub01g005120.1.1	GO:0001047	MF
Sotub01g005120.1.1	GO:0008270	MF
Sotub01g005130.1.1	GO:0043531	MF
Sotub01g005140.1.1	GO:0043531	MF
Sotub01g005160.1.1	GO:0043531	MF
Sotub01g005190.1.1	GO:0043531	MF
Sotub01g005200.1.1	GO:0043531	MF
Sotub01g005230.1.1	GO:0050661	MF
Sotub01g005230.1.1	GO:0003942	MF
Sotub01g005230.1.1	GO:0051287	MF
Sotub01g005230.1.1	GO:0004073	MF
Sotub01g005240.1.1	GO:0050661	MF
Sotub01g005240.1.1	GO:0003942	MF
Sotub01g005240.1.1	GO:0051287	MF
Sotub01g005240.1.1	GO:0004073	MF
Sotub01g005250.1.1	GO:0050661	MF
Sotub01g005250.1.1	GO:0003942	MF
Sotub01g005250.1.1	GO:0051287	MF
Sotub01g005250.1.1	GO:0004073	MF
Sotub01g005260.1.1	GO:0004072	MF
Sotub01g005260.1.1	GO:0008168	MF
Sotub01g005260.1.1	GO:0016597	MF
Sotub01g005260.1.1	GO:0005524	MF
Sotub01g005280.1.1	GO:0008168	MF
Sotub01g005290.1.1	GO:0008168	MF
Sotub01g005300.1.1	GO:0008168	MF
Sotub01g005320.1.1	GO:0004805	MF
Sotub01g005320.1.1	GO:0003825	MF
Sotub01g005330.1.1	GO:0008270	MF
Sotub01g005340.1.1	GO:0008270	MF
Sotub01g005340.1.1	GO:0003676	MF
Sotub01g005360.1.1	GO:0005545	MF
Sotub01g005370.1.1	GO:0004842	MF
Sotub01g005380.1.1	GO:0016491	MF
Sotub01g005380.1.1	GO:0046872	MF
Sotub01g005430.1.1	GO:0008270	MF
Sotub01g005440.1.1	GO:0016762	MF
Sotub01g005440.1.1	GO:0004553	MF
Sotub01g005450.1.1	GO:0016757	MF
Sotub01g005460.1.1	GO:0000166	MF
Sotub01g005460.1.1	GO:0003723	MF
Sotub01g005460.1.1	GO:0008270	MF
Sotub01g005470.1.1	GO:0031418	MF
Sotub01g005470.1.1	GO:0005506	MF
Sotub01g005470.1.1	GO:0016706	MF
Sotub01g005480.1.1	GO:0004527	MF
Sotub01g005480.1.1	GO:0004519	MF
Sotub01g005480.1.1	GO:0052658	MF
Sotub01g005480.1.1	GO:0052659	MF
Sotub01g005480.1.1	GO:0004445	MF
Sotub01g005500.1.1	GO:0008017	MF
Sotub01g005510.1.1	GO:0032440	MF
Sotub01g005510.1.1	GO:0005545	MF
Sotub01g005520.1.1	GO:0005516	MF
Sotub01g005520.1.1	GO:0008762	MF
Sotub01g005520.1.1	GO:0050660	MF
Sotub01g005520.1.1	GO:0008444	MF
Sotub01g005520.1.1	GO:0015297	MF
Sotub01g005520.1.1	GO:0004709	MF
Sotub01g005520.1.1	GO:0003676	MF
Sotub01g005520.1.1	GO:0005524	MF
Sotub01g005520.1.1	GO:0004675	MF
Sotub01g005520.1.1	GO:0030247	MF
Sotub01g005520.1.1	GO:0008270	MF
Sotub01g005520.1.1	GO:0004714	MF
Sotub01g005520.1.1	GO:0015238	MF
Sotub01g005520.1.1	GO:0004715	MF
Sotub01g005530.1.1	GO:0003700	MF
Sotub01g005530.1.1	GO:0008270	MF
Sotub01g005530.1.1	GO:0003676	MF
Sotub01g005550.1.1	GO:0003735	MF
Sotub01g005550.1.1	GO:0003723	MF
Sotub01g005550.1.1	GO:0005524	MF
Sotub01g005550.1.1	GO:0004672	MF
Sotub01g005560.1.1	GO:0010348	MF
Sotub01g005560.1.1	GO:0003824	MF
Sotub01g005580.1.1	GO:0005516	MF
Sotub01g005580.1.1	GO:0004351	MF
Sotub01g005580.1.1	GO:0030170	MF
Sotub01g005600.1.1	GO:0008270	MF
Sotub01g005640.1.1	GO:0004672	MF
Sotub01g005640.1.1	GO:0003676	MF
Sotub01g005640.1.1	GO:0005524	MF
Sotub01g005660.1.1	GO:0008234	MF
Sotub01g005670.1.1	GO:0010210	MF
Sotub01g005670.1.1	GO:0010211	MF
Sotub01g005680.1.1	GO:0010210	MF
Sotub01g005680.1.1	GO:0010211	MF
Sotub01g005690.1.1	GO:0016491	MF
Sotub01g005700.1.1	GO:0016491	MF
Sotub01g005710.1.1	GO:0016491	MF
Sotub01g005720.1.1	GO:0016491	MF
Sotub01g005730.1.1	GO:0030599	MF
Sotub01g005730.1.1	GO:0005507	MF
Sotub01g005730.1.1	GO:0008447	MF
Sotub01g005740.1.1	GO:0003723	MF
Sotub01g005750.1.1	GO:0004824	MF
Sotub01g005750.1.1	GO:0005524	MF
Sotub01g005760.1.1	GO:0004824	MF
Sotub01g005760.1.1	GO:0003676	MF
Sotub01g005760.1.1	GO:0005524	MF
Sotub01g005780.1.1	GO:0004450	MF
Sotub01g005780.1.1	GO:0051287	MF
Sotub01g005780.1.1	GO:0000287	MF
Sotub01g005780.1.1	GO:0005507	MF
Sotub01g005800.1.1	GO:0016787	MF
Sotub01g005820.1.1	GO:0016853	MF
Sotub01g005830.1.1	GO:0016788	MF
Sotub01g005840.1.1	GO:0005310	MF
Sotub01g005840.1.1	GO:0015142	MF
Sotub01g005860.1.1	GO:0043531	MF
Sotub01g005870.1.1	GO:0008565	MF
Sotub01g005880.1.1	GO:0043531	MF
Sotub01g005890.1.1	GO:0008565	MF
Sotub01g005900.1.1	GO:0043531	MF
Sotub01g005910.1.1	GO:0008565	MF
Sotub01g005920.1.1	GO:0043531	MF
Sotub01g005930.1.1	GO:0043531	MF
Sotub01g005940.1.1	GO:0043531	MF
Sotub01g005950.1.1	GO:0008565	MF
Sotub01g005960.1.1	GO:0043565	MF
Sotub01g005960.1.1	GO:0003700	MF
Sotub01g005980.1.1	GO:0043531	MF
Sotub01g005990.1.1	GO:0043531	MF
Sotub01g006020.1.1	GO:0008565	MF
Sotub01g006030.1.1	GO:0008270	MF
Sotub01g006040.1.1	GO:0003700	MF
Sotub01g006040.1.1	GO:0003682	MF
Sotub01g006040.1.1	GO:0003677	MF
Sotub01g006050.1.1	GO:0008270	MF
Sotub01g006060.1.1	GO:0016829	MF
Sotub01g006070.1.1	GO:0005509	MF
Sotub01g006080.1.1	GO:0008270	MF
Sotub01g006080.1.1	GO:0003677	MF
Sotub01g006080.1.1	GO:0004803	MF
Sotub01g006090.1.1	GO:0004842	MF
Sotub01g006090.1.1	GO:0000981	MF
Sotub01g006090.1.1	GO:0032440	MF
Sotub01g006090.1.1	GO:0005524	MF
Sotub01g006090.1.1	GO:0019829	MF
Sotub01g006090.1.1	GO:0008569	MF
Sotub01g006090.1.1	GO:0008270	MF
Sotub01g006090.1.1	GO:0004713	MF
Sotub01g006090.1.1	GO:0016705	MF
Sotub01g006110.1.1	GO:0004842	MF
Sotub01g006110.1.1	GO:0000981	MF
Sotub01g006110.1.1	GO:0032440	MF
Sotub01g006110.1.1	GO:0005524	MF
Sotub01g006110.1.1	GO:0019829	MF
Sotub01g006110.1.1	GO:0008569	MF
Sotub01g006110.1.1	GO:0008270	MF
Sotub01g006110.1.1	GO:0004713	MF
Sotub01g006110.1.1	GO:0016705	MF
Sotub01g006120.1.1	GO:0004842	MF
Sotub01g006120.1.1	GO:0000981	MF
Sotub01g006120.1.1	GO:0032440	MF
Sotub01g006120.1.1	GO:0005524	MF
Sotub01g006120.1.1	GO:0019829	MF
Sotub01g006120.1.1	GO:0008569	MF
Sotub01g006120.1.1	GO:0008270	MF
Sotub01g006120.1.1	GO:0004713	MF
Sotub01g006120.1.1	GO:0016705	MF
Sotub01g006130.1.1	GO:0004842	MF
Sotub01g006130.1.1	GO:0000981	MF
Sotub01g006130.1.1	GO:0032440	MF
Sotub01g006130.1.1	GO:0005524	MF
Sotub01g006130.1.1	GO:0019829	MF
Sotub01g006130.1.1	GO:0008569	MF
Sotub01g006130.1.1	GO:0008270	MF
Sotub01g006130.1.1	GO:0004713	MF
Sotub01g006130.1.1	GO:0016705	MF
Sotub01g006160.1.1	GO:0004842	MF
Sotub01g006160.1.1	GO:0000981	MF
Sotub01g006160.1.1	GO:0032440	MF
Sotub01g006160.1.1	GO:0005524	MF
Sotub01g006160.1.1	GO:0019829	MF
Sotub01g006160.1.1	GO:0008569	MF
Sotub01g006160.1.1	GO:0008270	MF
Sotub01g006160.1.1	GO:0004713	MF
Sotub01g006160.1.1	GO:0016705	MF
Sotub01g006170.1.1	GO:0004842	MF
Sotub01g006170.1.1	GO:0000981	MF
Sotub01g006170.1.1	GO:0032440	MF
Sotub01g006170.1.1	GO:0005524	MF
Sotub01g006170.1.1	GO:0019829	MF
Sotub01g006170.1.1	GO:0008569	MF
Sotub01g006170.1.1	GO:0008270	MF
Sotub01g006170.1.1	GO:0004713	MF
Sotub01g006170.1.1	GO:0016705	MF
Sotub01g006180.1.1	GO:0004842	MF
Sotub01g006180.1.1	GO:0000981	MF
Sotub01g006180.1.1	GO:0032440	MF
Sotub01g006180.1.1	GO:0005524	MF
Sotub01g006180.1.1	GO:0019829	MF
Sotub01g006180.1.1	GO:0008569	MF
Sotub01g006180.1.1	GO:0008270	MF
Sotub01g006180.1.1	GO:0004713	MF
Sotub01g006180.1.1	GO:0016705	MF
Sotub01g006190.1.1	GO:0008270	MF
Sotub01g006190.1.1	GO:0003677	MF
Sotub01g006210.1.1	GO:0004124	MF
Sotub01g006220.1.1	GO:0000166	MF
Sotub01g006220.1.1	GO:0003676	MF
Sotub01g006230.1.1	GO:0004553	MF
Sotub01g006240.1.1	GO:0004842	MF
Sotub01g006240.1.1	GO:0004553	MF
Sotub01g006280.1.1	GO:0016747	MF
Sotub01g006290.1.1	GO:0004601	MF
Sotub01g006300.1.1	GO:0015171	MF
Sotub01g006300.1.1	GO:0015203	MF
Sotub01g006300.1.1	GO:0015293	MF
Sotub01g006310.1.1	GO:0016787	MF
Sotub01g006320.1.1	GO:0016765	MF
Sotub01g006330.1.1	GO:0046872	MF
Sotub01g006330.1.1	GO:0004722	MF
Sotub01g006340.1.1	GO:0008026	MF
Sotub01g006340.1.1	GO:0003723	MF
Sotub01g006340.1.1	GO:0005524	MF
Sotub01g006370.1.1	GO:0008233	MF
Sotub01g006370.1.1	GO:0008289	MF
Sotub01g006380.1.1	GO:0016758	MF
Sotub01g006390.1.1	GO:0003723	MF
Sotub01g006410.1.1	GO:0016874	MF
Sotub01g006410.1.1	GO:0008270	MF
Sotub01g006420.1.1	GO:0016874	MF
Sotub01g006420.1.1	GO:0008270	MF
Sotub01g006460.1.1	GO:0032440	MF
Sotub01g006470.1.1	GO:0003886	MF
Sotub01g006470.1.1	GO:0005524	MF
Sotub01g006470.1.1	GO:0003677	MF
Sotub01g006470.1.1	GO:0004674	MF
Sotub01g006490.1.1	GO:0008601	MF
Sotub01g006500.1.1	GO:0004674	MF
Sotub01g006500.1.1	GO:0005524	MF
Sotub01g006510.1.1	GO:0008270	MF
Sotub01g006510.1.1	GO:0003676	MF
Sotub01g006530.1.1	GO:0008324	MF
Sotub01g006540.1.1	GO:0003735	MF
Sotub01g006540.1.1	GO:0000166	MF
Sotub01g006540.1.1	GO:0003676	MF
Sotub01g006560.1.1	GO:0003723	MF
Sotub01g006580.1.1	GO:0032440	MF
Sotub01g006590.1.1	GO:0003924	MF
Sotub01g006590.1.1	GO:0005525	MF
Sotub01g006600.1.1	GO:0004842	MF
Sotub01g006600.1.1	GO:0008270	MF
Sotub01g006620.1.1	GO:0018024	MF
Sotub01g006630.1.1	GO:0008234	MF
Sotub01g006660.1.1	GO:0004526	MF
Sotub01g006660.1.1	GO:0036355	MF
Sotub01g006670.1.1	GO:0005507	MF
Sotub01g006670.1.1	GO:0004329	MF
Sotub01g006670.1.1	GO:0005524	MF
Sotub01g006680.1.1	GO:0004601	MF
Sotub01g006680.1.1	GO:0020037	MF
Sotub01g006690.1.1	GO:0004601	MF
Sotub01g006690.1.1	GO:0020037	MF
Sotub01g006740.1.1	GO:0016788	MF
Sotub01g006750.1.1	GO:0005198	MF
Sotub01g006760.1.1	GO:0008026	MF
Sotub01g006760.1.1	GO:0003723	MF
Sotub01g006760.1.1	GO:0005524	MF
Sotub01g006760.1.1	GO:0046872	MF
Sotub01g006770.1.1	GO:0003843	MF
Sotub01g006770.1.1	GO:0030170	MF
Sotub01g006780.1.1	GO:0003843	MF
Sotub01g006780.1.1	GO:0030170	MF
Sotub01g006790.1.1	GO:0004842	MF
Sotub01g006790.1.1	GO:0008270	MF
Sotub01g006800.1.1	GO:0004842	MF
Sotub01g006800.1.1	GO:0008270	MF
Sotub01g006870.1.1	GO:0045485	MF
Sotub01g006870.1.1	GO:0016720	MF
Sotub01g006870.1.1	GO:0016717	MF
Sotub01g006890.1.1	GO:0015112	MF
Sotub01g006890.1.1	GO:0015293	MF
Sotub01g006900.1.1	GO:0005507	MF
Sotub01g006900.1.1	GO:0004318	MF
Sotub01g006920.1.1	GO:0003682	MF
Sotub01g006920.1.1	GO:0003677	MF
Sotub01g006940.1.1	GO:0003682	MF
Sotub01g006940.1.1	GO:0003677	MF
Sotub01g006970.1.1	GO:0004674	MF
Sotub01g006970.1.1	GO:0003723	MF
Sotub01g006970.1.1	GO:0003964	MF
Sotub01g006970.1.1	GO:0016597	MF
Sotub01g006970.1.1	GO:0005524	MF
Sotub01g006980.1.1	GO:0003939	MF
Sotub01g006980.1.1	GO:0008270	MF
Sotub01g006990.1.1	GO:0005516	MF
Sotub01g006990.1.1	GO:0003676	MF
Sotub01g006990.1.1	GO:0005524	MF
Sotub01g006990.1.1	GO:0008270	MF
Sotub01g006990.1.1	GO:0004714	MF
Sotub01g006990.1.1	GO:0004709	MF
Sotub01g007010.1.1	GO:0005516	MF
Sotub01g007010.1.1	GO:0003676	MF
Sotub01g007010.1.1	GO:0005524	MF
Sotub01g007010.1.1	GO:0008270	MF
Sotub01g007010.1.1	GO:0004714	MF
Sotub01g007010.1.1	GO:0004709	MF
Sotub01g007020.1.1	GO:0005516	MF
Sotub01g007020.1.1	GO:0003676	MF
Sotub01g007020.1.1	GO:0005524	MF
Sotub01g007020.1.1	GO:0008270	MF
Sotub01g007020.1.1	GO:0004714	MF
Sotub01g007020.1.1	GO:0004709	MF
Sotub01g007030.1.1	GO:0003887	MF
Sotub01g007030.1.1	GO:0000166	MF
Sotub01g007030.1.1	GO:0005506	MF
Sotub01g007030.1.1	GO:0003677	MF
Sotub01g007030.1.1	GO:0016165	MF
Sotub01g007040.1.1	GO:0004842	MF
Sotub01g007040.1.1	GO:0000981	MF
Sotub01g007040.1.1	GO:0032440	MF
Sotub01g007040.1.1	GO:0005524	MF
Sotub01g007040.1.1	GO:0019829	MF
Sotub01g007040.1.1	GO:0008569	MF
Sotub01g007040.1.1	GO:0008270	MF
Sotub01g007040.1.1	GO:0004713	MF
Sotub01g007040.1.1	GO:0016705	MF
Sotub01g007050.1.1	GO:0003887	MF
Sotub01g007050.1.1	GO:0000166	MF
Sotub01g007050.1.1	GO:0005506	MF
Sotub01g007050.1.1	GO:0003677	MF
Sotub01g007050.1.1	GO:0016165	MF
Sotub01g007070.1.1	GO:0016706	MF
Sotub01g007080.1.1	GO:0016706	MF
Sotub01g007100.1.1	GO:0016706	MF
Sotub01g007110.1.1	GO:0016706	MF
Sotub01g007130.1.1	GO:0016706	MF
Sotub01g007150.1.1	GO:0016706	MF
Sotub01g007160.1.1	GO:0016757	MF
Sotub01g007160.1.1	GO:0004602	MF
Sotub01g007170.1.1	GO:0016491	MF
Sotub01g007180.1.1	GO:0004096	MF
Sotub01g007180.1.1	GO:0016740	MF
Sotub01g007180.1.1	GO:0020037	MF
Sotub01g007190.1.1	GO:0003700	MF
Sotub01g007190.1.1	GO:0003677	MF
Sotub01g007200.1.1	GO:0004252	MF
Sotub01g007210.1.1	GO:0004252	MF
Sotub01g007230.1.1	GO:0015020	MF
Sotub01g007240.1.1	GO:0008168	MF
Sotub01g007240.1.1	GO:0004597	MF
Sotub01g007240.1.1	GO:0046872	MF
Sotub01g007240.1.1	GO:0051864	MF
Sotub01g007240.1.1	GO:0003682	MF
Sotub01g007240.1.1	GO:0016702	MF
Sotub01g007250.1.1	GO:0004518	MF
Sotub01g007250.1.1	GO:0003677	MF
Sotub01g007270.1.1	GO:0008026	MF
Sotub01g007270.1.1	GO:0003725	MF
Sotub01g007270.1.1	GO:0008270	MF
Sotub01g007270.1.1	GO:0005524	MF
Sotub01g007280.1.1	GO:0000287	MF
Sotub01g007280.1.1	GO:0005524	MF
Sotub01g007280.1.1	GO:0050307	MF
Sotub01g007280.1.1	GO:0015412	MF
Sotub01g007290.1.1	GO:0004683	MF
Sotub01g007290.1.1	GO:0016887	MF
Sotub01g007290.1.1	GO:0008375	MF
Sotub01g007290.1.1	GO:0005509	MF
Sotub01g007290.1.1	GO:0005524	MF
Sotub01g007290.1.1	GO:0004698	MF
Sotub01g007300.1.1	GO:0004857	MF
Sotub01g007300.1.1	GO:0030599	MF
Sotub01g007310.1.1	GO:0000287	MF
Sotub01g007310.1.1	GO:0003677	MF
Sotub01g007310.1.1	GO:0050307	MF
Sotub01g007320.1.1	GO:0004857	MF
Sotub01g007320.1.1	GO:0030599	MF
Sotub01g007340.1.1	GO:0004527	MF
Sotub01g007340.1.1	GO:0003676	MF
Sotub01g007360.1.1	GO:0005506	MF
Sotub01g007360.1.1	GO:0004177	MF
Sotub01g007360.1.1	GO:0016491	MF
Sotub01g007360.1.1	GO:0008235	MF
Sotub01g007370.1.1	GO:0016874	MF
Sotub01g007370.1.1	GO:0008270	MF
Sotub01g007410.1.1	GO:0004683	MF
Sotub01g007410.1.1	GO:0016887	MF
Sotub01g007410.1.1	GO:0008375	MF
Sotub01g007410.1.1	GO:0005509	MF
Sotub01g007410.1.1	GO:0005524	MF
Sotub01g007410.1.1	GO:0004698	MF
Sotub01g007440.1.1	GO:0016301	MF
Sotub01g007450.1.1	GO:0018024	MF
Sotub01g007460.1.1	GO:0015297	MF
Sotub01g007460.1.1	GO:0015035	MF
Sotub01g007460.1.1	GO:0009055	MF
Sotub01g007460.1.1	GO:0015238	MF
Sotub01g007470.1.1	GO:0015035	MF
Sotub01g007470.1.1	GO:0009055	MF
Sotub01g007490.1.1	GO:0008270	MF
Sotub01g007500.1.1	GO:0005215	MF
Sotub01g007500.1.1	GO:0000981	MF
Sotub01g007500.1.1	GO:0010181	MF
Sotub01g007500.1.1	GO:0004066	MF
Sotub01g007500.1.1	GO:0008094	MF
Sotub01g007500.1.1	GO:0043874	MF
Sotub01g007500.1.1	GO:0000287	MF
Sotub01g007500.1.1	GO:0005507	MF
Sotub01g007500.1.1	GO:0004519	MF
Sotub01g007500.1.1	GO:0016491	MF
Sotub01g007500.1.1	GO:0008270	MF
Sotub01g007500.1.1	GO:0008276	MF
Sotub01g007500.1.1	GO:0004252	MF
Sotub01g007500.1.1	GO:0003924	MF
Sotub01g007500.1.1	GO:0005543	MF
Sotub01g007500.1.1	GO:0004386	MF
Sotub01g007500.1.1	GO:0003777	MF
Sotub01g007500.1.1	GO:0005525	MF
Sotub01g007500.1.1	GO:0005524	MF
Sotub01g007500.1.1	GO:0003677	MF
Sotub01g007500.1.1	GO:0004674	MF
Sotub01g007510.1.1	GO:0003700	MF
Sotub01g007510.1.1	GO:0003677	MF
Sotub01g007520.1.1	GO:0000166	MF
Sotub01g007520.1.1	GO:0003723	MF
Sotub01g007530.1.1	GO:0043495	MF
Sotub01g007540.1.1	GO:0000166	MF
Sotub01g007540.1.1	GO:0016788	MF
Sotub01g007540.1.1	GO:0003676	MF
Sotub01g007550.1.1	GO:0008026	MF
Sotub01g007550.1.1	GO:0003725	MF
Sotub01g007550.1.1	GO:0008270	MF
Sotub01g007550.1.1	GO:0005524	MF
Sotub01g007560.1.1	GO:0004314	MF
Sotub01g007580.1.1	GO:0008270	MF
Sotub01g007580.1.1	GO:0003677	MF
Sotub01g007590.1.1	GO:0008270	MF
Sotub01g007590.1.1	GO:0003677	MF
Sotub01g007600.1.1	GO:0004842	MF
Sotub01g007610.1.1	GO:0004842	MF
Sotub01g007620.1.1	GO:0004842	MF
Sotub01g007640.1.1	GO:0004842	MF
Sotub01g007670.1.1	GO:0004842	MF
Sotub01g007700.1.1	GO:0004842	MF
Sotub01g007720.1.1	GO:0043565	MF
Sotub01g007720.1.1	GO:0003700	MF
Sotub01g007780.1.1	GO:0003700	MF
Sotub01g007780.1.1	GO:0043565	MF
Sotub01g007780.1.1	GO:0046480	MF
Sotub01g007780.1.1	GO:0046481	MF
Sotub01g007790.1.1	GO:0016787	MF
Sotub01g007790.1.1	GO:0008270	MF
Sotub01g007790.1.1	GO:0003676	MF
Sotub01g007800.1.1	GO:0004674	MF
Sotub01g007800.1.1	GO:0005524	MF
Sotub01g007810.1.1	GO:0005524	MF
Sotub01g007810.1.1	GO:0004675	MF
Sotub01g007810.1.1	GO:0004709	MF
Sotub01g007810.1.1	GO:0004715	MF
Sotub01g007830.1.1	GO:0005198	MF
Sotub01g007850.1.1	GO:0008080	MF
Sotub01g007860.1.1	GO:0016757	MF
Sotub01g007860.1.1	GO:0004602	MF
Sotub01g007920.1.1	GO:0003676	MF
Sotub01g007950.1.1	GO:0016829	MF
Sotub01g007970.1.1	GO:0005525	MF
Sotub01g007980.1.1	GO:0004601	MF
Sotub01g007980.1.1	GO:0051920	MF
Sotub01g008000.1.1	GO:0003700	MF
Sotub01g008000.1.1	GO:0003677	MF
Sotub01g008010.1.1	GO:0003700	MF
Sotub01g008010.1.1	GO:0003677	MF
Sotub01g008070.1.1	GO:0003676	MF
Sotub01g008080.1.1	GO:0005215	MF
Sotub01g008080.1.1	GO:0000981	MF
Sotub01g008080.1.1	GO:0010181	MF
Sotub01g008080.1.1	GO:0004066	MF
Sotub01g008080.1.1	GO:0008094	MF
Sotub01g008080.1.1	GO:0043874	MF
Sotub01g008080.1.1	GO:0000287	MF
Sotub01g008080.1.1	GO:0005507	MF
Sotub01g008080.1.1	GO:0004519	MF
Sotub01g008080.1.1	GO:0016491	MF
Sotub01g008080.1.1	GO:0008270	MF
Sotub01g008080.1.1	GO:0008276	MF
Sotub01g008080.1.1	GO:0004252	MF
Sotub01g008080.1.1	GO:0003924	MF
Sotub01g008080.1.1	GO:0005543	MF
Sotub01g008080.1.1	GO:0004386	MF
Sotub01g008080.1.1	GO:0003777	MF
Sotub01g008080.1.1	GO:0005525	MF
Sotub01g008080.1.1	GO:0005524	MF
Sotub01g008080.1.1	GO:0003677	MF
Sotub01g008080.1.1	GO:0004674	MF
Sotub01g008090.1.1	GO:0016881	MF
Sotub01g008100.1.1	GO:0004674	MF
Sotub01g008100.1.1	GO:0003723	MF
Sotub01g008100.1.1	GO:0003964	MF
Sotub01g008100.1.1	GO:0005524	MF
Sotub01g008110.1.1	GO:0016301	MF
Sotub01g008110.1.1	GO:0003924	MF
Sotub01g008110.1.1	GO:0043621	MF
Sotub01g008110.1.1	GO:0005525	MF
Sotub01g008120.1.1	GO:0008270	MF
Sotub01g008120.1.1	GO:0003676	MF
Sotub01g008130.1.1	GO:0008270	MF
Sotub01g008130.1.1	GO:0003676	MF
Sotub01g008140.1.1	GO:0003677	MF
Sotub01g008150.1.1	GO:0046790	MF
Sotub01g008160.1.1	GO:0022857	MF
Sotub01g008180.1.1	GO:0048037	MF
Sotub01g008180.1.1	GO:0005507	MF
Sotub01g008180.1.1	GO:0003878	MF
Sotub01g008180.1.1	GO:0004775	MF
Sotub01g008180.1.1	GO:0005524	MF
Sotub01g008190.1.1	GO:0008908	MF
Sotub01g008190.1.1	GO:0008936	MF
Sotub01g008200.1.1	GO:0047180	MF
Sotub01g008220.1.1	GO:0008453	MF
Sotub01g008220.1.1	GO:0004021	MF
Sotub01g008220.1.1	GO:0030170	MF
Sotub01g008220.1.1	GO:0047958	MF
Sotub01g008230.1.1	GO:0043531	MF
Sotub01g008240.1.1	GO:0043531	MF
Sotub01g008250.1.1	GO:0004601	MF
Sotub01g008250.1.1	GO:0016787	MF
Sotub01g008250.1.1	GO:0020037	MF
Sotub01g008260.1.1	GO:0004674	MF
Sotub01g008260.1.1	GO:0004714	MF
Sotub01g008260.1.1	GO:0005524	MF
Sotub01g008270.1.1	GO:0004674	MF
Sotub01g008270.1.1	GO:0004714	MF
Sotub01g008270.1.1	GO:0005524	MF
Sotub01g008280.1.1	GO:0004674	MF
Sotub01g008280.1.1	GO:0004714	MF
Sotub01g008280.1.1	GO:0005524	MF
Sotub01g008290.1.1	GO:0004674	MF
Sotub01g008290.1.1	GO:0004714	MF
Sotub01g008290.1.1	GO:0005524	MF
Sotub01g008300.1.1	GO:0004674	MF
Sotub01g008300.1.1	GO:0004714	MF
Sotub01g008300.1.1	GO:0005524	MF
Sotub01g008310.1.1	GO:0004674	MF
Sotub01g008310.1.1	GO:0005524	MF
Sotub01g008330.1.1	GO:0004674	MF
Sotub01g008330.1.1	GO:0004714	MF
Sotub01g008330.1.1	GO:0005524	MF
Sotub01g008340.1.1	GO:0004674	MF
Sotub01g008340.1.1	GO:0004714	MF
Sotub01g008340.1.1	GO:0005524	MF
Sotub01g008350.1.1	GO:0004674	MF
Sotub01g008350.1.1	GO:0004714	MF
Sotub01g008350.1.1	GO:0005524	MF
Sotub01g008360.1.1	GO:0005525	MF
Sotub01g008380.1.1	GO:0017111	MF
Sotub01g008380.1.1	GO:0043531	MF
Sotub01g008380.1.1	GO:0005524	MF
Sotub01g008390.1.1	GO:0010174	MF
Sotub01g008410.1.1	GO:0016874	MF
Sotub01g008430.1.1	GO:0004523	MF
Sotub01g008430.1.1	GO:0003676	MF
Sotub01g008450.1.1	GO:0003735	MF
Sotub01g008450.1.1	GO:0046872	MF
Sotub01g008460.1.1	GO:0003735	MF
Sotub01g008460.1.1	GO:0046872	MF
Sotub01g008470.1.1	GO:0016740	MF
Sotub01g008480.1.1	GO:0008168	MF
Sotub01g008480.1.1	GO:0009055	MF
Sotub01g008480.1.1	GO:0008398	MF
Sotub01g008480.1.1	GO:0020037	MF
Sotub01g008490.1.1	GO:0003712	MF
Sotub01g008490.1.1	GO:0008270	MF
Sotub01g008490.1.1	GO:0004402	MF
Sotub01g008500.1.1	GO:0015035	MF
Sotub01g008500.1.1	GO:0009055	MF
Sotub01g008510.1.1	GO:0003735	MF
Sotub01g008510.1.1	GO:0001653	MF
Sotub01g008510.1.1	GO:0005524	MF
Sotub01g008510.1.1	GO:0032440	MF
Sotub01g008510.1.1	GO:0004674	MF
Sotub01g008510.1.1	GO:0004721	MF
Sotub01g008510.1.1	GO:0004190	MF
Sotub01g008510.1.1	GO:0004888	MF
Sotub01g008530.1.1	GO:0008270	MF
Sotub01g008530.1.1	GO:0003677	MF
Sotub01g008550.1.1	GO:0008506	MF
Sotub01g008550.1.1	GO:0032440	MF
Sotub01g008550.1.1	GO:0005354	MF
Sotub01g008550.1.1	GO:0005358	MF
Sotub01g008590.1.1	GO:0004672	MF
Sotub01g008590.1.1	GO:0005524	MF
Sotub01g008610.1.1	GO:0003700	MF
Sotub01g008610.1.1	GO:0003677	MF
Sotub01g008620.1.1	GO:0008506	MF
Sotub01g008620.1.1	GO:0032440	MF
Sotub01g008620.1.1	GO:0005354	MF
Sotub01g008620.1.1	GO:0005358	MF
Sotub01g008630.1.1	GO:0015035	MF
Sotub01g008630.1.1	GO:0009055	MF
Sotub01g008630.1.1	GO:0008047	MF
Sotub01g008640.1.1	GO:0020037	MF
Sotub01g008660.1.1	GO:0019211	MF
Sotub01g008670.1.1	GO:0004158	MF
Sotub01g008680.1.1	GO:0016747	MF
Sotub01g008690.1.1	GO:0000049	MF
Sotub01g008690.1.1	GO:0000287	MF
Sotub01g008690.1.1	GO:0004826	MF
Sotub01g008690.1.1	GO:0005524	MF
Sotub01g008700.1.1	GO:0008970	MF
Sotub01g008700.1.1	GO:0046872	MF
Sotub01g008710.1.1	GO:0003677	MF
Sotub01g008710.1.1	GO:0005524	MF
Sotub01g008710.1.1	GO:0046872	MF
Sotub01g008710.1.1	GO:0004736	MF
Sotub01g008710.1.1	GO:0004075	MF
Sotub01g008710.1.1	GO:0003989	MF
Sotub01g008720.1.1	GO:0003735	MF
Sotub01g008740.1.1	GO:0000166	MF
Sotub01g008740.1.1	GO:0003676	MF
Sotub01g008750.1.1	GO:0008168	MF
Sotub01g008840.1.1	GO:0004842	MF
Sotub01g008840.1.1	GO:0000981	MF
Sotub01g008840.1.1	GO:0032440	MF
Sotub01g008840.1.1	GO:0005524	MF
Sotub01g008840.1.1	GO:0019829	MF
Sotub01g008840.1.1	GO:0008569	MF
Sotub01g008840.1.1	GO:0008270	MF
Sotub01g008840.1.1	GO:0004713	MF
Sotub01g008840.1.1	GO:0016705	MF
Sotub01g008880.1.1	GO:0015297	MF
Sotub01g008880.1.1	GO:0015137	MF
Sotub01g008880.1.1	GO:0015238	MF
Sotub01g008910.1.1	GO:0004683	MF
Sotub01g008910.1.1	GO:0016887	MF
Sotub01g008910.1.1	GO:0008375	MF
Sotub01g008910.1.1	GO:0005509	MF
Sotub01g008910.1.1	GO:0005524	MF
Sotub01g008910.1.1	GO:0004698	MF
Sotub01g008920.1.1	GO:0051537	MF
Sotub01g008920.1.1	GO:0009055	MF
Sotub01g008920.1.1	GO:0046872	MF
Sotub01g008930.1.1	GO:0008565	MF
Sotub01g008960.1.1	GO:0003700	MF
Sotub01g008960.1.1	GO:0003677	MF
Sotub01g008990.1.1	GO:0004687	MF
Sotub01g008990.1.1	GO:0030247	MF
Sotub01g008990.1.1	GO:0004714	MF
Sotub01g008990.1.1	GO:0005524	MF
Sotub01g009010.1.1	GO:0004674	MF
Sotub01g009010.1.1	GO:0030247	MF
Sotub01g009010.1.1	GO:0004715	MF
Sotub01g009010.1.1	GO:0005524	MF
Sotub01g009020.1.1	GO:0004687	MF
Sotub01g009020.1.1	GO:0030247	MF
Sotub01g009020.1.1	GO:0004714	MF
Sotub01g009020.1.1	GO:0005524	MF
Sotub01g009030.1.1	GO:0004687	MF
Sotub01g009030.1.1	GO:0030247	MF
Sotub01g009030.1.1	GO:0004714	MF
Sotub01g009030.1.1	GO:0005524	MF
Sotub01g009040.1.1	GO:0004687	MF
Sotub01g009040.1.1	GO:0030247	MF
Sotub01g009040.1.1	GO:0004714	MF
Sotub01g009040.1.1	GO:0005524	MF
Sotub01g009060.1.1	GO:0003677	MF
Sotub01g009090.1.1	GO:0004687	MF
Sotub01g009090.1.1	GO:0030247	MF
Sotub01g009090.1.1	GO:0004714	MF
Sotub01g009090.1.1	GO:0005524	MF
Sotub01g009110.1.1	GO:0004674	MF
Sotub01g009110.1.1	GO:0030247	MF
Sotub01g009110.1.1	GO:0004715	MF
Sotub01g009110.1.1	GO:0005524	MF
Sotub01g009120.1.1	GO:0017111	MF
Sotub01g009120.1.1	GO:0030170	MF
Sotub01g009120.1.1	GO:0005524	MF
Sotub01g009120.1.1	GO:0003677	MF
Sotub01g009140.1.1	GO:0004687	MF
Sotub01g009140.1.1	GO:0030247	MF
Sotub01g009140.1.1	GO:0004714	MF
Sotub01g009140.1.1	GO:0005524	MF
Sotub01g009150.1.1	GO:0003924	MF
Sotub01g009150.1.1	GO:0005525	MF
Sotub01g009150.1.1	GO:0005524	MF
Sotub01g009170.1.1	GO:0004022	MF
Sotub01g009170.1.1	GO:0050662	MF
Sotub01g009170.1.1	GO:0004601	MF
Sotub01g009190.1.1	GO:0004022	MF
Sotub01g009190.1.1	GO:0050662	MF
Sotub01g009190.1.1	GO:0004601	MF
Sotub01g009200.1.1	GO:0004022	MF
Sotub01g009200.1.1	GO:0050662	MF
Sotub01g009200.1.1	GO:0004601	MF
Sotub01g009220.1.1	GO:0003951	MF
Sotub01g009220.1.1	GO:0042736	MF
Sotub01g009220.1.1	GO:0005524	MF
Sotub01g009230.1.1	GO:0004687	MF
Sotub01g009230.1.1	GO:0030247	MF
Sotub01g009230.1.1	GO:0004714	MF
Sotub01g009230.1.1	GO:0005524	MF
Sotub01g009240.1.1	GO:0005524	MF
Sotub01g009240.1.1	GO:0016772	MF
Sotub01g009250.1.1	GO:0008270	MF
Sotub01g009250.1.1	GO:0003676	MF
Sotub01g009260.1.1	GO:0032440	MF
Sotub01g009260.1.1	GO:0005385	MF
Sotub01g009260.1.1	GO:0015088	MF
Sotub01g009260.1.1	GO:0005381	MF
Sotub01g009270.1.1	GO:0000166	MF
Sotub01g009270.1.1	GO:0003723	MF
Sotub01g009270.1.1	GO:0008270	MF
Sotub01g009270.1.1	GO:0003677	MF
Sotub01g009290.1.1	GO:0004338	MF
Sotub01g009300.1.1	GO:0004338	MF
Sotub01g009310.1.1	GO:0004338	MF
Sotub01g009330.1.1	GO:0004553	MF
Sotub01g009380.1.1	GO:0005524	MF
Sotub01g009380.1.1	GO:0016887	MF
Sotub01g009380.1.1	GO:0005458	MF
Sotub01g009390.1.1	GO:0003723	MF
Sotub01g009390.1.1	GO:0003964	MF
Sotub01g009400.1.1	GO:0016985	MF
Sotub01g009410.1.1	GO:0016985	MF
Sotub01g009420.1.1	GO:0052637	MF
Sotub01g009430.1.1	GO:0043565	MF
Sotub01g009430.1.1	GO:0003700	MF
Sotub01g009440.1.1	GO:0004683	MF
Sotub01g009440.1.1	GO:0016887	MF
Sotub01g009440.1.1	GO:0008375	MF
Sotub01g009440.1.1	GO:0005509	MF
Sotub01g009440.1.1	GO:0005524	MF
Sotub01g009440.1.1	GO:0004698	MF
Sotub01g009460.1.1	GO:0005100	MF
Sotub01g009460.1.1	GO:0005543	MF
Sotub01g009470.1.1	GO:0003723	MF
Sotub01g009470.1.1	GO:0004623	MF
Sotub01g009480.1.1	GO:0052642	MF
Sotub01g009480.1.1	GO:0034480	MF
Sotub01g009490.1.1	GO:0004842	MF
Sotub01g009490.1.1	GO:0003700	MF
Sotub01g009490.1.1	GO:0045735	MF
Sotub01g009490.1.1	GO:0016788	MF
Sotub01g009490.1.1	GO:0030275	MF
Sotub01g009490.1.1	GO:0004872	MF
Sotub01g009490.1.1	GO:0017111	MF
Sotub01g009490.1.1	GO:0030145	MF
Sotub01g009490.1.1	GO:0005509	MF
Sotub01g009490.1.1	GO:0022857	MF
Sotub01g009490.1.1	GO:0003677	MF
Sotub01g009490.1.1	GO:0005524	MF
Sotub01g009490.1.1	GO:0043531	MF
Sotub01g009490.1.1	GO:0016765	MF
Sotub01g009490.1.1	GO:0008270	MF
Sotub01g009500.1.1	GO:0004842	MF
Sotub01g009500.1.1	GO:0003700	MF
Sotub01g009500.1.1	GO:0045735	MF
Sotub01g009500.1.1	GO:0016788	MF
Sotub01g009500.1.1	GO:0030275	MF
Sotub01g009500.1.1	GO:0004872	MF
Sotub01g009500.1.1	GO:0017111	MF
Sotub01g009500.1.1	GO:0030145	MF
Sotub01g009500.1.1	GO:0005509	MF
Sotub01g009500.1.1	GO:0022857	MF
Sotub01g009500.1.1	GO:0003677	MF
Sotub01g009500.1.1	GO:0005524	MF
Sotub01g009500.1.1	GO:0043531	MF
Sotub01g009500.1.1	GO:0016765	MF
Sotub01g009500.1.1	GO:0008270	MF
Sotub01g009510.1.1	GO:0008270	MF
Sotub01g009530.1.1	GO:0004190	MF
Sotub01g009540.1.1	GO:0005507	MF
Sotub01g009540.1.1	GO:0008447	MF
Sotub01g009550.1.1	GO:0003682	MF
Sotub01g009550.1.1	GO:0003677	MF
Sotub01g009560.1.1	GO:0004683	MF
Sotub01g009560.1.1	GO:0005267	MF
Sotub01g009560.1.1	GO:0005524	MF
Sotub01g009570.1.1	GO:0004674	MF
Sotub01g009570.1.1	GO:0005524	MF
Sotub01g009580.1.1	GO:0004674	MF
Sotub01g009580.1.1	GO:0005524	MF
Sotub01g009590.1.1	GO:0003700	MF
Sotub01g009590.1.1	GO:0003677	MF
Sotub01g009640.1.1	GO:0003700	MF
Sotub01g009640.1.1	GO:0003677	MF
Sotub01g009650.1.1	GO:0008270	MF
Sotub01g009650.1.1	GO:0003676	MF
Sotub01g009660.1.1	GO:0003700	MF
Sotub01g009660.1.1	GO:0003677	MF
Sotub01g009670.1.1	GO:0003700	MF
Sotub01g009690.1.1	GO:0003700	MF
Sotub01g009690.1.1	GO:0003677	MF
Sotub01g009710.1.1	GO:0003700	MF
Sotub01g009710.1.1	GO:0003677	MF
Sotub01g009730.1.1	GO:0050619	MF
Sotub01g009730.1.1	GO:0050897	MF
Sotub01g009750.1.1	GO:0005509	MF
Sotub01g009760.1.1	GO:0003743	MF
Sotub01g009760.1.1	GO:0003871	MF
Sotub01g009760.1.1	GO:0035197	MF
Sotub01g009760.1.1	GO:0008270	MF
Sotub01g009770.1.1	GO:0000166	MF
Sotub01g009770.1.1	GO:0017091	MF
Sotub01g009780.1.1	GO:0043565	MF
Sotub01g009780.1.1	GO:0003700	MF
Sotub01g009810.1.1	GO:0016874	MF
Sotub01g009810.1.1	GO:0008270	MF
Sotub01g009820.1.1	GO:0050515	MF
Sotub01g009820.1.1	GO:0005524	MF
Sotub01g009830.1.1	GO:0004869	MF
Sotub01g009830.1.1	GO:0008233	MF
Sotub01g009870.1.1	GO:0005524	MF
Sotub01g009870.1.1	GO:0016740	MF
Sotub01g009870.1.1	GO:0030151	MF
Sotub01g009890.1.1	GO:0003682	MF
Sotub01g009890.1.1	GO:0003677	MF
Sotub01g009920.1.1	GO:0003700	MF
Sotub01g009920.1.1	GO:0003677	MF
Sotub01g009920.1.1	GO:0008270	MF
Sotub01g009930.1.1	GO:0003677	MF
Sotub01g009940.1.1	GO:0003682	MF
Sotub01g009940.1.1	GO:0003677	MF
Sotub01g009950.1.1	GO:0003682	MF
Sotub01g009950.1.1	GO:0003677	MF
Sotub01g009990.1.1	GO:0032041	MF
Sotub01g009990.1.1	GO:0043014	MF
Sotub01g009990.1.1	GO:0048487	MF
Sotub01g009990.1.1	GO:0046970	MF
Sotub01g009990.1.1	GO:0097372	MF
Sotub01g009990.1.1	GO:0042903	MF
Sotub01g009990.1.1	GO:0051721	MF
Sotub01g009990.1.1	GO:0046969	MF
Sotub01g010000.1.1	GO:0016787	MF
Sotub01g010030.1.1	GO:0042302	MF
Sotub01g010040.1.1	GO:0003700	MF
Sotub01g010040.1.1	GO:0003677	MF
Sotub01g010050.1.1	GO:0005507	MF
Sotub01g010050.1.1	GO:0008705	MF
Sotub01g010050.1.1	GO:0008270	MF
Sotub01g010050.1.1	GO:0003871	MF
Sotub01g010060.1.1	GO:0003725	MF
Sotub01g010090.1.1	GO:0008762	MF
Sotub01g010090.1.1	GO:0005506	MF
Sotub01g010090.1.1	GO:0051537	MF
Sotub01g010090.1.1	GO:0050660	MF
Sotub01g010090.1.1	GO:0050302	MF
Sotub01g010090.1.1	GO:0009055	MF
Sotub01g010090.1.1	GO:0071949	MF
Sotub01g010090.1.1	GO:0043546	MF
Sotub01g010090.1.1	GO:0018479	MF
Sotub01g010090.1.1	GO:0010293	MF
Sotub01g010100.1.1	GO:0030145	MF
Sotub01g010100.1.1	GO:0005506	MF
Sotub01g010100.1.1	GO:0004722	MF
Sotub01g010110.1.1	GO:0030145	MF
Sotub01g010110.1.1	GO:0005506	MF
Sotub01g010110.1.1	GO:0004722	MF
Sotub01g010160.1.1	GO:0009044	MF
Sotub01g010160.1.1	GO:0008270	MF
Sotub01g010160.1.1	GO:0003676	MF
Sotub01g010160.1.1	GO:0008422	MF
Sotub01g010170.1.1	GO:0030145	MF
Sotub01g010170.1.1	GO:0005506	MF
Sotub01g010170.1.1	GO:0004721	MF
Sotub01g010180.1.1	GO:0005524	MF
Sotub01g010200.1.1	GO:0004674	MF
Sotub01g010200.1.1	GO:0005524	MF
Sotub01g010220.1.1	GO:0047598	MF
Sotub01g010220.1.1	GO:0009918	MF
Sotub01g010230.1.1	GO:0030170	MF
Sotub01g010230.1.1	GO:0016831	MF
Sotub01g010240.1.1	GO:0030170	MF
Sotub01g010240.1.1	GO:0016831	MF
Sotub01g010250.1.1	GO:0004842	MF
Sotub01g010260.1.1	GO:0004842	MF
Sotub01g010270.1.1	GO:0003676	MF
Sotub01g010290.1.1	GO:0003676	MF
Sotub01g010310.1.1	GO:0003676	MF
Sotub01g010320.1.1	GO:0003676	MF
Sotub01g010340.1.1	GO:0009055	MF
Sotub01g010340.1.1	GO:0016705	MF
Sotub01g010340.1.1	GO:0046409	MF
Sotub01g010340.1.1	GO:0020037	MF
Sotub01g010350.1.1	GO:0009055	MF
Sotub01g010350.1.1	GO:0016705	MF
Sotub01g010350.1.1	GO:0046409	MF
Sotub01g010350.1.1	GO:0020037	MF
Sotub01g010370.1.1	GO:0008233	MF
Sotub01g010380.1.1	GO:0016787	MF
Sotub01g010380.1.1	GO:0005096	MF
Sotub01g010390.1.1	GO:0004601	MF
Sotub01g010390.1.1	GO:0020037	MF
Sotub01g010400.1.1	GO:0004601	MF
Sotub01g010400.1.1	GO:0020037	MF
Sotub01g010420.1.1	GO:0004601	MF
Sotub01g010420.1.1	GO:0020037	MF
Sotub01g010460.1.1	GO:0003677	MF
Sotub01g010460.1.1	GO:0005524	MF
Sotub01g010460.1.1	GO:0008198	MF
Sotub01g010460.1.1	GO:0032440	MF
Sotub01g010460.1.1	GO:0004672	MF
Sotub01g010460.1.1	GO:0004650	MF
Sotub01g010460.1.1	GO:0008270	MF
Sotub01g010480.1.1	GO:0004601	MF
Sotub01g010480.1.1	GO:0020037	MF
Sotub01g010490.1.1	GO:0003677	MF
Sotub01g010490.1.1	GO:0005524	MF
Sotub01g010490.1.1	GO:0008198	MF
Sotub01g010490.1.1	GO:0032440	MF
Sotub01g010490.1.1	GO:0004672	MF
Sotub01g010490.1.1	GO:0004650	MF
Sotub01g010490.1.1	GO:0008270	MF
Sotub01g010510.1.1	GO:0003677	MF
Sotub01g010510.1.1	GO:0005524	MF
Sotub01g010510.1.1	GO:0008198	MF
Sotub01g010510.1.1	GO:0032440	MF
Sotub01g010510.1.1	GO:0004672	MF
Sotub01g010510.1.1	GO:0004650	MF
Sotub01g010510.1.1	GO:0008270	MF
Sotub01g010520.1.1	GO:0022891	MF
Sotub01g010540.1.1	GO:0003677	MF
Sotub01g010540.1.1	GO:0005524	MF
Sotub01g010540.1.1	GO:0008198	MF
Sotub01g010540.1.1	GO:0032440	MF
Sotub01g010540.1.1	GO:0004672	MF
Sotub01g010540.1.1	GO:0004650	MF
Sotub01g010540.1.1	GO:0008270	MF
Sotub01g010570.1.1	GO:0003677	MF
Sotub01g010570.1.1	GO:0005524	MF
Sotub01g010570.1.1	GO:0008198	MF
Sotub01g010570.1.1	GO:0032440	MF
Sotub01g010570.1.1	GO:0004672	MF
Sotub01g010570.1.1	GO:0004650	MF
Sotub01g010570.1.1	GO:0008270	MF
Sotub01g010600.1.1	GO:0003677	MF
Sotub01g010600.1.1	GO:0005524	MF
Sotub01g010600.1.1	GO:0008198	MF
Sotub01g010600.1.1	GO:0032440	MF
Sotub01g010600.1.1	GO:0004672	MF
Sotub01g010600.1.1	GO:0004650	MF
Sotub01g010600.1.1	GO:0008270	MF
Sotub01g010610.1.1	GO:0003677	MF
Sotub01g010610.1.1	GO:0005524	MF
Sotub01g010610.1.1	GO:0008198	MF
Sotub01g010610.1.1	GO:0032440	MF
Sotub01g010610.1.1	GO:0004672	MF
Sotub01g010610.1.1	GO:0004650	MF
Sotub01g010610.1.1	GO:0008270	MF
Sotub01g010620.1.1	GO:0016758	MF
Sotub01g010630.1.1	GO:0004523	MF
Sotub01g010630.1.1	GO:0003723	MF
Sotub01g010630.1.1	GO:0003964	MF
Sotub01g010630.1.1	GO:0008270	MF
Sotub01g010640.1.1	GO:0003723	MF
Sotub01g010640.1.1	GO:0004553	MF
Sotub01g010640.1.1	GO:0004601	MF
Sotub01g010640.1.1	GO:0004523	MF
Sotub01g010640.1.1	GO:0003964	MF
Sotub01g010640.1.1	GO:0008270	MF
Sotub01g010640.1.1	GO:0020037	MF
Sotub01g010670.1.1	GO:0008270	MF
Sotub01g010680.1.1	GO:0016758	MF
Sotub01g010690.1.1	GO:0016758	MF
Sotub01g010720.1.1	GO:0015171	MF
Sotub01g010750.1.1	GO:0003700	MF
Sotub01g010750.1.1	GO:0000156	MF
Sotub01g010750.1.1	GO:0003677	MF
Sotub01g010750.1.1	GO:0016301	MF
Sotub01g010750.1.1	GO:0003682	MF
Sotub01g010760.1.1	GO:0004553	MF
Sotub01g010760.1.1	GO:0030247	MF
Sotub01g010810.1.1	GO:0043531	MF
Sotub01g010820.1.1	GO:0003676	MF
Sotub01g010830.1.1	GO:0016491	MF
Sotub01g010850.1.1	GO:0043565	MF
Sotub01g010850.1.1	GO:0003700	MF
Sotub01g010850.1.1	GO:0008270	MF
Sotub01g010870.1.1	GO:0003676	MF
Sotub01g010900.1.1	GO:0004356	MF
Sotub01g010920.1.1	GO:0003824	MF
Sotub01g010950.1.1	GO:0004674	MF
Sotub01g010950.1.1	GO:0005509	MF
Sotub01g010950.1.1	GO:0005524	MF
Sotub01g010980.1.1	GO:0003677	MF
Sotub01g010990.1.1	GO:0003677	MF
Sotub01g011000.1.1	GO:0003676	MF
Sotub01g011030.1.1	GO:0016706	MF
Sotub01g011060.1.1	GO:0003723	MF
Sotub01g011060.1.1	GO:0004553	MF
Sotub01g011060.1.1	GO:0004601	MF
Sotub01g011060.1.1	GO:0004523	MF
Sotub01g011060.1.1	GO:0003964	MF
Sotub01g011060.1.1	GO:0008270	MF
Sotub01g011060.1.1	GO:0020037	MF
Sotub01g011080.1.1	GO:0030599	MF
Sotub01g011080.1.1	GO:0005507	MF
Sotub01g011080.1.1	GO:0008447	MF
Sotub01g011140.1.1	GO:0003735	MF
Sotub01g011150.1.1	GO:0005249	MF
Sotub01g011160.1.1	GO:0003964	MF
Sotub01g011160.1.1	GO:0008270	MF
Sotub01g011160.1.1	GO:0003676	MF
Sotub01g011180.1.1	GO:0003723	MF
Sotub01g011180.1.1	GO:0003964	MF
Sotub01g011180.1.1	GO:0016820	MF
Sotub01g011180.1.1	GO:0005524	MF
Sotub01g011180.1.1	GO:0016887	MF
Sotub01g011190.1.1	GO:0003824	MF
Sotub01g011230.1.1	GO:0003684	MF
Sotub01g011230.1.1	GO:0003887	MF
Sotub01g011230.1.1	GO:0046872	MF
Sotub01g011250.1.1	GO:0003700	MF
Sotub01g011250.1.1	GO:0008266	MF
Sotub01g011250.1.1	GO:0046961	MF
Sotub01g011250.1.1	GO:0005507	MF
Sotub01g011250.1.1	GO:0005524	MF
Sotub01g011250.1.1	GO:0046933	MF
Sotub01g011250.1.1	GO:0008270	MF
Sotub01g011250.1.1	GO:0050897	MF
Sotub01g011280.1.1	GO:0032440	MF
Sotub01g011280.1.1	GO:0004144	MF
Sotub01g011280.1.1	GO:0004784	MF
Sotub01g011280.1.1	GO:0003777	MF
Sotub01g011280.1.1	GO:0003677	MF
Sotub01g011280.1.1	GO:0008353	MF
Sotub01g011280.1.1	GO:0005524	MF
Sotub01g011280.1.1	GO:0016765	MF
Sotub01g011280.1.1	GO:0008270	MF
Sotub01g011280.1.1	GO:0004712	MF
Sotub01g011280.1.1	GO:0004714	MF
Sotub01g011340.1.1	GO:0003676	MF
Sotub01g011350.1.1	GO:0043531	MF
Sotub01g011370.1.1	GO:0043169	MF
Sotub01g011370.1.1	GO:0008137	MF
Sotub01g011370.1.1	GO:0003844	MF
Sotub01g011370.1.1	GO:0004553	MF
Sotub01g011390.1.1	GO:0043531	MF
Sotub01g011400.1.1	GO:0043531	MF
Sotub01g011420.1.1	GO:0000287	MF
Sotub01g011420.1.1	GO:0004012	MF
Sotub01g011420.1.1	GO:0005524	MF
Sotub01g011470.1.1	GO:0005524	MF
Sotub01g011490.1.1	GO:0008168	MF
Sotub01g011490.1.1	GO:0008270	MF
Sotub01g011500.1.1	GO:0003723	MF
Sotub01g011500.1.1	GO:0003964	MF
Sotub01g011500.1.1	GO:0016820	MF
Sotub01g011500.1.1	GO:0005524	MF
Sotub01g011500.1.1	GO:0016887	MF
Sotub01g011550.1.1	GO:0008408	MF
Sotub01g011550.1.1	GO:0003676	MF
Sotub01g011620.1.1	GO:0003910	MF
Sotub01g011620.1.1	GO:0005524	MF
Sotub01g011620.1.1	GO:0003677	MF
Sotub01g011640.1.1	GO:0003910	MF
Sotub01g011640.1.1	GO:0005524	MF
Sotub01g011640.1.1	GO:0003677	MF
Sotub01g011680.1.1	GO:0016757	MF
Sotub01g011690.1.1	GO:0003910	MF
Sotub01g011690.1.1	GO:0003677	MF
Sotub01g011710.1.1	GO:0003677	MF
Sotub01g011720.1.1	GO:0016706	MF
Sotub01g011720.1.1	GO:0016702	MF
Sotub01g011720.1.1	GO:0046872	MF
Sotub01g011740.1.1	GO:0016706	MF
Sotub01g011770.1.1	GO:0003676	MF
Sotub01g011800.1.1	GO:0008270	MF
Sotub01g011800.1.1	GO:0003676	MF
Sotub01g011810.1.1	GO:0016301	MF
Sotub01g011810.1.1	GO:0008144	MF
Sotub01g011810.1.1	GO:0016773	MF
Sotub01g011810.1.1	GO:0005524	MF
Sotub01g011840.1.1	GO:0009055	MF
Sotub01g011840.1.1	GO:0003676	MF
Sotub01g011840.1.1	GO:0005524	MF
Sotub01g011840.1.1	GO:0004674	MF
Sotub01g011840.1.1	GO:0008270	MF
Sotub01g011840.1.1	GO:0016705	MF
Sotub01g011840.1.1	GO:0016887	MF
Sotub01g011840.1.1	GO:0020037	MF
Sotub01g011850.1.1	GO:0008270	MF
Sotub01g011860.1.1	GO:0000287	MF
Sotub01g011860.1.1	GO:0030955	MF
Sotub01g011860.1.1	GO:0005524	MF
Sotub01g011860.1.1	GO:0004743	MF
Sotub01g011970.1.1	GO:0003723	MF
Sotub01g011970.1.1	GO:0004553	MF
Sotub01g011970.1.1	GO:0004601	MF
Sotub01g011970.1.1	GO:0004523	MF
Sotub01g011970.1.1	GO:0003964	MF
Sotub01g011970.1.1	GO:0008270	MF
Sotub01g011970.1.1	GO:0020037	MF
Sotub01g011980.1.1	GO:0016787	MF
Sotub01g012030.1.1	GO:0003676	MF
Sotub01g012050.1.1	GO:0004674	MF
Sotub01g012050.1.1	GO:0004721	MF
Sotub01g012050.1.1	GO:0005524	MF
Sotub01g012050.1.1	GO:0046872	MF
Sotub01g012090.1.1	GO:0070300	MF
Sotub01g012090.1.1	GO:0042803	MF
Sotub01g012100.1.1	GO:0070300	MF
Sotub01g012100.1.1	GO:0042803	MF
Sotub01g012110.1.1	GO:0003682	MF
Sotub01g012110.1.1	GO:0003677	MF
Sotub01g012120.1.1	GO:0003700	MF
Sotub01g012120.1.1	GO:0003677	MF
Sotub01g012150.1.1	GO:0003735	MF
Sotub01g012150.1.1	GO:0019843	MF
Sotub01g012160.1.1	GO:0004857	MF
Sotub01g012160.1.1	GO:0030599	MF
Sotub01g012160.1.1	GO:0045330	MF
Sotub01g012170.1.1	GO:0004740	MF
Sotub01g012170.1.1	GO:0009927	MF
Sotub01g012170.1.1	GO:0004674	MF
Sotub01g012170.1.1	GO:0005524	MF
Sotub01g012210.1.1	GO:0016874	MF
Sotub01g012230.1.1	GO:0043531	MF
Sotub01g012240.1.1	GO:0003677	MF
Sotub01g012260.1.1	GO:0019843	MF
Sotub01g012270.1.1	GO:0016787	MF
Sotub01g012290.1.1	GO:0003723	MF
Sotub01g012290.1.1	GO:0003964	MF
Sotub01g012290.1.1	GO:0016820	MF
Sotub01g012290.1.1	GO:0005524	MF
Sotub01g012290.1.1	GO:0016887	MF
Sotub01g012330.1.1	GO:0003677	MF
Sotub01g012350.1.1	GO:0003777	MF
Sotub01g012350.1.1	GO:0005524	MF
Sotub01g012380.1.1	GO:0003824	MF
Sotub01g012400.1.1	GO:0008270	MF
Sotub01g012400.1.1	GO:0003676	MF
Sotub01g012410.1.1	GO:0003712	MF
Sotub01g012430.1.1	GO:0003723	MF
Sotub01g012430.1.1	GO:0004553	MF
Sotub01g012430.1.1	GO:0004601	MF
Sotub01g012430.1.1	GO:0004523	MF
Sotub01g012430.1.1	GO:0003964	MF
Sotub01g012430.1.1	GO:0008270	MF
Sotub01g012430.1.1	GO:0020037	MF
Sotub01g012440.1.1	GO:0008565	MF
Sotub01g012450.1.1	GO:0004857	MF
Sotub01g012450.1.1	GO:0030599	MF
Sotub01g012480.1.1	GO:0000166	MF
Sotub01g012480.1.1	GO:0003676	MF
Sotub01g012490.1.1	GO:0000166	MF
Sotub01g012490.1.1	GO:0003676	MF
Sotub01g012500.1.1	GO:0000166	MF
Sotub01g012500.1.1	GO:0003676	MF
Sotub01g012510.1.1	GO:0000166	MF
Sotub01g012510.1.1	GO:0003676	MF
Sotub01g012540.1.1	GO:0005507	MF
Sotub01g012540.1.1	GO:0005525	MF
Sotub01g012560.1.1	GO:0008270	MF
Sotub01g012560.1.1	GO:0003676	MF
Sotub01g012640.1.1	GO:0004435	MF
Sotub01g012640.1.1	GO:0008270	MF
Sotub01g012640.1.1	GO:0003677	MF
Sotub01g012640.1.1	GO:0004725	MF
Sotub01g012650.1.1	GO:0004857	MF
Sotub01g012650.1.1	GO:0030599	MF
Sotub01g012680.1.1	GO:0004857	MF
Sotub01g012680.1.1	GO:0030599	MF
Sotub01g012690.1.1	GO:0004435	MF
Sotub01g012690.1.1	GO:0008270	MF
Sotub01g012690.1.1	GO:0003677	MF
Sotub01g012690.1.1	GO:0004725	MF
Sotub01g012700.1.1	GO:0008026	MF
Sotub01g012700.1.1	GO:0003676	MF
Sotub01g012700.1.1	GO:0005524	MF
Sotub01g012710.1.1	GO:0004004	MF
Sotub01g012710.1.1	GO:0003723	MF
Sotub01g012710.1.1	GO:0005524	MF
Sotub01g012720.1.1	GO:0016905	MF
Sotub01g012720.1.1	GO:0005545	MF
Sotub01g012720.1.1	GO:0005452	MF
Sotub01g012720.1.1	GO:0080139	MF
Sotub01g012770.1.1	GO:0004386	MF
Sotub01g012770.1.1	GO:0005524	MF
Sotub01g012790.1.1	GO:0008270	MF
Sotub01g012790.1.1	GO:0003676	MF
Sotub01g012800.1.1	GO:0008270	MF
Sotub01g012810.1.1	GO:0004857	MF
Sotub01g012810.1.1	GO:0030599	MF
Sotub01g012820.1.1	GO:0004857	MF
Sotub01g012820.1.1	GO:0030599	MF
Sotub01g012830.1.1	GO:0008234	MF
Sotub01g012830.1.1	GO:0003676	MF
Sotub01g012840.1.1	GO:0003735	MF
Sotub01g012840.1.1	GO:0003723	MF
Sotub01g012850.1.1	GO:0008270	MF
Sotub01g012850.1.1	GO:0003676	MF
Sotub01g012860.1.1	GO:0004523	MF
Sotub01g012860.1.1	GO:0003723	MF
Sotub01g012860.1.1	GO:0003964	MF
Sotub01g012860.1.1	GO:0008270	MF
Sotub01g012870.1.1	GO:0004842	MF
Sotub01g012870.1.1	GO:0008270	MF
Sotub01g012870.1.1	GO:0003676	MF
Sotub01g012910.1.1	GO:0004842	MF
Sotub01g012910.1.1	GO:0008270	MF
Sotub01g012910.1.1	GO:0003676	MF
Sotub01g012980.1.1	GO:0003700	MF
Sotub01g012980.1.1	GO:0003682	MF
Sotub01g012980.1.1	GO:0003677	MF
Sotub01g013000.1.1	GO:0004523	MF
Sotub01g013000.1.1	GO:0003723	MF
Sotub01g013000.1.1	GO:0003964	MF
Sotub01g013010.1.1	GO:0016706	MF
Sotub01g013020.1.1	GO:0016706	MF
Sotub01g013030.1.1	GO:0033926	MF
Sotub01g013030.1.1	GO:0004575	MF
Sotub01g013070.1.1	GO:0008270	MF
Sotub01g013100.1.1	GO:0080079	MF
Sotub01g013140.1.1	GO:0003735	MF
Sotub01g013140.1.1	GO:0019843	MF
Sotub01g013160.1.1	GO:0004866	MF
Sotub01g013170.1.1	GO:0016740	MF
Sotub01g013180.1.1	GO:0004652	MF
Sotub01g013180.1.1	GO:0003723	MF
Sotub01g013200.1.1	GO:0016788	MF
Sotub01g013220.1.1	GO:0005506	MF
Sotub01g013220.1.1	GO:0016706	MF
Sotub01g013270.1.1	GO:0005234	MF
Sotub01g013270.1.1	GO:0004970	MF
Sotub01g013290.1.1	GO:0005234	MF
Sotub01g013290.1.1	GO:0004970	MF
Sotub01g013340.1.1	GO:0004335	MF
Sotub01g013340.1.1	GO:0033858	MF
Sotub01g013340.1.1	GO:0005524	MF
Sotub01g013340.1.1	GO:0046872	MF
Sotub01g013390.1.1	GO:0016846	MF
Sotub01g013390.1.1	GO:0030170	MF
Sotub01g013540.1.1	GO:0003682	MF
Sotub01g013540.1.1	GO:0003677	MF
Sotub01g013550.1.1	GO:0016168	MF
Sotub01g013550.1.1	GO:0046872	MF
Sotub01g013600.1.1	GO:0004601	MF
Sotub01g013600.1.1	GO:0020037	MF
Sotub01g013610.1.1	GO:0008324	MF
Sotub01g013660.1.1	GO:0003723	MF
Sotub01g013660.1.1	GO:0008270	MF
Sotub01g013670.1.1	GO:0003700	MF
Sotub01g013670.1.1	GO:0003723	MF
Sotub01g013670.1.1	GO:0008270	MF
Sotub01g013670.1.1	GO:0003677	MF
Sotub01g013680.1.1	GO:0004842	MF
Sotub01g013680.1.1	GO:0003700	MF
Sotub01g013680.1.1	GO:0045735	MF
Sotub01g013680.1.1	GO:0016788	MF
Sotub01g013680.1.1	GO:0030275	MF
Sotub01g013680.1.1	GO:0004872	MF
Sotub01g013680.1.1	GO:0017111	MF
Sotub01g013680.1.1	GO:0030145	MF
Sotub01g013680.1.1	GO:0005509	MF
Sotub01g013680.1.1	GO:0022857	MF
Sotub01g013680.1.1	GO:0003677	MF
Sotub01g013680.1.1	GO:0005524	MF
Sotub01g013680.1.1	GO:0043531	MF
Sotub01g013680.1.1	GO:0016765	MF
Sotub01g013680.1.1	GO:0008270	MF
Sotub01g013740.1.1	GO:0003735	MF
Sotub01g013770.1.1	GO:0008270	MF
Sotub01g013770.1.1	GO:0008234	MF
Sotub01g013770.1.1	GO:0003676	MF
Sotub01g013810.1.1	GO:0004674	MF
Sotub01g013810.1.1	GO:0003723	MF
Sotub01g013810.1.1	GO:0003964	MF
Sotub01g013810.1.1	GO:0008270	MF
Sotub01g013810.1.1	GO:0004190	MF
Sotub01g013810.1.1	GO:0005524	MF
Sotub01g013830.1.1	GO:0003676	MF
Sotub01g013850.1.1	GO:0003774	MF
Sotub01g013850.1.1	GO:0005524	MF
Sotub01g013880.1.1	GO:0008270	MF
Sotub01g013900.1.1	GO:0003723	MF
Sotub01g013900.1.1	GO:0003964	MF
Sotub01g013910.1.1	GO:0004523	MF
Sotub01g013910.1.1	GO:0003723	MF
Sotub01g013910.1.1	GO:0003964	MF
Sotub01g013940.1.1	GO:0016757	MF
Sotub01g013940.1.1	GO:0004602	MF
Sotub01g013960.1.1	GO:0008270	MF
Sotub01g013960.1.1	GO:0003676	MF
Sotub01g013960.1.1	GO:0003777	MF
Sotub01g013960.1.1	GO:0005524	MF
Sotub01g013970.1.1	GO:0003777	MF
Sotub01g013970.1.1	GO:0005524	MF
Sotub01g013990.1.1	GO:0004553	MF
Sotub01g014040.1.1	GO:0008270	MF
Sotub01g014040.1.1	GO:0047134	MF
Sotub01g014050.1.1	GO:0005506	MF
Sotub01g014050.1.1	GO:0016706	MF
Sotub01g014080.1.1	GO:0003676	MF
Sotub01g014090.1.1	GO:0005215	MF
Sotub01g014090.1.1	GO:0046872	MF
Sotub01g014090.1.1	GO:0045549	MF
Sotub01g014100.1.1	GO:0046933	MF
Sotub01g014120.1.1	GO:0008270	MF
Sotub01g014120.1.1	GO:0003676	MF
Sotub01g014160.1.1	GO:0004842	MF
Sotub01g014220.1.1	GO:0005215	MF
Sotub01g014240.1.1	GO:0008270	MF
Sotub01g014240.1.1	GO:0003676	MF
Sotub01g014270.1.1	GO:0003735	MF
Sotub01g014270.1.1	GO:0019843	MF
Sotub01g014320.1.1	GO:0008234	MF
Sotub01g014330.1.1	GO:0003883	MF
Sotub01g014340.1.1	GO:0003723	MF
Sotub01g014340.1.1	GO:0003964	MF
Sotub01g014380.1.1	GO:0004523	MF
Sotub01g014380.1.1	GO:0003723	MF
Sotub01g014380.1.1	GO:0003964	MF
Sotub01g014380.1.1	GO:0008270	MF
Sotub01g014390.1.1	GO:0004523	MF
Sotub01g014390.1.1	GO:0003723	MF
Sotub01g014390.1.1	GO:0003964	MF
Sotub01g014400.1.1	GO:0003723	MF
Sotub01g014400.1.1	GO:0004553	MF
Sotub01g014400.1.1	GO:0004601	MF
Sotub01g014400.1.1	GO:0004523	MF
Sotub01g014400.1.1	GO:0003964	MF
Sotub01g014400.1.1	GO:0008270	MF
Sotub01g014400.1.1	GO:0020037	MF
Sotub01g014420.1.1	GO:0003725	MF
Sotub01g014440.1.1	GO:0003725	MF
Sotub01g014480.1.1	GO:0008270	MF
Sotub01g014480.1.1	GO:0003677	MF
Sotub01g014560.1.1	GO:0004161	MF
Sotub01g014560.1.1	GO:0005524	MF
Sotub01g014570.1.1	GO:0004161	MF
Sotub01g014570.1.1	GO:0005524	MF
Sotub01g014580.1.1	GO:0016301	MF
Sotub01g014590.1.1	GO:0016301	MF
Sotub01g014610.1.1	GO:0008967	MF
Sotub01g014630.1.1	GO:0000170	MF
Sotub01g014630.1.1	GO:0005506	MF
Sotub01g014640.1.1	GO:0008168	MF
Sotub01g014640.1.1	GO:0016301	MF
Sotub01g014650.1.1	GO:0016874	MF
Sotub01g014650.1.1	GO:0008270	MF
Sotub01g014660.1.1	GO:0005199	MF
Sotub01g014670.1.1	GO:0018685	MF
Sotub01g014670.1.1	GO:0009055	MF
Sotub01g014670.1.1	GO:0020037	MF
Sotub01g014680.1.1	GO:0022891	MF
Sotub01g014690.1.1	GO:0022891	MF
Sotub01g014700.1.1	GO:0008270	MF
Sotub01g014700.1.1	GO:0003676	MF
Sotub01g014710.1.1	GO:0015171	MF
Sotub01g014710.1.1	GO:0015288	MF
Sotub01g014710.1.1	GO:0042803	MF
Sotub01g014720.1.1	GO:0004129	MF
Sotub01g014750.1.1	GO:0005525	MF
Sotub01g014760.1.1	GO:0003677	MF
Sotub01g014770.1.1	GO:0003677	MF
Sotub01g014780.1.1	GO:0004523	MF
Sotub01g014780.1.1	GO:0003677	MF
Sotub01g014800.1.1	GO:0016788	MF
Sotub01g014800.1.1	GO:0008756	MF
Sotub01g014800.1.1	GO:0047760	MF
Sotub01g014800.1.1	GO:0031177	MF
Sotub01g014800.1.1	GO:0018858	MF
Sotub01g014800.1.1	GO:0003987	MF
Sotub01g014800.1.1	GO:0016740	MF
Sotub01g014810.1.1	GO:0004674	MF
Sotub01g014810.1.1	GO:0030247	MF
Sotub01g014810.1.1	GO:0003676	MF
Sotub01g014810.1.1	GO:0005524	MF
Sotub01g014850.1.1	GO:0004553	MF
Sotub01g014860.1.1	GO:0046872	MF
Sotub01g014860.1.1	GO:0008237	MF
Sotub01g014890.1.1	GO:0008270	MF
Sotub01g014890.1.1	GO:0003676	MF
Sotub01g014910.1.1	GO:0008270	MF
Sotub01g014910.1.1	GO:0003676	MF
Sotub01g014930.1.1	GO:0004386	MF
Sotub01g014930.1.1	GO:0005524	MF
Sotub01g014930.1.1	GO:0003677	MF
Sotub01g014940.1.1	GO:0008565	MF
Sotub01g014970.1.1	GO:0003677	MF
Sotub01g015020.1.1	GO:0008270	MF
Sotub01g015130.1.1	GO:0008270	MF
Sotub01g015130.1.1	GO:0003676	MF
Sotub01g015210.1.1	GO:0016846	MF
Sotub01g015210.1.1	GO:0030170	MF
Sotub01g015230.1.1	GO:0047654	MF
Sotub01g015230.1.1	GO:0004021	MF
Sotub01g015230.1.1	GO:0050362	MF
Sotub01g015230.1.1	GO:0080130	MF
Sotub01g015230.1.1	GO:0047312	MF
Sotub01g015230.1.1	GO:0004838	MF
Sotub01g015230.1.1	GO:0080098	MF
Sotub01g015230.1.1	GO:0080097	MF
Sotub01g015230.1.1	GO:0050048	MF
Sotub01g015230.1.1	GO:0080099	MF
Sotub01g015230.1.1	GO:0080100	MF
Sotub01g015230.1.1	GO:0030170	MF
Sotub01g015240.1.1	GO:0047654	MF
Sotub01g015240.1.1	GO:0004021	MF
Sotub01g015240.1.1	GO:0050362	MF
Sotub01g015240.1.1	GO:0080130	MF
Sotub01g015240.1.1	GO:0047312	MF
Sotub01g015240.1.1	GO:0004838	MF
Sotub01g015240.1.1	GO:0080098	MF
Sotub01g015240.1.1	GO:0080097	MF
Sotub01g015240.1.1	GO:0050048	MF
Sotub01g015240.1.1	GO:0080099	MF
Sotub01g015240.1.1	GO:0080100	MF
Sotub01g015240.1.1	GO:0030170	MF
Sotub01g015250.1.1	GO:0003723	MF
Sotub01g015250.1.1	GO:0008270	MF
Sotub01g015280.1.1	GO:0005524	MF
Sotub01g015290.1.1	GO:0003723	MF
Sotub01g015290.1.1	GO:0003964	MF
Sotub01g015300.1.1	GO:0043531	MF
Sotub01g015300.1.1	GO:0004674	MF
Sotub01g015300.1.1	GO:0005524	MF
Sotub01g015350.1.1	GO:0003723	MF
Sotub01g015370.1.1	GO:0032440	MF
Sotub01g015370.1.1	GO:0003743	MF
Sotub01g015370.1.1	GO:0003677	MF
Sotub01g015380.1.1	GO:0003863	MF
Sotub01g015400.1.1	GO:0016758	MF
Sotub01g015410.1.1	GO:0000166	MF
Sotub01g015410.1.1	GO:0003723	MF
Sotub01g015420.1.1	GO:0003824	MF
Sotub01g015440.1.1	GO:0004601	MF
Sotub01g015440.1.1	GO:0020037	MF
Sotub01g015470.1.1	GO:0043565	MF
Sotub01g015470.1.1	GO:0003700	MF
Sotub01g015480.1.1	GO:0004435	MF
Sotub01g015480.1.1	GO:0008270	MF
Sotub01g015480.1.1	GO:0004721	MF
Sotub01g015520.1.1	GO:0008270	MF
Sotub01g015520.1.1	GO:0004221	MF
Sotub01g015540.1.1	GO:0003700	MF
Sotub01g015540.1.1	GO:0003677	MF
Sotub01g015550.1.1	GO:0045156	MF
Sotub01g015550.1.1	GO:0003924	MF
Sotub01g015550.1.1	GO:0005525	MF
Sotub01g015590.1.1	GO:0008270	MF
Sotub01g015590.1.1	GO:0003676	MF
Sotub01g015600.1.1	GO:0004497	MF
Sotub01g015600.1.1	GO:0008168	MF
Sotub01g015600.1.1	GO:0009055	MF
Sotub01g015600.1.1	GO:0016705	MF
Sotub01g015600.1.1	GO:0020037	MF
Sotub01g015650.1.1	GO:0005524	MF
Sotub01g015650.1.1	GO:0003677	MF
Sotub01g015660.1.1	GO:0004386	MF
Sotub01g015660.1.1	GO:0003676	MF
Sotub01g015660.1.1	GO:0005524	MF
Sotub01g015720.1.1	GO:0003676	MF
Sotub01g015760.1.1	GO:0047085	MF
Sotub01g015760.1.1	GO:0009055	MF
Sotub01g015760.1.1	GO:0050592	MF
Sotub01g015760.1.1	GO:0020037	MF
Sotub01g015770.1.1	GO:0000155	MF
Sotub01g015780.1.1	GO:0016301	MF
Sotub01g015780.1.1	GO:0004553	MF
Sotub01g015790.1.1	GO:0016301	MF
Sotub01g015790.1.1	GO:0004553	MF
Sotub01g015810.1.1	GO:0003735	MF
Sotub01g015810.1.1	GO:0004657	MF
Sotub01g015810.1.1	GO:0019843	MF
Sotub01g015810.1.1	GO:0016740	MF
Sotub01g015820.1.1	GO:0003735	MF
Sotub01g015820.1.1	GO:0019843	MF
Sotub01g015830.1.1	GO:0003735	MF
Sotub01g015830.1.1	GO:0019843	MF
Sotub01g015860.1.1	GO:0003743	MF
Sotub01g015870.1.1	GO:0003735	MF
Sotub01g015870.1.1	GO:0019843	MF
Sotub01g015920.1.1	GO:0003723	MF
Sotub01g015920.1.1	GO:0003964	MF
Sotub01g015950.1.1	GO:0000287	MF
Sotub01g015950.1.1	GO:0005524	MF
Sotub01g015950.1.1	GO:0019829	MF
Sotub01g015950.1.1	GO:0043531	MF
Sotub01g015950.1.1	GO:0004012	MF
Sotub01g015950.1.1	GO:0008270	MF
Sotub01g015960.1.1	GO:0000287	MF
Sotub01g015960.1.1	GO:0004012	MF
Sotub01g015960.1.1	GO:0005524	MF
Sotub01g016020.1.1	GO:0032440	MF
Sotub01g016020.1.1	GO:0016301	MF
Sotub01g016030.1.1	GO:0008270	MF
Sotub01g016040.1.1	GO:0003743	MF
Sotub01g016040.1.1	GO:0003746	MF
Sotub01g016040.1.1	GO:0043022	MF
Sotub01g016060.1.1	GO:0004672	MF
Sotub01g016060.1.1	GO:0005524	MF
Sotub01g016080.1.1	GO:0003723	MF
Sotub01g016080.1.1	GO:0003964	MF
Sotub01g016130.1.1	GO:0008168	MF
Sotub01g016130.1.1	GO:0016301	MF
Sotub01g016160.1.1	GO:0016705	MF
Sotub01g016210.1.1	GO:0003735	MF
Sotub01g016210.1.1	GO:0003723	MF
Sotub01g016220.1.1	GO:0003735	MF
Sotub01g016220.1.1	GO:0016787	MF
Sotub01g016220.1.1	GO:0003723	MF
Sotub01g016230.1.1	GO:0003824	MF
Sotub01g016270.1.1	GO:0003677	MF
Sotub01g016270.1.1	GO:0003950	MF
Sotub01g016280.1.1	GO:0003735	MF
Sotub01g016290.1.1	GO:0004222	MF
Sotub01g016300.1.1	GO:0003700	MF
Sotub01g016300.1.1	GO:0003677	MF
Sotub01g016310.1.1	GO:0004650	MF
Sotub01g016330.1.1	GO:0050897	MF
Sotub01g016340.1.1	GO:0003735	MF
Sotub01g016340.1.1	GO:0008270	MF
Sotub01g016360.1.1	GO:0004842	MF
Sotub01g016360.1.1	GO:0003700	MF
Sotub01g016360.1.1	GO:0045735	MF
Sotub01g016360.1.1	GO:0016788	MF
Sotub01g016360.1.1	GO:0030275	MF
Sotub01g016360.1.1	GO:0004872	MF
Sotub01g016360.1.1	GO:0017111	MF
Sotub01g016360.1.1	GO:0030145	MF
Sotub01g016360.1.1	GO:0005509	MF
Sotub01g016360.1.1	GO:0022857	MF
Sotub01g016360.1.1	GO:0003677	MF
Sotub01g016360.1.1	GO:0005524	MF
Sotub01g016360.1.1	GO:0043531	MF
Sotub01g016360.1.1	GO:0016765	MF
Sotub01g016360.1.1	GO:0008270	MF
Sotub01g016370.1.1	GO:0003700	MF
Sotub01g016370.1.1	GO:0003677	MF
Sotub01g016380.1.1	GO:0005524	MF
Sotub01g016380.1.1	GO:0019887	MF
Sotub01g016380.1.1	GO:0004709	MF
Sotub01g016390.1.1	GO:0008270	MF
Sotub01g016400.1.1	GO:0008270	MF
Sotub01g016410.1.1	GO:0008270	MF
Sotub01g016420.1.1	GO:0004672	MF
Sotub01g016420.1.1	GO:0008270	MF
Sotub01g016420.1.1	GO:0003676	MF
Sotub01g016420.1.1	GO:0005524	MF
Sotub01g016430.1.1	GO:0022891	MF
Sotub01g016490.1.1	GO:0004497	MF
Sotub01g016490.1.1	GO:0008168	MF
Sotub01g016490.1.1	GO:0009055	MF
Sotub01g016490.1.1	GO:0016705	MF
Sotub01g016490.1.1	GO:0020037	MF
Sotub01g016530.1.1	GO:0003682	MF
Sotub01g016530.1.1	GO:0003677	MF
Sotub01g016570.1.1	GO:0003700	MF
Sotub01g016570.1.1	GO:0003682	MF
Sotub01g016570.1.1	GO:0003677	MF
Sotub01g016610.1.1	GO:0008270	MF
Sotub01g016610.1.1	GO:0003677	MF
Sotub01g016630.1.1	GO:0005524	MF
Sotub01g016660.1.1	GO:0004674	MF
Sotub01g016660.1.1	GO:0005524	MF
Sotub01g016670.1.1	GO:0003677	MF
Sotub01g016670.1.1	GO:0016829	MF
Sotub01g016670.1.1	GO:0008270	MF
Sotub01g016670.1.1	GO:0004190	MF
Sotub01g016690.1.1	GO:0004630	MF
Sotub01g016690.1.1	GO:0032440	MF
Sotub01g016690.1.1	GO:0070290	MF
Sotub01g016690.1.1	GO:0035091	MF
Sotub01g016710.1.1	GO:0010521	MF
Sotub01g016720.1.1	GO:0003824	MF
Sotub01g016730.1.1	GO:0046872	MF
Sotub01g016760.1.1	GO:0004356	MF
Sotub01g016780.1.1	GO:0003723	MF
Sotub01g016800.1.1	GO:0004806	MF
Sotub01g016850.1.1	GO:0004650	MF
Sotub01g016860.1.1	GO:0004650	MF
Sotub01g016880.1.1	GO:0004650	MF
Sotub01g016910.1.1	GO:0003729	MF
Sotub01g016960.1.1	GO:0008565	MF
Sotub01g016970.1.1	GO:0051539	MF
Sotub01g016970.1.1	GO:0051287	MF
Sotub01g016970.1.1	GO:0048038	MF
Sotub01g016970.1.1	GO:0008137	MF
Sotub01g016970.1.1	GO:0003677	MF
Sotub01g016970.1.1	GO:0046872	MF
Sotub01g016980.1.1	GO:0051539	MF
Sotub01g016980.1.1	GO:0051287	MF
Sotub01g016980.1.1	GO:0048038	MF
Sotub01g016980.1.1	GO:0008137	MF
Sotub01g016980.1.1	GO:0003677	MF
Sotub01g016980.1.1	GO:0046872	MF
Sotub01g016990.1.1	GO:0051287	MF
Sotub01g016990.1.1	GO:0048038	MF
Sotub01g016990.1.1	GO:0051539	MF
Sotub01g016990.1.1	GO:0008137	MF
Sotub01g016990.1.1	GO:0046872	MF
Sotub01g017010.1.1	GO:0003743	MF
Sotub01g017020.1.1	GO:0016787	MF
Sotub01g017050.1.1	GO:0008289	MF
Sotub01g017060.1.1	GO:0003735	MF
Sotub01g017060.1.1	GO:0019843	MF
Sotub01g017090.1.1	GO:0045156	MF
Sotub01g017090.1.1	GO:0016491	MF
Sotub01g017090.1.1	GO:0045158	MF
Sotub01g017100.1.1	GO:0042301	MF
Sotub01g017120.1.1	GO:0016168	MF
Sotub01g017120.1.1	GO:0046872	MF
Sotub01g017130.1.1	GO:0004252	MF
Sotub01g017130.1.1	GO:0005524	MF
Sotub01g017140.1.1	GO:0003735	MF
Sotub01g017150.1.1	GO:0003735	MF
Sotub01g017150.1.1	GO:0019843	MF
Sotub01g017150.1.1	GO:0016740	MF
Sotub01g017160.1.1	GO:0003735	MF
Sotub01g017160.1.1	GO:0019843	MF
Sotub01g017170.1.1	GO:0003735	MF
Sotub01g017170.1.1	GO:0015078	MF
Sotub01g017170.1.1	GO:0008289	MF
Sotub01g017200.1.1	GO:0009055	MF
Sotub01g017210.1.1	GO:0009055	MF
Sotub01g017210.1.1	GO:0020037	MF
Sotub01g017220.1.1	GO:0015078	MF
Sotub01g017250.1.1	GO:0046872	MF
Sotub01g017250.1.1	GO:0004722	MF
Sotub01g017260.1.1	GO:0003682	MF
Sotub01g017260.1.1	GO:0003677	MF
Sotub01g017280.1.1	GO:0003677	MF
Sotub01g017340.1.1	GO:0004144	MF
Sotub01g017360.1.1	GO:0003824	MF
Sotub01g017380.1.1	GO:0017111	MF
Sotub01g017380.1.1	GO:0043531	MF
Sotub01g017380.1.1	GO:0005509	MF
Sotub01g017380.1.1	GO:0004721	MF
Sotub01g017380.1.1	GO:0005524	MF
Sotub01g017400.1.1	GO:0004144	MF
Sotub01g017410.1.1	GO:0004030	MF
Sotub01g017440.1.1	GO:0005507	MF
Sotub01g017440.1.1	GO:0009055	MF
Sotub01g017460.1.1	GO:0005507	MF
Sotub01g017460.1.1	GO:0009055	MF
Sotub01g017470.1.1	GO:0005507	MF
Sotub01g017470.1.1	GO:0009055	MF
Sotub01g017480.1.1	GO:0005507	MF
Sotub01g017480.1.1	GO:0009055	MF
Sotub01g017550.1.1	GO:0003993	MF
Sotub01g017550.1.1	GO:0004709	MF
Sotub01g017550.1.1	GO:0005524	MF
Sotub01g017550.1.1	GO:0046872	MF
Sotub01g017570.1.1	GO:0015288	MF
Sotub01g017570.1.1	GO:0008308	MF
Sotub01g017590.1.1	GO:0003743	MF
Sotub01g017600.1.1	GO:0004601	MF
Sotub01g017600.1.1	GO:0030246	MF
Sotub01g017600.1.1	GO:0020037	MF
Sotub01g017610.1.1	GO:0030570	MF
Sotub01g017610.1.1	GO:0046872	MF
Sotub01g017620.1.1	GO:0009055	MF
Sotub01g017620.1.1	GO:0003677	MF
Sotub01g017620.1.1	GO:0033772	MF
Sotub01g017620.1.1	GO:0020037	MF
Sotub01g017630.1.1	GO:0004185	MF
Sotub01g017640.1.1	GO:0004185	MF
Sotub01g017650.1.1	GO:0004185	MF
Sotub01g017660.1.1	GO:0043565	MF
Sotub01g017660.1.1	GO:0003700	MF
Sotub01g017660.1.1	GO:0016301	MF
Sotub01g017740.1.1	GO:0004674	MF
Sotub01g017740.1.1	GO:0004715	MF
Sotub01g017740.1.1	GO:0005524	MF
Sotub01g017750.1.1	GO:0005460	MF
Sotub01g017750.1.1	GO:0005459	MF
Sotub01g017760.1.1	GO:0008270	MF
Sotub01g017770.1.1	GO:0008168	MF
Sotub01g017770.1.1	GO:0008234	MF
Sotub01g017790.1.1	GO:0000976	MF
Sotub01g017790.1.1	GO:0003700	MF
Sotub01g017800.1.1	GO:0003755	MF
Sotub01g017810.1.1	GO:0003735	MF
Sotub01g017810.1.1	GO:0046872	MF
Sotub01g017870.1.1	GO:0017111	MF
Sotub01g017870.1.1	GO:0000166	MF
Sotub01g017870.1.1	GO:0003677	MF
Sotub01g017890.1.1	GO:0042973	MF
Sotub01g017920.1.1	GO:0043531	MF
Sotub01g017920.1.1	GO:0008270	MF
Sotub01g017920.1.1	GO:0003676	MF
Sotub01g017930.1.1	GO:0042973	MF
Sotub01g017950.1.1	GO:0004857	MF
Sotub01g017950.1.1	GO:0030599	MF
Sotub01g017970.1.1	GO:0042799	MF
Sotub01g017980.1.1	GO:0004709	MF
Sotub01g017980.1.1	GO:0003676	MF
Sotub01g017980.1.1	GO:0005524	MF
Sotub01g017980.1.1	GO:0043531	MF
Sotub01g017980.1.1	GO:0004176	MF
Sotub01g017980.1.1	GO:0008270	MF
Sotub01g017980.1.1	GO:0004697	MF
Sotub01g017980.1.1	GO:0004715	MF
Sotub01g018000.1.1	GO:0016597	MF
Sotub01g018010.1.1	GO:0004386	MF
Sotub01g018010.1.1	GO:0005524	MF
Sotub01g018040.1.1	GO:0003723	MF
Sotub01g018060.1.1	GO:0048037	MF
Sotub01g018060.1.1	GO:0003700	MF
Sotub01g018060.1.1	GO:0003878	MF
Sotub01g018060.1.1	GO:0005524	MF
Sotub01g018060.1.1	GO:0016829	MF
Sotub01g018060.1.1	GO:0046872	MF
Sotub01g018060.1.1	GO:0043565	MF
Sotub01g018060.1.1	GO:0004775	MF
Sotub01g018070.1.1	GO:0000155	MF
Sotub01g018070.1.1	GO:0004709	MF
Sotub01g018070.1.1	GO:0031517	MF
Sotub01g018070.1.1	GO:0031516	MF
Sotub01g018070.1.1	GO:0005524	MF
Sotub01g018070.1.1	GO:0004712	MF
Sotub01g018080.1.1	GO:0000155	MF
Sotub01g018080.1.1	GO:0004709	MF
Sotub01g018080.1.1	GO:0031517	MF
Sotub01g018080.1.1	GO:0031516	MF
Sotub01g018080.1.1	GO:0005524	MF
Sotub01g018080.1.1	GO:0004712	MF
Sotub01g018090.1.1	GO:0004527	MF
Sotub01g018090.1.1	GO:0004523	MF
Sotub01g018090.1.1	GO:0003723	MF
Sotub01g018090.1.1	GO:0003964	MF
Sotub01g018100.1.1	GO:0008270	MF
Sotub01g018110.1.1	GO:0004601	MF
Sotub01g018110.1.1	GO:0020037	MF
Sotub01g018130.1.1	GO:0008270	MF
Sotub01g018130.1.1	GO:0003676	MF
Sotub01g018180.1.1	GO:0016772	MF
Sotub01g018190.1.1	GO:0003723	MF
Sotub01g018190.1.1	GO:0004553	MF
Sotub01g018190.1.1	GO:0004601	MF
Sotub01g018190.1.1	GO:0004523	MF
Sotub01g018190.1.1	GO:0003964	MF
Sotub01g018190.1.1	GO:0008270	MF
Sotub01g018190.1.1	GO:0020037	MF
Sotub01g018200.1.1	GO:0003723	MF
Sotub01g018200.1.1	GO:0003964	MF
Sotub01g018210.1.1	GO:0003735	MF
Sotub01g018220.1.1	GO:0003735	MF
Sotub01g018220.1.1	GO:0005507	MF
Sotub01g018220.1.1	GO:0004129	MF
Sotub01g018220.1.1	GO:0019843	MF
Sotub01g018250.1.1	GO:0008137	MF
Sotub01g018260.1.1	GO:0003735	MF
Sotub01g018260.1.1	GO:0000166	MF
Sotub01g018260.1.1	GO:0019843	MF
Sotub01g018260.1.1	GO:0016740	MF
Sotub01g018270.1.1	GO:0003735	MF
Sotub01g018270.1.1	GO:0015232	MF
Sotub01g018280.1.1	GO:0005507	MF
Sotub01g018280.1.1	GO:0004129	MF
Sotub01g018320.1.1	GO:0008270	MF
Sotub01g018390.1.1	GO:0030599	MF
Sotub01g018390.1.1	GO:0045330	MF
Sotub01g018420.1.1	GO:0051287	MF
Sotub01g018420.1.1	GO:0048038	MF
Sotub01g018420.1.1	GO:0008137	MF
Sotub01g018470.1.1	GO:0003723	MF
Sotub01g018470.1.1	GO:0003964	MF
Sotub01g018510.1.1	GO:0004222	MF
Sotub01g018520.1.1	GO:0008270	MF
Sotub01g018520.1.1	GO:0003676	MF
Sotub01g018530.1.1	GO:0008270	MF
Sotub01g018550.1.1	GO:0004523	MF
Sotub01g018550.1.1	GO:0008270	MF
Sotub01g018550.1.1	GO:0003676	MF
Sotub01g018580.1.1	GO:0008270	MF
Sotub01g018580.1.1	GO:0003676	MF
Sotub01g018580.1.1	GO:0003777	MF
Sotub01g018580.1.1	GO:0005524	MF
Sotub01g018600.1.1	GO:0016757	MF
Sotub01g018600.1.1	GO:0004602	MF
Sotub01g018640.1.1	GO:0003743	MF
Sotub01g018640.1.1	GO:0016157	MF
Sotub01g018640.1.1	GO:0004521	MF
Sotub01g018640.1.1	GO:0035198	MF
Sotub01g018640.1.1	GO:0035197	MF
Sotub01g018650.1.1	GO:0004674	MF
Sotub01g018650.1.1	GO:0004712	MF
Sotub01g018650.1.1	GO:0004715	MF
Sotub01g018650.1.1	GO:0005524	MF
Sotub01g018670.1.1	GO:0016757	MF
Sotub01g018700.1.1	GO:0003682	MF
Sotub01g018700.1.1	GO:0003677	MF
Sotub01g018730.1.1	GO:0003676	MF
Sotub01g018740.1.1	GO:0003676	MF
Sotub01g018780.1.1	GO:0043531	MF
Sotub01g018790.1.1	GO:0003735	MF
Sotub01g018800.1.1	GO:0043531	MF
Sotub01g018810.1.1	GO:0003735	MF
Sotub01g018810.1.1	GO:0005524	MF
Sotub01g018830.1.1	GO:0003676	MF
Sotub01g018910.1.1	GO:0004806	MF
Sotub01g018920.1.1	GO:0047560	MF
Sotub01g018920.1.1	GO:0004672	MF
Sotub01g018920.1.1	GO:0005524	MF
Sotub01g018930.1.1	GO:0047560	MF
Sotub01g018930.1.1	GO:0004672	MF
Sotub01g018930.1.1	GO:0005524	MF
Sotub01g018940.1.1	GO:0022891	MF
Sotub01g019000.1.1	GO:0045156	MF
Sotub01g019000.1.1	GO:0005506	MF
Sotub01g019000.1.1	GO:0016491	MF
Sotub01g019010.1.1	GO:0045156	MF
Sotub01g019010.1.1	GO:0005506	MF
Sotub01g019010.1.1	GO:0016491	MF
Sotub01g019020.1.1	GO:0003735	MF
Sotub01g019020.1.1	GO:0003723	MF
Sotub01g019020.1.1	GO:0016740	MF
Sotub01g019040.1.1	GO:0016787	MF
Sotub01g019050.1.1	GO:0015078	MF
Sotub01g019060.1.1	GO:0004252	MF
Sotub01g019080.1.1	GO:0008270	MF
Sotub01g019080.1.1	GO:0003676	MF
Sotub01g019160.1.1	GO:0008270	MF
Sotub01g019200.1.1	GO:0004402	MF
Sotub01g019220.1.1	GO:0008312	MF
Sotub01g019230.1.1	GO:0004674	MF
Sotub01g019230.1.1	GO:0030247	MF
Sotub01g019230.1.1	GO:0003676	MF
Sotub01g019230.1.1	GO:0005524	MF
Sotub01g019250.1.1	GO:0008312	MF
Sotub01g019270.1.1	GO:0016706	MF
Sotub01g019270.1.1	GO:0016702	MF
Sotub01g019270.1.1	GO:0046872	MF
Sotub01g019320.1.1	GO:0005524	MF
Sotub01g019320.1.1	GO:0004707	MF
Sotub01g019340.1.1	GO:0003677	MF
Sotub01g019370.1.1	GO:0003735	MF
Sotub01g019370.1.1	GO:0048038	MF
Sotub01g019370.1.1	GO:0008137	MF
Sotub01g019400.1.1	GO:0017111	MF
Sotub01g019400.1.1	GO:0005524	MF
Sotub01g019410.1.1	GO:0005524	MF
Sotub01g019420.1.1	GO:0017111	MF
Sotub01g019420.1.1	GO:0005524	MF
Sotub01g019430.1.1	GO:0009055	MF
Sotub01g019430.1.1	GO:0080133	MF
Sotub01g019430.1.1	GO:0020037	MF
Sotub01g019450.1.1	GO:0008270	MF
Sotub01g019450.1.1	GO:0008234	MF
Sotub01g019450.1.1	GO:0003676	MF
Sotub01g019460.1.1	GO:0008270	MF
Sotub01g019460.1.1	GO:0003676	MF
Sotub01g019470.1.1	GO:0008270	MF
Sotub01g019470.1.1	GO:0003676	MF
Sotub01g019490.1.1	GO:0003735	MF
Sotub01g019490.1.1	GO:0019843	MF
Sotub01g019500.1.1	GO:0003735	MF
Sotub01g019520.1.1	GO:0045156	MF
Sotub01g019520.1.1	GO:0016491	MF
Sotub01g019520.1.1	GO:0045158	MF
Sotub01g019530.1.1	GO:0045158	MF
Sotub01g019530.1.1	GO:0045156	MF
Sotub01g019530.1.1	GO:0016168	MF
Sotub01g019530.1.1	GO:0042301	MF
Sotub01g019530.1.1	GO:0016491	MF
Sotub01g019530.1.1	GO:0020037	MF
Sotub01g019580.1.1	GO:0003735	MF
Sotub01g019580.1.1	GO:0019843	MF
Sotub01g019620.1.1	GO:0008565	MF
Sotub01g019630.1.1	GO:0003723	MF
Sotub01g019630.1.1	GO:0004715	MF
Sotub01g019660.1.1	GO:0030170	MF
Sotub01g019660.1.1	GO:0003824	MF
Sotub01g019660.1.1	GO:0030151	MF
Sotub01g019690.1.1	GO:0003746	MF
Sotub01g019700.1.1	GO:0004519	MF
Sotub01g019700.1.1	GO:0003723	MF
Sotub01g019700.1.1	GO:0003964	MF
Sotub01g019700.1.1	GO:0008270	MF
Sotub01g019700.1.1	GO:0004190	MF
Sotub01g019700.1.1	GO:0003677	MF
Sotub01g019710.1.1	GO:0004519	MF
Sotub01g019710.1.1	GO:0003723	MF
Sotub01g019710.1.1	GO:0003964	MF
Sotub01g019710.1.1	GO:0008270	MF
Sotub01g019710.1.1	GO:0004190	MF
Sotub01g019710.1.1	GO:0003677	MF
Sotub01g019720.1.1	GO:0004519	MF
Sotub01g019720.1.1	GO:0003723	MF
Sotub01g019720.1.1	GO:0003964	MF
Sotub01g019720.1.1	GO:0008270	MF
Sotub01g019720.1.1	GO:0004190	MF
Sotub01g019720.1.1	GO:0003677	MF
Sotub01g019730.1.1	GO:0008270	MF
Sotub01g019730.1.1	GO:0003676	MF
Sotub01g019740.1.1	GO:0004519	MF
Sotub01g019740.1.1	GO:0003723	MF
Sotub01g019740.1.1	GO:0003964	MF
Sotub01g019740.1.1	GO:0008270	MF
Sotub01g019740.1.1	GO:0004190	MF
Sotub01g019740.1.1	GO:0003677	MF
Sotub01g019760.1.1	GO:0004519	MF
Sotub01g019760.1.1	GO:0003723	MF
Sotub01g019760.1.1	GO:0003964	MF
Sotub01g019760.1.1	GO:0008270	MF
Sotub01g019760.1.1	GO:0004190	MF
Sotub01g019760.1.1	GO:0003677	MF
Sotub01g019780.1.1	GO:0003723	MF
Sotub01g019780.1.1	GO:0003677	MF
Sotub01g019780.1.1	GO:0004519	MF
Sotub01g019780.1.1	GO:0003964	MF
Sotub01g019780.1.1	GO:0008270	MF
Sotub01g019780.1.1	GO:0004190	MF
Sotub01g019790.1.1	GO:0003723	MF
Sotub01g019790.1.1	GO:0003677	MF
Sotub01g019790.1.1	GO:0004519	MF
Sotub01g019790.1.1	GO:0003964	MF
Sotub01g019790.1.1	GO:0008270	MF
Sotub01g019790.1.1	GO:0004190	MF
Sotub01g019810.1.1	GO:0003723	MF
Sotub01g019810.1.1	GO:0003677	MF
Sotub01g019810.1.1	GO:0004519	MF
Sotub01g019810.1.1	GO:0003964	MF
Sotub01g019810.1.1	GO:0008270	MF
Sotub01g019810.1.1	GO:0004190	MF
Sotub01g019820.1.1	GO:0004519	MF
Sotub01g019820.1.1	GO:0003723	MF
Sotub01g019820.1.1	GO:0003964	MF
Sotub01g019820.1.1	GO:0008270	MF
Sotub01g019820.1.1	GO:0004190	MF
Sotub01g019820.1.1	GO:0003677	MF
Sotub01g019830.1.1	GO:0004519	MF
Sotub01g019830.1.1	GO:0003723	MF
Sotub01g019830.1.1	GO:0003964	MF
Sotub01g019830.1.1	GO:0008270	MF
Sotub01g019830.1.1	GO:0004190	MF
Sotub01g019830.1.1	GO:0003677	MF
Sotub01g019840.1.1	GO:0004519	MF
Sotub01g019840.1.1	GO:0003723	MF
Sotub01g019840.1.1	GO:0003964	MF
Sotub01g019840.1.1	GO:0008270	MF
Sotub01g019840.1.1	GO:0004190	MF
Sotub01g019840.1.1	GO:0003677	MF
Sotub01g019850.1.1	GO:0004497	MF
Sotub01g019850.1.1	GO:0009055	MF
Sotub01g019850.1.1	GO:0016705	MF
Sotub01g019850.1.1	GO:0020037	MF
Sotub01g019860.1.1	GO:0009055	MF
Sotub01g019860.1.1	GO:0050598	MF
Sotub01g019860.1.1	GO:0020037	MF
Sotub01g019870.1.1	GO:0046872	MF
Sotub01g019870.1.1	GO:0047896	MF
Sotub01g019870.1.1	GO:0004802	MF
Sotub01g019880.1.1	GO:0009055	MF
Sotub01g019880.1.1	GO:0016705	MF
Sotub01g019880.1.1	GO:0020037	MF
Sotub01g019900.1.1	GO:0004497	MF
Sotub01g019900.1.1	GO:0009055	MF
Sotub01g019900.1.1	GO:0016705	MF
Sotub01g019900.1.1	GO:0020037	MF
Sotub01g019910.1.1	GO:0009055	MF
Sotub01g019910.1.1	GO:0050598	MF
Sotub01g019910.1.1	GO:0020037	MF
Sotub01g019950.1.1	GO:0008270	MF
Sotub01g019950.1.1	GO:0003676	MF
Sotub01g019960.1.1	GO:0005506	MF
Sotub01g019960.1.1	GO:0016706	MF
Sotub01g019970.1.1	GO:0004523	MF
Sotub01g019970.1.1	GO:0003723	MF
Sotub01g019970.1.1	GO:0003964	MF
Sotub01g019970.1.1	GO:0008270	MF
Sotub01g019990.1.1	GO:0003723	MF
Sotub01g019990.1.1	GO:0005524	MF
Sotub01g019990.1.1	GO:0003964	MF
Sotub01g019990.1.1	GO:0008270	MF
Sotub01g019990.1.1	GO:0016820	MF
Sotub01g019990.1.1	GO:0016887	MF
Sotub01g020020.1.1	GO:0015505	MF
Sotub01g020020.1.1	GO:0008270	MF
Sotub01g020020.1.1	GO:0042907	MF
Sotub01g020020.1.1	GO:0005274	MF
Sotub01g020020.1.1	GO:0003676	MF
Sotub01g020020.1.1	GO:0005524	MF
Sotub01g020030.1.1	GO:0004647	MF
Sotub01g020040.1.1	GO:0005215	MF
Sotub01g020070.1.1	GO:0008168	MF
Sotub01g020080.1.1	GO:0042803	MF
Sotub01g020080.1.1	GO:0050224	MF
Sotub01g020080.1.1	GO:0004567	MF
Sotub01g020080.1.1	GO:0004565	MF
Sotub01g020080.1.1	GO:0050535	MF
Sotub01g020080.1.1	GO:0005507	MF
Sotub01g020080.1.1	GO:0008270	MF
Sotub01g020080.1.1	GO:0047701	MF
Sotub01g020080.1.1	GO:0051993	MF
Sotub01g020080.1.1	GO:0042973	MF
Sotub01g020080.1.1	GO:0080083	MF
Sotub01g020080.1.1	GO:0080082	MF
Sotub01g020080.1.1	GO:0019137	MF
[truncated: 147,942 more rows]
