# Supplementary material for: Evaluation and integration of functional annotation pipelines for newly sequenced organisms: the potato genome as a test case
Source: BMC Plant Biol. 2014 Dec 5;14:329. doi: 10.1186/s12870-014-0329-9 (PMC4274702; doi:10.1186/s12870-014-0329-9)
Supplement: Additional file 11: Table S10. — Phytozome ITAG pipeline output. [file 12870_2014_329_MOESM11_ESM.xls]

Supplemental Table 10. Phytozome ITAG pipeline output
Gene	GO_term	GO_term_type
Sotub01g005080.1.1	GO:0005515	MF
Sotub01g005100.1.1	GO:0016627	MF
Sotub01g005110.1.1	GO:0003924	MF
Sotub01g005110.1.1	GO:0005525	MF
Sotub01g005120.1.1	GO:0005515	MF
Sotub01g005200.1.1	GO:0005524	MF
Sotub01g005200.1.1	GO:0043531	MF
Sotub01g005250.1.1	GO:0003942	MF
Sotub01g005250.1.1	GO:0046983	MF
Sotub01g005250.1.1	GO:0051287	MF
Sotub01g005270.1.1	GO:0008168	MF
Sotub01g005280.1.1	GO:0008168	MF
Sotub01g005300.1.1	GO:0008168	MF
Sotub01g005360.1.1	GO:0005543	MF
Sotub01g005370.1.1	GO:0004842	MF
Sotub01g005520.1.1	GO:0004672	MF
Sotub01g005520.1.1	GO:0005524	MF
Sotub01g005520.1.1	GO:0005529	MF
Sotub01g005550.1.1	GO:0004672	MF
Sotub01g005550.1.1	GO:0005524	MF
Sotub01g005560.1.1	GO:0015299	MF
Sotub01g005600.1.1	GO:0005515	MF
Sotub01g005610.1.1	GO:0005515	MF
Sotub01g005620.1.1	GO:0005515	MF
Sotub01g005660.1.1	GO:0016787	MF
Sotub01g005670.1.1	GO:0016787	MF
Sotub01g005680.1.1	GO:0016787	MF
Sotub01g005690.1.1	GO:0016491	MF
Sotub01g005700.1.1	GO:0016491	MF
Sotub01g005710.1.1	GO:0016491	MF
Sotub01g005720.1.1	GO:0016491	MF
Sotub01g005730.1.1	GO:0005507	MF
Sotub01g005730.1.1	GO:0016491	MF
Sotub01g005760.1.1	GO:0004812	MF
Sotub01g005760.1.1	GO:0005524	MF
Sotub01g005780.1.1	GO:0004450	MF
Sotub01g006180.1.1	GO:0005515	MF
Sotub01g006220.1.1	GO:0003676	MF
Sotub01g006230.1.1	GO:0004553	MF
Sotub01g006280.1.1	GO:0015171	MF
Sotub01g006330.1.1	GO:0016787	MF
Sotub01g006340.1.1	GO:0003676	MF
Sotub01g006340.1.1	GO:0005524	MF
Sotub01g006340.1.1	GO:0008026	MF
Sotub01g006380.1.1	GO:0016758	MF
Sotub01g006500.1.1	GO:0004672	MF
Sotub01g006500.1.1	GO:0005524	MF
Sotub01g006540.1.1	GO:0003735	MF
Sotub01g006660.1.1	GO:0004540	MF
Sotub01g006670.1.1	GO:0004329	MF
Sotub01g006670.1.1	GO:0005524	MF
Sotub01g006680.1.1	GO:0004601	MF
Sotub01g006680.1.1	GO:0020037	MF
Sotub01g006690.1.1	GO:0004601	MF
Sotub01g006690.1.1	GO:0020037	MF
Sotub01g006750.1.1	GO:0005198	MF
Sotub01g006770.1.1	GO:0003843	MF
Sotub01g006780.1.1	GO:0003843	MF
Sotub01g006800.1.1	GO:0004842	MF
Sotub01g006870.1.1	GO:0016717	MF
Sotub01g006980.1.1	GO:0008270	MF
Sotub01g006980.1.1	GO:0016491	MF
Sotub01g007030.1.1	GO:0005515	MF
Sotub01g007030.1.1	GO:0016702	MF
Sotub01g007030.1.1	GO:0046872	MF
Sotub01g007050.1.1	GO:0016702	MF
Sotub01g007050.1.1	GO:0046872	MF
Sotub01g007070.1.1	GO:0016706	MF
Sotub01g007080.1.1	GO:0016706	MF
Sotub01g007130.1.1	GO:0016706	MF
Sotub01g007150.1.1	GO:0016706	MF
Sotub01g007160.1.1	GO:0005515	MF
Sotub01g007180.1.1	GO:0004096	MF
Sotub01g007180.1.1	GO:0020037	MF
Sotub01g007180.1.1	GO:0048037	MF
Sotub01g007190.1.1	GO:0030528	MF
Sotub01g007200.1.1	GO:0004252	MF
Sotub01g007210.1.1	GO:0004252	MF
Sotub01g007210.1.1	GO:0042802	MF
Sotub01g007230.1.1	GO:0016758	MF
Sotub01g007240.1.1	GO:0005515	MF
Sotub01g007270.1.1	GO:0003725	MF
Sotub01g007270.1.1	GO:0005524	MF
Sotub01g007270.1.1	GO:0008026	MF
Sotub01g007290.1.1	GO:0004672	MF
Sotub01g007290.1.1	GO:0005524	MF
Sotub01g007300.1.1	GO:0004857	MF
Sotub01g007300.1.1	GO:0030599	MF
Sotub01g007310.1.1	GO:0000287	MF
Sotub01g007310.1.1	GO:0050307	MF
Sotub01g007330.1.1	GO:0016757	MF
Sotub01g007360.1.1	GO:0004177	MF
Sotub01g007360.1.1	GO:0008235	MF
Sotub01g007410.1.1	GO:0004672	MF
Sotub01g007410.1.1	GO:0005524	MF
Sotub01g007470.1.1	GO:0009055	MF
Sotub01g007470.1.1	GO:0015035	MF
Sotub01g007510.1.1	GO:0003700	MF
Sotub01g007520.1.1	GO:0003676	MF
Sotub01g007550.1.1	GO:0003676	MF
Sotub01g007550.1.1	GO:0005524	MF
Sotub01g007550.1.1	GO:0008026	MF
Sotub01g007570.1.1	GO:0005515	MF
Sotub01g007590.1.1	GO:0003677	MF
Sotub01g007590.1.1	GO:0008270	MF
Sotub01g007600.1.1	GO:0004842	MF
Sotub01g007610.1.1	GO:0004842	MF
Sotub01g007620.1.1	GO:0004842	MF
Sotub01g007650.1.1	GO:0004842	MF
Sotub01g007670.1.1	GO:0004842	MF
Sotub01g007700.1.1	GO:0004842	MF
Sotub01g007720.1.1	GO:0003700	MF
Sotub01g007720.1.1	GO:0043565	MF
Sotub01g007800.1.1	GO:0003824	MF
Sotub01g007800.1.1	GO:0005524	MF
Sotub01g007810.1.1	GO:0004672	MF
Sotub01g007810.1.1	GO:0005515	MF
Sotub01g007810.1.1	GO:0005524	MF
Sotub01g007830.1.1	GO:0005198	MF
Sotub01g007840.1.1	GO:0005515	MF
Sotub01g007860.1.1	GO:0005515	MF
Sotub01g007980.1.1	GO:0016209	MF
Sotub01g007980.1.1	GO:0051920	MF
Sotub01g008000.1.1	GO:0003700	MF
Sotub01g008160.1.1	GO:0022857	MF
Sotub01g008170.1.1	GO:0022857	MF
Sotub01g008180.1.1	GO:0003824	MF
Sotub01g008180.1.1	GO:0005488	MF
Sotub01g008190.1.1	GO:0003824	MF
Sotub01g008200.1.1	GO:0016747	MF
Sotub01g008210.1.1	GO:0005515	MF
Sotub01g008220.1.1	GO:0003677	MF
Sotub01g008220.1.1	GO:0046983	MF
Sotub01g008230.1.1	GO:0005524	MF
Sotub01g008230.1.1	GO:0043531	MF
Sotub01g008250.1.1	GO:0004601	MF
Sotub01g008250.1.1	GO:0020037	MF
Sotub01g008390.1.1	GO:0005337	MF
Sotub01g008430.1.1	GO:0003676	MF
Sotub01g008430.1.1	GO:0004523	MF
Sotub01g008480.1.1	GO:0009055	MF
Sotub01g008480.1.1	GO:0016705	MF
Sotub01g008480.1.1	GO:0020037	MF
Sotub01g008500.1.1	GO:0009055	MF
Sotub01g008500.1.1	GO:0015035	MF
Sotub01g008510.1.1	GO:0004672	MF
Sotub01g008510.1.1	GO:0005515	MF
Sotub01g008510.1.1	GO:0005524	MF
Sotub01g008530.1.1	GO:0003676	MF
Sotub01g008530.1.1	GO:0008270	MF
Sotub01g008620.1.1	GO:0022857	MF
Sotub01g008630.1.1	GO:0009055	MF
Sotub01g008630.1.1	GO:0015035	MF
Sotub01g008630.1.1	GO:0016209	MF
Sotub01g008650.1.1	GO:0051082	MF
Sotub01g008660.1.1	GO:0019211	MF
Sotub01g008670.1.1	GO:0004152	MF
Sotub01g008680.1.1	GO:0016747	MF
Sotub01g008720.1.1	GO:0003735	MF
Sotub01g008740.1.1	GO:0003676	MF
Sotub01g008750.1.1	GO:0005515	MF
Sotub01g008820.1.1	GO:0005515	MF
Sotub01g008830.1.1	GO:0005515	MF
Sotub01g008840.1.1	GO:0005515	MF
Sotub01g008880.1.1	GO:0015238	MF
Sotub01g008880.1.1	GO:0015297	MF
Sotub01g008920.1.1	GO:0009055	MF
Sotub01g008920.1.1	GO:0051536	MF
Sotub01g008930.1.1	GO:0008565	MF
Sotub01g008990.1.1	GO:0004672	MF
Sotub01g008990.1.1	GO:0005524	MF
Sotub01g009010.1.1	GO:0004672	MF
Sotub01g009010.1.1	GO:0005524	MF
Sotub01g009020.1.1	GO:0004672	MF
Sotub01g009020.1.1	GO:0005524	MF
Sotub01g009040.1.1	GO:0004672	MF
Sotub01g009040.1.1	GO:0005524	MF
Sotub01g009070.1.1	GO:0004672	MF
Sotub01g009070.1.1	GO:0005524	MF
Sotub01g009080.1.1	GO:0004672	MF
Sotub01g009080.1.1	GO:0005524	MF
Sotub01g009090.1.1	GO:0004672	MF
Sotub01g009090.1.1	GO:0005524	MF
Sotub01g009220.1.1	GO:0003951	MF
Sotub01g009270.1.1	GO:0003676	MF
Sotub01g009270.1.1	GO:0008270	MF
Sotub01g009290.1.1	GO:0004553	MF
Sotub01g009300.1.1	GO:0004553	MF
Sotub01g009310.1.1	GO:0004553	MF
Sotub01g009320.1.1	GO:0004553	MF
Sotub01g009330.1.1	GO:0004553	MF
Sotub01g009360.1.1	GO:0004553	MF
Sotub01g009480.1.1	GO:0004888	MF
Sotub01g009480.1.1	GO:0005515	MF
Sotub01g009480.1.1	GO:0005524	MF
Sotub01g009480.1.1	GO:0016788	MF
Sotub01g009480.1.1	GO:0043531	MF
Sotub01g009490.1.1	GO:0004888	MF
Sotub01g009490.1.1	GO:0005515	MF
Sotub01g009490.1.1	GO:0005524	MF
Sotub01g009490.1.1	GO:0016788	MF
Sotub01g009490.1.1	GO:0043531	MF
Sotub01g009530.1.1	GO:0004190	MF
Sotub01g009540.1.1	GO:0005507	MF
Sotub01g009540.1.1	GO:0016491	MF
Sotub01g009550.1.1	GO:0005515	MF
Sotub01g009580.1.1	GO:0004672	MF
Sotub01g009580.1.1	GO:0005524	MF
Sotub01g009590.1.1	GO:0003700	MF
Sotub01g009610.1.1	GO:0003700	MF
Sotub01g009640.1.1	GO:0003700	MF
Sotub01g009660.1.1	GO:0003700	MF
Sotub01g009670.1.1	GO:0003700	MF
Sotub01g009690.1.1	GO:0003700	MF
Sotub01g009730.1.1	GO:0016636	MF
Sotub01g009730.1.1	GO:0050897	MF
Sotub01g009750.1.1	GO:0005509	MF
Sotub01g009760.1.1	GO:0005515	MF
Sotub01g009770.1.1	GO:0003676	MF
Sotub01g009780.1.1	GO:0003700	MF
Sotub01g009780.1.1	GO:0043565	MF
Sotub01g009780.1.1	GO:0046983	MF
Sotub01g009820.1.1	GO:0005524	MF
Sotub01g009820.1.1	GO:0050515	MF
Sotub01g009830.1.1	GO:0004869	MF
Sotub01g009890.1.1	GO:0003677	MF
Sotub01g009910.1.1	GO:0005515	MF
Sotub01g010050.1.1	GO:0003871	MF
Sotub01g010050.1.1	GO:0008270	MF
Sotub01g010060.1.1	GO:0003725	MF
Sotub01g010090.1.1	GO:0009055	MF
Sotub01g010090.1.1	GO:0016491	MF
Sotub01g010090.1.1	GO:0046872	MF
Sotub01g010090.1.1	GO:0051536	MF
Sotub01g010110.1.1	GO:0005515	MF
Sotub01g010110.1.1	GO:0016787	MF
Sotub01g010160.1.1	GO:0004553	MF
Sotub01g010200.1.1	GO:0004672	MF
Sotub01g010200.1.1	GO:0005524	MF
Sotub01g010230.1.1	GO:0016831	MF
Sotub01g010230.1.1	GO:0030170	MF
Sotub01g010250.1.1	GO:0004842	MF
Sotub01g010260.1.1	GO:0004842	MF
Sotub01g010280.1.1	GO:0005515	MF
Sotub01g010290.1.1	GO:0005515	MF
Sotub01g010340.1.1	GO:0009055	MF
Sotub01g010340.1.1	GO:0016705	MF
Sotub01g010340.1.1	GO:0020037	MF
Sotub01g010390.1.1	GO:0004601	MF
Sotub01g010390.1.1	GO:0020037	MF
Sotub01g010400.1.1	GO:0004601	MF
Sotub01g010400.1.1	GO:0020037	MF
Sotub01g010410.1.1	GO:0005515	MF
Sotub01g010420.1.1	GO:0004601	MF
Sotub01g010420.1.1	GO:0020037	MF
Sotub01g010440.1.1	GO:0005515	MF
Sotub01g010450.1.1	GO:0005515	MF
Sotub01g010470.1.1	GO:0005515	MF
Sotub01g010480.1.1	GO:0004601	MF
Sotub01g010480.1.1	GO:0020037	MF
Sotub01g010490.1.1	GO:0005515	MF
Sotub01g010510.1.1	GO:0005515	MF
Sotub01g010540.1.1	GO:0005515	MF
Sotub01g010570.1.1	GO:0005515	MF
Sotub01g010600.1.1	GO:0005515	MF
Sotub01g010610.1.1	GO:0005515	MF
Sotub01g010620.1.1	GO:0016758	MF
Sotub01g010680.1.1	GO:0016758	MF
Sotub01g010690.1.1	GO:0016758	MF
Sotub01g010760.1.1	GO:0000156	MF
Sotub01g010760.1.1	GO:0003677	MF
Sotub01g010830.1.1	GO:0016491	MF
Sotub01g010850.1.1	GO:0003700	MF
Sotub01g010850.1.1	GO:0008270	MF
Sotub01g010850.1.1	GO:0043565	MF
Sotub01g010860.1.1	GO:0005515	MF
Sotub01g010880.1.1	GO:0005515	MF
Sotub01g010910.1.1	GO:0004356	MF
Sotub01g011080.1.1	GO:0005507	MF
Sotub01g011080.1.1	GO:0016491	MF
Sotub01g011120.1.1	GO:0005515	MF
Sotub01g011140.1.1	GO:0003735	MF
Sotub01g011230.1.1	GO:0003684	MF
Sotub01g011230.1.1	GO:0003887	MF
Sotub01g011240.1.1	GO:0005524	MF
Sotub01g011240.1.1	GO:0046933	MF
Sotub01g011240.1.1	GO:0046961	MF
Sotub01g011260.1.1	GO:0016791	MF
Sotub01g011270.1.1	GO:0004144	MF
Sotub01g011270.1.1	GO:0004672	MF
Sotub01g011270.1.1	GO:0005515	MF
Sotub01g011270.1.1	GO:0005524	MF
Sotub01g011280.1.1	GO:0004672	MF
Sotub01g011280.1.1	GO:0005515	MF
Sotub01g011280.1.1	GO:0005524	MF
Sotub01g011340.1.1	GO:0003676	MF
Sotub01g011340.1.1	GO:0004523	MF
Sotub01g011350.1.1	GO:0005524	MF
Sotub01g011350.1.1	GO:0043531	MF
Sotub01g011370.1.1	GO:0008137	MF
Sotub01g011390.1.1	GO:0005524	MF
Sotub01g011390.1.1	GO:0043531	MF
Sotub01g011420.1.1	GO:0000166	MF
Sotub01g011420.1.1	GO:0046872	MF
Sotub01g011550.1.1	GO:0003676	MF
Sotub01g011550.1.1	GO:0008408	MF
Sotub01g011570.1.1	GO:0004672	MF
Sotub01g011570.1.1	GO:0005524	MF
Sotub01g011630.1.1	GO:0003677	MF
Sotub01g011710.1.1	GO:0003700	MF
Sotub01g011710.1.1	GO:0043565	MF
Sotub01g011710.1.1	GO:0046983	MF
Sotub01g011860.1.1	GO:0000287	MF
Sotub01g011860.1.1	GO:0004743	MF
Sotub01g011860.1.1	GO:0030955	MF
Sotub01g012110.1.1	GO:0003677	MF
Sotub01g012120.1.1	GO:0003700	MF
Sotub01g012150.1.1	GO:0003735	MF
Sotub01g012160.1.1	GO:0004857	MF
Sotub01g012160.1.1	GO:0030599	MF
Sotub01g012220.1.1	GO:0005515	MF
Sotub01g012240.1.1	GO:0003677	MF
Sotub01g012250.1.1	GO:0005515	MF
Sotub01g012270.1.1	GO:0005515	MF
Sotub01g012330.1.1	GO:0005515	MF
Sotub01g012450.1.1	GO:0004857	MF
Sotub01g012450.1.1	GO:0030599	MF
Sotub01g012610.1.1	GO:0009055	MF
Sotub01g012610.1.1	GO:0016705	MF
Sotub01g012610.1.1	GO:0020037	MF
Sotub01g012630.1.1	GO:0005515	MF
Sotub01g012650.1.1	GO:0004857	MF
Sotub01g012650.1.1	GO:0030599	MF
Sotub01g012680.1.1	GO:0004857	MF
Sotub01g012680.1.1	GO:0030599	MF
Sotub01g012730.1.1	GO:0005452	MF
Sotub01g012740.1.1	GO:0009055	MF
Sotub01g012740.1.1	GO:0016705	MF
Sotub01g012740.1.1	GO:0020037	MF
Sotub01g012800.1.1	GO:0008270	MF
Sotub01g012810.1.1	GO:0004857	MF
Sotub01g012810.1.1	GO:0030599	MF
Sotub01g012820.1.1	GO:0004857	MF
Sotub01g012820.1.1	GO:0030599	MF
Sotub01g012840.1.1	GO:0003723	MF
Sotub01g012890.1.1	GO:0005525	MF
Sotub01g012980.1.1	GO:0003677	MF
Sotub01g013020.1.1	GO:0016706	MF
Sotub01g013090.1.1	GO:0005515	MF
Sotub01g013100.1.1	GO:0004553	MF
Sotub01g013110.1.1	GO:0005515	MF
Sotub01g013120.1.1	GO:0003723	MF
Sotub01g013130.1.1	GO:0003723	MF
Sotub01g013140.1.1	GO:0003735	MF
Sotub01g013140.1.1	GO:0019843	MF
Sotub01g013220.1.1	GO:0016706	MF
Sotub01g013340.1.1	GO:0005524	MF
Sotub01g013340.1.1	GO:0016301	MF
Sotub01g013390.1.1	GO:0016846	MF
Sotub01g013400.1.1	GO:0004347	MF
Sotub01g013470.1.1	GO:0003700	MF
Sotub01g013470.1.1	GO:0008168	MF
Sotub01g013470.1.1	GO:0043565	MF
Sotub01g013550.1.1	GO:0016168	MF
Sotub01g013560.1.1	GO:0016168	MF
Sotub01g013600.1.1	GO:0004601	MF
Sotub01g013600.1.1	GO:0020037	MF
Sotub01g013640.1.1	GO:0030528	MF
Sotub01g013670.1.1	GO:0003723	MF
Sotub01g013670.1.1	GO:0008270	MF
Sotub01g013690.1.1	GO:0004888	MF
Sotub01g013690.1.1	GO:0005515	MF
Sotub01g013690.1.1	GO:0005524	MF
Sotub01g013690.1.1	GO:0043531	MF
Sotub01g013940.1.1	GO:0005515	MF
Sotub01g013960.1.1	GO:0003777	MF
Sotub01g013960.1.1	GO:0005524	MF
Sotub01g013970.1.1	GO:0003777	MF
Sotub01g013970.1.1	GO:0005524	MF
Sotub01g014160.1.1	GO:0016881	MF
Sotub01g014600.1.1	GO:0031625	MF
Sotub01g014630.1.1	GO:0005506	MF
Sotub01g014630.1.1	GO:0016491	MF
Sotub01g014640.1.1	GO:0008168	MF
Sotub01g014670.1.1	GO:0009055	MF
Sotub01g014670.1.1	GO:0016705	MF
Sotub01g014670.1.1	GO:0020037	MF
Sotub01g014710.1.1	GO:0008565	MF
Sotub01g014800.1.1	GO:0003824	MF
Sotub01g014860.1.1	GO:0005515	MF
Sotub01g014930.1.1	GO:0003677	MF
Sotub01g014930.1.1	GO:0004386	MF
Sotub01g014930.1.1	GO:0005524	MF
Sotub01g014970.1.1	GO:0003700	MF
Sotub01g014970.1.1	GO:0043565	MF
Sotub01g014970.1.1	GO:0046983	MF
Sotub01g015080.1.1	GO:0005515	MF
Sotub01g015210.1.1	GO:0016846	MF
Sotub01g015220.1.1	GO:0016769	MF
Sotub01g015220.1.1	GO:0016846	MF
Sotub01g015220.1.1	GO:0030170	MF
Sotub01g015240.1.1	GO:0016769	MF
Sotub01g015240.1.1	GO:0016846	MF
Sotub01g015240.1.1	GO:0030170	MF
Sotub01g015250.1.1	GO:0003723	MF
Sotub01g015280.1.1	GO:0005524	MF
Sotub01g015300.1.1	GO:0004672	MF
Sotub01g015300.1.1	GO:0005524	MF
Sotub01g015310.1.1	GO:0005198	MF
Sotub01g015320.1.1	GO:0005198	MF
Sotub01g015420.1.1	GO:0003824	MF
Sotub01g015440.1.1	GO:0004601	MF
Sotub01g015440.1.1	GO:0020037	MF
Sotub01g015470.1.1	GO:0003700	MF
Sotub01g015470.1.1	GO:0043565	MF
Sotub01g015560.1.1	GO:0004197	MF
Sotub01g015570.1.1	GO:0005515	MF
Sotub01g015580.1.1	GO:0005515	MF
Sotub01g015620.1.1	GO:0003676	MF
Sotub01g015620.1.1	GO:0008270	MF
Sotub01g015650.1.1	GO:0003677	MF
Sotub01g015650.1.1	GO:0005524	MF
Sotub01g015660.1.1	GO:0003676	MF
Sotub01g015660.1.1	GO:0004386	MF
Sotub01g015660.1.1	GO:0005524	MF
Sotub01g015760.1.1	GO:0009055	MF
Sotub01g015760.1.1	GO:0016705	MF
Sotub01g015760.1.1	GO:0020037	MF
Sotub01g015770.1.1	GO:0005515	MF
Sotub01g015830.1.1	GO:0003735	MF
Sotub01g015870.1.1	GO:0003735	MF
Sotub01g016010.1.1	GO:0005515	MF
Sotub01g016020.1.1	GO:0005515	MF
Sotub01g016040.1.1	GO:0003723	MF
Sotub01g016040.1.1	GO:0003746	MF
Sotub01g016040.1.1	GO:0043022	MF
Sotub01g016130.1.1	GO:0008168	MF
Sotub01g016160.1.1	GO:0005515	MF
Sotub01g016210.1.1	GO:0003723	MF
Sotub01g016210.1.1	GO:0003735	MF
Sotub01g016280.1.1	GO:0003735	MF
Sotub01g016290.1.1	GO:0004222	MF
Sotub01g016300.1.1	GO:0003700	MF
Sotub01g016310.1.1	GO:0004650	MF
Sotub01g016340.1.1	GO:0003735	MF
Sotub01g016350.1.1	GO:0005515	MF
Sotub01g016360.1.1	GO:0005515	MF
Sotub01g016370.1.1	GO:0003700	MF
Sotub01g016430.1.1	GO:0022857	MF
Sotub01g016450.1.1	GO:0009055	MF
Sotub01g016450.1.1	GO:0016491	MF
Sotub01g016450.1.1	GO:0050662	MF
Sotub01g016510.1.1	GO:0009055	MF
Sotub01g016510.1.1	GO:0016491	MF
Sotub01g016510.1.1	GO:0050662	MF
Sotub01g016630.1.1	GO:0005524	MF
Sotub01g016720.1.1	GO:0003824	MF
Sotub01g016730.1.1	GO:0046872	MF
Sotub01g016780.1.1	GO:0003723	MF
Sotub01g016790.1.1	GO:0031072	MF
Sotub01g016850.1.1	GO:0004650	MF
Sotub01g016920.1.1	GO:0004864	MF
Sotub01g016980.1.1	GO:0016651	MF
Sotub01g016980.1.1	GO:0048038	MF
Sotub01g016980.1.1	GO:0051287	MF
Sotub01g016990.1.1	GO:0016651	MF
Sotub01g016990.1.1	GO:0048038	MF
Sotub01g016990.1.1	GO:0051287	MF
Sotub01g017090.1.1	GO:0003677	MF
Sotub01g017090.1.1	GO:0003899	MF
Sotub01g017090.1.1	GO:0046983	MF
Sotub01g017120.1.1	GO:0016168	MF
Sotub01g017130.1.1	GO:0004252	MF
Sotub01g017150.1.1	GO:0003735	MF
Sotub01g017160.1.1	GO:0003735	MF
Sotub01g017170.1.1	GO:0003735	MF
Sotub01g017190.1.1	GO:0004252	MF
Sotub01g017200.1.1	GO:0004252	MF
Sotub01g017210.1.1	GO:0046872	MF
Sotub01g017250.1.1	GO:0016787	MF
Sotub01g017310.1.1	GO:0016757	MF
Sotub01g017340.1.1	GO:0004144	MF
Sotub01g017380.1.1	GO:0005524	MF
Sotub01g017380.1.1	GO:0043531	MF
Sotub01g017390.1.1	GO:0016747	MF
Sotub01g017400.1.1	GO:0004144	MF
Sotub01g017410.1.1	GO:0004030	MF
Sotub01g017460.1.1	GO:0005507	MF
Sotub01g017460.1.1	GO:0009055	MF
Sotub01g017470.1.1	GO:0005507	MF
Sotub01g017470.1.1	GO:0009055	MF
Sotub01g017480.1.1	GO:0005507	MF
Sotub01g017480.1.1	GO:0009055	MF
Sotub01g017550.1.1	GO:0004672	MF
Sotub01g017550.1.1	GO:0005524	MF
Sotub01g017560.1.1	GO:0008308	MF
Sotub01g017610.1.1	GO:0030570	MF
Sotub01g017620.1.1	GO:0009055	MF
Sotub01g017620.1.1	GO:0016705	MF
Sotub01g017620.1.1	GO:0020037	MF
Sotub01g017630.1.1	GO:0004185	MF
Sotub01g017640.1.1	GO:0004185	MF
Sotub01g017650.1.1	GO:0004185	MF
Sotub01g017660.1.1	GO:0005515	MF
Sotub01g017690.1.1	GO:0016614	MF
Sotub01g017710.1.1	GO:0016614	MF
Sotub01g017740.1.1	GO:0004672	MF
Sotub01g017740.1.1	GO:0005524	MF
Sotub01g017770.1.1	GO:0008234	MF
Sotub01g017790.1.1	GO:0003700	MF
Sotub01g017790.1.1	GO:0043565	MF
Sotub01g017800.1.1	GO:0003755	MF
Sotub01g017810.1.1	GO:0003735	MF
Sotub01g017890.1.1	GO:0004553	MF
Sotub01g017900.1.1	GO:0004553	MF
Sotub01g017930.1.1	GO:0004553	MF
Sotub01g017950.1.1	GO:0004857	MF
Sotub01g017950.1.1	GO:0030599	MF
Sotub01g017980.1.1	GO:0004672	MF
Sotub01g017980.1.1	GO:0005524	MF
Sotub01g018060.1.1	GO:0046912	MF
Sotub01g018080.1.1	GO:0004672	MF
Sotub01g018080.1.1	GO:0005515	MF
Sotub01g018080.1.1	GO:0005524	MF
Sotub01g018110.1.1	GO:0004601	MF
Sotub01g018110.1.1	GO:0020037	MF
Sotub01g018280.1.1	GO:0004129	MF
Sotub01g018280.1.1	GO:0005507	MF
Sotub01g018290.1.1	GO:0003735	MF
Sotub01g018290.1.1	GO:0019843	MF
Sotub01g018300.1.1	GO:0003735	MF
Sotub01g018300.1.1	GO:0019843	MF
Sotub01g018310.1.1	GO:0003735	MF
Sotub01g018310.1.1	GO:0019843	MF
Sotub01g018390.1.1	GO:0030599	MF
Sotub01g018480.1.1	GO:0008137	MF
Sotub01g018560.1.1	GO:0003777	MF
Sotub01g018560.1.1	GO:0005524	MF
Sotub01g018600.1.1	GO:0005515	MF
Sotub01g018640.1.1	GO:0005515	MF
Sotub01g018700.1.1	GO:0003677	MF
Sotub01g018810.1.1	GO:0003735	MF
Sotub01g018910.1.1	GO:0004806	MF
Sotub01g018930.1.1	GO:0016491	MF
Sotub01g018930.1.1	GO:0050662	MF
Sotub01g019010.1.1	GO:0045156	MF
Sotub01g019040.1.1	GO:0016787	MF
Sotub01g019220.1.1	GO:0008312	MF
Sotub01g019240.1.1	GO:0005515	MF
Sotub01g019270.1.1	GO:0016706	MF
Sotub01g019340.1.1	GO:0031072	MF
Sotub01g019400.1.1	GO:0005524	MF
Sotub01g019430.1.1	GO:0009055	MF
Sotub01g019430.1.1	GO:0016705	MF
Sotub01g019430.1.1	GO:0020037	MF
Sotub01g019470.1.1	GO:0008270	MF
Sotub01g019490.1.1	GO:0003735	MF
Sotub01g019500.1.1	GO:0003735	MF
Sotub01g019530.1.1	GO:0016168	MF
Sotub01g019540.1.1	GO:0016168	MF
Sotub01g019590.1.1	GO:0003677	MF
Sotub01g019590.1.1	GO:0003899	MF
Sotub01g019590.1.1	GO:0046983	MF
Sotub01g019600.1.1	GO:0003677	MF
Sotub01g019600.1.1	GO:0003899	MF
Sotub01g019600.1.1	GO:0046983	MF
Sotub01g019620.1.1	GO:0005515	MF
Sotub01g019660.1.1	GO:0003824	MF
Sotub01g019660.1.1	GO:0030151	MF
Sotub01g019660.1.1	GO:0030170	MF
Sotub01g019720.1.1	GO:0003676	MF
Sotub01g019860.1.1	GO:0009055	MF
Sotub01g019860.1.1	GO:0016705	MF
Sotub01g019860.1.1	GO:0020037	MF
Sotub01g019870.1.1	GO:0009055	MF
Sotub01g019870.1.1	GO:0016705	MF
Sotub01g019870.1.1	GO:0020037	MF
Sotub01g019880.1.1	GO:0009055	MF
Sotub01g019880.1.1	GO:0016705	MF
Sotub01g019880.1.1	GO:0020037	MF
Sotub01g019910.1.1	GO:0009055	MF
Sotub01g019910.1.1	GO:0016705	MF
Sotub01g019910.1.1	GO:0020037	MF
Sotub01g019960.1.1	GO:0016706	MF
Sotub01g020070.1.1	GO:0008168	MF
Sotub01g020080.1.1	GO:0004553	MF
Sotub01g020090.1.1	GO:0004553	MF
Sotub01g020130.1.1	GO:0005515	MF
Sotub01g020240.1.1	GO:0003677	MF
Sotub01g020240.1.1	GO:0008270	MF
Sotub01g020360.1.1	GO:0003824	MF
Sotub01g020430.1.1	GO:0016627	MF
Sotub01g020470.1.1	GO:0004857	MF
Sotub01g020470.1.1	GO:0030599	MF
Sotub01g020480.1.1	GO:0004857	MF
Sotub01g020480.1.1	GO:0030599	MF
Sotub01g020500.1.1	GO:0004857	MF
Sotub01g020500.1.1	GO:0030599	MF
Sotub01g020510.1.1	GO:0003677	MF
Sotub01g020520.1.1	GO:0003677	MF
Sotub01g020560.1.1	GO:0047746	MF
Sotub01g020570.1.1	GO:0047746	MF
Sotub01g020590.1.1	GO:0003700	MF
Sotub01g020590.1.1	GO:0043565	MF
Sotub01g020590.1.1	GO:0046983	MF
Sotub01g020610.1.1	GO:0016820	MF
Sotub01g020620.1.1	GO:0008415	MF
Sotub01g020620.1.1	GO:0043754	MF
Sotub01g020620.1.1	GO:0048037	MF
Sotub01g020630.1.1	GO:0015238	MF
Sotub01g020630.1.1	GO:0015297	MF
Sotub01g020660.1.1	GO:0010181	MF
Sotub01g020660.1.1	GO:0016491	MF
Sotub01g020660.1.1	GO:0016769	MF
Sotub01g020660.1.1	GO:0030170	MF
Sotub01g020760.1.1	GO:0003924	MF
Sotub01g020760.1.1	GO:0005525	MF
Sotub01g020780.1.1	GO:0003854	MF
Sotub01g020780.1.1	GO:0050662	MF
Sotub01g020800.1.1	GO:0003700	MF
Sotub01g020800.1.1	GO:0043565	MF
Sotub01g020800.1.1	GO:0046983	MF
Sotub01g020810.1.1	GO:0003700	MF
Sotub01g020810.1.1	GO:0043565	MF
Sotub01g020810.1.1	GO:0046983	MF
Sotub01g020820.1.1	GO:0008137	MF
Sotub01g020830.1.1	GO:0008137	MF
Sotub01g020840.1.1	GO:0016651	MF
Sotub01g020850.1.1	GO:0016651	MF
Sotub01g020850.1.1	GO:0045156	MF
Sotub01g020860.1.1	GO:0045156	MF
Sotub01g020860.1.1	GO:0051536	MF
Sotub01g020870.1.1	GO:0009055	MF
Sotub01g020870.1.1	GO:0051536	MF
Sotub01g020980.1.1	GO:0003824	MF
Sotub01g020990.1.1	GO:0046872	MF
Sotub01g021040.1.1	GO:0009055	MF
Sotub01g021040.1.1	GO:0016705	MF
Sotub01g021040.1.1	GO:0020037	MF
Sotub01g021150.1.1	GO:0043565	MF
Sotub01g021170.1.1	GO:0031625	MF
Sotub01g021340.1.1	GO:0005515	MF
Sotub01g021370.1.1	GO:0008191	MF
Sotub01g021400.1.1	GO:0016758	MF
Sotub01g021410.1.1	GO:0008270	MF
Sotub01g021430.1.1	GO:0004806	MF
Sotub01g021440.1.1	GO:0003677	MF
Sotub01g021440.1.1	GO:0004386	MF
Sotub01g021440.1.1	GO:0005524	MF
Sotub01g021440.1.1	GO:0031491	MF
Sotub01g021460.1.1	GO:0009055	MF
Sotub01g021460.1.1	GO:0015035	MF
Sotub01g021470.1.1	GO:0009055	MF
Sotub01g021470.1.1	GO:0015035	MF
Sotub01g021480.1.1	GO:0005515	MF
Sotub01g021520.1.1	GO:0004672	MF
Sotub01g021520.1.1	GO:0005524	MF
Sotub01g021540.1.1	GO:0016760	MF
Sotub01g021560.1.1	GO:0003700	MF
Sotub01g021630.1.1	GO:0005515	MF
Sotub01g021650.1.1	GO:0016706	MF
Sotub01g021670.1.1	GO:0004672	MF
Sotub01g021670.1.1	GO:0005524	MF
Sotub01g021680.1.1	GO:0016161	MF
Sotub01g021690.1.1	GO:0005515	MF
Sotub01g021720.1.1	GO:0015299	MF
Sotub01g021740.1.1	GO:0005198	MF
Sotub01g021750.1.1	GO:0048037	MF
Sotub01g021860.1.1	GO:0031072	MF
Sotub01g021900.1.1	GO:0008270	MF
Sotub01g021910.1.1	GO:0004601	MF
Sotub01g021910.1.1	GO:0020037	MF
Sotub01g021970.1.1	GO:0004601	MF
Sotub01g021970.1.1	GO:0020037	MF
Sotub01g021980.1.1	GO:0016624	MF
Sotub01g022020.1.1	GO:0016758	MF
Sotub01g022070.1.1	GO:0003677	MF
Sotub01g022070.1.1	GO:0008270	MF
Sotub01g022080.1.1	GO:0003677	MF
Sotub01g022080.1.1	GO:0008270	MF
Sotub01g022110.1.1	GO:0004822	MF
Sotub01g022110.1.1	GO:0005524	MF
Sotub01g022130.1.1	GO:0005515	MF
Sotub01g022140.1.1	GO:0003700	MF
Sotub01g022140.1.1	GO:0043565	MF
Sotub01g022140.1.1	GO:0046983	MF
Sotub01g022180.1.1	GO:0003700	MF
Sotub01g022180.1.1	GO:0043565	MF
Sotub01g022180.1.1	GO:0046983	MF
Sotub01g022190.1.1	GO:0003700	MF
Sotub01g022190.1.1	GO:0043565	MF
Sotub01g022190.1.1	GO:0046983	MF
Sotub01g022210.1.1	GO:0005525	MF
Sotub01g022230.1.1	GO:0045156	MF
Sotub01g022250.1.1	GO:0003700	MF
Sotub01g022250.1.1	GO:0043565	MF
Sotub01g022250.1.1	GO:0046983	MF
Sotub01g022270.1.1	GO:0004672	MF
Sotub01g022270.1.1	GO:0005515	MF
Sotub01g022270.1.1	GO:0005524	MF
Sotub01g022280.1.1	GO:0005515	MF
Sotub01g022340.1.1	GO:0005524	MF
Sotub01g022340.1.1	GO:0043531	MF
Sotub01g022350.1.1	GO:0005524	MF
Sotub01g022350.1.1	GO:0043531	MF
Sotub01g022370.1.1	GO:0005524	MF
Sotub01g022370.1.1	GO:0042626	MF
Sotub01g022380.1.1	GO:0003676	MF
Sotub01g022390.1.1	GO:0003677	MF
Sotub01g022400.1.1	GO:0022857	MF
Sotub01g022410.1.1	GO:0005515	MF
Sotub01g022430.1.1	GO:0003677	MF
Sotub01g022470.1.1	GO:0004871	MF
Sotub01g022480.1.1	GO:0016706	MF
Sotub01g022540.1.1	GO:0003723	MF
Sotub01g022540.1.1	GO:0008173	MF
Sotub01g022560.1.1	GO:0005524	MF
Sotub01g022560.1.1	GO:0016301	MF
Sotub01g022640.1.1	GO:0004014	MF
Sotub01g022710.1.1	GO:0015087	MF
Sotub01g022740.1.1	GO:0004177	MF
Sotub01g022760.1.1	GO:0005515	MF
Sotub01g022770.1.1	GO:0004672	MF
Sotub01g022770.1.1	GO:0005524	MF
Sotub01g022790.1.1	GO:0016787	MF
Sotub01g022850.1.1	GO:0003735	MF
Sotub01g022860.1.1	GO:0003824	MF
Sotub01g022880.1.1	GO:0004161	MF
Sotub01g022880.1.1	GO:0005524	MF
Sotub01g022950.1.1	GO:0046872	MF
Sotub01g022990.1.1	GO:0008270	MF
Sotub01g022990.1.1	GO:0016491	MF
Sotub01g023000.1.1	GO:0004190	MF
Sotub01g023040.1.1	GO:0016491	MF
Sotub01g023050.1.1	GO:0008270	MF
Sotub01g023070.1.1	GO:0003677	MF
Sotub01g023080.1.1	GO:0005524	MF
Sotub01g023090.1.1	GO:0005524	MF
Sotub01g023130.1.1	GO:0003735	MF
Sotub01g023140.1.1	GO:0016747	MF
Sotub01g023150.1.1	GO:0016747	MF
Sotub01g023170.1.1	GO:0004857	MF
Sotub01g023170.1.1	GO:0030599	MF
Sotub01g023200.1.1	GO:0003677	MF
Sotub01g023210.1.1	GO:0003854	MF
Sotub01g023210.1.1	GO:0050662	MF
Sotub01g023240.1.1	GO:0008168	MF
Sotub01g023250.1.1	GO:0003735	MF
Sotub01g023250.1.1	GO:0005515	MF
Sotub01g023310.1.1	GO:0003824	MF
Sotub01g023380.1.1	GO:0004650	MF
Sotub01g023390.1.1	GO:0005452	MF
Sotub01g023400.1.1	GO:0016788	MF
Sotub01g023410.1.1	GO:0016757	MF
Sotub01g023430.1.1	GO:0030599	MF
Sotub01g023440.1.1	GO:0003735	MF
Sotub01g023470.1.1	GO:0016706	MF
Sotub01g023480.1.1	GO:0003677	MF
Sotub01g023490.1.1	GO:0005506	MF
Sotub01g023490.1.1	GO:0051536	MF
Sotub01g023500.1.1	GO:0003723	MF
Sotub01g023510.1.1	GO:0003824	MF
Sotub01g023530.1.1	GO:0003700	MF
Sotub01g023530.1.1	GO:0043565	MF
Sotub01g023550.1.1	GO:0016881	MF
Sotub01g023570.1.1	GO:0020037	MF
Sotub01g023610.1.1	GO:0003676	MF
Sotub01g023610.1.1	GO:0005524	MF
Sotub01g023610.1.1	GO:0008026	MF
Sotub01g023620.1.1	GO:0004672	MF
Sotub01g023620.1.1	GO:0005524	MF
Sotub01g023640.1.1	GO:0003700	MF
Sotub01g023640.1.1	GO:0043565	MF
Sotub01g023670.1.1	GO:0005515	MF
Sotub01g023750.1.1	GO:0003700	MF
Sotub01g023750.1.1	GO:0043565	MF
Sotub01g023750.1.1	GO:0046983	MF
Sotub01g023800.1.1	GO:0003677	MF
Sotub01g023800.1.1	GO:0005524	MF
Sotub01g023800.1.1	GO:0016851	MF
Sotub01g023840.1.1	GO:0004871	MF
Sotub01g023840.1.1	GO:0005525	MF
Sotub01g023860.1.1	GO:0004553	MF
Sotub01g023870.1.1	GO:0005515	MF
Sotub01g023900.1.1	GO:0004806	MF
Sotub01g023910.1.1	GO:0031072	MF
Sotub01g023910.1.1	GO:0051082	MF
Sotub01g023920.1.1	GO:0003677	MF
Sotub01g023960.1.1	GO:0016787	MF
Sotub01g024020.1.1	GO:0005515	MF
Sotub01g024040.1.1	GO:0003824	MF
Sotub01g024040.1.1	GO:0005515	MF
Sotub01g024060.1.1	GO:0004672	MF
Sotub01g024060.1.1	GO:0005524	MF
Sotub01g024100.1.1	GO:0016779	MF
Sotub01g024130.1.1	GO:0016209	MF
Sotub01g024130.1.1	GO:0016491	MF
Sotub01g024160.1.1	GO:0005524	MF
Sotub01g024160.1.1	GO:0008641	MF
Sotub01g024160.1.1	GO:0016881	MF
Sotub01g024190.1.1	GO:0043565	MF
Sotub01g024200.1.1	GO:0003676	MF
Sotub01g024200.1.1	GO:0004523	MF
Sotub01g024230.1.1	GO:0005215	MF
Sotub01g024260.1.1	GO:0004190	MF
Sotub01g024270.1.1	GO:0008270	MF
Sotub01g024310.1.1	GO:0004190	MF
Sotub01g024320.1.1	GO:0004190	MF
Sotub01g024330.1.1	GO:0004190	MF
Sotub01g024340.1.1	GO:0004190	MF
Sotub01g024360.1.1	GO:0004190	MF
Sotub01g024380.1.1	GO:0004190	MF
Sotub01g024390.1.1	GO:0004190	MF
Sotub01g024400.1.1	GO:0004190	MF
Sotub01g024490.1.1	GO:0045156	MF
Sotub01g024500.1.1	GO:0009055	MF
Sotub01g024500.1.1	GO:0016705	MF
Sotub01g024500.1.1	GO:0020037	MF
Sotub01g024520.1.1	GO:0005515	MF
Sotub01g024530.1.1	GO:0005515	MF
Sotub01g024570.1.1	GO:0008171	MF
Sotub01g024570.1.1	GO:0046983	MF
Sotub01g024580.1.1	GO:0008171	MF
Sotub01g024600.1.1	GO:0008171	MF
Sotub01g024600.1.1	GO:0046983	MF
Sotub01g024680.1.1	GO:0003824	MF
Sotub01g024750.1.1	GO:0016787	MF
Sotub01g024760.1.1	GO:0005515	MF
Sotub01g024760.1.1	GO:0008270	MF
Sotub01g024760.1.1	GO:0018024	MF
Sotub01g024770.1.1	GO:0004672	MF
Sotub01g024770.1.1	GO:0005515	MF
Sotub01g024770.1.1	GO:0005524	MF
Sotub01g024800.1.1	GO:0005524	MF
Sotub01g024800.1.1	GO:0009378	MF
Sotub01g024820.1.1	GO:0003677	MF
Sotub01g024820.1.1	GO:0004386	MF
Sotub01g024820.1.1	GO:0005524	MF
Sotub01g024830.1.1	GO:0003677	MF
Sotub01g024830.1.1	GO:0004386	MF
Sotub01g024830.1.1	GO:0005524	MF
Sotub01g024840.1.1	GO:0050660	MF
Sotub01g024860.1.1	GO:0004672	MF
Sotub01g024860.1.1	GO:0005524	MF
Sotub01g024880.1.1	GO:0005515	MF
Sotub01g024910.1.1	GO:0016491	MF
Sotub01g024960.1.1	GO:0016491	MF
Sotub01g024960.1.1	GO:0050660	MF
Sotub01g025040.1.1	GO:0045735	MF
Sotub01g025050.1.1	GO:0045735	MF
Sotub01g025060.1.1	GO:0045735	MF
Sotub01g025070.1.1	GO:0045735	MF
Sotub01g025110.1.1	GO:0045735	MF
Sotub01g025120.1.1	GO:0045735	MF
Sotub01g025130.1.1	GO:0045735	MF
Sotub01g025160.1.1	GO:0005515	MF
Sotub01g025180.1.1	GO:0016491	MF
Sotub01g025220.1.1	GO:0009055	MF
Sotub01g025220.1.1	GO:0016491	MF
Sotub01g025220.1.1	GO:0046872	MF
Sotub01g025220.1.1	GO:0051536	MF
Sotub01g025230.1.1	GO:0008762	MF
Sotub01g025230.1.1	GO:0019139	MF
Sotub01g025230.1.1	GO:0050660	MF
Sotub01g025270.1.1	GO:0004367	MF
Sotub01g025270.1.1	GO:0051287	MF
Sotub01g025300.1.1	GO:0003676	MF
Sotub01g025300.1.1	GO:0008270	MF
Sotub01g025330.1.1	GO:0005524	MF
Sotub01g025330.1.1	GO:0051082	MF
Sotub01g025410.1.1	GO:0003700	MF
Sotub01g025410.1.1	GO:0043565	MF
Sotub01g025410.1.1	GO:0046983	MF
Sotub01g025430.1.1	GO:0004185	MF
Sotub01g025470.1.1	GO:0004185	MF
Sotub01g025490.1.1	GO:0008080	MF
Sotub01g025520.1.1	GO:0005529	MF
Sotub01g025530.1.1	GO:0004252	MF
Sotub01g025530.1.1	GO:0042802	MF
Sotub01g025540.1.1	GO:0004252	MF
Sotub01g025540.1.1	GO:0042802	MF
Sotub01g025550.1.1	GO:0004252	MF
Sotub01g025550.1.1	GO:0042802	MF
Sotub01g025560.1.1	GO:0004252	MF
Sotub01g025560.1.1	GO:0042802	MF
Sotub01g025570.1.1	GO:0004252	MF
Sotub01g025570.1.1	GO:0042802	MF
Sotub01g025580.1.1	GO:0004252	MF
Sotub01g025590.1.1	GO:0004252	MF
Sotub01g025600.1.1	GO:0004252	MF
Sotub01g025600.1.1	GO:0042802	MF
Sotub01g025620.1.1	GO:0004252	MF
Sotub01g025620.1.1	GO:0042802	MF
Sotub01g025630.1.1	GO:0004252	MF
Sotub01g025630.1.1	GO:0042802	MF
Sotub01g025650.1.1	GO:0004252	MF
Sotub01g025650.1.1	GO:0042802	MF
Sotub01g025690.1.1	GO:0003677	MF
Sotub01g025690.1.1	GO:0003700	MF
Sotub01g025690.1.1	GO:0016987	MF
Sotub01g025710.1.1	GO:0005515	MF
Sotub01g025840.1.1	GO:0009055	MF
Sotub01g025840.1.1	GO:0016491	MF
Sotub01g025880.1.1	GO:0008168	MF
Sotub01g025920.1.1	GO:0046873	MF
Sotub01g025930.1.1	GO:0008937	MF
Sotub01g025930.1.1	GO:0016992	MF
Sotub01g025930.1.1	GO:0051539	MF
Sotub01g025940.1.1	GO:0005515	MF
Sotub01g025950.1.1	GO:0003918	MF
Sotub01g025950.1.1	GO:0005524	MF
Sotub01g026130.1.1	GO:0017150	MF
Sotub01g026130.1.1	GO:0050660	MF
Sotub01g026170.1.1	GO:0005215	MF
Sotub01g026250.1.1	GO:0016760	MF
Sotub01g026260.1.1	GO:0005524	MF
Sotub01g026260.1.1	GO:0043531	MF
Sotub01g026290.1.1	GO:0003676	MF
Sotub01g026290.1.1	GO:0005515	MF
Sotub01g026290.1.1	GO:0008270	MF
Sotub01g026300.1.1	GO:0015238	MF
Sotub01g026300.1.1	GO:0015297	MF
Sotub01g026320.1.1	GO:0015238	MF
Sotub01g026320.1.1	GO:0015297	MF
Sotub01g026340.1.1	GO:0003677	MF
Sotub01g026360.1.1	GO:0046933	MF
Sotub01g026460.1.1	GO:0005509	MF
Sotub01g026560.1.1	GO:0003677	MF
Sotub01g026560.1.1	GO:0008270	MF
Sotub01g026580.1.1	GO:0005515	MF
Sotub01g026630.1.1	GO:0005515	MF
Sotub01g026640.1.1	GO:0003723	MF
Sotub01g026640.1.1	GO:0008173	MF
Sotub01g026650.1.1	GO:0003723	MF
Sotub01g026660.1.1	GO:0030528	MF
Sotub01g026690.1.1	GO:0003924	MF
Sotub01g026690.1.1	GO:0005525	MF
Sotub01g026720.1.1	GO:0003677	MF
Sotub01g026730.1.1	GO:0003677	MF
Sotub01g026740.1.1	GO:0003677	MF
Sotub01g026760.1.1	GO:0004372	MF
Sotub01g026780.1.1	GO:0005524	MF
Sotub01g026780.1.1	GO:0043531	MF
Sotub01g026810.1.1	GO:0003677	MF
Sotub01g026830.1.1	GO:0031072	MF
Sotub01g026830.1.1	GO:0051082	MF
Sotub01g026850.1.1	GO:0005515	MF
Sotub01g026870.1.1	GO:0005515	MF
Sotub01g026880.1.1	GO:0005515	MF
Sotub01g026890.1.1	GO:0005515	MF
Sotub01g026930.1.1	GO:0004553	MF
Sotub01g026970.1.1	GO:0004672	MF
Sotub01g026970.1.1	GO:0005524	MF
Sotub01g026980.1.1	GO:0003677	MF
Sotub01g026990.1.1	GO:0005524	MF
Sotub01g026990.1.1	GO:0043531	MF
Sotub01g027000.1.1	GO:0003677	MF
Sotub01g027020.1.1	GO:0003677	MF
Sotub01g027020.1.1	GO:0005515	MF
Sotub01g027040.1.1	GO:0003723	MF
Sotub01g027040.1.1	GO:0008270	MF
Sotub01g027090.1.1	GO:0047134	MF
Sotub01g027120.1.1	GO:0047134	MF
Sotub01g027130.1.1	GO:0047134	MF
Sotub01g027140.1.1	GO:0047134	MF
Sotub01g027150.1.1	GO:0047134	MF
Sotub01g027160.1.1	GO:0047134	MF
Sotub01g027170.1.1	GO:0047134	MF
Sotub01g027180.1.1	GO:0047134	MF
Sotub01g027190.1.1	GO:0047134	MF
Sotub01g027200.1.1	GO:0047134	MF
Sotub01g027220.1.1	GO:0047134	MF
Sotub01g027230.1.1	GO:0047134	MF
Sotub01g027240.1.1	GO:0047134	MF
Sotub01g027250.1.1	GO:0047134	MF
Sotub01g027280.1.1	GO:0047134	MF
Sotub01g027290.1.1	GO:0047134	MF
Sotub01g027300.1.1	GO:0047134	MF
Sotub01g027310.1.1	GO:0047134	MF
Sotub01g027340.1.1	GO:0003843	MF
Sotub01g027350.1.1	GO:0046912	MF
Sotub01g027360.1.1	GO:0003824	MF
Sotub01g027360.1.1	GO:0051539	MF
Sotub01g027410.1.1	GO:0005524	MF
Sotub01g027470.1.1	GO:0016787	MF
Sotub01g027480.1.1	GO:0016491	MF
Sotub01g027510.1.1	GO:0004563	MF
Sotub01g027560.1.1	GO:0003774	MF
Sotub01g027560.1.1	GO:0005515	MF
Sotub01g027560.1.1	GO:0005524	MF
Sotub01g027570.1.1	GO:0005509	MF
Sotub01g027570.1.1	GO:0005544	MF
Sotub01g027580.1.1	GO:0003735	MF
Sotub01g027580.1.1	GO:0004616	MF
Sotub01g027580.1.1	GO:0016779	MF
Sotub01g027610.1.1	GO:0003677	MF
Sotub01g027610.1.1	GO:0003700	MF
Sotub01g027610.1.1	GO:0016987	MF
Sotub01g027620.1.1	GO:0016788	MF
Sotub01g027630.1.1	GO:0008168	MF
Sotub01g027640.1.1	GO:0008176	MF
Sotub01g027700.1.1	GO:0003677	MF
Sotub01g027730.1.1	GO:0008270	MF
Sotub01g027730.1.1	GO:0016491	MF
Sotub01g027760.1.1	GO:0003677	MF
Sotub01g027810.1.1	GO:0004190	MF
Sotub01g027820.1.1	GO:0004190	MF
Sotub01g027850.1.1	GO:0005515	MF
Sotub01g027870.1.1	GO:0004639	MF
Sotub01g027880.1.1	GO:0004672	MF
Sotub01g027880.1.1	GO:0005524	MF
Sotub01g027910.1.1	GO:0005515	MF
Sotub01g027930.1.1	GO:0005515	MF
Sotub01g028000.1.1	GO:0004871	MF
Sotub01g028000.1.1	GO:0005515	MF
Sotub01g028040.1.1	GO:0030528	MF
Sotub01g028050.1.1	GO:0030528	MF
Sotub01g028070.1.1	GO:0004553	MF
Sotub01g028070.1.1	GO:0016762	MF
Sotub01g028140.1.1	GO:0003824	MF
Sotub01g028150.1.1	GO:0008168	MF
Sotub01g028170.1.1	GO:0003824	MF
Sotub01g028190.1.1	GO:0008168	MF
Sotub01g028220.1.1	GO:0008168	MF
Sotub01g028270.1.1	GO:0004842	MF
Sotub01g028290.1.1	GO:0009055	MF
Sotub01g028290.1.1	GO:0016705	MF
Sotub01g028290.1.1	GO:0020037	MF
Sotub01g028310.1.1	GO:0004672	MF
Sotub01g028310.1.1	GO:0005524	MF
Sotub01g028320.1.1	GO:0005215	MF
Sotub01g028330.1.1	GO:0004659	MF
Sotub01g028370.1.1	GO:0004044	MF
Sotub01g028380.1.1	GO:0003723	MF
Sotub01g028380.1.1	GO:0003743	MF
Sotub01g028470.1.1	GO:0005506	MF
Sotub01g028470.1.1	GO:0016491	MF
Sotub01g028540.1.1	GO:0005524	MF
Sotub01g028540.1.1	GO:0019205	MF
Sotub01g028550.1.1	GO:0003735	MF
Sotub01g028590.1.1	GO:0003924	MF
Sotub01g028590.1.1	GO:0005525	MF
Sotub01g028600.1.1	GO:0003924	MF
Sotub01g028600.1.1	GO:0005525	MF
Sotub01g028650.1.1	GO:0003924	MF
Sotub01g028650.1.1	GO:0005525	MF
Sotub01g028660.1.1	GO:0003924	MF
Sotub01g028660.1.1	GO:0005525	MF
Sotub01g028700.1.1	GO:0003924	MF
Sotub01g028700.1.1	GO:0005525	MF
Sotub01g028720.1.1	GO:0004857	MF
Sotub01g028720.1.1	GO:0030599	MF
Sotub01g028730.1.1	GO:0004857	MF
Sotub01g028730.1.1	GO:0030599	MF
Sotub01g028790.1.1	GO:0016758	MF
Sotub01g028820.1.1	GO:0004672	MF
Sotub01g028820.1.1	GO:0005524	MF
Sotub01g028830.1.1	GO:0005515	MF
Sotub01g028840.1.1	GO:0004197	MF
Sotub01g028850.1.1	GO:0003735	MF
Sotub01g028900.1.1	GO:0009055	MF
Sotub01g028900.1.1	GO:0016705	MF
Sotub01g028900.1.1	GO:0020037	MF
Sotub01g028920.1.1	GO:0005525	MF
Sotub01g028940.1.1	GO:0003676	MF
Sotub01g028980.1.1	GO:0005515	MF
Sotub01g028990.1.1	GO:0005515	MF
Sotub01g029010.1.1	GO:0005515	MF
Sotub01g029070.1.1	GO:0005515	MF
Sotub01g029080.1.1	GO:0004616	MF
Sotub01g029080.1.1	GO:0004764	MF
Sotub01g029080.1.1	GO:0008883	MF
Sotub01g029080.1.1	GO:0050661	MF
Sotub01g029100.1.1	GO:0019901	MF
Sotub01g029140.1.1	GO:0016757	MF
Sotub01g029200.1.1	GO:0003700	MF
Sotub01g029200.1.1	GO:0043565	MF
Sotub01g029210.1.1	GO:0004550	MF
Sotub01g029210.1.1	GO:0005524	MF
Sotub01g029230.1.1	GO:0003677	MF
Sotub01g029270.1.1	GO:0005507	MF
Sotub01g029270.1.1	GO:0009055	MF
Sotub01g029290.1.1	GO:0016706	MF
Sotub01g029310.1.1	GO:0008198	MF
Sotub01g029310.1.1	GO:0016491	MF
Sotub01g029350.1.1	GO:0005515	MF
Sotub01g029380.1.1	GO:0004672	MF
Sotub01g029380.1.1	GO:0005524	MF
Sotub01g029430.1.1	GO:0005515	MF
Sotub01g029440.1.1	GO:0003700	MF
Sotub01g029460.1.1	GO:0003700	MF
Sotub01g029470.1.1	GO:0003700	MF
Sotub01g029490.1.1	GO:0003700	MF
Sotub01g029510.1.1	GO:0003700	MF
Sotub01g029520.1.1	GO:0003700	MF
Sotub01g029560.1.1	GO:0003700	MF
Sotub01g029570.1.1	GO:0003700	MF
Sotub01g029600.1.1	GO:0008474	MF
Sotub01g029620.1.1	GO:0005524	MF
Sotub01g029620.1.1	GO:0043531	MF
Sotub01g029630.1.1	GO:0005524	MF
Sotub01g029630.1.1	GO:0043531	MF
Sotub01g029680.1.1	GO:0003723	MF
Sotub01g029690.1.1	GO:0003723	MF
Sotub01g029730.1.1	GO:0031072	MF
Sotub01g029730.1.1	GO:0051082	MF
Sotub01g029740.1.1	GO:0003700	MF
Sotub01g029750.1.1	GO:0008374	MF
Sotub01g029750.1.1	GO:0016788	MF
Sotub01g029760.1.1	GO:0004315	MF
Sotub01g029770.1.1	GO:0016706	MF
Sotub01g029780.1.1	GO:0016706	MF
Sotub01g029840.1.1	GO:0003924	MF
Sotub01g029840.1.1	GO:0005525	MF
Sotub01g029850.1.1	GO:0016615	MF
Sotub01g029850.1.1	GO:0016616	MF
Sotub01g029870.1.1	GO:0003677	MF
Sotub01g029890.1.1	GO:0005524	MF
Sotub01g029890.1.1	GO:0051082	MF
Sotub01g029900.1.1	GO:0003700	MF
Sotub01g029900.1.1	GO:0008270	MF
Sotub01g029900.1.1	GO:0043565	MF
Sotub01g030020.1.1	GO:0016788	MF
Sotub01g030030.1.1	GO:0016788	MF
Sotub01g030060.1.1	GO:0005198	MF
Sotub01g030120.1.1	GO:0005198	MF
Sotub01g030180.1.1	GO:0004857	MF
Sotub01g030180.1.1	GO:0030599	MF
Sotub01g030200.1.1	GO:0005515	MF
Sotub01g030220.1.1	GO:0004857	MF
Sotub01g030220.1.1	GO:0030599	MF
Sotub01g030230.1.1	GO:0008234	MF
Sotub01g030290.1.1	GO:0005215	MF
Sotub01g030300.1.1	GO:0016765	MF
Sotub01g030310.1.1	GO:0003854	MF
Sotub01g030310.1.1	GO:0008831	MF
Sotub01g030310.1.1	GO:0050662	MF
Sotub01g030320.1.1	GO:0016772	MF
Sotub01g030340.1.1	GO:0004672	MF
Sotub01g030340.1.1	GO:0005515	MF
Sotub01g030340.1.1	GO:0005524	MF
Sotub01g030390.1.1	GO:0008270	MF
Sotub01g030420.1.1	GO:0005515	MF
Sotub01g030430.1.1	GO:0005506	MF
Sotub01g030430.1.1	GO:0016491	MF
Sotub01g030460.1.1	GO:0003677	MF
Sotub01g030460.1.1	GO:0004003	MF
Sotub01g030530.1.1	GO:0016787	MF
Sotub01g030560.1.1	GO:0005086	MF
Sotub01g030610.1.1	GO:0003700	MF
Sotub01g030610.1.1	GO:0005515	MF
Sotub01g030620.1.1	GO:0016747	MF
Sotub01g030630.1.1	GO:0005515	MF
Sotub01g030640.1.1	GO:0003824	MF
Sotub01g030660.1.1	GO:0005515	MF
Sotub01g030660.1.1	GO:0005524	MF
Sotub01g030660.1.1	GO:0016818	MF
Sotub01g030740.1.1	GO:0005525	MF
Sotub01g030780.1.1	GO:0004672	MF
Sotub01g030780.1.1	GO:0005524	MF
Sotub01g030790.1.1	GO:0003700	MF
Sotub01g030790.1.1	GO:0043565	MF
Sotub01g030800.1.1	GO:0008168	MF
Sotub01g030810.1.1	GO:0005515	MF
Sotub01g030830.1.1	GO:0008146	MF
Sotub01g030840.1.1	GO:0016491	MF
Sotub01g030860.1.1	GO:0008168	MF
Sotub01g030940.1.1	GO:0003676	MF
Sotub01g030950.1.1	GO:0003700	MF
Sotub01g030990.1.1	GO:0000179	MF
Sotub01g030990.1.1	GO:0003677	MF
Sotub01g031110.1.1	GO:0003824	MF
Sotub01g031130.1.1	GO:0004252	MF
Sotub01g031130.1.1	GO:0042802	MF
Sotub01g031140.1.1	GO:0004252	MF
Sotub01g031140.1.1	GO:0042802	MF
Sotub01g031170.1.1	GO:0003700	MF
Sotub01g031170.1.1	GO:0043565	MF
Sotub01g031170.1.1	GO:0046983	MF
Sotub01g031180.1.1	GO:0003700	MF
Sotub01g031200.1.1	GO:0016757	MF
Sotub01g031210.1.1	GO:0016706	MF
Sotub01g031240.1.1	GO:0016779	MF
Sotub01g031250.1.1	GO:0016787	MF
Sotub01g031260.1.1	GO:0004672	MF
Sotub01g031260.1.1	GO:0005524	MF
Sotub01g031280.1.1	GO:0005507	MF
Sotub01g031280.1.1	GO:0009055	MF
Sotub01g031330.1.1	GO:0008146	MF
Sotub01g031350.1.1	GO:0009055	MF
Sotub01g031350.1.1	GO:0016705	MF
Sotub01g031350.1.1	GO:0020037	MF
Sotub01g031360.1.1	GO:0045735	MF
Sotub01g031400.1.1	GO:0009055	MF
Sotub01g031400.1.1	GO:0016705	MF
Sotub01g031400.1.1	GO:0020037	MF
Sotub01g031410.1.1	GO:0009055	MF
Sotub01g031410.1.1	GO:0016705	MF
Sotub01g031410.1.1	GO:0020037	MF
Sotub01g031410.1.1	GO:0045735	MF
Sotub01g031420.1.1	GO:0009055	MF
Sotub01g031420.1.1	GO:0016705	MF
Sotub01g031420.1.1	GO:0020037	MF
Sotub01g031420.1.1	GO:0045735	MF
Sotub01g031430.1.1	GO:0009055	MF
Sotub01g031430.1.1	GO:0016705	MF
Sotub01g031430.1.1	GO:0020037	MF
Sotub01g031440.1.1	GO:0045735	MF
Sotub01g031470.1.1	GO:0003824	MF
Sotub01g031490.1.1	GO:0009055	MF
Sotub01g031490.1.1	GO:0016705	MF
Sotub01g031490.1.1	GO:0020037	MF
Sotub01g031500.1.1	GO:0009055	MF
Sotub01g031500.1.1	GO:0016705	MF
Sotub01g031500.1.1	GO:0020037	MF
Sotub01g031510.1.1	GO:0009055	MF
Sotub01g031510.1.1	GO:0016705	MF
Sotub01g031510.1.1	GO:0020037	MF
Sotub01g031560.1.1	GO:0016616	MF
Sotub01g031560.1.1	GO:0051287	MF
Sotub01g031570.1.1	GO:0016491	MF
Sotub01g031610.1.1	GO:0016491	MF
Sotub01g031620.1.1	GO:0016491	MF
Sotub01g031670.1.1	GO:0003677	MF
Sotub01g031680.1.1	GO:0008270	MF
Sotub01g031700.1.1	GO:0003989	MF
Sotub01g031720.1.1	GO:0003677	MF
Sotub01g031760.1.1	GO:0003779	MF
Sotub01g031770.1.1	GO:0005515	MF
Sotub01g031780.1.1	GO:0005515	MF
Sotub01g031870.1.1	GO:0008270	MF
Sotub01g031870.1.1	GO:0008703	MF
Sotub01g031870.1.1	GO:0008835	MF
Sotub01g031890.1.1	GO:0016291	MF
Sotub01g031910.1.1	GO:0016291	MF
Sotub01g031920.1.1	GO:0003735	MF
Sotub01g031930.1.1	GO:0004806	MF
Sotub01g031950.1.1	GO:0016706	MF
Sotub01g031990.1.1	GO:0005089	MF
Sotub01g032060.1.1	GO:0004672	MF
Sotub01g032060.1.1	GO:0004842	MF
Sotub01g032060.1.1	GO:0005524	MF
Sotub01g032080.1.1	GO:0005215	MF
Sotub01g032090.1.1	GO:0008415	MF
Sotub01g032100.1.1	GO:0022857	MF
Sotub01g032110.1.1	GO:0009055	MF
Sotub01g032110.1.1	GO:0016705	MF
Sotub01g032110.1.1	GO:0020037	MF
Sotub01g032150.1.1	GO:0003824	MF
Sotub01g032150.1.1	GO:0030170	MF
Sotub01g032190.1.1	GO:0003677	MF
Sotub01g032190.1.1	GO:0005524	MF
Sotub01g032200.1.1	GO:0016881	MF
Sotub01g032210.1.1	GO:0003677	MF
Sotub01g032220.1.1	GO:0004672	MF
Sotub01g032220.1.1	GO:0005524	MF
Sotub01g032220.1.1	GO:0005529	MF
Sotub01g032320.1.1	GO:0005506	MF
Sotub01g032320.1.1	GO:0009055	MF
Sotub01g032320.1.1	GO:0016491	MF
Sotub01g032320.1.1	GO:0050660	MF
Sotub01g032350.1.1	GO:0004672	MF
Sotub01g032350.1.1	GO:0005524	MF
Sotub01g032370.1.1	GO:0004650	MF
Sotub01g032380.1.1	GO:0004672	MF
Sotub01g032380.1.1	GO:0005524	MF
Sotub01g032390.1.1	GO:0016758	MF
Sotub01g032400.1.1	GO:0016758	MF
Sotub01g032410.1.1	GO:0016758	MF
Sotub01g032430.1.1	GO:0004143	MF
Sotub01g032430.1.1	GO:0016757	MF
Sotub01g032440.1.1	GO:0004143	MF
Sotub01g032460.1.1	GO:0003700	MF
Sotub01g032460.1.1	GO:0043565	MF
Sotub01g032460.1.1	GO:0046983	MF
Sotub01g032480.1.1	GO:0016616	MF
Sotub01g032480.1.1	GO:0048037	MF
Sotub01g032510.1.1	GO:0046872	MF
Sotub01g032520.1.1	GO:0016769	MF
Sotub01g032520.1.1	GO:0016829	MF
Sotub01g032520.1.1	GO:0030170	MF
Sotub01g032630.1.1	GO:0008168	MF
Sotub01g032680.1.1	GO:0004553	MF
Sotub01g032690.1.1	GO:0004553	MF
Sotub01g032720.1.1	GO:0009055	MF
Sotub01g032720.1.1	GO:0016705	MF
Sotub01g032720.1.1	GO:0020037	MF
Sotub01g032740.1.1	GO:0004553	MF
Sotub01g032750.1.1	GO:0051087	MF
Sotub01g032760.1.1	GO:0005515	MF
Sotub01g032770.1.1	GO:0005515	MF
Sotub01g032850.1.1	GO:0005515	MF
Sotub01g032860.1.1	GO:0003723	MF
Sotub01g032860.1.1	GO:0003743	MF
Sotub01g032900.1.1	GO:0016788	MF
Sotub01g032910.1.1	GO:0003700	MF
Sotub01g032910.1.1	GO:0043565	MF
Sotub01g032910.1.1	GO:0046983	MF
Sotub01g032920.1.1	GO:0003723	MF
Sotub01g032920.1.1	GO:0016853	MF
Sotub01g032940.1.1	GO:0005515	MF
Sotub01g032940.1.1	GO:0016881	MF
Sotub01g032950.1.1	GO:0003700	MF
Sotub01g033000.1.1	GO:0004672	MF
Sotub01g033000.1.1	GO:0005524	MF
Sotub01g033070.1.1	GO:0016758	MF
Sotub01g033080.1.1	GO:0003700	MF
Sotub01g033080.1.1	GO:0043565	MF
Sotub01g033090.1.1	GO:0003677	MF
Sotub01g033100.1.1	GO:0003677	MF
Sotub01g033150.1.1	GO:0003676	MF
Sotub01g033150.1.1	GO:0005524	MF
Sotub01g033150.1.1	GO:0008026	MF
Sotub01g033160.1.1	GO:0004806	MF
Sotub01g033180.1.1	GO:0003677	MF
Sotub01g033180.1.1	GO:0005524	MF
Sotub01g033180.1.1	GO:0008026	MF
Sotub01g033190.1.1	GO:0003824	MF
Sotub01g033200.1.1	GO:0016758	MF
Sotub01g033310.1.1	GO:0003677	MF
Sotub01g033320.1.1	GO:0003677	MF
Sotub01g033360.1.1	GO:0008171	MF
Sotub01g033370.1.1	GO:0004144	MF
Sotub01g033380.1.1	GO:0004144	MF
Sotub01g033390.1.1	GO:0004144	MF
Sotub01g033400.1.1	GO:0004144	MF
Sotub01g033410.1.1	GO:0003924	MF
Sotub01g033410.1.1	GO:0005525	MF
Sotub01g033480.1.1	GO:0004190	MF
Sotub01g033490.1.1	GO:0030528	MF
Sotub01g033500.1.1	GO:0008262	MF
Sotub01g033510.1.1	GO:0003677	MF
Sotub01g033560.1.1	GO:0003677	MF
Sotub01g033560.1.1	GO:0008270	MF
Sotub01g033600.1.1	GO:0005524	MF
Sotub01g033600.1.1	GO:0016301	MF
Sotub01g033610.1.1	GO:0004672	MF
Sotub01g033610.1.1	GO:0005524	MF
Sotub01g033620.1.1	GO:0003676	MF
Sotub01g033630.1.1	GO:0000166	MF
Sotub01g033630.1.1	GO:0015662	MF
Sotub01g033630.1.1	GO:0046872	MF
Sotub01g033640.1.1	GO:0000166	MF
Sotub01g033640.1.1	GO:0004842	MF
Sotub01g033640.1.1	GO:0015662	MF
Sotub01g033640.1.1	GO:0046872	MF
Sotub01g033670.1.1	GO:0005525	MF
Sotub01g033680.1.1	GO:0005524	MF
Sotub01g033750.1.1	GO:0020037	MF
Sotub01g033760.1.1	GO:0009055	MF
Sotub01g033760.1.1	GO:0016705	MF
Sotub01g033760.1.1	GO:0020037	MF
Sotub01g033770.1.1	GO:0003735	MF
Sotub01g033770.1.1	GO:0005515	MF
Sotub01g033790.1.1	GO:0003824	MF
Sotub01g033820.1.1	GO:0003700	MF
Sotub01g033820.1.1	GO:0043565	MF
Sotub01g033860.1.1	GO:0005515	MF
Sotub01g033870.1.1	GO:0030528	MF
Sotub01g033880.1.1	GO:0008168	MF
Sotub01g033910.1.1	GO:0016307	MF
Sotub01g033920.1.1	GO:0009055	MF
Sotub01g033920.1.1	GO:0016491	MF
Sotub01g033920.1.1	GO:0050662	MF
Sotub01g033950.1.1	GO:0004190	MF
Sotub01g033960.1.1	GO:0005515	MF
Sotub01g033980.1.1	GO:0009055	MF
Sotub01g033980.1.1	GO:0015035	MF
Sotub01g034010.1.1	GO:0003755	MF
Sotub01g034010.1.1	GO:0016758	MF
Sotub01g034060.1.1	GO:0008276	MF
Sotub01g034070.1.1	GO:0004252	MF
Sotub01g034080.1.1	GO:0008270	MF
Sotub01g034090.1.1	GO:0003735	MF
Sotub01g034140.1.1	GO:0008146	MF
Sotub01g034150.1.1	GO:0008146	MF
Sotub01g034170.1.1	GO:0009055	MF
Sotub01g034170.1.1	GO:0016705	MF
Sotub01g034170.1.1	GO:0020037	MF
Sotub01g034190.1.1	GO:0004672	MF
Sotub01g034190.1.1	GO:0005524	MF
Sotub01g034200.1.1	GO:0003677	MF
Sotub01g034200.1.1	GO:0031072	MF
Sotub01g034210.1.1	GO:0043565	MF
Sotub01g034230.1.1	GO:0022857	MF
Sotub01g034260.1.1	GO:0005515	MF
Sotub01g034310.1.1	GO:0030528	MF
Sotub01g034330.1.1	GO:0000166	MF
Sotub01g034330.1.1	GO:0003824	MF
Sotub01g034330.1.1	GO:0046872	MF
Sotub01g034370.1.1	GO:0003700	MF
Sotub01g034380.1.1	GO:0004827	MF
Sotub01g034380.1.1	GO:0005524	MF
Sotub01g034390.1.1	GO:0005215	MF
Sotub01g034430.1.1	GO:0000166	MF
Sotub01g034430.1.1	GO:0003824	MF
Sotub01g034430.1.1	GO:0046872	MF
Sotub01g034440.1.1	GO:0004672	MF
Sotub01g034440.1.1	GO:0005515	MF
Sotub01g034440.1.1	GO:0005524	MF
Sotub01g034450.1.1	GO:0005515	MF
Sotub01g034500.1.1	GO:0004553	MF
Sotub01g034560.1.1	GO:0003676	MF
Sotub01g034570.1.1	GO:0003676	MF
Sotub01g034570.1.1	GO:0008270	MF
Sotub01g034640.1.1	GO:0016491	MF
Sotub01g034680.1.1	GO:0003677	MF
Sotub01g034690.1.1	GO:0005515	MF
Sotub01g034760.1.1	GO:0008061	MF
Sotub01g034770.1.1	GO:0008061	MF
Sotub01g034790.1.1	GO:0051082	MF
Sotub01g034800.1.1	GO:0008565	MF
Sotub01g034820.1.1	GO:0003700	MF
Sotub01g034820.1.1	GO:0043565	MF
Sotub01g034820.1.1	GO:0046983	MF
Sotub01g034840.1.1	GO:0003854	MF
Sotub01g034840.1.1	GO:0050662	MF
Sotub01g034870.1.1	GO:0008519	MF
Sotub01g034920.1.1	GO:0000166	MF
Sotub01g034920.1.1	GO:0015662	MF
Sotub01g034920.1.1	GO:0046872	MF
Sotub01g034940.1.1	GO:0005524	MF
Sotub01g034940.1.1	GO:0016887	MF
Sotub01g034960.1.1	GO:0009055	MF
Sotub01g034960.1.1	GO:0015035	MF
Sotub01g034970.1.1	GO:0004751	MF
Sotub01g034990.1.1	GO:0005515	MF
Sotub01g035000.1.1	GO:0005515	MF
Sotub01g035020.1.1	GO:0005509	MF
Sotub01g035020.1.1	GO:0005544	MF
Sotub01g035040.1.1	GO:0005509	MF
Sotub01g035040.1.1	GO:0005544	MF
Sotub01g035290.1.1	GO:0004437	MF
Sotub01g035320.1.1	GO:0016491	MF
Sotub01g035350.1.1	GO:0004672	MF
Sotub01g035350.1.1	GO:0005524	MF
Sotub01g035360.1.1	GO:0003700	MF
Sotub01g035360.1.1	GO:0043565	MF
Sotub01g035360.1.1	GO:0046983	MF
Sotub01g035390.1.1	GO:0008270	MF
Sotub01g035390.1.1	GO:0016787	MF
Sotub01g035410.1.1	GO:0005506	MF
Sotub01g035410.1.1	GO:0009055	MF
Sotub01g035510.1.1	GO:0016787	MF
Sotub01g035550.1.1	GO:0008080	MF
Sotub01g035590.1.1	GO:0003700	MF
Sotub01g035590.1.1	GO:0043565	MF
Sotub01g035590.1.1	GO:0046983	MF
Sotub01g035600.1.1	GO:0003700	MF
Sotub01g035600.1.1	GO:0043565	MF
Sotub01g035600.1.1	GO:0046983	MF
Sotub01g035610.1.1	GO:0003700	MF
Sotub01g035610.1.1	GO:0043565	MF
Sotub01g035610.1.1	GO:0046983	MF
Sotub01g035620.1.1	GO:0003700	MF
Sotub01g035620.1.1	GO:0043565	MF
Sotub01g035620.1.1	GO:0046983	MF
Sotub01g035640.1.1	GO:0003700	MF
Sotub01g035640.1.1	GO:0043565	MF
Sotub01g035640.1.1	GO:0046983	MF
Sotub01g035670.1.1	GO:0003700	MF
Sotub01g035670.1.1	GO:0043565	MF
Sotub01g035670.1.1	GO:0046983	MF
Sotub01g035680.1.1	GO:0003700	MF
Sotub01g035680.1.1	GO:0043565	MF
Sotub01g035680.1.1	GO:0046983	MF
Sotub01g035690.1.1	GO:0003700	MF
Sotub01g035690.1.1	GO:0043565	MF
Sotub01g035690.1.1	GO:0046983	MF
Sotub01g035700.1.1	GO:0003777	MF
Sotub01g035700.1.1	GO:0005524	MF
Sotub01g035720.1.1	GO:0003723	MF
Sotub01g035730.1.1	GO:0016747	MF
Sotub01g035750.1.1	GO:0016787	MF
Sotub01g035840.1.1	GO:0015450	MF
Sotub01g035940.1.1	GO:0003677	MF
Sotub01g035940.1.1	GO:0003899	MF
Sotub01g035980.1.1	GO:0005515	MF
Sotub01g036000.1.1	GO:0005515	MF
Sotub01g036010.1.1	GO:0008839	MF
Sotub01g036010.1.1	GO:0070402	MF
Sotub01g036020.1.1	GO:0016787	MF
Sotub01g036030.1.1	GO:0004871	MF
Sotub01g036050.1.1	GO:0004672	MF
Sotub01g036050.1.1	GO:0005524	MF
Sotub01g036060.1.1	GO:0004672	MF
Sotub01g036060.1.1	GO:0005524	MF
Sotub01g036070.1.1	GO:0005515	MF
Sotub01g036090.1.1	GO:0008168	MF
Sotub01g036100.1.1	GO:0008168	MF
Sotub01g036150.1.1	GO:0022857	MF
Sotub01g036160.1.1	GO:0022857	MF
Sotub01g036240.1.1	GO:0004834	MF
Sotub01g036250.1.1	GO:0022857	MF
Sotub01g036270.1.1	GO:0005524	MF
Sotub01g036270.1.1	GO:0051082	MF
Sotub01g036300.1.1	GO:0005524	MF
Sotub01g036300.1.1	GO:0051082	MF
Sotub01g036330.1.1	GO:0004363	MF
Sotub01g036330.1.1	GO:0005524	MF
Sotub01g036340.1.1	GO:0015450	MF
Sotub01g036360.1.1	GO:0003777	MF
Sotub01g036360.1.1	GO:0005524	MF
Sotub01g036360.1.1	GO:0016788	MF
Sotub01g036370.1.1	GO:0005515	MF
Sotub01g036380.1.1	GO:0005515	MF
Sotub01g036390.1.1	GO:0003824	MF
Sotub01g036400.1.1	GO:0004190	MF
Sotub01g036410.1.1	GO:0030528	MF
Sotub01g036440.1.1	GO:0004672	MF
Sotub01g036440.1.1	GO:0005524	MF
Sotub01g036460.1.1	GO:0046872	MF
Sotub01g036470.1.1	GO:0004190	MF
Sotub01g036480.1.1	GO:0008233	MF
Sotub01g036520.1.1	GO:0004871	MF
Sotub01g036520.1.1	GO:0005515	MF
Sotub01g036540.1.1	GO:0004496	MF
Sotub01g036540.1.1	GO:0005524	MF
Sotub01g036550.1.1	GO:0016491	MF
Sotub01g036580.1.1	GO:0004828	MF
Sotub01g036580.1.1	GO:0005524	MF
Sotub01g036620.1.1	GO:0005525	MF
Sotub01g036640.1.1	GO:0005515	MF
Sotub01g036650.1.1	GO:0005515	MF
Sotub01g036660.1.1	GO:0019901	MF
Sotub01g036670.1.1	GO:0019901	MF
Sotub01g036680.1.1	GO:0019901	MF
Sotub01g036690.1.1	GO:0019901	MF
Sotub01g036700.1.1	GO:0004857	MF
Sotub01g036700.1.1	GO:0030599	MF
Sotub01g036730.1.1	GO:0004857	MF
Sotub01g036730.1.1	GO:0030599	MF
Sotub01g036740.1.1	GO:0016757	MF
Sotub01g036750.1.1	GO:0016757	MF
Sotub01g036760.1.1	GO:0003777	MF
Sotub01g036760.1.1	GO:0005524	MF
Sotub01g036780.1.1	GO:0016788	MF
Sotub01g036790.1.1	GO:0016788	MF
Sotub01g036800.1.1	GO:0005515	MF
Sotub01g036850.1.1	GO:0016788	MF
Sotub01g036870.1.1	GO:0016788	MF
Sotub01g036890.1.1	GO:0016788	MF
Sotub01g036900.1.1	GO:0004553	MF
Sotub01g036900.1.1	GO:0016788	MF
Sotub01g036910.1.1	GO:0016787	MF
Sotub01g036970.1.1	GO:0005515	MF
Sotub01g036970.1.1	GO:0016702	MF
Sotub01g036970.1.1	GO:0046872	MF
Sotub01g036980.1.1	GO:0005515	MF
Sotub01g036980.1.1	GO:0016702	MF
Sotub01g036980.1.1	GO:0046872	MF
Sotub01g036990.1.1	GO:0016702	MF
Sotub01g036990.1.1	GO:0046872	MF
Sotub01g037010.1.1	GO:0005515	MF
Sotub01g037010.1.1	GO:0016702	MF
Sotub01g037010.1.1	GO:0046872	MF
Sotub01g037020.1.1	GO:0005515	MF
Sotub01g037020.1.1	GO:0016702	MF
Sotub01g037020.1.1	GO:0046872	MF
Sotub01g037040.1.1	GO:0008270	MF
Sotub01g037050.1.1	GO:0004616	MF
Sotub01g037050.1.1	GO:0004764	MF
Sotub01g037060.1.1	GO:0005515	MF
Sotub01g037080.1.1	GO:0031072	MF
Sotub01g037110.1.1	GO:0031625	MF
Sotub01g037140.1.1	GO:0003743	MF
Sotub01g037140.1.1	GO:0019901	MF
Sotub01g037150.1.1	GO:0043565	MF
Sotub01g037160.1.1	GO:0008168	MF
Sotub01g037180.1.1	GO:0000062	MF
Sotub01g037180.1.1	GO:0005515	MF
Sotub01g037200.1.1	GO:0005515	MF
Sotub01g037220.1.1	GO:0005515	MF
Sotub01g037230.1.1	GO:0005515	MF
Sotub01g037240.1.1	GO:0003677	MF
Sotub01g037370.1.1	GO:0046872	MF
Sotub01g037380.1.1	GO:0004601	MF
Sotub01g037380.1.1	GO:0005506	MF
Sotub01g037380.1.1	GO:0009055	MF
Sotub01g037380.1.1	GO:0050660	MF
Sotub01g037380.1.1	GO:0050664	MF
Sotub01g037390.1.1	GO:0004553	MF
Sotub01g037390.1.1	GO:0016762	MF
Sotub01g037430.1.1	GO:0005524	MF
Sotub01g037480.1.1	GO:0008415	MF
Sotub01g037490.1.1	GO:0003779	MF
Sotub01g037540.1.1	GO:0005524	MF
Sotub01g037540.1.1	GO:0009378	MF
Sotub01g037540.1.1	GO:0016887	MF
Sotub01g037610.1.1	GO:0003735	MF
Sotub01g037640.1.1	GO:0016787	MF
Sotub01g037690.1.1	GO:0003735	MF
Sotub01g037730.1.1	GO:0004857	MF
Sotub01g037730.1.1	GO:0030599	MF
Sotub01g037740.1.1	GO:0004857	MF
Sotub01g037740.1.1	GO:0030599	MF
Sotub01g037750.1.1	GO:0004857	MF
Sotub01g037750.1.1	GO:0030599	MF
Sotub01g037780.1.1	GO:0005515	MF
Sotub01g037830.1.1	GO:0003824	MF
Sotub01g037840.1.1	GO:0003677	MF
Sotub01g037850.1.1	GO:0005515	MF
Sotub01g037940.1.1	GO:0005515	MF
Sotub01g037960.1.1	GO:0005515	MF
Sotub01g037980.1.1	GO:0005515	MF
Sotub01g037990.1.1	GO:0005515	MF
Sotub01g038010.1.1	GO:0016757	MF
Sotub01g038020.1.1	GO:0003700	MF
Sotub01g038020.1.1	GO:0008270	MF
Sotub01g038020.1.1	GO:0043565	MF
Sotub01g038030.1.1	GO:0004298	MF
Sotub01g038040.1.1	GO:0004298	MF
Sotub01g038050.1.1	GO:0031072	MF
Sotub01g038110.1.1	GO:0003676	MF
Sotub01g038110.1.1	GO:0005524	MF
Sotub01g038110.1.1	GO:0008026	MF
Sotub01g038180.1.1	GO:0004871	MF
Sotub01g038180.1.1	GO:0005525	MF
Sotub01g038190.1.1	GO:0016491	MF
Sotub01g038190.1.1	GO:0050660	MF
Sotub01g038210.1.1	GO:0005509	MF
Sotub01g038220.1.1	GO:0004427	MF
Sotub01g038220.1.1	GO:0009678	MF
Sotub01g038230.1.1	GO:0003723	MF
Sotub01g038230.1.1	GO:0009982	MF
Sotub01g038250.1.1	GO:0016149	MF
Sotub01g038260.1.1	GO:0000179	MF
Sotub01g038290.1.1	GO:0003700	MF
Sotub01g038290.1.1	GO:0043565	MF
Sotub01g038290.1.1	GO:0046983	MF
Sotub01g038310.1.1	GO:0030410	MF
Sotub01g038330.1.1	GO:0003700	MF
Sotub01g038330.1.1	GO:0043565	MF
Sotub01g038340.1.1	GO:0004252	MF
Sotub01g038350.1.1	GO:0004252	MF
Sotub01g038350.1.1	GO:0016788	MF
Sotub01g038380.1.1	GO:0004888	MF
Sotub01g038380.1.1	GO:0005515	MF
Sotub01g038380.1.1	GO:0005524	MF
Sotub01g038380.1.1	GO:0043531	MF
Sotub01g038410.1.1	GO:0020037	MF
Sotub01g038430.1.1	GO:0005381	MF
Sotub01g038470.1.1	GO:0003723	MF
Sotub01g038470.1.1	GO:0003964	MF
Sotub01g038490.1.1	GO:0003676	MF
Sotub01g038490.1.1	GO:0008408	MF
Sotub01g038500.1.1	GO:0003676	MF
Sotub01g038500.1.1	GO:0008408	MF
Sotub01g038530.1.1	GO:0003824	MF
Sotub01g038530.1.1	GO:0005515	MF
Sotub01g038530.1.1	GO:0008565	MF
Sotub01g038540.1.1	GO:0016787	MF
Sotub01g038550.1.1	GO:0004177	MF
Sotub01g038550.1.1	GO:0030145	MF
Sotub01g038580.1.1	GO:0003723	MF
Sotub01g038610.1.1	GO:0004135	MF
Sotub01g038620.1.1	GO:0005515	MF
Sotub01g038630.1.1	GO:0016757	MF
Sotub01g038740.1.1	GO:0016788	MF
Sotub01g038780.1.1	GO:0004650	MF
Sotub01g038850.1.1	GO:0004601	MF
Sotub01g038850.1.1	GO:0020037	MF
Sotub01g038860.1.1	GO:0004601	MF
Sotub01g038860.1.1	GO:0020037	MF
Sotub01g038870.1.1	GO:0004601	MF
Sotub01g038870.1.1	GO:0020037	MF
Sotub01g038880.1.1	GO:0004478	MF
Sotub01g038880.1.1	GO:0005524	MF
Sotub01g038890.1.1	GO:0005524	MF
Sotub01g038890.1.1	GO:0016887	MF
Sotub01g038910.1.1	GO:0004672	MF
Sotub01g038910.1.1	GO:0005524	MF
Sotub01g038980.1.1	GO:0022857	MF
Sotub01g038990.1.1	GO:0000287	MF
Sotub01g038990.1.1	GO:0010333	MF
Sotub01g039090.1.1	GO:0000287	MF
Sotub01g039090.1.1	GO:0010333	MF
Sotub01g039110.1.1	GO:0004190	MF
Sotub01g039200.1.1	GO:0030528	MF
Sotub01g039250.1.1	GO:0003677	MF
Sotub01g039270.1.1	GO:0005215	MF
Sotub01g039310.1.1	GO:0045735	MF
Sotub01g039320.1.1	GO:0045735	MF
Sotub01g039400.1.1	GO:0016491	MF
Sotub01g039420.1.1	GO:0005515	MF
Sotub01g039470.1.1	GO:0004553	MF
Sotub01g039480.1.1	GO:0003743	MF
Sotub01g039480.1.1	GO:0005515	MF
Sotub01g039500.1.1	GO:0005506	MF
Sotub01g039500.1.1	GO:0009055	MF
Sotub01g039500.1.1	GO:0016491	MF
Sotub01g039500.1.1	GO:0050660	MF
Sotub01g039590.1.1	GO:0005515	MF
Sotub01g039610.1.1	GO:0004672	MF
Sotub01g039610.1.1	GO:0005515	MF
Sotub01g039610.1.1	GO:0005524	MF
Sotub01g039620.1.1	GO:0004672	MF
Sotub01g039620.1.1	GO:0005515	MF
Sotub01g039620.1.1	GO:0005524	MF
Sotub01g039640.1.1	GO:0003854	MF
Sotub01g039640.1.1	GO:0050662	MF
Sotub01g039660.1.1	GO:0005515	MF
Sotub01g039690.1.1	GO:0004821	MF
Sotub01g039690.1.1	GO:0005524	MF
Sotub01g039690.1.1	GO:0016841	MF
Sotub01g039700.1.1	GO:0003887	MF
Sotub01g039700.1.1	GO:0005524	MF
Sotub01g039710.1.1	GO:0003824	MF
Sotub01g039730.1.1	GO:0004888	MF
Sotub01g039730.1.1	GO:0005515	MF
Sotub01g039740.1.1	GO:0004888	MF
Sotub01g039740.1.1	GO:0005515	MF
Sotub01g039740.1.1	GO:0005524	MF
Sotub01g039740.1.1	GO:0043531	MF
Sotub01g039760.1.1	GO:0045735	MF
Sotub01g039770.1.1	GO:0004888	MF
Sotub01g039770.1.1	GO:0005515	MF
Sotub01g039770.1.1	GO:0005524	MF
Sotub01g039770.1.1	GO:0043531	MF
Sotub01g039770.1.1	GO:0045735	MF
Sotub01g039780.1.1	GO:0045735	MF
Sotub01g039790.1.1	GO:0045735	MF
Sotub01g039800.1.1	GO:0045735	MF
Sotub01g039810.1.1	GO:0045735	MF
Sotub01g039820.1.1	GO:0045735	MF
Sotub01g039850.1.1	GO:0045735	MF
Sotub01g039860.1.1	GO:0004888	MF
Sotub01g039860.1.1	GO:0005515	MF
Sotub01g039870.1.1	GO:0045735	MF
Sotub01g039880.1.1	GO:0045735	MF
Sotub01g039890.1.1	GO:0045735	MF
Sotub01g039900.1.1	GO:0045735	MF
Sotub01g039910.1.1	GO:0004888	MF
Sotub01g039910.1.1	GO:0005515	MF
Sotub01g039910.1.1	GO:0005524	MF
Sotub01g039910.1.1	GO:0043531	MF
Sotub01g039920.1.1	GO:0004888	MF
Sotub01g039920.1.1	GO:0005515	MF
Sotub01g039930.1.1	GO:0004888	MF
Sotub01g039930.1.1	GO:0005515	MF
Sotub01g039930.1.1	GO:0005524	MF
Sotub01g039930.1.1	GO:0043531	MF
Sotub01g039940.1.1	GO:0008276	MF
Sotub01g039940.1.1	GO:0016769	MF
Sotub01g039940.1.1	GO:0030170	MF
Sotub01g039970.1.1	GO:0003676	MF
Sotub01g039990.1.1	GO:0005524	MF
Sotub01g039990.1.1	GO:0016887	MF
Sotub01g039990.1.1	GO:0051082	MF
Sotub01g040070.1.1	GO:0003676	MF
Sotub01g040070.1.1	GO:0005524	MF
Sotub01g040070.1.1	GO:0008026	MF
Sotub01g040080.1.1	GO:0003723	MF
Sotub01g040080.1.1	GO:0008270	MF
Sotub01g040100.1.1	GO:0016755	MF
Sotub01g040130.1.1	GO:0005247	MF
Sotub01g040130.1.1	GO:0005515	MF
Sotub01g040140.1.1	GO:0008375	MF
Sotub01g040200.1.1	GO:0009055	MF
Sotub01g040200.1.1	GO:0020037	MF
Sotub01g040210.1.1	GO:0004348	MF
Sotub01g040220.1.1	GO:0004672	MF
Sotub01g040220.1.1	GO:0005524	MF
Sotub01g040230.1.1	GO:0003677	MF
Sotub01g040230.1.1	GO:0005515	MF
Sotub01g040280.1.1	GO:0004672	MF
Sotub01g040280.1.1	GO:0005524	MF
Sotub01g040300.1.1	GO:0003924	MF
Sotub01g040300.1.1	GO:0005525	MF
Sotub01g040310.1.1	GO:0003924	MF
Sotub01g040310.1.1	GO:0005525	MF
Sotub01g040320.1.1	GO:0010181	MF
Sotub01g040320.1.1	GO:0016491	MF
Sotub01g040370.1.1	GO:0004672	MF
Sotub01g040370.1.1	GO:0005524	MF
Sotub01g040380.1.1	GO:0004637	MF
Sotub01g040390.1.1	GO:0005524	MF
Sotub01g040400.1.1	GO:0005515	MF
Sotub01g040400.1.1	GO:0005524	MF
Sotub01g040410.1.1	GO:0003676	MF
Sotub01g040410.1.1	GO:0008408	MF
Sotub01g040430.1.1	GO:0005515	MF
Sotub01g040460.1.1	GO:0003735	MF
Sotub01g040470.1.1	GO:0004672	MF
Sotub01g040470.1.1	GO:0005515	MF
Sotub01g040470.1.1	GO:0005524	MF
Sotub01g040490.1.1	GO:0003700	MF
Sotub01g040490.1.1	GO:0043565	MF
Sotub01g040490.1.1	GO:0046983	MF
Sotub01g040500.1.1	GO:0005515	MF
Sotub01g040510.1.1	GO:0003723	MF
Sotub01g040510.1.1	GO:0009982	MF
Sotub01g040690.1.1	GO:0005506	MF
Sotub01g040690.1.1	GO:0051536	MF
Sotub01g040710.1.1	GO:0000287	MF
Sotub01g040710.1.1	GO:0003879	MF
Sotub01g040760.1.1	GO:0004672	MF
Sotub01g040760.1.1	GO:0005524	MF
Sotub01g040770.1.1	GO:0003735	MF
Sotub01g040810.1.1	GO:0005515	MF
Sotub01g040830.1.1	GO:0003700	MF
Sotub01g040830.1.1	GO:0043565	MF
Sotub01g040830.1.1	GO:0046983	MF
Sotub01g040840.1.1	GO:0003700	MF
Sotub01g040840.1.1	GO:0043565	MF
Sotub01g040840.1.1	GO:0046983	MF
Sotub01g040860.1.1	GO:0046873	MF
Sotub01g040880.1.1	GO:0003824	MF
Sotub01g040880.1.1	GO:0005515	MF
Sotub01g040900.1.1	GO:0009055	MF
Sotub01g040900.1.1	GO:0051536	MF
Sotub01g040930.1.1	GO:0004672	MF
Sotub01g040930.1.1	GO:0005524	MF
Sotub01g040940.1.1	GO:0004789	MF
Sotub01g040950.1.1	GO:0003676	MF
Sotub01g040950.1.1	GO:0043140	MF
Sotub01g040990.1.1	GO:0004372	MF
Sotub01g041030.1.1	GO:0005216	MF
Sotub01g041030.1.1	GO:0005515	MF
Sotub01g041060.1.1	GO:0004047	MF
Sotub01g041070.1.1	GO:0008565	MF
Sotub01g041070.1.1	GO:0044183	MF
Sotub01g041080.1.1	GO:0016811	MF
Sotub01g041140.1.1	GO:0016706	MF
Sotub01g041150.1.1	GO:0016307	MF
Sotub01g041180.1.1	GO:0005515	MF
Sotub01g041220.1.1	GO:0016620	MF
Sotub01g041220.1.1	GO:0050662	MF
Sotub01g041230.1.1	GO:0016620	MF
Sotub01g041230.1.1	GO:0050662	MF
Sotub01g041270.1.1	GO:0004252	MF
Sotub01g041380.1.1	GO:0005507	MF
Sotub01g041380.1.1	GO:0009055	MF
Sotub01g041390.1.1	GO:0005507	MF
Sotub01g041390.1.1	GO:0009055	MF
Sotub01g041400.1.1	GO:0005507	MF
Sotub01g041400.1.1	GO:0009055	MF
Sotub01g041410.1.1	GO:0005507	MF
Sotub01g041410.1.1	GO:0009055	MF
Sotub01g041420.1.1	GO:0005507	MF
Sotub01g041420.1.1	GO:0009055	MF
Sotub01g041430.1.1	GO:0005507	MF
Sotub01g041430.1.1	GO:0009055	MF
Sotub01g041530.1.1	GO:0005515	MF
Sotub01g041560.1.1	GO:0004672	MF
Sotub01g041560.1.1	GO:0005524	MF
Sotub01g041590.1.1	GO:0003700	MF
Sotub01g041590.1.1	GO:0043565	MF
Sotub01g041630.1.1	GO:0003735	MF
Sotub01g041670.1.1	GO:0003700	MF
Sotub01g041670.1.1	GO:0043565	MF
Sotub01g041670.1.1	GO:0046983	MF
Sotub01g041690.1.1	GO:0005515	MF
Sotub01g041730.1.1	GO:0005525	MF
Sotub01g041770.1.1	GO:0043565	MF
Sotub01g041910.1.1	GO:0004185	MF
Sotub01g041940.1.1	GO:0005543	MF
Sotub01g041950.1.1	GO:0003677	MF
Sotub01g041970.1.1	GO:0005524	MF
Sotub01g041970.1.1	GO:0016887	MF
Sotub01g041980.1.1	GO:0005524	MF
Sotub01g042010.1.1	GO:0004553	MF
Sotub01g042020.1.1	GO:0004672	MF
Sotub01g042020.1.1	GO:0005515	MF
Sotub01g042020.1.1	GO:0005524	MF
Sotub01g042030.1.1	GO:0005515	MF
Sotub01g042040.1.1	GO:0008168	MF
Sotub01g042050.1.1	GO:0046872	MF
Sotub01g042120.1.1	GO:0004601	MF
Sotub01g042120.1.1	GO:0020037	MF
Sotub01g042130.1.1	GO:0004672	MF
Sotub01g042130.1.1	GO:0005524	MF
Sotub01g042220.1.1	GO:0015079	MF
Sotub01g042290.1.1	GO:0004221	MF
Sotub01g042350.1.1	GO:0003824	MF
Sotub01g042380.1.1	GO:0004197	MF
Sotub01g042410.1.1	GO:0031072	MF
Sotub01g042410.1.1	GO:0051082	MF
Sotub01g042420.1.1	GO:0016758	MF
Sotub01g042430.1.1	GO:0016758	MF
Sotub01g042440.1.1	GO:0018580	MF
Sotub01g042460.1.1	GO:0003849	MF
Sotub01g042480.1.1	GO:0005524	MF
Sotub01g042480.1.1	GO:0016887	MF
Sotub01g042570.1.1	GO:0004553	MF
Sotub01g042590.1.1	GO:0003677	MF
Sotub01g042590.1.1	GO:0005524	MF
Sotub01g042590.1.1	GO:0016887	MF
Sotub01g042600.1.1	GO:0003677	MF
Sotub01g042600.1.1	GO:0005215	MF
Sotub01g042600.1.1	GO:0005524	MF
Sotub01g042600.1.1	GO:0016887	MF
Sotub01g042610.1.1	GO:0003677	MF
Sotub01g042610.1.1	GO:0005215	MF
Sotub01g042610.1.1	GO:0005524	MF
Sotub01g042610.1.1	GO:0016851	MF
Sotub01g042630.1.1	GO:0003935	MF
Sotub01g042630.1.1	GO:0008686	MF
Sotub01g042630.1.1	GO:0016747	MF
Sotub01g042640.1.1	GO:0016747	MF
Sotub01g042690.1.1	GO:0016747	MF
Sotub01g042700.1.1	GO:0016747	MF
Sotub01g042730.1.1	GO:0016747	MF
Sotub01g042740.1.1	GO:0016747	MF
Sotub01g042780.1.1	GO:0005509	MF
Sotub01g042800.1.1	GO:0016706	MF
Sotub01g042810.1.1	GO:0004672	MF
Sotub01g042810.1.1	GO:0005524	MF
Sotub01g042820.1.1	GO:0004871	MF
Sotub01g042940.1.1	GO:0031072	MF
Sotub01g042950.1.1	GO:0003700	MF
Sotub01g042950.1.1	GO:0043565	MF
Sotub01g042950.1.1	GO:0046983	MF
Sotub01g042970.1.1	GO:0008234	MF
Sotub01g043160.1.1	GO:0005515	MF
Sotub01g043210.1.1	GO:0042578	MF
Sotub01g043220.1.1	GO:0003723	MF
Sotub01g043240.1.1	GO:0003700	MF
Sotub01g043240.1.1	GO:0005515	MF
Sotub01g043240.1.1	GO:0008270	MF
Sotub01g043240.1.1	GO:0043565	MF
Sotub01g043270.1.1	GO:0016787	MF
Sotub01g043290.1.1	GO:0004491	MF
Sotub01g043310.1.1	GO:0005509	MF
Sotub01g043350.1.1	GO:0005515	MF
Sotub01g043360.1.1	GO:0005515	MF
Sotub01g043380.1.1	GO:0004672	MF
Sotub01g043380.1.1	GO:0005524	MF
Sotub01g043450.1.1	GO:0005524	MF
Sotub01g043460.1.1	GO:0003677	MF
Sotub01g043460.1.1	GO:0003887	MF
Sotub01g043470.1.1	GO:0003677	MF
Sotub01g043470.1.1	GO:0003887	MF
Sotub01g043480.1.1	GO:0005524	MF
Sotub01g043520.1.1	GO:0005515	MF
Sotub01g043530.1.1	GO:0016884	MF
Sotub01g043540.1.1	GO:0016884	MF
Sotub01g043580.1.1	GO:0004616	MF
Sotub01g043580.1.1	GO:0004764	MF
Sotub01g043580.1.1	GO:0008883	MF
Sotub01g043580.1.1	GO:0050661	MF
Sotub01g043590.1.1	GO:0008113	MF
Sotub01g043630.1.1	GO:0005515	MF
Sotub01g043630.1.1	GO:0008270	MF
Sotub01g043640.1.1	GO:0016491	MF
Sotub01g043650.1.1	GO:0030528	MF
Sotub01g043660.1.1	GO:0030060	MF
Sotub01g043690.1.1	GO:0004672	MF
Sotub01g043690.1.1	GO:0005515	MF
Sotub01g043690.1.1	GO:0005524	MF
Sotub01g043700.1.1	GO:0004672	MF
Sotub01g043700.1.1	GO:0005515	MF
Sotub01g043700.1.1	GO:0005524	MF
Sotub01g043740.1.1	GO:0004506	MF
Sotub01g043740.1.1	GO:0005515	MF
Sotub01g043740.1.1	GO:0009055	MF
Sotub01g043740.1.1	GO:0050660	MF
Sotub01g043750.1.1	GO:0005515	MF
Sotub01g043850.1.1	GO:0008060	MF
Sotub01g043850.1.1	GO:0008270	MF
Sotub01g043940.1.1	GO:0004553	MF
Sotub01g043970.1.1	GO:0003700	MF
Sotub01g043970.1.1	GO:0043565	MF
Sotub01g043970.1.1	GO:0046983	MF
Sotub01g043980.1.1	GO:0003700	MF
Sotub01g043980.1.1	GO:0043565	MF
Sotub01g043980.1.1	GO:0046983	MF
Sotub01g043990.1.1	GO:0003700	MF
Sotub01g043990.1.1	GO:0043565	MF
Sotub01g043990.1.1	GO:0046983	MF
Sotub01g044010.1.1	GO:0004812	MF
Sotub01g044010.1.1	GO:0005524	MF
Sotub01g044020.1.1	GO:0005515	MF
Sotub01g044020.1.1	GO:0016773	MF
Sotub01g044030.1.1	GO:0000287	MF
Sotub01g044030.1.1	GO:0004743	MF
Sotub01g044030.1.1	GO:0030955	MF
Sotub01g044090.1.1	GO:0008083	MF
Sotub01g044130.1.1	GO:0046873	MF
Sotub01g044150.1.1	GO:0005215	MF
Sotub01g044200.1.1	GO:0003684	MF
Sotub01g044200.1.1	GO:0003887	MF
Sotub01g044240.1.1	GO:0003824	MF
Sotub01g044240.1.1	GO:0051536	MF
Sotub01g044250.1.1	GO:0016747	MF
Sotub01g044260.1.1	GO:0016747	MF
Sotub01g044270.1.1	GO:0016747	MF
Sotub01g044330.1.1	GO:0030528	MF
Sotub01g044350.1.1	GO:0005515	MF
Sotub01g044370.1.1	GO:0004871	MF
Sotub01g044370.1.1	GO:0005515	MF
Sotub01g044430.1.1	GO:0005515	MF
Sotub01g044440.1.1	GO:0005515	MF
Sotub01g044470.1.1	GO:0003824	MF
Sotub01g044490.1.1	GO:0005515	MF
Sotub01g044520.1.1	GO:0005515	MF
Sotub01g044690.1.1	GO:0016758	MF
Sotub01g044710.1.1	GO:0008270	MF
[truncated: 31,493 more rows]
