# Supplementary material for: Evaluation and integration of functional annotation pipelines for newly sequenced organisms: the potato genome as a test case
Source: BMC Plant Biol. 2014 Dec 5;14:329. doi: 10.1186/s12870-014-0329-9 (PMC4274702; doi:10.1186/s12870-014-0329-9)
Supplement: Additional file 12: Table S11. — Tri_BLAST ITAG pipeline output. [file 12870_2014_329_MOESM12_ESM.xls]

Supplemental Table 11. Tri_BLAST ITAG pipeline output
Gene	GO_term	GO_term_type
Sotub01g005000.1.1	GO:0008168	MF
Sotub01g005010.1.1	GO:0008168	MF
Sotub01g005020.1.1	GO:0008168	MF
Sotub01g005040.1.1	GO:0008168	MF
Sotub01g005090.1.1	GO:0008017	MF
Sotub01g005110.1.1	GO:0005525	MF
Sotub01g005110.1.1	GO:0003924	MF
Sotub01g005120.1.1	GO:0001047	MF
Sotub01g005120.1.1	GO:0009881	MF
Sotub01g005130.1.1	GO:0043531	MF
Sotub01g005130.1.1	GO:0005524	MF
Sotub01g005140.1.1	GO:0043531	MF
Sotub01g005140.1.1	GO:0005524	MF
Sotub01g005150.1.1	GO:0043531	MF
Sotub01g005150.1.1	GO:0005524	MF
Sotub01g005160.1.1	GO:0043531	MF
Sotub01g005160.1.1	GO:0005524	MF
Sotub01g005170.1.1	GO:0043531	MF
Sotub01g005170.1.1	GO:0005524	MF
Sotub01g005190.1.1	GO:0043531	MF
Sotub01g005190.1.1	GO:0005524	MF
Sotub01g005200.1.1	GO:0043531	MF
Sotub01g005200.1.1	GO:0005524	MF
Sotub01g005210.1.1	GO:0008525	MF
Sotub01g005210.1.1	GO:0008526	MF
Sotub01g005220.1.1	GO:0008525	MF
Sotub01g005220.1.1	GO:0008526	MF
Sotub01g005230.1.1	GO:0008525	MF
Sotub01g005230.1.1	GO:0008526	MF
Sotub01g005240.1.1	GO:0008525	MF
Sotub01g005240.1.1	GO:0008526	MF
Sotub01g005250.1.1	GO:0004073	MF
Sotub01g005250.1.1	GO:0003942	MF
Sotub01g005250.1.1	GO:0051287	MF
Sotub01g005250.1.1	GO:0050661	MF
Sotub01g005260.1.1	GO:0016597	MF
Sotub01g005260.1.1	GO:0004072	MF
Sotub01g005260.1.1	GO:0005524	MF
Sotub01g005270.1.1	GO:0008168	MF
Sotub01g005280.1.1	GO:0008168	MF
Sotub01g005290.1.1	GO:0008168	MF
Sotub01g005300.1.1	GO:0008168	MF
Sotub01g005320.1.1	GO:0003825	MF
Sotub01g005320.1.1	GO:0004805	MF
Sotub01g005330.1.1	GO:0003676	MF
Sotub01g005330.1.1	GO:0003700	MF
Sotub01g005330.1.1	GO:0008270	MF
Sotub01g005340.1.1	GO:0003676	MF
Sotub01g005340.1.1	GO:0003700	MF
Sotub01g005340.1.1	GO:0008270	MF
Sotub01g005360.1.1	GO:0005545	MF
Sotub01g005370.1.1	GO:0004842	MF
Sotub01g005380.1.1	GO:0046872	MF
Sotub01g005380.1.1	GO:0016491	MF
Sotub01g005390.1.1	GO:0046872	MF
Sotub01g005390.1.1	GO:0016491	MF
Sotub01g005400.1.1	GO:0046872	MF
Sotub01g005410.1.1	GO:0046872	MF
Sotub01g005430.1.1	GO:0003676	MF
Sotub01g005430.1.1	GO:0003700	MF
Sotub01g005430.1.1	GO:0008270	MF
Sotub01g005440.1.1	GO:0004553	MF
Sotub01g005440.1.1	GO:0016762	MF
Sotub01g005460.1.1	GO:0003677	MF
Sotub01g005460.1.1	GO:0004518	MF
Sotub01g005460.1.1	GO:0000166	MF
Sotub01g005460.1.1	GO:0003723	MF
Sotub01g005460.1.1	GO:0008270	MF
Sotub01g005470.1.1	GO:0005506	MF
Sotub01g005470.1.1	GO:0031418	MF
Sotub01g005470.1.1	GO:0016702	MF
Sotub01g005470.1.1	GO:0019797	MF
Sotub01g005480.1.1	GO:0052659	MF
Sotub01g005480.1.1	GO:0052658	MF
Sotub01g005480.1.1	GO:0004445	MF
Sotub01g005500.1.1	GO:0008017	MF
Sotub01g005510.1.1	GO:0005545	MF
Sotub01g005520.1.1	GO:0005524	MF
Sotub01g005520.1.1	GO:0005516	MF
Sotub01g005520.1.1	GO:0004674	MF
Sotub01g005530.1.1	GO:0003677	MF
Sotub01g005530.1.1	GO:0003700	MF
Sotub01g005530.1.1	GO:0008270	MF
Sotub01g005550.1.1	GO:0004888	MF
Sotub01g005560.1.1	GO:0015299	MF
Sotub01g005580.1.1	GO:0004351	MF
Sotub01g005580.1.1	GO:0030170	MF
Sotub01g005590.1.1	GO:0005524	MF
Sotub01g005590.1.1	GO:0004672	MF
Sotub01g005630.1.1	GO:0003774	MF
Sotub01g005670.1.1	GO:0016787	MF
Sotub01g005680.1.1	GO:0016787	MF
Sotub01g005690.1.1	GO:0000166	MF
Sotub01g005690.1.1	GO:0016491	MF
Sotub01g005700.1.1	GO:0000166	MF
Sotub01g005700.1.1	GO:0016491	MF
Sotub01g005710.1.1	GO:0000166	MF
Sotub01g005710.1.1	GO:0016491	MF
Sotub01g005720.1.1	GO:0000166	MF
Sotub01g005720.1.1	GO:0016491	MF
Sotub01g005730.1.1	GO:0005507	MF
Sotub01g005730.1.1	GO:0016491	MF
Sotub01g005760.1.1	GO:0005524	MF
Sotub01g005760.1.1	GO:0004824	MF
Sotub01g005760.1.1	GO:0046872	MF
Sotub01g005760.1.1	GO:0003676	MF
Sotub01g005780.1.1	GO:0004450	MF
Sotub01g005780.1.1	GO:0000287	MF
Sotub01g005780.1.1	GO:0051287	MF
Sotub01g005830.1.1	GO:0016788	MF
Sotub01g005860.1.1	GO:0043531	MF
Sotub01g005860.1.1	GO:0005524	MF
Sotub01g005870.1.1	GO:0005525	MF
Sotub01g005870.1.1	GO:0008565	MF
Sotub01g005880.1.1	GO:0043531	MF
Sotub01g005880.1.1	GO:0005524	MF
Sotub01g005890.1.1	GO:0005095	MF
Sotub01g005890.1.1	GO:0008565	MF
Sotub01g005890.1.1	GO:0008536	MF
Sotub01g005900.1.1	GO:0043531	MF
Sotub01g005900.1.1	GO:0005524	MF
Sotub01g005910.1.1	GO:0005095	MF
Sotub01g005910.1.1	GO:0008565	MF
Sotub01g005910.1.1	GO:0008536	MF
Sotub01g005920.1.1	GO:0043531	MF
Sotub01g005920.1.1	GO:0005524	MF
Sotub01g005930.1.1	GO:0043531	MF
Sotub01g005930.1.1	GO:0005524	MF
Sotub01g005930.1.1	GO:0046872	MF
Sotub01g005940.1.1	GO:0043531	MF
Sotub01g005940.1.1	GO:0005524	MF
Sotub01g005950.1.1	GO:0005095	MF
Sotub01g005950.1.1	GO:0008565	MF
Sotub01g005950.1.1	GO:0008536	MF
Sotub01g005960.1.1	GO:0043565	MF
Sotub01g005960.1.1	GO:0003700	MF
Sotub01g005980.1.1	GO:0043531	MF
Sotub01g005980.1.1	GO:0005524	MF
Sotub01g005990.1.1	GO:0043531	MF
Sotub01g005990.1.1	GO:0005524	MF
Sotub01g005990.1.1	GO:0046872	MF
Sotub01g006010.1.1	GO:0005525	MF
Sotub01g006010.1.1	GO:0008565	MF
Sotub01g006020.1.1	GO:0005095	MF
Sotub01g006020.1.1	GO:0008565	MF
Sotub01g006020.1.1	GO:0008536	MF
Sotub01g006030.1.1	GO:0003676	MF
Sotub01g006030.1.1	GO:0004842	MF
Sotub01g006030.1.1	GO:0008270	MF
Sotub01g006040.1.1	GO:0003682	MF
Sotub01g006040.1.1	GO:0003677	MF
Sotub01g006040.1.1	GO:0003700	MF
Sotub01g006060.1.1	GO:0016799	MF
Sotub01g006060.1.1	GO:0042803	MF
Sotub01g006220.1.1	GO:0000166	MF
Sotub01g006220.1.1	GO:0003723	MF
Sotub01g006230.1.1	GO:0043169	MF
Sotub01g006230.1.1	GO:0042973	MF
Sotub01g006240.1.1	GO:0004842	MF
Sotub01g006280.1.1	GO:0015171	MF
Sotub01g006280.1.1	GO:0015203	MF
Sotub01g006280.1.1	GO:0015293	MF
Sotub01g006300.1.1	GO:0015171	MF
Sotub01g006300.1.1	GO:0015203	MF
Sotub01g006300.1.1	GO:0015293	MF
Sotub01g006320.1.1	GO:0016767	MF
Sotub01g006330.1.1	GO:0046872	MF
Sotub01g006330.1.1	GO:0004721	MF
Sotub01g006340.1.1	GO:0005524	MF
Sotub01g006340.1.1	GO:0008026	MF
Sotub01g006340.1.1	GO:0003723	MF
Sotub01g006380.1.1	GO:0000030	MF
Sotub01g006390.1.1	GO:0003723	MF
Sotub01g006390.1.1	GO:0008270	MF
Sotub01g006410.1.1	GO:0016874	MF
Sotub01g006410.1.1	GO:0008270	MF
Sotub01g006420.1.1	GO:0016874	MF
Sotub01g006420.1.1	GO:0008270	MF
Sotub01g006470.1.1	GO:0003886	MF
Sotub01g006470.1.1	GO:0003677	MF
Sotub01g006490.1.1	GO:0008601	MF
Sotub01g006500.1.1	GO:0005524	MF
Sotub01g006500.1.1	GO:0004674	MF
Sotub01g006520.1.1	GO:0004693	MF
Sotub01g006530.1.1	GO:0008324	MF
Sotub01g006540.1.1	GO:0003735	MF
Sotub01g006590.1.1	GO:0005525	MF
Sotub01g006590.1.1	GO:0003924	MF
Sotub01g006600.1.1	GO:0004842	MF
Sotub01g006600.1.1	GO:0008270	MF
Sotub01g006610.1.1	GO:0004842	MF
Sotub01g006610.1.1	GO:0008270	MF
Sotub01g006620.1.1	GO:0018024	MF
Sotub01g006630.1.1	GO:0008234	MF
Sotub01g006640.1.1	GO:0030246	MF
Sotub01g006640.1.1	GO:0019862	MF
Sotub01g006660.1.1	GO:0004526	MF
Sotub01g006670.1.1	GO:0005524	MF
Sotub01g006670.1.1	GO:0005507	MF
Sotub01g006670.1.1	GO:0004329	MF
Sotub01g006680.1.1	GO:0020037	MF
Sotub01g006680.1.1	GO:0004601	MF
Sotub01g006690.1.1	GO:0020037	MF
Sotub01g006690.1.1	GO:0004601	MF
Sotub01g006700.1.1	GO:0020037	MF
Sotub01g006700.1.1	GO:0004601	MF
Sotub01g006710.1.1	GO:0020037	MF
Sotub01g006710.1.1	GO:0004601	MF
Sotub01g006720.1.1	GO:0020037	MF
Sotub01g006720.1.1	GO:0004601	MF
Sotub01g006750.1.1	GO:0005198	MF
Sotub01g006760.1.1	GO:0005524	MF
Sotub01g006760.1.1	GO:0008026	MF
Sotub01g006760.1.1	GO:0046872	MF
Sotub01g006760.1.1	GO:0003723	MF
Sotub01g006770.1.1	GO:0003843	MF
Sotub01g006780.1.1	GO:0003843	MF
Sotub01g006790.1.1	GO:0004842	MF
Sotub01g006800.1.1	GO:0004842	MF
Sotub01g006870.1.1	GO:0016717	MF
Sotub01g006890.1.1	GO:0005215	MF
Sotub01g006900.1.1	GO:0004318	MF
Sotub01g006900.1.1	GO:0000166	MF
Sotub01g006980.1.1	GO:0000166	MF
Sotub01g006980.1.1	GO:0016616	MF
Sotub01g006980.1.1	GO:0008270	MF
Sotub01g006990.1.1	GO:0005524	MF
Sotub01g006990.1.1	GO:0005516	MF
Sotub01g006990.1.1	GO:0004674	MF
Sotub01g007010.1.1	GO:0005524	MF
Sotub01g007010.1.1	GO:0005516	MF
Sotub01g007010.1.1	GO:0004674	MF
Sotub01g007020.1.1	GO:0005524	MF
Sotub01g007020.1.1	GO:0005516	MF
Sotub01g007020.1.1	GO:0004674	MF
Sotub01g007030.1.1	GO:0005506	MF
Sotub01g007030.1.1	GO:0016165	MF
Sotub01g007050.1.1	GO:0005506	MF
Sotub01g007050.1.1	GO:0016165	MF
Sotub01g007060.1.1	GO:0005506	MF
Sotub01g007060.1.1	GO:0016165	MF
Sotub01g007070.1.1	GO:0045544	MF
Sotub01g007070.1.1	GO:0005506	MF
Sotub01g007070.1.1	GO:0016216	MF
Sotub01g007080.1.1	GO:0045431	MF
Sotub01g007080.1.1	GO:0031418	MF
Sotub01g007080.1.1	GO:0046872	MF
Sotub01g007080.1.1	GO:0045486	MF
Sotub01g007080.1.1	GO:0016702	MF
Sotub01g007110.1.1	GO:0009815	MF
Sotub01g007110.1.1	GO:0046872	MF
Sotub01g007110.1.1	GO:0016706	MF
Sotub01g007120.1.1	GO:0045544	MF
Sotub01g007120.1.1	GO:0005506	MF
Sotub01g007130.1.1	GO:0052635	MF
Sotub01g007130.1.1	GO:0046872	MF
Sotub01g007130.1.1	GO:0016702	MF
Sotub01g007150.1.1	GO:0047998	MF
Sotub01g007150.1.1	GO:0005506	MF
Sotub01g007150.1.1	GO:0031418	MF
Sotub01g007150.1.1	GO:0016702	MF
Sotub01g007160.1.1	GO:0005509	MF
Sotub01g007170.1.1	GO:0000166	MF
Sotub01g007170.1.1	GO:0016491	MF
Sotub01g007180.1.1	GO:0005524	MF
Sotub01g007180.1.1	GO:0016874	MF
Sotub01g007190.1.1	GO:0003677	MF
Sotub01g007190.1.1	GO:0003700	MF
Sotub01g007200.1.1	GO:0004252	MF
Sotub01g007210.1.1	GO:0004252	MF
Sotub01g007220.1.1	GO:0008270	MF
Sotub01g007230.1.1	GO:0016758	MF
Sotub01g007240.1.1	GO:0003682	MF
Sotub01g007240.1.1	GO:0051864	MF
Sotub01g007240.1.1	GO:0046872	MF
Sotub01g007240.1.1	GO:0016702	MF
Sotub01g007270.1.1	GO:0005524	MF
Sotub01g007270.1.1	GO:0008026	MF
Sotub01g007270.1.1	GO:0003725	MF
Sotub01g007280.1.1	GO:0005524	MF
Sotub01g007280.1.1	GO:0016887	MF
Sotub01g007290.1.1	GO:0005524	MF
Sotub01g007290.1.1	GO:0005509	MF
Sotub01g007290.1.1	GO:0004674	MF
Sotub01g007310.1.1	GO:0000287	MF
Sotub01g007310.1.1	GO:0050307	MF
Sotub01g007330.1.1	GO:0016263	MF
Sotub01g007330.1.1	GO:0046872	MF
Sotub01g007340.1.1	GO:0005524	MF
Sotub01g007340.1.1	GO:0008026	MF
Sotub01g007340.1.1	GO:0003677	MF
Sotub01g007340.1.1	GO:0003887	MF
Sotub01g007340.1.1	GO:0004527	MF
Sotub01g007360.1.1	GO:0004177	MF
Sotub01g007360.1.1	GO:0046872	MF
Sotub01g007360.1.1	GO:0008235	MF
Sotub01g007370.1.1	GO:0016874	MF
Sotub01g007370.1.1	GO:0008270	MF
Sotub01g007410.1.1	GO:0005524	MF
Sotub01g007410.1.1	GO:0005509	MF
Sotub01g007410.1.1	GO:0004674	MF
Sotub01g007430.1.1	GO:0046872	MF
Sotub01g007450.1.1	GO:0018024	MF
Sotub01g007450.1.1	GO:0000166	MF
Sotub01g007450.1.1	GO:0003723	MF
Sotub01g007470.1.1	GO:0009055	MF
Sotub01g007470.1.1	GO:0015035	MF
Sotub01g007490.1.1	GO:0008270	MF
Sotub01g007510.1.1	GO:0003677	MF
Sotub01g007510.1.1	GO:0003700	MF
Sotub01g007520.1.1	GO:0000166	MF
Sotub01g007520.1.1	GO:0003723	MF
Sotub01g007530.1.1	GO:0043495	MF
Sotub01g007550.1.1	GO:0005524	MF
Sotub01g007550.1.1	GO:0008026	MF
Sotub01g007550.1.1	GO:0003725	MF
Sotub01g007560.1.1	GO:0004314	MF
Sotub01g007580.1.1	GO:0003677	MF
Sotub01g007580.1.1	GO:0003700	MF
Sotub01g007580.1.1	GO:0008270	MF
Sotub01g007590.1.1	GO:0003677	MF
Sotub01g007590.1.1	GO:0003700	MF
Sotub01g007590.1.1	GO:0008270	MF
Sotub01g007600.1.1	GO:0004842	MF
Sotub01g007610.1.1	GO:0004842	MF
Sotub01g007620.1.1	GO:0004842	MF
Sotub01g007630.1.1	GO:0004842	MF
Sotub01g007640.1.1	GO:0004842	MF
Sotub01g007650.1.1	GO:0004842	MF
Sotub01g007660.1.1	GO:0004842	MF
Sotub01g007670.1.1	GO:0004842	MF
Sotub01g007680.1.1	GO:0004842	MF
Sotub01g007690.1.1	GO:0004842	MF
Sotub01g007700.1.1	GO:0004842	MF
Sotub01g007720.1.1	GO:0043565	MF
Sotub01g007720.1.1	GO:0003700	MF
Sotub01g007730.1.1	GO:0005216	MF
Sotub01g007740.1.1	GO:0005216	MF
Sotub01g007750.1.1	GO:0005216	MF
Sotub01g007760.1.1	GO:0005216	MF
Sotub01g007770.1.1	GO:0005216	MF
Sotub01g007780.1.1	GO:0046481	MF
Sotub01g007800.1.1	GO:0005524	MF
Sotub01g007800.1.1	GO:0004674	MF
Sotub01g007810.1.1	GO:0005524	MF
Sotub01g007810.1.1	GO:0004675	MF
Sotub01g007830.1.1	GO:0005198	MF
Sotub01g007850.1.1	GO:0046872	MF
Sotub01g007850.1.1	GO:0016746	MF
Sotub01g007860.1.1	GO:0005509	MF
Sotub01g007980.1.1	GO:0004601	MF
Sotub01g007980.1.1	GO:0051920	MF
Sotub01g008000.1.1	GO:0003677	MF
Sotub01g008000.1.1	GO:0003700	MF
Sotub01g008070.1.1	GO:0046872	MF
Sotub01g008070.1.1	GO:0004535	MF
Sotub01g008070.1.1	GO:0003723	MF
Sotub01g008090.1.1	GO:0016881	MF
Sotub01g008110.1.1	GO:0005525	MF
Sotub01g008110.1.1	GO:0043621	MF
Sotub01g008130.1.1	GO:0003677	MF
Sotub01g008130.1.1	GO:0003700	MF
Sotub01g008130.1.1	GO:0008270	MF
Sotub01g008140.1.1	GO:0003677	MF
Sotub01g008160.1.1	GO:0022891	MF
Sotub01g008160.1.1	GO:0015293	MF
Sotub01g008170.1.1	GO:0022891	MF
Sotub01g008170.1.1	GO:0015293	MF
Sotub01g008180.1.1	GO:0005524	MF
Sotub01g008180.1.1	GO:0003878	MF
Sotub01g008180.1.1	GO:0048037	MF
Sotub01g008180.1.1	GO:0004775	MF
Sotub01g008190.1.1	GO:0008908	MF
Sotub01g008200.1.1	GO:0050636	MF
Sotub01g008220.1.1	GO:0008453	MF
Sotub01g008220.1.1	GO:0047958	MF
Sotub01g008220.1.1	GO:0004021	MF
Sotub01g008220.1.1	GO:0030170	MF
Sotub01g008230.1.1	GO:0043531	MF
Sotub01g008230.1.1	GO:0005524	MF
Sotub01g008230.1.1	GO:0046872	MF
Sotub01g008240.1.1	GO:0043531	MF
Sotub01g008240.1.1	GO:0005524	MF
Sotub01g008250.1.1	GO:0020037	MF
Sotub01g008250.1.1	GO:0004601	MF
Sotub01g008260.1.1	GO:0005524	MF
Sotub01g008260.1.1	GO:0004674	MF
Sotub01g008270.1.1	GO:0005524	MF
Sotub01g008270.1.1	GO:0004674	MF
Sotub01g008280.1.1	GO:0005524	MF
Sotub01g008280.1.1	GO:0004674	MF
Sotub01g008290.1.1	GO:0005524	MF
Sotub01g008290.1.1	GO:0004674	MF
Sotub01g008300.1.1	GO:0005524	MF
Sotub01g008300.1.1	GO:0004674	MF
Sotub01g008310.1.1	GO:0005524	MF
Sotub01g008310.1.1	GO:0004674	MF
Sotub01g008330.1.1	GO:0005524	MF
Sotub01g008330.1.1	GO:0004674	MF
Sotub01g008340.1.1	GO:0005524	MF
Sotub01g008340.1.1	GO:0004674	MF
Sotub01g008350.1.1	GO:0005524	MF
Sotub01g008350.1.1	GO:0004674	MF
Sotub01g008360.1.1	GO:0005507	MF
Sotub01g008360.1.1	GO:0005525	MF
Sotub01g008370.1.1	GO:0003677	MF
Sotub01g008390.1.1	GO:0010174	MF
Sotub01g008430.1.1	GO:0003676	MF
Sotub01g008430.1.1	GO:0004523	MF
Sotub01g008480.1.1	GO:0009055	MF
Sotub01g008480.1.1	GO:0020037	MF
Sotub01g008480.1.1	GO:0008168	MF
Sotub01g008480.1.1	GO:0008398	MF
Sotub01g008490.1.1	GO:0004402	MF
Sotub01g008490.1.1	GO:0003712	MF
Sotub01g008490.1.1	GO:0008270	MF
Sotub01g008500.1.1	GO:0005096	MF
Sotub01g008510.1.1	GO:0005524	MF
Sotub01g008510.1.1	GO:0004674	MF
Sotub01g008530.1.1	GO:0003677	MF
Sotub01g008530.1.1	GO:0008270	MF
Sotub01g008550.1.1	GO:0022891	MF
Sotub01g008550.1.1	GO:0015293	MF
Sotub01g008610.1.1	GO:0003677	MF
Sotub01g008610.1.1	GO:0003700	MF
Sotub01g008620.1.1	GO:0022891	MF
Sotub01g008620.1.1	GO:0015293	MF
Sotub01g008630.1.1	GO:0009055	MF
Sotub01g008630.1.1	GO:0008047	MF
Sotub01g008630.1.1	GO:0015035	MF
Sotub01g008660.1.1	GO:0005524	MF
Sotub01g008660.1.1	GO:0016887	MF
Sotub01g008660.1.1	GO:0003755	MF
Sotub01g008660.1.1	GO:0008160	MF
Sotub01g008670.1.1	GO:0004158	MF
Sotub01g008680.1.1	GO:0016747	MF
Sotub01g008690.1.1	GO:0005524	MF
Sotub01g008690.1.1	GO:0000287	MF
Sotub01g008690.1.1	GO:0004826	MF
Sotub01g008690.1.1	GO:0003723	MF
Sotub01g008700.1.1	GO:0016787	MF
Sotub01g008700.1.1	GO:0046872	MF
Sotub01g008710.1.1	GO:0003989	MF
Sotub01g008710.1.1	GO:0005524	MF
Sotub01g008710.1.1	GO:0004075	MF
Sotub01g008710.1.1	GO:0046872	MF
Sotub01g008720.1.1	GO:0019843	MF
Sotub01g008720.1.1	GO:0003735	MF
Sotub01g008780.1.1	GO:0005524	MF
Sotub01g008780.1.1	GO:0004674	MF
Sotub01g008780.1.1	GO:0019199	MF
Sotub01g008830.1.1	GO:0005524	MF
Sotub01g008830.1.1	GO:0042277	MF
Sotub01g008830.1.1	GO:0004674	MF
Sotub01g008880.1.1	GO:0015297	MF
Sotub01g008880.1.1	GO:0015238	MF
Sotub01g008880.1.1	GO:0005216	MF
Sotub01g008910.1.1	GO:0005524	MF
Sotub01g008910.1.1	GO:0005509	MF
Sotub01g008910.1.1	GO:0004674	MF
Sotub01g008920.1.1	GO:0051537	MF
Sotub01g008920.1.1	GO:0009055	MF
Sotub01g008920.1.1	GO:0046872	MF
Sotub01g008930.1.1	GO:0008565	MF
Sotub01g008950.1.1	GO:0008565	MF
Sotub01g008960.1.1	GO:0003677	MF
Sotub01g008960.1.1	GO:0003700	MF
Sotub01g008980.1.1	GO:0005524	MF
Sotub01g008980.1.1	GO:0004674	MF
Sotub01g008990.1.1	GO:0005524	MF
Sotub01g008990.1.1	GO:0004674	MF
Sotub01g009000.1.1	GO:0003677	MF
Sotub01g009010.1.1	GO:0005524	MF
Sotub01g009010.1.1	GO:0004674	MF
Sotub01g009020.1.1	GO:0005524	MF
Sotub01g009020.1.1	GO:0004674	MF
Sotub01g009030.1.1	GO:0005524	MF
Sotub01g009030.1.1	GO:0004674	MF
Sotub01g009040.1.1	GO:0005524	MF
Sotub01g009040.1.1	GO:0004674	MF
Sotub01g009060.1.1	GO:0003677	MF
Sotub01g009070.1.1	GO:0005524	MF
Sotub01g009070.1.1	GO:0004674	MF
Sotub01g009080.1.1	GO:0005524	MF
Sotub01g009080.1.1	GO:0004674	MF
Sotub01g009100.1.1	GO:0005524	MF
Sotub01g009100.1.1	GO:0004674	MF
Sotub01g009110.1.1	GO:0005524	MF
Sotub01g009110.1.1	GO:0004674	MF
Sotub01g009120.1.1	GO:0003677	MF
Sotub01g009140.1.1	GO:0005524	MF
Sotub01g009140.1.1	GO:0004674	MF
Sotub01g009150.1.1	GO:0005524	MF
Sotub01g009150.1.1	GO:0017111	MF
Sotub01g009160.1.1	GO:0003677	MF
Sotub01g009170.1.1	GO:0016621	MF
Sotub01g009170.1.1	GO:0050662	MF
Sotub01g009170.1.1	GO:0000166	MF
Sotub01g009180.1.1	GO:0016621	MF
Sotub01g009180.1.1	GO:0050662	MF
Sotub01g009180.1.1	GO:0000166	MF
Sotub01g009190.1.1	GO:0016621	MF
Sotub01g009190.1.1	GO:0050662	MF
Sotub01g009190.1.1	GO:0000166	MF
Sotub01g009200.1.1	GO:0016621	MF
Sotub01g009200.1.1	GO:0050662	MF
Sotub01g009200.1.1	GO:0000166	MF
Sotub01g009220.1.1	GO:0005524	MF
Sotub01g009220.1.1	GO:0003951	MF
Sotub01g009220.1.1	GO:0042736	MF
Sotub01g009230.1.1	GO:0005524	MF
Sotub01g009230.1.1	GO:0004674	MF
Sotub01g009240.1.1	GO:0005524	MF
Sotub01g009240.1.1	GO:0004674	MF
Sotub01g009260.1.1	GO:0015088	MF
Sotub01g009260.1.1	GO:0005385	MF
Sotub01g009270.1.1	GO:0003677	MF
Sotub01g009270.1.1	GO:0000166	MF
Sotub01g009270.1.1	GO:0003723	MF
Sotub01g009270.1.1	GO:0008270	MF
Sotub01g009290.1.1	GO:0043169	MF
Sotub01g009290.1.1	GO:0042973	MF
Sotub01g009300.1.1	GO:0043169	MF
Sotub01g009300.1.1	GO:0042973	MF
Sotub01g009310.1.1	GO:0043169	MF
Sotub01g009310.1.1	GO:0042973	MF
Sotub01g009360.1.1	GO:0043169	MF
Sotub01g009360.1.1	GO:0042973	MF
Sotub01g009380.1.1	GO:0005458	MF
Sotub01g009400.1.1	GO:0043169	MF
Sotub01g009400.1.1	GO:0016985	MF
Sotub01g009410.1.1	GO:0043169	MF
Sotub01g009410.1.1	GO:0016985	MF
Sotub01g009430.1.1	GO:0043565	MF
Sotub01g009430.1.1	GO:0003700	MF
Sotub01g009440.1.1	GO:0005524	MF
Sotub01g009440.1.1	GO:0005509	MF
Sotub01g009440.1.1	GO:0004674	MF
Sotub01g009460.1.1	GO:0005096	MF
Sotub01g009460.1.1	GO:0005543	MF
Sotub01g009480.1.1	GO:0034480	MF
Sotub01g009490.1.1	GO:0043531	MF
Sotub01g009490.1.1	GO:0005524	MF
Sotub01g009500.1.1	GO:0043531	MF
Sotub01g009500.1.1	GO:0005524	MF
Sotub01g009510.1.1	GO:0008270	MF
Sotub01g009530.1.1	GO:0004190	MF
Sotub01g009540.1.1	GO:0005507	MF
Sotub01g009540.1.1	GO:0008447	MF
Sotub01g009560.1.1	GO:0005524	MF
Sotub01g009560.1.1	GO:0004674	MF
Sotub01g009570.1.1	GO:0005524	MF
Sotub01g009570.1.1	GO:0004674	MF
Sotub01g009580.1.1	GO:0005524	MF
Sotub01g009580.1.1	GO:0004674	MF
Sotub01g009590.1.1	GO:0003677	MF
Sotub01g009590.1.1	GO:0003700	MF
Sotub01g009610.1.1	GO:0003677	MF
Sotub01g009610.1.1	GO:0003700	MF
Sotub01g009640.1.1	GO:0003677	MF
Sotub01g009640.1.1	GO:0003700	MF
Sotub01g009660.1.1	GO:0003677	MF
Sotub01g009660.1.1	GO:0003700	MF
Sotub01g009670.1.1	GO:0003677	MF
Sotub01g009670.1.1	GO:0003700	MF
Sotub01g009690.1.1	GO:0003677	MF
Sotub01g009690.1.1	GO:0003700	MF
Sotub01g009700.1.1	GO:0008660	MF
Sotub01g009700.1.1	GO:0030170	MF
Sotub01g009710.1.1	GO:0003700	MF
Sotub01g009720.1.1	GO:0005507	MF
Sotub01g009720.1.1	GO:0000166	MF
Sotub01g009730.1.1	GO:0050897	MF
Sotub01g009730.1.1	GO:0050619	MF
Sotub01g009750.1.1	GO:0005509	MF
Sotub01g009760.1.1	GO:0035197	MF
Sotub01g009770.1.1	GO:0000166	MF
Sotub01g009770.1.1	GO:0003723	MF
Sotub01g009770.1.1	GO:0042162	MF
Sotub01g009780.1.1	GO:0043565	MF
Sotub01g009780.1.1	GO:0003700	MF
Sotub01g009800.1.1	GO:0003723	MF
Sotub01g009810.1.1	GO:0016874	MF
Sotub01g009810.1.1	GO:0008270	MF
Sotub01g009820.1.1	GO:0050515	MF
Sotub01g009820.1.1	GO:0005524	MF
Sotub01g009830.1.1	GO:0004869	MF
Sotub01g009870.1.1	GO:0005524	MF
Sotub01g009870.1.1	GO:0030151	MF
Sotub01g009870.1.1	GO:0016740	MF
Sotub01g009890.1.1	GO:0003682	MF
Sotub01g009890.1.1	GO:0003677	MF
Sotub01g009900.1.1	GO:0003682	MF
Sotub01g009900.1.1	GO:0003677	MF
Sotub01g009920.1.1	GO:0003677	MF
Sotub01g009920.1.1	GO:0003700	MF
Sotub01g009920.1.1	GO:0008270	MF
Sotub01g009930.1.1	GO:0003677	MF
Sotub01g009970.1.1	GO:0043014	MF
Sotub01g009970.1.1	GO:0048487	MF
Sotub01g009970.1.1	GO:0032041	MF
Sotub01g009970.1.1	GO:0097372	MF
Sotub01g009970.1.1	GO:0046969	MF
Sotub01g009970.1.1	GO:0046970	MF
Sotub01g009970.1.1	GO:0051721	MF
Sotub01g009970.1.1	GO:0042903	MF
Sotub01g009980.1.1	GO:0043014	MF
Sotub01g009980.1.1	GO:0048487	MF
Sotub01g009980.1.1	GO:0032041	MF
Sotub01g009980.1.1	GO:0097372	MF
Sotub01g009980.1.1	GO:0046969	MF
Sotub01g009980.1.1	GO:0046970	MF
Sotub01g009980.1.1	GO:0051721	MF
Sotub01g009980.1.1	GO:0042903	MF
Sotub01g009990.1.1	GO:0043014	MF
Sotub01g009990.1.1	GO:0048487	MF
Sotub01g009990.1.1	GO:0032041	MF
Sotub01g009990.1.1	GO:0097372	MF
Sotub01g009990.1.1	GO:0046969	MF
Sotub01g009990.1.1	GO:0046970	MF
Sotub01g009990.1.1	GO:0051721	MF
Sotub01g009990.1.1	GO:0042903	MF
Sotub01g010000.1.1	GO:0043014	MF
Sotub01g010000.1.1	GO:0048487	MF
Sotub01g010000.1.1	GO:0032041	MF
Sotub01g010000.1.1	GO:0097372	MF
Sotub01g010000.1.1	GO:0046969	MF
Sotub01g010000.1.1	GO:0046970	MF
Sotub01g010000.1.1	GO:0051721	MF
Sotub01g010000.1.1	GO:0042903	MF
Sotub01g010010.1.1	GO:0005524	MF
Sotub01g010010.1.1	GO:0008026	MF
Sotub01g010010.1.1	GO:0003725	MF
Sotub01g010010.1.1	GO:0046872	MF
Sotub01g010010.1.1	GO:0004525	MF
Sotub01g010040.1.1	GO:0003677	MF
Sotub01g010040.1.1	GO:0003700	MF
Sotub01g010050.1.1	GO:0003871	MF
Sotub01g010050.1.1	GO:0008270	MF
Sotub01g010060.1.1	GO:0003725	MF
Sotub01g010090.1.1	GO:0051537	MF
Sotub01g010090.1.1	GO:0018479	MF
Sotub01g010090.1.1	GO:0009055	MF
Sotub01g010090.1.1	GO:0050660	MF
Sotub01g010090.1.1	GO:0050302	MF
Sotub01g010090.1.1	GO:0005506	MF
Sotub01g010090.1.1	GO:0016614	MF
Sotub01g010100.1.1	GO:0005506	MF
Sotub01g010100.1.1	GO:0030145	MF
Sotub01g010100.1.1	GO:0004721	MF
Sotub01g010110.1.1	GO:0005506	MF
Sotub01g010110.1.1	GO:0030145	MF
Sotub01g010110.1.1	GO:0004721	MF
Sotub01g010160.1.1	GO:0008422	MF
Sotub01g010170.1.1	GO:0005506	MF
Sotub01g010170.1.1	GO:0030145	MF
Sotub01g010170.1.1	GO:0004721	MF
Sotub01g010180.1.1	GO:0005524	MF
Sotub01g010200.1.1	GO:0005524	MF
Sotub01g010200.1.1	GO:0004674	MF
Sotub01g010220.1.1	GO:0047598	MF
Sotub01g010220.1.1	GO:0009918	MF
Sotub01g010230.1.1	GO:0004398	MF
Sotub01g010230.1.1	GO:0030170	MF
Sotub01g010250.1.1	GO:0004842	MF
Sotub01g010260.1.1	GO:0004842	MF
Sotub01g010290.1.1	GO:0046872	MF
Sotub01g010290.1.1	GO:0004535	MF
Sotub01g010290.1.1	GO:0003723	MF
Sotub01g010310.1.1	GO:0046872	MF
Sotub01g010310.1.1	GO:0004535	MF
Sotub01g010310.1.1	GO:0003723	MF
Sotub01g010320.1.1	GO:0046872	MF
Sotub01g010320.1.1	GO:0004535	MF
Sotub01g010320.1.1	GO:0003723	MF
Sotub01g010340.1.1	GO:0009055	MF
Sotub01g010340.1.1	GO:0020037	MF
Sotub01g010340.1.1	GO:0004497	MF
Sotub01g010340.1.1	GO:0016705	MF
Sotub01g010350.1.1	GO:0009055	MF
Sotub01g010350.1.1	GO:0020037	MF
Sotub01g010350.1.1	GO:0016705	MF
Sotub01g010350.1.1	GO:0046409	MF
Sotub01g010360.1.1	GO:0009055	MF
Sotub01g010360.1.1	GO:0020037	MF
Sotub01g010360.1.1	GO:0004497	MF
Sotub01g010360.1.1	GO:0016705	MF
Sotub01g010370.1.1	GO:0008233	MF
Sotub01g010380.1.1	GO:0016787	MF
Sotub01g010390.1.1	GO:0020037	MF
Sotub01g010390.1.1	GO:0004601	MF
Sotub01g010400.1.1	GO:0020037	MF
Sotub01g010400.1.1	GO:0004601	MF
Sotub01g010410.1.1	GO:0005524	MF
Sotub01g010410.1.1	GO:0004672	MF
Sotub01g010420.1.1	GO:0020037	MF
Sotub01g010420.1.1	GO:0004601	MF
Sotub01g010430.1.1	GO:0020037	MF
Sotub01g010430.1.1	GO:0004601	MF
Sotub01g010450.1.1	GO:0005524	MF
Sotub01g010450.1.1	GO:0004674	MF
Sotub01g010480.1.1	GO:0020037	MF
Sotub01g010480.1.1	GO:0004601	MF
Sotub01g010530.1.1	GO:0020037	MF
Sotub01g010530.1.1	GO:0004601	MF
Sotub01g010550.1.1	GO:0004372	MF
Sotub01g010550.1.1	GO:0008266	MF
Sotub01g010550.1.1	GO:0030170	MF
Sotub01g010580.1.1	GO:0005524	MF
Sotub01g010580.1.1	GO:0004674	MF
Sotub01g010610.1.1	GO:0005524	MF
Sotub01g010610.1.1	GO:0004674	MF
Sotub01g010620.1.1	GO:0047215	MF
Sotub01g010640.1.1	GO:0046872	MF
Sotub01g010640.1.1	GO:0003676	MF
Sotub01g010640.1.1	GO:0004523	MF
Sotub01g010670.1.1	GO:0097371	MF
Sotub01g010670.1.1	GO:0002039	MF
Sotub01g010670.1.1	GO:0004842	MF
Sotub01g010670.1.1	GO:0008270	MF
Sotub01g010680.1.1	GO:0047215	MF
Sotub01g010690.1.1	GO:0047215	MF
Sotub01g010690.1.1	GO:0080002	MF
Sotub01g010750.1.1	GO:0003682	MF
Sotub01g010750.1.1	GO:0003677	MF
Sotub01g010750.1.1	GO:0000156	MF
Sotub01g010750.1.1	GO:0003700	MF
Sotub01g010800.1.1	GO:0043531	MF
Sotub01g010800.1.1	GO:0005524	MF
Sotub01g010810.1.1	GO:0043531	MF
Sotub01g010810.1.1	GO:0005524	MF
Sotub01g010820.1.1	GO:0003676	MF
Sotub01g010820.1.1	GO:0008270	MF
Sotub01g010830.1.1	GO:0016491	MF
Sotub01g010850.1.1	GO:0043565	MF
Sotub01g010850.1.1	GO:0003700	MF
Sotub01g010850.1.1	GO:0008270	MF
Sotub01g010900.1.1	GO:0005524	MF
Sotub01g010900.1.1	GO:0004356	MF
Sotub01g010920.1.1	GO:0004356	MF
Sotub01g010950.1.1	GO:0005524	MF
Sotub01g010950.1.1	GO:0005509	MF
Sotub01g010950.1.1	GO:0004674	MF
Sotub01g010980.1.1	GO:0003677	MF
Sotub01g011030.1.1	GO:0046872	MF
Sotub01g011030.1.1	GO:0016706	MF
Sotub01g011030.1.1	GO:0016702	MF
Sotub01g011060.1.1	GO:0046872	MF
Sotub01g011060.1.1	GO:0003676	MF
Sotub01g011060.1.1	GO:0004523	MF
Sotub01g011080.1.1	GO:0005507	MF
Sotub01g011080.1.1	GO:0016491	MF
Sotub01g011140.1.1	GO:0003735	MF
Sotub01g011150.1.1	GO:0005242	MF
Sotub01g011180.1.1	GO:0004190	MF
Sotub01g011180.1.1	GO:0004519	MF
Sotub01g011180.1.1	GO:0003723	MF
Sotub01g011180.1.1	GO:0003964	MF
Sotub01g011180.1.1	GO:0008270	MF
Sotub01g011230.1.1	GO:0003684	MF
Sotub01g011230.1.1	GO:0003887	MF
Sotub01g011230.1.1	GO:0046872	MF
Sotub01g011240.1.1	GO:0046933	MF
Sotub01g011240.1.1	GO:0046961	MF
Sotub01g011250.1.1	GO:0005524	MF
Sotub01g011250.1.1	GO:0046933	MF
Sotub01g011250.1.1	GO:0008553	MF
Sotub01g011260.1.1	GO:0004427	MF
Sotub01g011260.1.1	GO:0046872	MF
Sotub01g011260.1.1	GO:0016791	MF
Sotub01g011270.1.1	GO:0004144	MF
Sotub01g011270.1.1	GO:0047196	MF
Sotub01g011280.1.1	GO:0005524	MF
Sotub01g011280.1.1	GO:0004674	MF
Sotub01g011290.1.1	GO:0005524	MF
Sotub01g011290.1.1	GO:0004674	MF
Sotub01g011290.1.1	GO:0004713	MF
Sotub01g011310.1.1	GO:0004190	MF
Sotub01g011310.1.1	GO:0004519	MF
Sotub01g011310.1.1	GO:0003723	MF
Sotub01g011310.1.1	GO:0003964	MF
Sotub01g011350.1.1	GO:0043531	MF
Sotub01g011350.1.1	GO:0005524	MF
Sotub01g011370.1.1	GO:0003844	MF
Sotub01g011370.1.1	GO:0043169	MF
Sotub01g011370.1.1	GO:0004553	MF
Sotub01g011390.1.1	GO:0043531	MF
Sotub01g011390.1.1	GO:0005524	MF
Sotub01g011420.1.1	GO:0005524	MF
Sotub01g011420.1.1	GO:0015662	MF
Sotub01g011420.1.1	GO:0000287	MF
Sotub01g011420.1.1	GO:0004012	MF
Sotub01g011440.1.1	GO:0005524	MF
Sotub01g011440.1.1	GO:0015662	MF
Sotub01g011440.1.1	GO:0000287	MF
Sotub01g011440.1.1	GO:0004012	MF
Sotub01g011450.1.1	GO:0005524	MF
Sotub01g011450.1.1	GO:0015662	MF
Sotub01g011450.1.1	GO:0000287	MF
Sotub01g011450.1.1	GO:0004012	MF
Sotub01g011460.1.1	GO:0005524	MF
Sotub01g011460.1.1	GO:0015662	MF
Sotub01g011460.1.1	GO:0000287	MF
Sotub01g011460.1.1	GO:0004012	MF
Sotub01g011480.1.1	GO:0005524	MF
Sotub01g011490.1.1	GO:0018024	MF
Sotub01g011490.1.1	GO:0008270	MF
Sotub01g011500.1.1	GO:0046872	MF
Sotub01g011500.1.1	GO:0003723	MF
Sotub01g011500.1.1	GO:0003964	MF
Sotub01g011550.1.1	GO:0008408	MF
Sotub01g011550.1.1	GO:0005524	MF
Sotub01g011550.1.1	GO:0043140	MF
Sotub01g011550.1.1	GO:0000405	MF
Sotub01g011550.1.1	GO:0009378	MF
Sotub01g011550.1.1	GO:0051880	MF
Sotub01g011550.1.1	GO:0000287	MF
Sotub01g011550.1.1	GO:0030145	MF
Sotub01g011550.1.1	GO:0032403	MF
Sotub01g011550.1.1	GO:0042803	MF
Sotub01g011550.1.1	GO:0000403	MF
Sotub01g011570.1.1	GO:0005524	MF
Sotub01g011570.1.1	GO:0004674	MF
Sotub01g011590.1.1	GO:0005509	MF
Sotub01g011590.1.1	GO:0070290	MF
Sotub01g011590.1.1	GO:0004630	MF
Sotub01g011600.1.1	GO:0046872	MF
Sotub01g011600.1.1	GO:0016706	MF
Sotub01g011600.1.1	GO:0016702	MF
Sotub01g011660.1.1	GO:0015591	MF
Sotub01g011660.1.1	GO:0015148	MF
Sotub01g011660.1.1	GO:0005354	MF
Sotub01g011660.1.1	GO:0005355	MF
Sotub01g011660.1.1	GO:0015168	MF
Sotub01g011660.1.1	GO:0015575	MF
Sotub01g011660.1.1	GO:0005365	MF
Sotub01g011660.1.1	GO:0015576	MF
Sotub01g011660.1.1	GO:0005351	MF
Sotub01g011670.1.1	GO:0015591	MF
Sotub01g011670.1.1	GO:0015148	MF
Sotub01g011670.1.1	GO:0005354	MF
Sotub01g011670.1.1	GO:0005355	MF
Sotub01g011670.1.1	GO:0015168	MF
Sotub01g011670.1.1	GO:0015575	MF
Sotub01g011670.1.1	GO:0005365	MF
Sotub01g011670.1.1	GO:0015576	MF
Sotub01g011670.1.1	GO:0005351	MF
Sotub01g011710.1.1	GO:0003677	MF
Sotub01g011710.1.1	GO:0003700	MF
Sotub01g011720.1.1	GO:0046872	MF
Sotub01g011720.1.1	GO:0016706	MF
Sotub01g011720.1.1	GO:0016702	MF
Sotub01g011740.1.1	GO:0046872	MF
Sotub01g011740.1.1	GO:0016706	MF
Sotub01g011740.1.1	GO:0016702	MF
Sotub01g011750.1.1	GO:0008312	MF
Sotub01g011750.1.1	GO:0005047	MF
Sotub01g011760.1.1	GO:0008312	MF
Sotub01g011760.1.1	GO:0005047	MF
Sotub01g011810.1.1	GO:0016303	MF
Sotub01g011810.1.1	GO:0005524	MF
Sotub01g011810.1.1	GO:0008144	MF
Sotub01g011810.1.1	GO:0004674	MF
Sotub01g011810.1.1	GO:0000975	MF
Sotub01g011830.1.1	GO:0003677	MF
Sotub01g011830.1.1	GO:0000166	MF
Sotub01g011830.1.1	GO:0003723	MF
Sotub01g011830.1.1	GO:0008270	MF
Sotub01g011860.1.1	GO:0005524	MF
Sotub01g011860.1.1	GO:0000287	MF
Sotub01g011860.1.1	GO:0030955	MF
Sotub01g011860.1.1	GO:0004743	MF
Sotub01g011940.1.1	GO:0008863	MF
Sotub01g011940.1.1	GO:0051287	MF
Sotub01g011940.1.1	GO:0016616	MF
Sotub01g011970.1.1	GO:0046872	MF
Sotub01g011970.1.1	GO:0003676	MF
Sotub01g011970.1.1	GO:0004523	MF
Sotub01g012000.1.1	GO:0005524	MF
Sotub01g012000.1.1	GO:0005516	MF
Sotub01g012000.1.1	GO:0004674	MF
Sotub01g012050.1.1	GO:0005524	MF
Sotub01g012050.1.1	GO:0046872	MF
Sotub01g012050.1.1	GO:0004721	MF
Sotub01g012050.1.1	GO:0004674	MF
Sotub01g012110.1.1	GO:0003682	MF
Sotub01g012110.1.1	GO:0003677	MF
Sotub01g012110.1.1	GO:0000156	MF
Sotub01g012110.1.1	GO:0003700	MF
Sotub01g012120.1.1	GO:0003677	MF
Sotub01g012120.1.1	GO:0003700	MF
Sotub01g012150.1.1	GO:0019843	MF
Sotub01g012150.1.1	GO:0003735	MF
Sotub01g012160.1.1	GO:0045330	MF
Sotub01g012160.1.1	GO:0004857	MF
Sotub01g012160.1.1	GO:0030599	MF
Sotub01g012170.1.1	GO:0005524	MF
Sotub01g012170.1.1	GO:0009927	MF
Sotub01g012170.1.1	GO:0004674	MF
Sotub01g012170.1.1	GO:0004740	MF
Sotub01g012240.1.1	GO:0003677	MF
Sotub01g012260.1.1	GO:0019843	MF
Sotub01g012270.1.1	GO:0008234	MF
Sotub01g012270.1.1	GO:0004221	MF
Sotub01g012320.1.1	GO:0003677	MF
Sotub01g012330.1.1	GO:0003677	MF
Sotub01g012340.1.1	GO:0003677	MF
Sotub01g012340.1.1	GO:0003700	MF
Sotub01g012350.1.1	GO:0005524	MF
Sotub01g012350.1.1	GO:0003777	MF
Sotub01g012380.1.1	GO:0003993	MF
Sotub01g012430.1.1	GO:0003723	MF
Sotub01g012430.1.1	GO:0003964	MF
Sotub01g012440.1.1	GO:0008565	MF
Sotub01g012450.1.1	GO:0004857	MF
Sotub01g012450.1.1	GO:0030599	MF
Sotub01g012540.1.1	GO:0005525	MF
Sotub01g012560.1.1	GO:0008270	MF
Sotub01g012570.1.1	GO:0046872	MF
Sotub01g012570.1.1	GO:0004721	MF
Sotub01g012610.1.1	GO:0070330	MF
Sotub01g012610.1.1	GO:0009055	MF
Sotub01g012610.1.1	GO:0020037	MF
Sotub01g012650.1.1	GO:0004857	MF
Sotub01g012650.1.1	GO:0030599	MF
Sotub01g012680.1.1	GO:0004857	MF
Sotub01g012680.1.1	GO:0030599	MF
Sotub01g012700.1.1	GO:0005524	MF
Sotub01g012700.1.1	GO:0008026	MF
Sotub01g012700.1.1	GO:0003723	MF
Sotub01g012710.1.1	GO:0005524	MF
Sotub01g012710.1.1	GO:0008026	MF
Sotub01g012710.1.1	GO:0003723	MF
Sotub01g012720.1.1	GO:0005452	MF
Sotub01g012740.1.1	GO:0009055	MF
Sotub01g012740.1.1	GO:0051777	MF
Sotub01g012740.1.1	GO:0020037	MF
Sotub01g012770.1.1	GO:0005524	MF
Sotub01g012770.1.1	GO:0003677	MF
Sotub01g012770.1.1	GO:0004386	MF
Sotub01g012800.1.1	GO:0008270	MF
Sotub01g012810.1.1	GO:0004857	MF
Sotub01g012810.1.1	GO:0030599	MF
Sotub01g012820.1.1	GO:0004857	MF
Sotub01g012820.1.1	GO:0030599	MF
Sotub01g012840.1.1	GO:0003723	MF
Sotub01g012840.1.1	GO:0003735	MF
Sotub01g012890.1.1	GO:0005525	MF
Sotub01g012910.1.1	GO:0004842	MF
Sotub01g012980.1.1	GO:0003682	MF
Sotub01g012980.1.1	GO:0003677	MF
Sotub01g013010.1.1	GO:0045543	MF
Sotub01g013010.1.1	GO:0005506	MF
Sotub01g013010.1.1	GO:0016702	MF
Sotub01g013020.1.1	GO:0045543	MF
Sotub01g013020.1.1	GO:0005506	MF
Sotub01g013020.1.1	GO:0016702	MF
Sotub01g013100.1.1	GO:0008422	MF
Sotub01g013100.1.1	GO:0043169	MF
Sotub01g013140.1.1	GO:0019843	MF
Sotub01g013140.1.1	GO:0003735	MF
Sotub01g013180.1.1	GO:0005524	MF
Sotub01g013180.1.1	GO:0046872	MF
Sotub01g013180.1.1	GO:0004652	MF
Sotub01g013180.1.1	GO:0003723	MF
Sotub01g013190.1.1	GO:0005524	MF
Sotub01g013190.1.1	GO:0017111	MF
Sotub01g013220.1.1	GO:0016707	MF
Sotub01g013220.1.1	GO:0005506	MF
Sotub01g013220.1.1	GO:0016702	MF
Sotub01g013270.1.1	GO:0005262	MF
Sotub01g013270.1.1	GO:0005234	MF
Sotub01g013270.1.1	GO:0004970	MF
Sotub01g013290.1.1	GO:0005262	MF
Sotub01g013290.1.1	GO:0005234	MF
Sotub01g013290.1.1	GO:0004930	MF
Sotub01g013290.1.1	GO:0004970	MF
Sotub01g013340.1.1	GO:0005524	MF
Sotub01g013340.1.1	GO:0004335	MF
Sotub01g013340.1.1	GO:0046872	MF
Sotub01g013390.1.1	GO:0016846	MF
Sotub01g013390.1.1	GO:0050362	MF
Sotub01g013390.1.1	GO:0080097	MF
Sotub01g013390.1.1	GO:0030170	MF
Sotub01g013400.1.1	GO:0004347	MF
Sotub01g013410.1.1	GO:0016846	MF
Sotub01g013410.1.1	GO:0050362	MF
Sotub01g013410.1.1	GO:0080097	MF
Sotub01g013410.1.1	GO:0030170	MF
Sotub01g013460.1.1	GO:0008168	MF
Sotub01g013470.1.1	GO:0043565	MF
Sotub01g013470.1.1	GO:0003700	MF
Sotub01g013550.1.1	GO:0016168	MF
Sotub01g013600.1.1	GO:0020037	MF
Sotub01g013600.1.1	GO:0004601	MF
Sotub01g013630.1.1	GO:0003677	MF
Sotub01g013630.1.1	GO:0000166	MF
Sotub01g013630.1.1	GO:0003723	MF
Sotub01g013630.1.1	GO:0008270	MF
Sotub01g013640.1.1	GO:0003677	MF
Sotub01g013640.1.1	GO:0003700	MF
Sotub01g013670.1.1	GO:0003677	MF
Sotub01g013670.1.1	GO:0003723	MF
Sotub01g013670.1.1	GO:0008270	MF
Sotub01g013680.1.1	GO:0043531	MF
Sotub01g013680.1.1	GO:0005524	MF
Sotub01g013740.1.1	GO:0003735	MF
Sotub01g013750.1.1	GO:0046872	MF
Sotub01g013750.1.1	GO:0003676	MF
Sotub01g013750.1.1	GO:0004523	MF
Sotub01g013830.1.1	GO:0003676	MF
Sotub01g013830.1.1	GO:0008270	MF
Sotub01g013960.1.1	GO:0005524	MF
Sotub01g013960.1.1	GO:0016887	MF
Sotub01g013960.1.1	GO:0008017	MF
Sotub01g013960.1.1	GO:0003777	MF
Sotub01g013970.1.1	GO:0005524	MF
Sotub01g013970.1.1	GO:0003777	MF
Sotub01g014050.1.1	GO:0045543	MF
Sotub01g014050.1.1	GO:0005506	MF
Sotub01g014050.1.1	GO:0016702	MF
Sotub01g014090.1.1	GO:0045549	MF
Sotub01g014090.1.1	GO:0046872	MF
Sotub01g014160.1.1	GO:0004842	MF
Sotub01g014220.1.1	GO:0005215	MF
Sotub01g014240.1.1	GO:0003677	MF
Sotub01g014240.1.1	GO:0008270	MF
Sotub01g014280.1.1	GO:0016757	MF
Sotub01g014290.1.1	GO:0016757	MF
Sotub01g014330.1.1	GO:0005524	MF
Sotub01g014330.1.1	GO:0003883	MF
Sotub01g014400.1.1	GO:0046872	MF
Sotub01g014400.1.1	GO:0003676	MF
Sotub01g014400.1.1	GO:0004523	MF
Sotub01g014420.1.1	GO:0003725	MF
Sotub01g014450.1.1	GO:0005524	MF
Sotub01g014450.1.1	GO:0004674	MF
Sotub01g014500.1.1	GO:0005216	MF
Sotub01g014540.1.1	GO:0003700	MF
Sotub01g014540.1.1	GO:0008270	MF
Sotub01g014590.1.1	GO:0005085	MF
Sotub01g014610.1.1	GO:0008967	MF
Sotub01g014630.1.1	GO:0005506	MF
Sotub01g014630.1.1	GO:0000170	MF
Sotub01g014640.1.1	GO:0008168	MF
Sotub01g014650.1.1	GO:0004842	MF
Sotub01g014650.1.1	GO:0008270	MF
Sotub01g014670.1.1	GO:0009055	MF
Sotub01g014670.1.1	GO:0020037	MF
Sotub01g014670.1.1	GO:0004497	MF
Sotub01g014670.1.1	GO:0016705	MF
Sotub01g014700.1.1	GO:0003676	MF
Sotub01g014700.1.1	GO:0008270	MF
Sotub01g014710.1.1	GO:0015171	MF
Sotub01g014710.1.1	GO:0015288	MF
Sotub01g014710.1.1	GO:0042803	MF
Sotub01g014750.1.1	GO:0005525	MF
Sotub01g014760.1.1	GO:0003677	MF
Sotub01g014780.1.1	GO:0003677	MF
Sotub01g014800.1.1	GO:0003987	MF
Sotub01g014800.1.1	GO:0047760	MF
Sotub01g014810.1.1	GO:0003676	MF
Sotub01g014810.1.1	GO:0008270	MF
Sotub01g014860.1.1	GO:0046872	MF
Sotub01g014860.1.1	GO:0008237	MF
Sotub01g014890.1.1	GO:0003676	MF
Sotub01g014890.1.1	GO:0003700	MF
Sotub01g014890.1.1	GO:0008270	MF
Sotub01g014900.1.1	GO:0005524	MF
Sotub01g014900.1.1	GO:0004674	MF
Sotub01g014900.1.1	GO:0019199	MF
Sotub01g014930.1.1	GO:0005524	MF
Sotub01g014930.1.1	GO:0003677	MF
Sotub01g014930.1.1	GO:0004386	MF
Sotub01g014940.1.1	GO:0008565	MF
Sotub01g014950.1.1	GO:0046872	MF
Sotub01g014950.1.1	GO:0003676	MF
Sotub01g014950.1.1	GO:0004523	MF
Sotub01g014970.1.1	GO:0003677	MF
Sotub01g014970.1.1	GO:0003700	MF
Sotub01g014990.1.1	GO:0005524	MF
Sotub01g014990.1.1	GO:0008026	MF
Sotub01g014990.1.1	GO:0003725	MF
Sotub01g014990.1.1	GO:0046872	MF
Sotub01g014990.1.1	GO:0004525	MF
Sotub01g015010.1.1	GO:0016874	MF
Sotub01g015010.1.1	GO:0008270	MF
Sotub01g015020.1.1	GO:0016874	MF
Sotub01g015020.1.1	GO:0008270	MF
Sotub01g015200.1.1	GO:0016846	MF
Sotub01g015200.1.1	GO:0004021	MF
Sotub01g015200.1.1	GO:0080100	MF
Sotub01g015200.1.1	GO:0050048	MF
Sotub01g015200.1.1	GO:0080099	MF
Sotub01g015200.1.1	GO:0080130	MF
Sotub01g015200.1.1	GO:0047312	MF
Sotub01g015200.1.1	GO:0050362	MF
Sotub01g015200.1.1	GO:0080097	MF
Sotub01g015200.1.1	GO:0004838	MF
Sotub01g015200.1.1	GO:0080098	MF
Sotub01g015200.1.1	GO:0030170	MF
Sotub01g015210.1.1	GO:0016846	MF
Sotub01g015210.1.1	GO:0004021	MF
Sotub01g015210.1.1	GO:0080100	MF
Sotub01g015210.1.1	GO:0050048	MF
Sotub01g015210.1.1	GO:0080099	MF
Sotub01g015210.1.1	GO:0080130	MF
Sotub01g015210.1.1	GO:0047312	MF
Sotub01g015210.1.1	GO:0050362	MF
Sotub01g015210.1.1	GO:0080097	MF
Sotub01g015210.1.1	GO:0004838	MF
Sotub01g015210.1.1	GO:0080098	MF
Sotub01g015210.1.1	GO:0030170	MF
Sotub01g015220.1.1	GO:0020037	MF
Sotub01g015220.1.1	GO:0016717	MF
Sotub01g015230.1.1	GO:0016846	MF
Sotub01g015230.1.1	GO:0004021	MF
Sotub01g015230.1.1	GO:0080100	MF
Sotub01g015230.1.1	GO:0050048	MF
Sotub01g015230.1.1	GO:0080099	MF
Sotub01g015230.1.1	GO:0080130	MF
Sotub01g015230.1.1	GO:0047312	MF
Sotub01g015230.1.1	GO:0050362	MF
Sotub01g015230.1.1	GO:0080097	MF
Sotub01g015230.1.1	GO:0004838	MF
Sotub01g015230.1.1	GO:0080098	MF
Sotub01g015230.1.1	GO:0030170	MF
Sotub01g015240.1.1	GO:0016846	MF
Sotub01g015240.1.1	GO:0050362	MF
Sotub01g015240.1.1	GO:0080097	MF
Sotub01g015240.1.1	GO:0030170	MF
Sotub01g015250.1.1	GO:0003723	MF
Sotub01g015280.1.1	GO:0005524	MF
Sotub01g015290.1.1	GO:0046872	MF
Sotub01g015290.1.1	GO:0003676	MF
Sotub01g015290.1.1	GO:0004523	MF
Sotub01g015300.1.1	GO:0005524	MF
Sotub01g015300.1.1	GO:0004674	MF
Sotub01g015320.1.1	GO:0005198	MF
Sotub01g015350.1.1	GO:0003723	MF
Sotub01g015370.1.1	GO:0003677	MF
Sotub01g015380.1.1	GO:0003863	MF
Sotub01g015400.1.1	GO:0047215	MF
Sotub01g015400.1.1	GO:0080002	MF
Sotub01g015410.1.1	GO:0000166	MF
Sotub01g015410.1.1	GO:0003723	MF
Sotub01g015430.1.1	GO:0005524	MF
Sotub01g015430.1.1	GO:0004674	MF
Sotub01g015440.1.1	GO:0020037	MF
Sotub01g015440.1.1	GO:0004601	MF
Sotub01g015450.1.1	GO:0019843	MF
Sotub01g015450.1.1	GO:0003735	MF
Sotub01g015470.1.1	GO:0043565	MF
Sotub01g015470.1.1	GO:0003700	MF
Sotub01g015480.1.1	GO:0046872	MF
Sotub01g015480.1.1	GO:0004721	MF
Sotub01g015540.1.1	GO:0003677	MF
Sotub01g015540.1.1	GO:0003700	MF
Sotub01g015560.1.1	GO:0004197	MF
Sotub01g015560.1.1	GO:0003923	MF
Sotub01g015650.1.1	GO:0005524	MF
Sotub01g015650.1.1	GO:0016887	MF
Sotub01g015650.1.1	GO:0003677	MF
Sotub01g015650.1.1	GO:0004386	MF
Sotub01g015660.1.1	GO:0005524	MF
Sotub01g015660.1.1	GO:0015616	MF
Sotub01g015660.1.1	GO:0004386	MF
Sotub01g015660.1.1	GO:0033170	MF
Sotub01g015680.1.1	GO:0008874	MF
Sotub01g015680.1.1	GO:0000166	MF
Sotub01g015760.1.1	GO:0009055	MF
Sotub01g015760.1.1	GO:0020037	MF
Sotub01g015760.1.1	GO:0016709	MF
Sotub01g015770.1.1	GO:0000155	MF
Sotub01g015770.1.1	GO:0009881	MF
Sotub01g015780.1.1	GO:0004679	MF
Sotub01g015870.1.1	GO:0019843	MF
Sotub01g015870.1.1	GO:0003735	MF
Sotub01g015950.1.1	GO:0005524	MF
Sotub01g015950.1.1	GO:0015662	MF
Sotub01g015950.1.1	GO:0000287	MF
Sotub01g015950.1.1	GO:0004012	MF
Sotub01g015960.1.1	GO:0005524	MF
Sotub01g015960.1.1	GO:0015662	MF
Sotub01g015960.1.1	GO:0000287	MF
Sotub01g015960.1.1	GO:0004012	MF
Sotub01g016000.1.1	GO:0051539	MF
Sotub01g016000.1.1	GO:0052632	MF
Sotub01g016000.1.1	GO:0052633	MF
Sotub01g016000.1.1	GO:0046872	MF
Sotub01g016010.1.1	GO:0000166	MF
Sotub01g016020.1.1	GO:0005524	MF
Sotub01g016020.1.1	GO:0004674	MF
Sotub01g016020.1.1	GO:0004713	MF
Sotub01g016030.1.1	GO:0004842	MF
Sotub01g016030.1.1	GO:0008270	MF
Sotub01g016040.1.1	GO:0043022	MF
Sotub01g016040.1.1	GO:0003746	MF
Sotub01g016040.1.1	GO:0003743	MF
Sotub01g016130.1.1	GO:0008168	MF
Sotub01g016210.1.1	GO:0003723	MF
Sotub01g016210.1.1	GO:0003735	MF
Sotub01g016230.1.1	GO:0046872	MF
Sotub01g016230.1.1	GO:0004721	MF
Sotub01g016260.1.1	GO:0004064	MF
Sotub01g016260.1.1	GO:0004601	MF
Sotub01g016270.1.1	GO:0003677	MF
Sotub01g016270.1.1	GO:0003950	MF
Sotub01g016280.1.1	GO:0003735	MF
Sotub01g016290.1.1	GO:0046872	MF
Sotub01g016290.1.1	GO:0004222	MF
Sotub01g016300.1.1	GO:0003677	MF
Sotub01g016300.1.1	GO:0003700	MF
Sotub01g016310.1.1	GO:0047911	MF
Sotub01g016310.1.1	GO:0019863	MF
Sotub01g016310.1.1	GO:0004650	MF
Sotub01g016330.1.1	GO:0050897	MF
Sotub01g016350.1.1	GO:0005525	MF
Sotub01g016350.1.1	GO:0016787	MF
Sotub01g016360.1.1	GO:0043531	MF
Sotub01g016360.1.1	GO:0005524	MF
Sotub01g016370.1.1	GO:0003677	MF
Sotub01g016370.1.1	GO:0003700	MF
Sotub01g016430.1.1	GO:0005366	MF
Sotub01g016450.1.1	GO:0010181	MF
Sotub01g016450.1.1	GO:0016491	MF
Sotub01g016510.1.1	GO:0010181	MF
Sotub01g016510.1.1	GO:0016491	MF
Sotub01g016530.1.1	GO:0003682	MF
Sotub01g016530.1.1	GO:0043565	MF
Sotub01g016530.1.1	GO:0003700	MF
Sotub01g016540.1.1	GO:0030276	MF
Sotub01g016540.1.1	GO:0005096	MF
Sotub01g016540.1.1	GO:0005546	MF
Sotub01g016540.1.1	GO:0043130	MF
Sotub01g016590.1.1	GO:0046872	MF
Sotub01g016590.1.1	GO:0003676	MF
Sotub01g016590.1.1	GO:0004523	MF
Sotub01g016690.1.1	GO:0070290	MF
Sotub01g016690.1.1	GO:0004630	MF
Sotub01g016690.1.1	GO:0005543	MF
Sotub01g016720.1.1	GO:0046872	MF
Sotub01g016720.1.1	GO:0004721	MF
Sotub01g016730.1.1	GO:0046872	MF
Sotub01g016780.1.1	GO:0003723	MF
Sotub01g016800.1.1	GO:0046872	MF
Sotub01g016800.1.1	GO:0004806	MF
Sotub01g016820.1.1	GO:0004190	MF
Sotub01g016820.1.1	GO:0004519	MF
Sotub01g016820.1.1	GO:0003723	MF
Sotub01g016820.1.1	GO:0003964	MF
Sotub01g016850.1.1	GO:0004650	MF
Sotub01g016860.1.1	GO:0047911	MF
Sotub01g016860.1.1	GO:0019863	MF
Sotub01g016860.1.1	GO:0004650	MF
Sotub01g016880.1.1	GO:0047911	MF
Sotub01g016880.1.1	GO:0019863	MF
Sotub01g016880.1.1	GO:0004650	MF
Sotub01g016910.1.1	GO:0017091	MF
Sotub01g016910.1.1	GO:0016787	MF
Sotub01g016910.1.1	GO:0003729	MF
Sotub01g016960.1.1	GO:0008565	MF
Sotub01g016980.1.1	GO:0051287	MF
Sotub01g016980.1.1	GO:0016651	MF
Sotub01g016980.1.1	GO:0048038	MF
Sotub01g016990.1.1	GO:0016491	MF
Sotub01g016990.1.1	GO:0048038	MF
Sotub01g017050.1.1	GO:0008289	MF
Sotub01g017120.1.1	GO:0016168	MF
Sotub01g017130.1.1	GO:0005524	MF
Sotub01g017130.1.1	GO:0004252	MF
Sotub01g017230.1.1	GO:0004190	MF
Sotub01g017230.1.1	GO:0004519	MF
Sotub01g017230.1.1	GO:0003723	MF
Sotub01g017230.1.1	GO:0003964	MF
Sotub01g017240.1.1	GO:0004190	MF
Sotub01g017240.1.1	GO:0003723	MF
Sotub01g017240.1.1	GO:0003964	MF
Sotub01g017250.1.1	GO:0046872	MF
Sotub01g017250.1.1	GO:0004721	MF
Sotub01g017310.1.1	GO:0047262	MF
Sotub01g017340.1.1	GO:0004144	MF
Sotub01g017340.1.1	GO:0047196	MF
Sotub01g017350.1.1	GO:0005524	MF
Sotub01g017350.1.1	GO:0004674	MF
Sotub01g017360.1.1	GO:0003993	MF
Sotub01g017370.1.1	GO:0016747	MF
Sotub01g017380.1.1	GO:0043531	MF
Sotub01g017380.1.1	GO:0005524	MF
Sotub01g017390.1.1	GO:0016747	MF
Sotub01g017400.1.1	GO:0004144	MF
Sotub01g017400.1.1	GO:0047196	MF
Sotub01g017410.1.1	GO:0004029	MF
Sotub01g017410.1.1	GO:0004030	MF
Sotub01g017420.1.1	GO:0005524	MF
Sotub01g017420.1.1	GO:0004674	MF
Sotub01g017420.1.1	GO:0004713	MF
Sotub01g017440.1.1	GO:0005507	MF
Sotub01g017440.1.1	GO:0009055	MF
Sotub01g017460.1.1	GO:0005507	MF
Sotub01g017460.1.1	GO:0009055	MF
Sotub01g017470.1.1	GO:0005507	MF
Sotub01g017470.1.1	GO:0009055	MF
Sotub01g017480.1.1	GO:0005507	MF
Sotub01g017480.1.1	GO:0009055	MF
Sotub01g017530.1.1	GO:0005524	MF
Sotub01g017530.1.1	GO:0004674	MF
Sotub01g017550.1.1	GO:0005524	MF
Sotub01g017550.1.1	GO:0004674	MF
Sotub01g017570.1.1	GO:0015288	MF
Sotub01g017570.1.1	GO:0008308	MF
Sotub01g017590.1.1	GO:0003677	MF
Sotub01g017590.1.1	GO:0003700	MF
Sotub01g017590.1.1	GO:0003713	MF
Sotub01g017610.1.1	GO:0046872	MF
Sotub01g017610.1.1	GO:0030570	MF
Sotub01g017620.1.1	GO:0009055	MF
Sotub01g017620.1.1	GO:0016711	MF
Sotub01g017620.1.1	GO:0020037	MF
Sotub01g017630.1.1	GO:0004185	MF
Sotub01g017640.1.1	GO:0004185	MF
Sotub01g017650.1.1	GO:0004185	MF
Sotub01g017660.1.1	GO:0003824	MF
Sotub01g017690.1.1	GO:0009055	MF
Sotub01g017690.1.1	GO:0020037	MF
Sotub01g017690.1.1	GO:0047059	MF
Sotub01g017710.1.1	GO:0009055	MF
Sotub01g017710.1.1	GO:0020037	MF
Sotub01g017710.1.1	GO:0047059	MF
Sotub01g017730.1.1	GO:0009815	MF
Sotub01g017730.1.1	GO:0046872	MF
Sotub01g017730.1.1	GO:0016706	MF
Sotub01g017740.1.1	GO:0005524	MF
Sotub01g017740.1.1	GO:0004674	MF
Sotub01g017750.1.1	GO:0005460	MF
Sotub01g017790.1.1	GO:0003700	MF
Sotub01g017790.1.1	GO:0000976	MF
Sotub01g017800.1.1	GO:0003755	MF
Sotub01g017870.1.1	GO:0016887	MF
Sotub01g017870.1.1	GO:0003677	MF
Sotub01g017870.1.1	GO:0000166	MF
Sotub01g017890.1.1	GO:0043169	MF
Sotub01g017890.1.1	GO:0042973	MF
Sotub01g017900.1.1	GO:0043169	MF
Sotub01g017900.1.1	GO:0042973	MF
Sotub01g017910.1.1	GO:0043169	MF
Sotub01g017910.1.1	GO:0042973	MF
Sotub01g017920.1.1	GO:0004190	MF
Sotub01g017920.1.1	GO:0005524	MF
Sotub01g017920.1.1	GO:0003676	MF
Sotub01g017920.1.1	GO:0008270	MF
Sotub01g017930.1.1	GO:0043169	MF
Sotub01g017930.1.1	GO:0042973	MF
Sotub01g017940.1.1	GO:0003700	MF
Sotub01g017950.1.1	GO:0045330	MF
Sotub01g017950.1.1	GO:0004857	MF
Sotub01g017950.1.1	GO:0030599	MF
Sotub01g017980.1.1	GO:0005524	MF
Sotub01g017980.1.1	GO:0004674	MF
Sotub01g018000.1.1	GO:0003690	MF
Sotub01g018000.1.1	GO:0046872	MF
Sotub01g018000.1.1	GO:0043565	MF
Sotub01g018000.1.1	GO:0003697	MF
Sotub01g018010.1.1	GO:0005524	MF
Sotub01g018010.1.1	GO:0004003	MF
Sotub01g018010.1.1	GO:0003677	MF
Sotub01g018060.1.1	GO:0005524	MF
Sotub01g018060.1.1	GO:0003878	MF
Sotub01g018060.1.1	GO:0016829	MF
Sotub01g018060.1.1	GO:0046872	MF
Sotub01g018060.1.1	GO:0004775	MF
Sotub01g018070.1.1	GO:0005524	MF
Sotub01g018070.1.1	GO:0008020	MF
Sotub01g018070.1.1	GO:0000155	MF
Sotub01g018080.1.1	GO:0005524	MF
Sotub01g018080.1.1	GO:0004674	MF
Sotub01g018080.1.1	GO:0004712	MF
Sotub01g018090.1.1	GO:0046872	MF
Sotub01g018090.1.1	GO:0003676	MF
Sotub01g018090.1.1	GO:0004523	MF
Sotub01g018110.1.1	GO:0020037	MF
Sotub01g018110.1.1	GO:0004601	MF
Sotub01g018180.1.1	GO:0005524	MF
Sotub01g018180.1.1	GO:0004674	MF
Sotub01g018190.1.1	GO:0003723	MF
Sotub01g018190.1.1	GO:0003964	MF
Sotub01g018220.1.1	GO:0003723	MF
Sotub01g018220.1.1	GO:0003735	MF
Sotub01g018230.1.1	GO:0005507	MF
Sotub01g018230.1.1	GO:0004129	MF
Sotub01g018230.1.1	GO:0009055	MF
Sotub01g018230.1.1	GO:0020037	MF
Sotub01g018250.1.1	GO:0008137	MF
Sotub01g018320.1.1	GO:0003700	MF
Sotub01g018320.1.1	GO:0008270	MF
Sotub01g018480.1.1	GO:0008137	MF
Sotub01g018480.1.1	GO:0048038	MF
Sotub01g018510.1.1	GO:0046872	MF
Sotub01g018510.1.1	GO:0004222	MF
Sotub01g018530.1.1	GO:0003677	MF
Sotub01g018530.1.1	GO:0003906	MF
Sotub01g018530.1.1	GO:0008311	MF
Sotub01g018530.1.1	GO:0004519	MF
Sotub01g018530.1.1	GO:0008081	MF
Sotub01g018530.1.1	GO:0008270	MF
Sotub01g018550.1.1	GO:0046872	MF
Sotub01g018550.1.1	GO:0003676	MF
Sotub01g018550.1.1	GO:0004523	MF
Sotub01g018560.1.1	GO:0005524	MF
Sotub01g018560.1.1	GO:0003777	MF
Sotub01g018640.1.1	GO:0003723	MF
Sotub01g018650.1.1	GO:0005524	MF
Sotub01g018650.1.1	GO:0004674	MF
Sotub01g018700.1.1	GO:0003682	MF
Sotub01g018700.1.1	GO:0003677	MF
Sotub01g018700.1.1	GO:0003700	MF
Sotub01g018770.1.1	GO:0005524	MF
Sotub01g018770.1.1	GO:0004674	MF
Sotub01g018790.1.1	GO:0003735	MF
Sotub01g018800.1.1	GO:0043531	MF
Sotub01g018800.1.1	GO:0005524	MF
Sotub01g018810.1.1	GO:0003735	MF
Sotub01g018890.1.1	GO:0047714	MF
Sotub01g018890.1.1	GO:0008970	MF
Sotub01g018890.1.1	GO:0004806	MF
Sotub01g018910.1.1	GO:0047714	MF
Sotub01g018910.1.1	GO:0008970	MF
Sotub01g018910.1.1	GO:0004806	MF
Sotub01g018920.1.1	GO:0047560	MF
Sotub01g018920.1.1	GO:0000166	MF
Sotub01g018930.1.1	GO:0047560	MF
Sotub01g018930.1.1	GO:0000166	MF
Sotub01g018970.1.1	GO:0005525	MF
Sotub01g018970.1.1	GO:0003924	MF
Sotub01g018970.1.1	GO:0003743	MF
Sotub01g018980.1.1	GO:0003723	MF
Sotub01g019000.1.1	GO:0045156	MF
Sotub01g019000.1.1	GO:0046872	MF
Sotub01g019000.1.1	GO:0016491	MF
Sotub01g019010.1.1	GO:0045156	MF
Sotub01g019010.1.1	GO:0046872	MF
Sotub01g019010.1.1	GO:0016491	MF
Sotub01g019030.1.1	GO:0005525	MF
Sotub01g019030.1.1	GO:0003924	MF
Sotub01g019030.1.1	GO:0003743	MF
Sotub01g019040.1.1	GO:0016787	MF
Sotub01g019160.1.1	GO:0016874	MF
Sotub01g019160.1.1	GO:0008270	MF
Sotub01g019190.1.1	GO:0008312	MF
Sotub01g019190.1.1	GO:0005047	MF
Sotub01g019210.1.1	GO:0008312	MF
Sotub01g019210.1.1	GO:0005047	MF
Sotub01g019220.1.1	GO:0008312	MF
Sotub01g019220.1.1	GO:0005047	MF
Sotub01g019230.1.1	GO:0003676	MF
Sotub01g019230.1.1	GO:0008270	MF
Sotub01g019250.1.1	GO:0008312	MF
Sotub01g019250.1.1	GO:0005047	MF
Sotub01g019270.1.1	GO:0046872	MF
Sotub01g019270.1.1	GO:0016706	MF
Sotub01g019270.1.1	GO:0016702	MF
Sotub01g019290.1.1	GO:0016758	MF
Sotub01g019310.1.1	GO:0005524	MF
Sotub01g019310.1.1	GO:0009882	MF
Sotub01g019310.1.1	GO:0003913	MF
Sotub01g019310.1.1	GO:0004672	MF
Sotub01g019320.1.1	GO:0005524	MF
Sotub01g019320.1.1	GO:0004707	MF
Sotub01g019370.1.1	GO:0008137	MF
Sotub01g019370.1.1	GO:0048038	MF
Sotub01g019380.1.1	GO:0008137	MF
Sotub01g019380.1.1	GO:0048038	MF
Sotub01g019400.1.1	GO:0005524	MF
Sotub01g019400.1.1	GO:0017111	MF
Sotub01g019420.1.1	GO:0005524	MF
Sotub01g019420.1.1	GO:0017111	MF
Sotub01g019430.1.1	GO:0009055	MF
Sotub01g019430.1.1	GO:0020037	MF
Sotub01g019430.1.1	GO:0004497	MF
Sotub01g019430.1.1	GO:0016705	MF
Sotub01g019460.1.1	GO:0003676	MF
Sotub01g019460.1.1	GO:0004842	MF
Sotub01g019460.1.1	GO:0008270	MF
Sotub01g019470.1.1	GO:0016874	MF
Sotub01g019470.1.1	GO:0003676	MF
Sotub01g019470.1.1	GO:0008270	MF
Sotub01g019480.1.1	GO:0005524	MF
Sotub01g019480.1.1	GO:0017111	MF
Sotub01g019490.1.1	GO:0019843	MF
Sotub01g019490.1.1	GO:0003735	MF
Sotub01g019540.1.1	GO:0016168	MF
Sotub01g019590.1.1	GO:0003677	MF
Sotub01g019590.1.1	GO:0003899	MF
Sotub01g019620.1.1	GO:0008565	MF
Sotub01g019630.1.1	GO:0003723	MF
Sotub01g019640.1.1	GO:0045156	MF
Sotub01g019640.1.1	GO:0046872	MF
Sotub01g019640.1.1	GO:0016491	MF
Sotub01g019660.1.1	GO:0030151	MF
Sotub01g019660.1.1	GO:0043546	MF
Sotub01g019660.1.1	GO:0008940	MF
Sotub01g019660.1.1	GO:0030170	MF
Sotub01g019690.1.1	GO:0003746	MF
Sotub01g019700.1.1	GO:0004190	MF
Sotub01g019700.1.1	GO:0003677	MF
Sotub01g019700.1.1	GO:0004519	MF
Sotub01g019700.1.1	GO:0003723	MF
Sotub01g019700.1.1	GO:0003964	MF
Sotub01g019700.1.1	GO:0008270	MF
Sotub01g019710.1.1	GO:0004190	MF
Sotub01g019710.1.1	GO:0003677	MF
Sotub01g019710.1.1	GO:0004519	MF
Sotub01g019710.1.1	GO:0003723	MF
Sotub01g019710.1.1	GO:0003964	MF
Sotub01g019710.1.1	GO:0008270	MF
Sotub01g019720.1.1	GO:0004190	MF
Sotub01g019720.1.1	GO:0003677	MF
Sotub01g019720.1.1	GO:0004519	MF
Sotub01g019720.1.1	GO:0003723	MF
Sotub01g019720.1.1	GO:0003964	MF
Sotub01g019720.1.1	GO:0008270	MF
Sotub01g019730.1.1	GO:0004190	MF
Sotub01g019730.1.1	GO:0003677	MF
Sotub01g019730.1.1	GO:0004519	MF
Sotub01g019730.1.1	GO:0003723	MF
Sotub01g019730.1.1	GO:0003964	MF
Sotub01g019730.1.1	GO:0008270	MF
Sotub01g019740.1.1	GO:0004190	MF
Sotub01g019740.1.1	GO:0003677	MF
Sotub01g019740.1.1	GO:0004519	MF
Sotub01g019740.1.1	GO:0003723	MF
Sotub01g019740.1.1	GO:0003964	MF
Sotub01g019740.1.1	GO:0008270	MF
Sotub01g019760.1.1	GO:0004190	MF
Sotub01g019760.1.1	GO:0003677	MF
Sotub01g019760.1.1	GO:0004519	MF
Sotub01g019760.1.1	GO:0003723	MF
Sotub01g019760.1.1	GO:0003964	MF
Sotub01g019760.1.1	GO:0008270	MF
Sotub01g019780.1.1	GO:0004190	MF
Sotub01g019780.1.1	GO:0003677	MF
Sotub01g019780.1.1	GO:0004519	MF
Sotub01g019780.1.1	GO:0003723	MF
Sotub01g019780.1.1	GO:0003964	MF
Sotub01g019780.1.1	GO:0008270	MF
Sotub01g019790.1.1	GO:0004190	MF
Sotub01g019790.1.1	GO:0003677	MF
Sotub01g019790.1.1	GO:0004519	MF
Sotub01g019790.1.1	GO:0003723	MF
Sotub01g019790.1.1	GO:0003964	MF
Sotub01g019790.1.1	GO:0008270	MF
Sotub01g019810.1.1	GO:0004190	MF
Sotub01g019810.1.1	GO:0003677	MF
Sotub01g019810.1.1	GO:0004519	MF
Sotub01g019810.1.1	GO:0003723	MF
Sotub01g019810.1.1	GO:0003964	MF
Sotub01g019810.1.1	GO:0008270	MF
Sotub01g019820.1.1	GO:0004190	MF
Sotub01g019820.1.1	GO:0003677	MF
Sotub01g019820.1.1	GO:0004519	MF
Sotub01g019820.1.1	GO:0003723	MF
Sotub01g019820.1.1	GO:0003964	MF
Sotub01g019820.1.1	GO:0008270	MF
Sotub01g019830.1.1	GO:0004190	MF
Sotub01g019830.1.1	GO:0003677	MF
Sotub01g019830.1.1	GO:0004519	MF
Sotub01g019830.1.1	GO:0003723	MF
Sotub01g019830.1.1	GO:0003964	MF
Sotub01g019830.1.1	GO:0008270	MF
Sotub01g019840.1.1	GO:0004190	MF
Sotub01g019840.1.1	GO:0003677	MF
Sotub01g019840.1.1	GO:0004519	MF
Sotub01g019840.1.1	GO:0003723	MF
Sotub01g019840.1.1	GO:0003964	MF
Sotub01g019840.1.1	GO:0008270	MF
Sotub01g019850.1.1	GO:0009055	MF
Sotub01g019850.1.1	GO:0020037	MF
Sotub01g019850.1.1	GO:0004497	MF
Sotub01g019850.1.1	GO:0016705	MF
Sotub01g019860.1.1	GO:0009055	MF
Sotub01g019860.1.1	GO:0020037	MF
Sotub01g019860.1.1	GO:0004497	MF
Sotub01g019860.1.1	GO:0016705	MF
Sotub01g019870.1.1	GO:0046872	MF
Sotub01g019870.1.1	GO:0004802	MF
Sotub01g019880.1.1	GO:0009055	MF
Sotub01g019880.1.1	GO:0020037	MF
Sotub01g019880.1.1	GO:0004497	MF
Sotub01g019880.1.1	GO:0016705	MF
Sotub01g019900.1.1	GO:0009055	MF
Sotub01g019900.1.1	GO:0020037	MF
Sotub01g019900.1.1	GO:0004497	MF
Sotub01g019900.1.1	GO:0016705	MF
Sotub01g019910.1.1	GO:0009055	MF
Sotub01g019910.1.1	GO:0020037	MF
Sotub01g019910.1.1	GO:0004497	MF
Sotub01g019910.1.1	GO:0016705	MF
Sotub01g019960.1.1	GO:0045544	MF
Sotub01g019960.1.1	GO:0005506	MF
Sotub01g019960.1.1	GO:0016216	MF
Sotub01g019970.1.1	GO:0003723	MF
Sotub01g019970.1.1	GO:0003964	MF
Sotub01g020020.1.1	GO:0005524	MF
Sotub01g020020.1.1	GO:0015505	MF
Sotub01g020030.1.1	GO:0001872	MF
Sotub01g020040.1.1	GO:0005215	MF
Sotub01g020070.1.1	GO:0008168	MF
Sotub01g020080.1.1	GO:0008422	MF
Sotub01g020080.1.1	GO:0043169	MF
Sotub01g020120.1.1	GO:0003676	MF
Sotub01g020120.1.1	GO:0003700	MF
Sotub01g020120.1.1	GO:0008270	MF
Sotub01g020130.1.1	GO:0004364	MF
Sotub01g020220.1.1	GO:0016707	MF
Sotub01g020220.1.1	GO:0005506	MF
Sotub01g020220.1.1	GO:0016702	MF
Sotub01g020230.1.1	GO:0005034	MF
Sotub01g020240.1.1	GO:0003677	MF
Sotub01g020240.1.1	GO:0008270	MF
Sotub01g020250.1.1	GO:0005215	MF
Sotub01g020260.1.1	GO:0019237	MF
Sotub01g020260.1.1	GO:0046983	MF
Sotub01g020270.1.1	GO:0004842	MF
Sotub01g020290.1.1	GO:0043531	MF
Sotub01g020290.1.1	GO:0005524	MF
Sotub01g020350.1.1	GO:0016788	MF
Sotub01g020360.1.1	GO:0003859	MF
Sotub01g020380.1.1	GO:0005509	MF
Sotub01g020410.1.1	GO:0003723	MF
Sotub01g020410.1.1	GO:0003964	MF
Sotub01g020430.1.1	GO:0003995	MF
Sotub01g020430.1.1	GO:0050660	MF
Sotub01g020430.1.1	GO:0016787	MF
Sotub01g020430.1.1	GO:0016772	MF
Sotub01g020440.1.1	GO:0005524	MF
Sotub01g020440.1.1	GO:0042803	MF
Sotub01g020440.1.1	GO:0004674	MF
Sotub01g020450.1.1	GO:0046872	MF
Sotub01g020450.1.1	GO:0004721	MF
Sotub01g020470.1.1	GO:0045330	MF
Sotub01g020470.1.1	GO:0004857	MF
Sotub01g020470.1.1	GO:0030599	MF
Sotub01g020480.1.1	GO:0045330	MF
Sotub01g020480.1.1	GO:0030599	MF
Sotub01g020500.1.1	GO:0045330	MF
Sotub01g020500.1.1	GO:0030599	MF
Sotub01g020510.1.1	GO:0003677	MF
Sotub01g020520.1.1	GO:0003677	MF
Sotub01g020540.1.1	GO:0008270	MF
Sotub01g020560.1.1	GO:0033885	MF
Sotub01g020560.1.1	GO:0003869	MF
Sotub01g020560.1.1	GO:0004301	MF
Sotub01g020560.1.1	GO:0042577	MF
Sotub01g020560.1.1	GO:0000287	MF
Sotub01g020570.1.1	GO:0033885	MF
Sotub01g020570.1.1	GO:0004301	MF
Sotub01g020570.1.1	GO:0042577	MF
Sotub01g020570.1.1	GO:0000287	MF
Sotub01g020580.1.1	GO:0018773	MF
Sotub01g020580.1.1	GO:0047621	MF
Sotub01g020580.1.1	GO:0034545	MF
Sotub01g020580.1.1	GO:0046872	MF
Sotub01g020620.1.1	GO:0048037	MF
Sotub01g020620.1.1	GO:0043754	MF
Sotub01g020630.1.1	GO:0015297	MF
Sotub01g020630.1.1	GO:0015238	MF
Sotub01g020650.1.1	GO:0016629	MF
Sotub01g020650.1.1	GO:0010181	MF
Sotub01g020660.1.1	GO:0030170	MF
Sotub01g020660.1.1	GO:0009016	MF
Sotub01g020670.1.1	GO:0008092	MF
Sotub01g020670.1.1	GO:0003774	MF
Sotub01g020690.1.1	GO:0018812	MF
Sotub01g020690.1.1	GO:0003857	MF
Sotub01g020690.1.1	GO:0008692	MF
Sotub01g020690.1.1	GO:0050662	MF
Sotub01g020690.1.1	GO:0004165	MF
Sotub01g020690.1.1	GO:0004300	MF
Sotub01g020690.1.1	GO:0000166	MF
Sotub01g020710.1.1	GO:0046872	MF
Sotub01g020710.1.1	GO:0004721	MF
Sotub01g020720.1.1	GO:0003700	MF
Sotub01g020720.1.1	GO:0008270	MF
Sotub01g020730.1.1	GO:0046872	MF
Sotub01g020730.1.1	GO:0004721	MF
Sotub01g020740.1.1	GO:0047622	MF
Sotub01g020740.1.1	GO:0047724	MF
Sotub01g020740.1.1	GO:0045437	MF
Sotub01g020760.1.1	GO:0005525	MF
Sotub01g020760.1.1	GO:0003924	MF
Sotub01g020760.1.1	GO:0003743	MF
Sotub01g020770.1.1	GO:0050662	MF
Sotub01g020770.1.1	GO:0000166	MF
Sotub01g020770.1.1	GO:0048040	MF
Sotub01g020800.1.1	GO:0003677	MF
Sotub01g020800.1.1	GO:0003700	MF
Sotub01g020810.1.1	GO:0004842	MF
Sotub01g020830.1.1	GO:0008137	MF
Sotub01g020830.1.1	GO:0048038	MF
Sotub01g020850.1.1	GO:0016651	MF
Sotub01g020850.1.1	GO:0048038	MF
Sotub01g020900.1.1	GO:0005524	MF
Sotub01g020910.1.1	GO:0005524	MF
Sotub01g020930.1.1	GO:0005524	MF
Sotub01g020930.1.1	GO:0003777	MF
Sotub01g020930.1.1	GO:0051010	MF
Sotub01g020940.1.1	GO:0016929	MF
Sotub01g020980.1.1	GO:0046872	MF
Sotub01g020980.1.1	GO:0004721	MF
Sotub01g021040.1.1	GO:0009055	MF
Sotub01g021040.1.1	GO:0020037	MF
Sotub01g021040.1.1	GO:0016709	MF
Sotub01g021070.1.1	GO:0005525	MF
Sotub01g021110.1.1	GO:0050662	MF
Sotub01g021110.1.1	GO:0035064	MF
Sotub01g021110.1.1	GO:0000166	MF
Sotub01g021110.1.1	GO:0004616	MF
Sotub01g021150.1.1	GO:0043565	MF
Sotub01g021150.1.1	GO:0003700	MF
Sotub01g021350.1.1	GO:0000166	MF
Sotub01g021350.1.1	GO:0016491	MF
Sotub01g021400.1.1	GO:0033835	MF
Sotub01g021410.1.1	GO:0004842	MF
Sotub01g021410.1.1	GO:0008270	MF
Sotub01g021430.1.1	GO:0050253	MF
Sotub01g021430.1.1	GO:0004806	MF
Sotub01g021440.1.1	GO:0005524	MF
Sotub01g021440.1.1	GO:0003677	MF
Sotub01g021440.1.1	GO:0004386	MF
Sotub01g021440.1.1	GO:0031491	MF
Sotub01g021450.1.1	GO:0005524	MF
Sotub01g021450.1.1	GO:0004674	MF
Sotub01g021460.1.1	GO:0051537	MF
Sotub01g021460.1.1	GO:0009055	MF
Sotub01g021460.1.1	GO:0046872	MF
Sotub01g021460.1.1	GO:0015035	MF
Sotub01g021470.1.1	GO:0051537	MF
Sotub01g021470.1.1	GO:0009055	MF
Sotub01g021470.1.1	GO:0046872	MF
Sotub01g021470.1.1	GO:0015035	MF
Sotub01g021480.1.1	GO:0000062	MF
Sotub01g021510.1.1	GO:0005509	MF
Sotub01g021520.1.1	GO:0005524	MF
Sotub01g021520.1.1	GO:0042803	MF
Sotub01g021520.1.1	GO:0004674	MF
Sotub01g021520.1.1	GO:0019199	MF
Sotub01g021530.1.1	GO:0004190	MF
Sotub01g021530.1.1	GO:0004519	MF
Sotub01g021530.1.1	GO:0003676	MF
Sotub01g021530.1.1	GO:0003964	MF
Sotub01g021530.1.1	GO:0008270	MF
Sotub01g021540.1.1	GO:0016760	MF
Sotub01g021550.1.1	GO:0005525	MF
Sotub01g021550.1.1	GO:0003924	MF
Sotub01g021550.1.1	GO:0000287	MF
Sotub01g021560.1.1	GO:0003677	MF
Sotub01g021560.1.1	GO:0003700	MF
Sotub01g021570.1.1	GO:0003677	MF
Sotub01g021570.1.1	GO:0008270	MF
Sotub01g021580.1.1	GO:0003682	MF
Sotub01g021580.1.1	GO:0003677	MF
Sotub01g021630.1.1	GO:0030295	MF
Sotub01g021630.1.1	GO:0004674	MF
Sotub01g021650.1.1	GO:0046872	MF
Sotub01g021650.1.1	GO:0016682	MF
Sotub01g021650.1.1	GO:0016706	MF
Sotub01g021670.1.1	GO:0005524	MF
Sotub01g021670.1.1	GO:0004674	MF
Sotub01g021680.1.1	GO:0016161	MF
Sotub01g021680.1.1	GO:0043169	MF
Sotub01g021720.1.1	GO:0015386	MF
Sotub01g021720.1.1	GO:0015385	MF
Sotub01g021740.1.1	GO:0005198	MF
Sotub01g021760.1.1	GO:0046872	MF
Sotub01g021760.1.1	GO:0004784	MF
Sotub01g021770.1.1	GO:0003855	MF
Sotub01g021770.1.1	GO:0050661	MF
Sotub01g021770.1.1	GO:0004764	MF
Sotub01g021830.1.1	GO:0004190	MF
Sotub01g021830.1.1	GO:0003723	MF
Sotub01g021830.1.1	GO:0003964	MF
Sotub01g021900.1.1	GO:0003723	MF
Sotub01g021900.1.1	GO:0008270	MF
Sotub01g021910.1.1	GO:0020037	MF
Sotub01g021910.1.1	GO:0004601	MF
Sotub01g021920.1.1	GO:0020037	MF
Sotub01g021920.1.1	GO:0004601	MF
Sotub01g021930.1.1	GO:0020037	MF
Sotub01g021930.1.1	GO:0004601	MF
Sotub01g021940.1.1	GO:0020037	MF
Sotub01g021940.1.1	GO:0004601	MF
Sotub01g021970.1.1	GO:0020037	MF
Sotub01g021970.1.1	GO:0004601	MF
Sotub01g021980.1.1	GO:0008661	MF
Sotub01g021980.1.1	GO:0046872	MF
Sotub01g022010.1.1	GO:0016758	MF
Sotub01g022010.1.1	GO:0035252	MF
Sotub01g022010.1.1	GO:0033843	MF
Sotub01g022020.1.1	GO:0016758	MF
Sotub01g022020.1.1	GO:0035252	MF
Sotub01g022020.1.1	GO:0033843	MF
Sotub01g022070.1.1	GO:0003677	MF
Sotub01g022070.1.1	GO:0008270	MF
Sotub01g022080.1.1	GO:0003677	MF
Sotub01g022080.1.1	GO:0008270	MF
Sotub01g022090.1.1	GO:0046872	MF
Sotub01g022090.1.1	GO:0003676	MF
Sotub01g022090.1.1	GO:0004523	MF
Sotub01g022100.1.1	GO:0043531	MF
Sotub01g022100.1.1	GO:0005524	MF
Sotub01g022110.1.1	GO:0002161	MF
Sotub01g022110.1.1	GO:0005524	MF
Sotub01g022110.1.1	GO:0004822	MF
Sotub01g022110.1.1	GO:0046872	MF
Sotub01g022210.1.1	GO:0005525	MF
Sotub01g022210.1.1	GO:0003924	MF
Sotub01g022210.1.1	GO:0046872	MF
Sotub01g022210.1.1	GO:0004888	MF
Sotub01g022230.1.1	GO:0045156	MF
Sotub01g022230.1.1	GO:0046872	MF
Sotub01g022230.1.1	GO:0016491	MF
Sotub01g022250.1.1	GO:0003677	MF
Sotub01g022250.1.1	GO:0003700	MF
Sotub01g022270.1.1	GO:0005524	MF
Sotub01g022270.1.1	GO:0004674	MF
Sotub01g022340.1.1	GO:0003677	MF
Sotub01g022350.1.1	GO:0043531	MF
Sotub01g022350.1.1	GO:0005524	MF
Sotub01g022370.1.1	GO:0005524	MF
Sotub01g022370.1.1	GO:0008517	MF
Sotub01g022370.1.1	GO:0008559	MF
Sotub01g022390.1.1	GO:0003677	MF
Sotub01g022390.1.1	GO:0046872	MF
Sotub01g022400.1.1	GO:0022891	MF
Sotub01g022420.1.1	GO:0045437	MF
Sotub01g022430.1.1	GO:0003677	MF
Sotub01g022450.1.1	GO:0045437	MF
Sotub01g022460.1.1	GO:0045437	MF
Sotub01g022470.1.1	GO:0009927	MF
Sotub01g022480.1.1	GO:0005506	MF
Sotub01g022480.1.1	GO:0031418	MF
Sotub01g022480.1.1	GO:0016702	MF
Sotub01g022480.1.1	GO:0004656	MF
Sotub01g022490.1.1	GO:0005524	MF
Sotub01g022490.1.1	GO:0004674	MF
Sotub01g022540.1.1	GO:0003723	MF
Sotub01g022540.1.1	GO:0009020	MF
Sotub01g022560.1.1	GO:0005524	MF
Sotub01g022560.1.1	GO:0016301	MF
Sotub01g022560.1.1	GO:0046872	MF
Sotub01g022560.1.1	GO:0050242	MF
Sotub01g022570.1.1	GO:0003676	MF
Sotub01g022570.1.1	GO:0008270	MF
Sotub01g022590.1.1	GO:0016874	MF
Sotub01g022590.1.1	GO:0008270	MF
Sotub01g022610.1.1	GO:0046872	MF
Sotub01g022610.1.1	GO:0003676	MF
Sotub01g022610.1.1	GO:0004523	MF
Sotub01g022620.1.1	GO:0046872	MF
Sotub01g022620.1.1	GO:0033743	MF
Sotub01g022630.1.1	GO:0046872	MF
Sotub01g022630.1.1	GO:0004722	MF
Sotub01g022640.1.1	GO:0004014	MF
Sotub01g022650.1.1	GO:0047262	MF
Sotub01g022730.1.1	GO:0005524	MF
Sotub01g022730.1.1	GO:0004356	MF
Sotub01g022770.1.1	GO:0005524	MF
Sotub01g022770.1.1	GO:0004707	MF
Sotub01g022780.1.1	GO:0003676	MF
Sotub01g022780.1.1	GO:0008270	MF
Sotub01g022790.1.1	GO:0016787	MF
Sotub01g022810.1.1	GO:0016787	MF
Sotub01g022820.1.1	GO:0004748	MF
Sotub01g022820.1.1	GO:0046914	MF
Sotub01g022850.1.1	GO:0003735	MF
Sotub01g022860.1.1	GO:0004419	MF
Sotub01g022860.1.1	GO:0046872	MF
Sotub01g022880.1.1	GO:0052623	MF
Sotub01g022880.1.1	GO:0009824	MF
Sotub01g022880.1.1	GO:0005524	MF
Sotub01g022880.1.1	GO:0052622	MF
Sotub01g022940.1.1	GO:0004842	MF
Sotub01g022940.1.1	GO:0008270	MF
Sotub01g022960.1.1	GO:0003677	MF
Sotub01g022960.1.1	GO:0003700	MF
Sotub01g022970.1.1	GO:0003677	MF
Sotub01g022970.1.1	GO:0003700	MF
Sotub01g022980.1.1	GO:0004725	MF
Sotub01g022980.1.1	GO:0008138	MF
Sotub01g022990.1.1	GO:0052579	MF
Sotub01g022990.1.1	GO:0052580	MF
Sotub01g022990.1.1	GO:0070402	MF
Sotub01g022990.1.1	GO:0008270	MF
Sotub01g023000.1.1	GO:0004190	MF
Sotub01g023000.1.1	GO:0045735	MF
Sotub01g023010.1.1	GO:0008565	MF
Sotub01g023040.1.1	GO:0000166	MF
Sotub01g023040.1.1	GO:0004729	MF
Sotub01g023050.1.1	GO:0016746	MF
Sotub01g023050.1.1	GO:0008270	MF
Sotub01g023070.1.1	GO:0003677	MF
Sotub01g023090.1.1	GO:0005524	MF
Sotub01g023100.1.1	GO:0008270	MF
Sotub01g023110.1.1	GO:0045439	MF
Sotub01g023110.1.1	GO:0030170	MF
Sotub01g023130.1.1	GO:0019843	MF
Sotub01g023130.1.1	GO:0003735	MF
Sotub01g023150.1.1	GO:0016747	MF
Sotub01g023170.1.1	GO:0045330	MF
Sotub01g023170.1.1	GO:0004857	MF
Sotub01g023170.1.1	GO:0030599	MF
Sotub01g023200.1.1	GO:0003677	MF
Sotub01g023200.1.1	GO:0046872	MF
Sotub01g023200.1.1	GO:0003700	MF
Sotub01g023210.1.1	GO:0050662	MF
Sotub01g023210.1.1	GO:0000166	MF
Sotub01g023210.1.1	GO:0016491	MF
Sotub01g023230.1.1	GO:0019779	MF
Sotub01g023230.1.1	GO:0019786	MF
Sotub01g023230.1.1	GO:0019776	MF
Sotub01g023240.1.1	GO:0046872	MF
Sotub01g023240.1.1	GO:0008168	MF
Sotub01g023250.1.1	GO:0046872	MF
Sotub01g023250.1.1	GO:0003735	MF
Sotub01g023300.1.1	GO:0005524	MF
Sotub01g023300.1.1	GO:0004693	MF
Sotub01g023300.1.1	GO:0008353	MF
Sotub01g023310.1.1	GO:0046872	MF
Sotub01g023310.1.1	GO:0004722	MF
Sotub01g023350.1.1	GO:0046872	MF
Sotub01g023350.1.1	GO:0004722	MF
Sotub01g023380.1.1	GO:0004650	MF
Sotub01g023390.1.1	GO:0005452	MF
Sotub01g023400.1.1	GO:0016788	MF
Sotub01g023410.1.1	GO:0047216	MF
Sotub01g023410.1.1	GO:0046872	MF
Sotub01g023430.1.1	GO:0045330	MF
Sotub01g023430.1.1	GO:0030599	MF
Sotub01g023440.1.1	GO:0019843	MF
Sotub01g023440.1.1	GO:0003735	MF
Sotub01g023470.1.1	GO:0045543	MF
Sotub01g023470.1.1	GO:0005506	MF
Sotub01g023470.1.1	GO:0016702	MF
Sotub01g023480.1.1	GO:0003682	MF
Sotub01g023480.1.1	GO:0001103	MF
Sotub01g023480.1.1	GO:0003714	MF
Sotub01g023490.1.1	GO:0005506	MF
Sotub01g023490.1.1	GO:0051536	MF
Sotub01g023490.1.1	GO:0005198	MF
Sotub01g023510.1.1	GO:0005524	MF
Sotub01g023510.1.1	GO:0004467	MF
Sotub01g023510.1.1	GO:0031957	MF
Sotub01g023520.1.1	GO:0005524	MF
Sotub01g023520.1.1	GO:0008026	MF
Sotub01g023520.1.1	GO:0003676	MF
Sotub01g023530.1.1	GO:0043565	MF
Sotub01g023530.1.1	GO:0003700	MF
Sotub01g023540.1.1	GO:0003677	MF
Sotub01g023540.1.1	GO:0003700	MF
Sotub01g023560.1.1	GO:0047268	MF
Sotub01g023610.1.1	GO:0005524	MF
Sotub01g023610.1.1	GO:0008026	MF
Sotub01g023610.1.1	GO:0003723	MF
Sotub01g023620.1.1	GO:0005524	MF
Sotub01g023620.1.1	GO:0004674	MF
Sotub01g023640.1.1	GO:0043565	MF
Sotub01g023640.1.1	GO:0003700	MF
Sotub01g023650.1.1	GO:0003700	MF
Sotub01g023660.1.1	GO:0003700	MF
Sotub01g023670.1.1	GO:0003682	MF
Sotub01g023670.1.1	GO:0018024	MF
Sotub01g023670.1.1	GO:0003700	MF
Sotub01g023670.1.1	GO:0003727	MF
Sotub01g023710.1.1	GO:0008236	MF
Sotub01g023720.1.1	GO:0008236	MF
Sotub01g023740.1.1	GO:0005507	MF
Sotub01g023740.1.1	GO:0016151	MF
Sotub01g023750.1.1	GO:0043565	MF
Sotub01g023750.1.1	GO:0003700	MF
Sotub01g023760.1.1	GO:0008270	MF
Sotub01g023770.1.1	GO:0008270	MF
Sotub01g023800.1.1	GO:0005524	MF
Sotub01g023800.1.1	GO:0003677	MF
Sotub01g023800.1.1	GO:0017111	MF
Sotub01g023810.1.1	GO:0070577	MF
Sotub01g023810.1.1	GO:0005158	MF
Sotub01g023820.1.1	GO:0005524	MF
Sotub01g023820.1.1	GO:0003684	MF
Sotub01g023820.1.1	GO:0008094	MF
Sotub01g023820.1.1	GO:0000400	MF
Sotub01g023820.1.1	GO:0032137	MF
Sotub01g023820.1.1	GO:0032138	MF
Sotub01g023830.1.1	GO:0004842	MF
Sotub01g023830.1.1	GO:0008270	MF
Sotub01g023840.1.1	GO:0005525	MF
Sotub01g023860.1.1	GO:0004553	MF
Sotub01g023900.1.1	GO:0050253	MF
Sotub01g023900.1.1	GO:0004806	MF
[truncated: 110,672 more rows]
