# Supplementary material for: Evaluation and integration of functional annotation pipelines for newly sequenced organisms: the potato genome as a test case
Source: BMC Plant Biol. 2014 Dec 5;14:329. doi: 10.1186/s12870-014-0329-9 (PMC4274702; doi:10.1186/s12870-014-0329-9)
Supplement: Additional file 13: Table S12. — Tri_HMM ITAG pipeline output. [file 12870_2014_329_MOESM13_ESM.xls]

Supplemental Table 12. Tri_HMM ITAG pipeline output
Gene	GO_term	GO_term_type
Sotub01g005000.1.1	GO:0008168	MF
Sotub01g005010.1.1	GO:0008168	MF
Sotub01g005020.1.1	GO:0008168	MF
Sotub01g005040.1.1	GO:0008168	MF
Sotub01g005080.1.1	GO:0005515	MF
Sotub01g005090.1.1	GO:0008017	MF
Sotub01g005100.1.1	GO:0016627	MF
Sotub01g005110.1.1	GO:0005525	MF
Sotub01g005110.1.1	GO:0003924	MF
Sotub01g005120.1.1	GO:0004871	MF
Sotub01g005120.1.1	GO:0005515	MF
Sotub01g005130.1.1	GO:0043531	MF
Sotub01g005140.1.1	GO:0043531	MF
Sotub01g005150.1.1	GO:0043531	MF
Sotub01g005170.1.1	GO:0043531	MF
Sotub01g005190.1.1	GO:0043531	MF
Sotub01g005200.1.1	GO:0043531	MF
Sotub01g005250.1.1	GO:0051287	MF
Sotub01g005250.1.1	GO:0003942	MF
Sotub01g005250.1.1	GO:0046983	MF
Sotub01g005260.1.1	GO:0016597	MF
Sotub01g005270.1.1	GO:0008168	MF
Sotub01g005280.1.1	GO:0008168	MF
Sotub01g005290.1.1	GO:0008168	MF
Sotub01g005300.1.1	GO:0008168	MF
Sotub01g005320.1.1	GO:0003824	MF
Sotub01g005360.1.1	GO:0005543	MF
Sotub01g005370.1.1	GO:0004842	MF
Sotub01g005440.1.1	GO:0016762	MF
Sotub01g005440.1.1	GO:0004553	MF
Sotub01g005470.1.1	GO:0016706	MF
Sotub01g005500.1.1	GO:0008017	MF
Sotub01g005510.1.1	GO:0005543	MF
Sotub01g005520.1.1	GO:0004672	MF
Sotub01g005520.1.1	GO:0005524	MF
Sotub01g005530.1.1	GO:0046872	MF
Sotub01g005550.1.1	GO:0004672	MF
Sotub01g005550.1.1	GO:0005524	MF
Sotub01g005560.1.1	GO:0015299	MF
Sotub01g005580.1.1	GO:0016831	MF
Sotub01g005580.1.1	GO:0030170	MF
Sotub01g005590.1.1	GO:0004672	MF
Sotub01g005590.1.1	GO:0005524	MF
Sotub01g005600.1.1	GO:0005515	MF
Sotub01g005620.1.1	GO:0005515	MF
Sotub01g005670.1.1	GO:0016787	MF
Sotub01g005680.1.1	GO:0016787	MF
Sotub01g005690.1.1	GO:0016491	MF
Sotub01g005700.1.1	GO:0016491	MF
Sotub01g005710.1.1	GO:0016491	MF
Sotub01g005720.1.1	GO:0016491	MF
Sotub01g005730.1.1	GO:0005507	MF
Sotub01g005730.1.1	GO:0016491	MF
Sotub01g005760.1.1	GO:0004812	MF
Sotub01g005760.1.1	GO:0005524	MF
Sotub01g005760.1.1	GO:0003676	MF
Sotub01g005780.1.1	GO:0016616	MF
Sotub01g005830.1.1	GO:0016788	MF
Sotub01g005860.1.1	GO:0043531	MF
Sotub01g005880.1.1	GO:0043531	MF
Sotub01g005890.1.1	GO:0005515	MF
Sotub01g005900.1.1	GO:0043531	MF
Sotub01g005910.1.1	GO:0005515	MF
Sotub01g005930.1.1	GO:0043531	MF
Sotub01g005960.1.1	GO:0003700	MF
Sotub01g005990.1.1	GO:0043531	MF
Sotub01g005990.1.1	GO:0005524	MF
Sotub01g006030.1.1	GO:0008270	MF
Sotub01g006040.1.1	GO:0003682	MF
Sotub01g006080.1.1	GO:0008270	MF
Sotub01g006090.1.1	GO:0005515	MF
Sotub01g006110.1.1	GO:0005515	MF
Sotub01g006120.1.1	GO:0005515	MF
Sotub01g006130.1.1	GO:0005515	MF
Sotub01g006140.1.1	GO:0005515	MF
Sotub01g006160.1.1	GO:0005515	MF
Sotub01g006170.1.1	GO:0005515	MF
Sotub01g006180.1.1	GO:0005515	MF
Sotub01g006220.1.1	GO:0003676	MF
Sotub01g006230.1.1	GO:0004553	MF
Sotub01g006240.1.1	GO:0016881	MF
Sotub01g006280.1.1	GO:0016747	MF
Sotub01g006300.1.1	GO:0015171	MF
Sotub01g006310.1.1	GO:0005515	MF
Sotub01g006320.1.1	GO:0016740	MF
Sotub01g006330.1.1	GO:0016787	MF
Sotub01g006340.1.1	GO:0003676	MF
Sotub01g006340.1.1	GO:0005524	MF
Sotub01g006340.1.1	GO:0008026	MF
Sotub01g006350.1.1	GO:0005515	MF
Sotub01g006380.1.1	GO:0016758	MF
Sotub01g006410.1.1	GO:0005515	MF
Sotub01g006410.1.1	GO:0008270	MF
Sotub01g006470.1.1	GO:0003677	MF
Sotub01g006470.1.1	GO:0008168	MF
Sotub01g006500.1.1	GO:0004672	MF
Sotub01g006500.1.1	GO:0005524	MF
Sotub01g006530.1.1	GO:0008324	MF
Sotub01g006540.1.1	GO:0003735	MF
Sotub01g006590.1.1	GO:0005525	MF
Sotub01g006620.1.1	GO:0005515	MF
Sotub01g006660.1.1	GO:0004540	MF
Sotub01g006670.1.1	GO:0004329	MF
Sotub01g006670.1.1	GO:0005524	MF
Sotub01g006680.1.1	GO:0004601	MF
Sotub01g006680.1.1	GO:0020037	MF
Sotub01g006690.1.1	GO:0004601	MF
Sotub01g006690.1.1	GO:0020037	MF
Sotub01g006700.1.1	GO:0004601	MF
Sotub01g006700.1.1	GO:0020037	MF
Sotub01g006710.1.1	GO:0004601	MF
Sotub01g006710.1.1	GO:0020037	MF
Sotub01g006720.1.1	GO:0004601	MF
Sotub01g006720.1.1	GO:0020037	MF
Sotub01g006740.1.1	GO:0016788	MF
Sotub01g006750.1.1	GO:0005198	MF
Sotub01g006760.1.1	GO:0003676	MF
Sotub01g006760.1.1	GO:0005524	MF
Sotub01g006760.1.1	GO:0008026	MF
Sotub01g006770.1.1	GO:0003843	MF
Sotub01g006780.1.1	GO:0003843	MF
Sotub01g006790.1.1	GO:0004842	MF
Sotub01g006870.1.1	GO:0016717	MF
Sotub01g006890.1.1	GO:0005215	MF
Sotub01g006940.1.1	GO:0005515	MF
Sotub01g006950.1.1	GO:0004177	MF
Sotub01g006980.1.1	GO:0008270	MF
Sotub01g006980.1.1	GO:0016491	MF
Sotub01g006990.1.1	GO:0004672	MF
Sotub01g006990.1.1	GO:0005524	MF
Sotub01g007010.1.1	GO:0004672	MF
Sotub01g007010.1.1	GO:0005524	MF
Sotub01g007020.1.1	GO:0004672	MF
Sotub01g007020.1.1	GO:0005524	MF
Sotub01g007030.1.1	GO:0016702	MF
Sotub01g007030.1.1	GO:0046872	MF
Sotub01g007030.1.1	GO:0005515	MF
Sotub01g007040.1.1	GO:0005515	MF
Sotub01g007050.1.1	GO:0016702	MF
Sotub01g007050.1.1	GO:0046872	MF
Sotub01g007050.1.1	GO:0005515	MF
Sotub01g007060.1.1	GO:0016702	MF
Sotub01g007060.1.1	GO:0046872	MF
Sotub01g007070.1.1	GO:0016706	MF
Sotub01g007080.1.1	GO:0016706	MF
Sotub01g007120.1.1	GO:0016706	MF
Sotub01g007130.1.1	GO:0016706	MF
Sotub01g007150.1.1	GO:0016706	MF
Sotub01g007160.1.1	GO:0005515	MF
Sotub01g007170.1.1	GO:0016491	MF
Sotub01g007180.1.1	GO:0004096	MF
Sotub01g007180.1.1	GO:0020037	MF
Sotub01g007200.1.1	GO:0004252	MF
Sotub01g007210.1.1	GO:0004252	MF
Sotub01g007210.1.1	GO:0042802	MF
Sotub01g007220.1.1	GO:0017025	MF
Sotub01g007230.1.1	GO:0016758	MF
Sotub01g007240.1.1	GO:0005515	MF
Sotub01g007270.1.1	GO:0003676	MF
Sotub01g007270.1.1	GO:0005524	MF
Sotub01g007270.1.1	GO:0008026	MF
Sotub01g007280.1.1	GO:0005524	MF
Sotub01g007280.1.1	GO:0016887	MF
Sotub01g007290.1.1	GO:0005509	MF
Sotub01g007290.1.1	GO:0004672	MF
Sotub01g007290.1.1	GO:0005524	MF
Sotub01g007300.1.1	GO:0004857	MF
Sotub01g007300.1.1	GO:0030599	MF
Sotub01g007310.1.1	GO:0004615	MF
Sotub01g007310.1.1	GO:0050307	MF
Sotub01g007330.1.1	GO:0016757	MF
Sotub01g007370.1.1	GO:0008270	MF
Sotub01g007370.1.1	GO:0005515	MF
Sotub01g007410.1.1	GO:0005509	MF
Sotub01g007410.1.1	GO:0004672	MF
Sotub01g007410.1.1	GO:0005524	MF
Sotub01g007450.1.1	GO:0005515	MF
Sotub01g007470.1.1	GO:0009055	MF
Sotub01g007470.1.1	GO:0015035	MF
Sotub01g007490.1.1	GO:0005515	MF
Sotub01g007490.1.1	GO:0008270	MF
Sotub01g007510.1.1	GO:0003700	MF
Sotub01g007520.1.1	GO:0003676	MF
Sotub01g007530.1.1	GO:0005515	MF
Sotub01g007550.1.1	GO:0003676	MF
Sotub01g007550.1.1	GO:0005524	MF
Sotub01g007550.1.1	GO:0008026	MF
Sotub01g007570.1.1	GO:0005515	MF
Sotub01g007580.1.1	GO:0003677	MF
Sotub01g007590.1.1	GO:0003677	MF
Sotub01g007600.1.1	GO:0004842	MF
Sotub01g007610.1.1	GO:0004842	MF
Sotub01g007620.1.1	GO:0004842	MF
Sotub01g007630.1.1	GO:0004842	MF
Sotub01g007660.1.1	GO:0004842	MF
Sotub01g007670.1.1	GO:0004842	MF
Sotub01g007690.1.1	GO:0004842	MF
Sotub01g007700.1.1	GO:0004842	MF
Sotub01g007720.1.1	GO:0003700	MF
Sotub01g007720.1.1	GO:0043565	MF
Sotub01g007800.1.1	GO:0004674	MF
Sotub01g007800.1.1	GO:0005524	MF
Sotub01g007810.1.1	GO:0004672	MF
Sotub01g007810.1.1	GO:0005524	MF
Sotub01g007810.1.1	GO:0005515	MF
Sotub01g007830.1.1	GO:0005198	MF
Sotub01g007840.1.1	GO:0005515	MF
Sotub01g007860.1.1	GO:0005515	MF
Sotub01g007980.1.1	GO:0016209	MF
Sotub01g007980.1.1	GO:0051920	MF
Sotub01g008000.1.1	GO:0003700	MF
Sotub01g008090.1.1	GO:0016881	MF
Sotub01g008130.1.1	GO:0046872	MF
Sotub01g008160.1.1	GO:0022857	MF
Sotub01g008170.1.1	GO:0022857	MF
Sotub01g008180.1.1	GO:0048037	MF
Sotub01g008180.1.1	GO:0003824	MF
Sotub01g008190.1.1	GO:0003824	MF
Sotub01g008200.1.1	GO:0016747	MF
Sotub01g008210.1.1	GO:0005515	MF
Sotub01g008220.1.1	GO:0030170	MF
Sotub01g008240.1.1	GO:0043531	MF
Sotub01g008250.1.1	GO:0004601	MF
Sotub01g008250.1.1	GO:0020037	MF
Sotub01g008260.1.1	GO:0004672	MF
Sotub01g008260.1.1	GO:0005524	MF
Sotub01g008270.1.1	GO:0004672	MF
Sotub01g008270.1.1	GO:0005524	MF
Sotub01g008280.1.1	GO:0004672	MF
Sotub01g008280.1.1	GO:0005524	MF
Sotub01g008290.1.1	GO:0004672	MF
Sotub01g008290.1.1	GO:0008137	MF
Sotub01g008290.1.1	GO:0005524	MF
Sotub01g008300.1.1	GO:0004672	MF
Sotub01g008300.1.1	GO:0005524	MF
Sotub01g008330.1.1	GO:0004672	MF
Sotub01g008330.1.1	GO:0005524	MF
Sotub01g008340.1.1	GO:0004672	MF
Sotub01g008340.1.1	GO:0005524	MF
Sotub01g008350.1.1	GO:0004672	MF
Sotub01g008350.1.1	GO:0005524	MF
Sotub01g008360.1.1	GO:0005525	MF
Sotub01g008370.1.1	GO:0003677	MF
Sotub01g008390.1.1	GO:0005337	MF
Sotub01g008430.1.1	GO:0003676	MF
Sotub01g008430.1.1	GO:0004523	MF
Sotub01g008480.1.1	GO:0009055	MF
Sotub01g008480.1.1	GO:0016705	MF
Sotub01g008480.1.1	GO:0020037	MF
Sotub01g008490.1.1	GO:0003712	MF
Sotub01g008490.1.1	GO:0004402	MF
Sotub01g008490.1.1	GO:0008270	MF
Sotub01g008510.1.1	GO:0004672	MF
Sotub01g008510.1.1	GO:0005524	MF
Sotub01g008510.1.1	GO:0005515	MF
Sotub01g008520.1.1	GO:0005515	MF
Sotub01g008530.1.1	GO:0046872	MF
Sotub01g008550.1.1	GO:0022857	MF
Sotub01g008620.1.1	GO:0022857	MF
Sotub01g008630.1.1	GO:0016209	MF
Sotub01g008630.1.1	GO:0016491	MF
Sotub01g008650.1.1	GO:0051082	MF
Sotub01g008660.1.1	GO:0019211	MF
Sotub01g008670.1.1	GO:0004152	MF
Sotub01g008680.1.1	GO:0016747	MF
Sotub01g008690.1.1	GO:0000287	MF
Sotub01g008690.1.1	GO:0003723	MF
Sotub01g008690.1.1	GO:0005524	MF
Sotub01g008690.1.1	GO:0004826	MF
Sotub01g008700.1.1	GO:0046872	MF
Sotub01g008710.1.1	GO:0008716	MF
Sotub01g008710.1.1	GO:0005524	MF
Sotub01g008720.1.1	GO:0003735	MF
Sotub01g008750.1.1	GO:0005515	MF
Sotub01g008770.1.1	GO:0005515	MF
Sotub01g008780.1.1	GO:0005515	MF
Sotub01g008800.1.1	GO:0005515	MF
Sotub01g008820.1.1	GO:0005515	MF
Sotub01g008830.1.1	GO:0005515	MF
Sotub01g008840.1.1	GO:0005515	MF
Sotub01g008880.1.1	GO:0015238	MF
Sotub01g008880.1.1	GO:0015297	MF
Sotub01g008910.1.1	GO:0005509	MF
Sotub01g008910.1.1	GO:0004672	MF
Sotub01g008910.1.1	GO:0005524	MF
Sotub01g008920.1.1	GO:0009055	MF
Sotub01g008920.1.1	GO:0051536	MF
Sotub01g008930.1.1	GO:0008565	MF
Sotub01g008950.1.1	GO:0008565	MF
Sotub01g008960.1.1	GO:0003700	MF
Sotub01g008990.1.1	GO:0030247	MF
Sotub01g008990.1.1	GO:0004672	MF
Sotub01g008990.1.1	GO:0005524	MF
Sotub01g009010.1.1	GO:0004672	MF
Sotub01g009010.1.1	GO:0005524	MF
Sotub01g009020.1.1	GO:0030247	MF
Sotub01g009020.1.1	GO:0004672	MF
Sotub01g009020.1.1	GO:0005524	MF
Sotub01g009030.1.1	GO:0030247	MF
Sotub01g009030.1.1	GO:0004672	MF
Sotub01g009030.1.1	GO:0005524	MF
Sotub01g009040.1.1	GO:0004672	MF
Sotub01g009040.1.1	GO:0005524	MF
Sotub01g009070.1.1	GO:0004672	MF
Sotub01g009070.1.1	GO:0005524	MF
Sotub01g009080.1.1	GO:0004672	MF
Sotub01g009080.1.1	GO:0005524	MF
Sotub01g009110.1.1	GO:0004672	MF
Sotub01g009110.1.1	GO:0005524	MF
Sotub01g009140.1.1	GO:0004672	MF
Sotub01g009140.1.1	GO:0005524	MF
Sotub01g009150.1.1	GO:0005524	MF
Sotub01g009150.1.1	GO:0009378	MF
Sotub01g009150.1.1	GO:0016887	MF
Sotub01g009170.1.1	GO:0050662	MF
Sotub01g009170.1.1	GO:0003854	MF
Sotub01g009180.1.1	GO:0050662	MF
Sotub01g009180.1.1	GO:0003854	MF
Sotub01g009190.1.1	GO:0050662	MF
Sotub01g009190.1.1	GO:0003854	MF
Sotub01g009200.1.1	GO:0050662	MF
Sotub01g009200.1.1	GO:0003854	MF
Sotub01g009220.1.1	GO:0003951	MF
Sotub01g009230.1.1	GO:0030247	MF
Sotub01g009230.1.1	GO:0004672	MF
Sotub01g009230.1.1	GO:0005524	MF
Sotub01g009240.1.1	GO:0004672	MF
Sotub01g009240.1.1	GO:0005524	MF
Sotub01g009250.1.1	GO:0008270	MF
Sotub01g009250.1.1	GO:0003677	MF
Sotub01g009250.1.1	GO:0004803	MF
Sotub01g009260.1.1	GO:0046873	MF
Sotub01g009270.1.1	GO:0003676	MF
Sotub01g009270.1.1	GO:0046872	MF
Sotub01g009290.1.1	GO:0004553	MF
Sotub01g009300.1.1	GO:0004553	MF
Sotub01g009310.1.1	GO:0004553	MF
Sotub01g009360.1.1	GO:0004553	MF
Sotub01g009400.1.1	GO:0004553	MF
Sotub01g009410.1.1	GO:0004553	MF
Sotub01g009430.1.1	GO:0043565	MF
Sotub01g009430.1.1	GO:0003700	MF
Sotub01g009440.1.1	GO:0005509	MF
Sotub01g009440.1.1	GO:0004672	MF
Sotub01g009440.1.1	GO:0005524	MF
Sotub01g009480.1.1	GO:0016788	MF
Sotub01g009490.1.1	GO:0005515	MF
Sotub01g009500.1.1	GO:0043531	MF
Sotub01g009500.1.1	GO:0005515	MF
Sotub01g009510.1.1	GO:0005515	MF
Sotub01g009510.1.1	GO:0008270	MF
Sotub01g009530.1.1	GO:0004190	MF
Sotub01g009540.1.1	GO:0005507	MF
Sotub01g009540.1.1	GO:0016491	MF
Sotub01g009550.1.1	GO:0005515	MF
Sotub01g009560.1.1	GO:0004672	MF
Sotub01g009560.1.1	GO:0005524	MF
Sotub01g009570.1.1	GO:0004672	MF
Sotub01g009570.1.1	GO:0005524	MF
Sotub01g009580.1.1	GO:0004672	MF
Sotub01g009580.1.1	GO:0005524	MF
Sotub01g009590.1.1	GO:0003700	MF
Sotub01g009610.1.1	GO:0003700	MF
Sotub01g009640.1.1	GO:0003700	MF
Sotub01g009660.1.1	GO:0003700	MF
Sotub01g009670.1.1	GO:0003700	MF
Sotub01g009690.1.1	GO:0003700	MF
Sotub01g009730.1.1	GO:0016636	MF
Sotub01g009730.1.1	GO:0050897	MF
Sotub01g009750.1.1	GO:0005509	MF
Sotub01g009760.1.1	GO:0005515	MF
Sotub01g009770.1.1	GO:0003676	MF
Sotub01g009780.1.1	GO:0003700	MF
Sotub01g009780.1.1	GO:0043565	MF
Sotub01g009810.1.1	GO:0005515	MF
Sotub01g009810.1.1	GO:0008270	MF
Sotub01g009820.1.1	GO:0005524	MF
Sotub01g009830.1.1	GO:0004869	MF
Sotub01g009880.1.1	GO:0005515	MF
Sotub01g009900.1.1	GO:0003682	MF
Sotub01g009910.1.1	GO:0005515	MF
Sotub01g009930.1.1	GO:0003677	MF
Sotub01g009940.1.1	GO:0005515	MF
Sotub01g009950.1.1	GO:0005515	MF
Sotub01g010010.1.1	GO:0003723	MF
Sotub01g010010.1.1	GO:0004525	MF
Sotub01g010050.1.1	GO:0003871	MF
Sotub01g010050.1.1	GO:0008270	MF
Sotub01g010090.1.1	GO:0016491	MF
Sotub01g010090.1.1	GO:0046872	MF
Sotub01g010090.1.1	GO:0009055	MF
Sotub01g010090.1.1	GO:0051536	MF
Sotub01g010100.1.1	GO:0005515	MF
Sotub01g010110.1.1	GO:0016787	MF
Sotub01g010160.1.1	GO:0004553	MF
Sotub01g010200.1.1	GO:0004672	MF
Sotub01g010200.1.1	GO:0005524	MF
Sotub01g010250.1.1	GO:0004842	MF
Sotub01g010260.1.1	GO:0004842	MF
Sotub01g010280.1.1	GO:0005515	MF
Sotub01g010340.1.1	GO:0009055	MF
Sotub01g010340.1.1	GO:0016705	MF
Sotub01g010340.1.1	GO:0020037	MF
Sotub01g010350.1.1	GO:0009055	MF
Sotub01g010350.1.1	GO:0016705	MF
Sotub01g010350.1.1	GO:0020037	MF
Sotub01g010360.1.1	GO:0009055	MF
Sotub01g010360.1.1	GO:0016705	MF
Sotub01g010360.1.1	GO:0020037	MF
Sotub01g010370.1.1	GO:0008233	MF
Sotub01g010390.1.1	GO:0004601	MF
Sotub01g010390.1.1	GO:0020037	MF
Sotub01g010400.1.1	GO:0004601	MF
Sotub01g010400.1.1	GO:0020037	MF
Sotub01g010410.1.1	GO:0045735	MF
Sotub01g010410.1.1	GO:0005515	MF
Sotub01g010420.1.1	GO:0004601	MF
Sotub01g010420.1.1	GO:0020037	MF
Sotub01g010430.1.1	GO:0004601	MF
Sotub01g010430.1.1	GO:0020037	MF
Sotub01g010450.1.1	GO:0005515	MF
Sotub01g010460.1.1	GO:0005515	MF
Sotub01g010470.1.1	GO:0005515	MF
Sotub01g010480.1.1	GO:0004601	MF
Sotub01g010480.1.1	GO:0020037	MF
Sotub01g010490.1.1	GO:0005515	MF
Sotub01g010510.1.1	GO:0005515	MF
Sotub01g010530.1.1	GO:0004601	MF
Sotub01g010530.1.1	GO:0020037	MF
Sotub01g010540.1.1	GO:0005515	MF
Sotub01g010550.1.1	GO:0004372	MF
Sotub01g010570.1.1	GO:0005515	MF
Sotub01g010580.1.1	GO:0005515	MF
Sotub01g010600.1.1	GO:0005515	MF
Sotub01g010610.1.1	GO:0005515	MF
Sotub01g010620.1.1	GO:0016758	MF
Sotub01g010670.1.1	GO:0005515	MF
Sotub01g010670.1.1	GO:0008270	MF
Sotub01g010680.1.1	GO:0016758	MF
Sotub01g010690.1.1	GO:0016758	MF
Sotub01g010750.1.1	GO:0003682	MF
Sotub01g010750.1.1	GO:0000156	MF
Sotub01g010800.1.1	GO:0005515	MF
Sotub01g010810.1.1	GO:0043531	MF
Sotub01g010850.1.1	GO:0003700	MF
Sotub01g010850.1.1	GO:0008270	MF
Sotub01g010850.1.1	GO:0043565	MF
Sotub01g010860.1.1	GO:0005515	MF
Sotub01g010880.1.1	GO:0005515	MF
Sotub01g010900.1.1	GO:0004356	MF
Sotub01g010920.1.1	GO:0003824	MF
Sotub01g011000.1.1	GO:0046983	MF
Sotub01g011040.1.1	GO:0005515	MF
Sotub01g011070.1.1	GO:0005515	MF
Sotub01g011080.1.1	GO:0005507	MF
Sotub01g011080.1.1	GO:0016491	MF
Sotub01g011120.1.1	GO:0005515	MF
Sotub01g011140.1.1	GO:0003735	MF
Sotub01g011180.1.1	GO:0003723	MF
Sotub01g011180.1.1	GO:0003964	MF
Sotub01g011230.1.1	GO:0003684	MF
Sotub01g011230.1.1	GO:0003887	MF
Sotub01g011240.1.1	GO:0046933	MF
Sotub01g011240.1.1	GO:0046961	MF
Sotub01g011250.1.1	GO:0016820	MF
Sotub01g011250.1.1	GO:0005524	MF
Sotub01g011260.1.1	GO:0016791	MF
Sotub01g011270.1.1	GO:0004144	MF
Sotub01g011280.1.1	GO:0004672	MF
Sotub01g011280.1.1	GO:0005524	MF
Sotub01g011280.1.1	GO:0005515	MF
Sotub01g011290.1.1	GO:0005515	MF
Sotub01g011340.1.1	GO:0003676	MF
Sotub01g011340.1.1	GO:0004523	MF
Sotub01g011350.1.1	GO:0043531	MF
Sotub01g011370.1.1	GO:0004553	MF
Sotub01g011390.1.1	GO:0043531	MF
Sotub01g011420.1.1	GO:0000166	MF
Sotub01g011420.1.1	GO:0046872	MF
Sotub01g011500.1.1	GO:0003723	MF
Sotub01g011500.1.1	GO:0003964	MF
Sotub01g011550.1.1	GO:0003676	MF
Sotub01g011550.1.1	GO:0008408	MF
Sotub01g011570.1.1	GO:0004672	MF
Sotub01g011570.1.1	GO:0005524	MF
Sotub01g011660.1.1	GO:0022857	MF
Sotub01g011670.1.1	GO:0022857	MF
Sotub01g011710.1.1	GO:0003677	MF
Sotub01g011710.1.1	GO:0046983	MF
Sotub01g011720.1.1	GO:0016706	MF
Sotub01g011750.1.1	GO:0005515	MF
Sotub01g011760.1.1	GO:0008312	MF
Sotub01g011770.1.1	GO:0046983	MF
Sotub01g011830.1.1	GO:0046872	MF
Sotub01g011860.1.1	GO:0000287	MF
Sotub01g011860.1.1	GO:0004743	MF
Sotub01g011860.1.1	GO:0030955	MF
Sotub01g011940.1.1	GO:0016616	MF
Sotub01g011940.1.1	GO:0048037	MF
Sotub01g011970.1.1	GO:0003723	MF
Sotub01g011970.1.1	GO:0003964	MF
Sotub01g012000.1.1	GO:0004672	MF
Sotub01g012000.1.1	GO:0005524	MF
Sotub01g012050.1.1	GO:0004672	MF
Sotub01g012050.1.1	GO:0005524	MF
Sotub01g012060.1.1	GO:0005515	MF
Sotub01g012110.1.1	GO:0003682	MF
Sotub01g012120.1.1	GO:0003700	MF
Sotub01g012150.1.1	GO:0003735	MF
Sotub01g012160.1.1	GO:0030599	MF
Sotub01g012160.1.1	GO:0004857	MF
Sotub01g012170.1.1	GO:0005524	MF
Sotub01g012190.1.1	GO:0005515	MF
Sotub01g012220.1.1	GO:0005515	MF
Sotub01g012240.1.1	GO:0003677	MF
Sotub01g012250.1.1	GO:0005515	MF
Sotub01g012270.1.1	GO:0005515	MF
Sotub01g012290.1.1	GO:0003723	MF
Sotub01g012290.1.1	GO:0003964	MF
Sotub01g012320.1.1	GO:0003677	MF
Sotub01g012330.1.1	GO:0005515	MF
Sotub01g012350.1.1	GO:0003777	MF
Sotub01g012350.1.1	GO:0005524	MF
Sotub01g012350.1.1	GO:0008017	MF
Sotub01g012410.1.1	GO:0003712	MF
Sotub01g012430.1.1	GO:0003723	MF
Sotub01g012430.1.1	GO:0003964	MF
Sotub01g012450.1.1	GO:0004857	MF
Sotub01g012450.1.1	GO:0030599	MF
Sotub01g012540.1.1	GO:0005525	MF
Sotub01g012560.1.1	GO:0008270	MF
Sotub01g012560.1.1	GO:0003677	MF
Sotub01g012560.1.1	GO:0004803	MF
Sotub01g012610.1.1	GO:0009055	MF
Sotub01g012610.1.1	GO:0016705	MF
Sotub01g012610.1.1	GO:0020037	MF
Sotub01g012620.1.1	GO:0005515	MF
Sotub01g012630.1.1	GO:0005515	MF
Sotub01g012650.1.1	GO:0004857	MF
Sotub01g012650.1.1	GO:0030599	MF
Sotub01g012670.1.1	GO:0005515	MF
Sotub01g012680.1.1	GO:0004857	MF
Sotub01g012680.1.1	GO:0030599	MF
Sotub01g012700.1.1	GO:0005515	MF
Sotub01g012710.1.1	GO:0005524	MF
Sotub01g012710.1.1	GO:0008026	MF
Sotub01g012710.1.1	GO:0003677	MF
Sotub01g012770.1.1	GO:0003678	MF
Sotub01g012770.1.1	GO:0005524	MF
Sotub01g012800.1.1	GO:0008270	MF
Sotub01g012810.1.1	GO:0004857	MF
Sotub01g012810.1.1	GO:0030599	MF
Sotub01g012820.1.1	GO:0004857	MF
Sotub01g012820.1.1	GO:0030599	MF
Sotub01g012840.1.1	GO:0003723	MF
Sotub01g012850.1.1	GO:0003676	MF
Sotub01g012850.1.1	GO:0008270	MF
Sotub01g012890.1.1	GO:0005525	MF
Sotub01g012910.1.1	GO:0004842	MF
Sotub01g012980.1.1	GO:0003682	MF
Sotub01g013020.1.1	GO:0016706	MF
Sotub01g013030.1.1	GO:0033926	MF
Sotub01g013100.1.1	GO:0004553	MF
Sotub01g013140.1.1	GO:0003735	MF
Sotub01g013140.1.1	GO:0019843	MF
Sotub01g013180.1.1	GO:0004652	MF
Sotub01g013180.1.1	GO:0003723	MF
Sotub01g013220.1.1	GO:0016706	MF
Sotub01g013340.1.1	GO:0005524	MF
Sotub01g013390.1.1	GO:0016846	MF
Sotub01g013400.1.1	GO:0004347	MF
Sotub01g013410.1.1	GO:0016846	MF
Sotub01g013460.1.1	GO:0008168	MF
Sotub01g013470.1.1	GO:0003700	MF
Sotub01g013470.1.1	GO:0043565	MF
Sotub01g013500.1.1	GO:0003676	MF
Sotub01g013500.1.1	GO:0008270	MF
Sotub01g013550.1.1	GO:0016168	MF
Sotub01g013580.1.1	GO:0005515	MF
Sotub01g013590.1.1	GO:0005515	MF
Sotub01g013600.1.1	GO:0004601	MF
Sotub01g013600.1.1	GO:0020037	MF
Sotub01g013640.1.1	GO:0046983	MF
Sotub01g013670.1.1	GO:0003723	MF
Sotub01g013670.1.1	GO:0046872	MF
Sotub01g013680.1.1	GO:0043531	MF
Sotub01g013680.1.1	GO:0005515	MF
Sotub01g013740.1.1	GO:0003735	MF
Sotub01g013940.1.1	GO:0005515	MF
Sotub01g013960.1.1	GO:0003777	MF
Sotub01g013960.1.1	GO:0005524	MF
Sotub01g013960.1.1	GO:0008017	MF
Sotub01g013970.1.1	GO:0003777	MF
Sotub01g013970.1.1	GO:0005524	MF
Sotub01g013970.1.1	GO:0008017	MF
Sotub01g014010.1.1	GO:0005515	MF
Sotub01g014040.1.1	GO:0047134	MF
Sotub01g014050.1.1	GO:0016706	MF
Sotub01g014120.1.1	GO:0003676	MF
Sotub01g014120.1.1	GO:0008270	MF
Sotub01g014160.1.1	GO:0004842	MF
Sotub01g014190.1.1	GO:0005515	MF
Sotub01g014220.1.1	GO:0005215	MF
Sotub01g014240.1.1	GO:0003676	MF
Sotub01g014240.1.1	GO:0008270	MF
Sotub01g014300.1.1	GO:0005515	MF
Sotub01g014330.1.1	GO:0003883	MF
Sotub01g014330.1.1	GO:0016787	MF
Sotub01g014400.1.1	GO:0003723	MF
Sotub01g014400.1.1	GO:0003964	MF
Sotub01g014410.1.1	GO:0005515	MF
Sotub01g014450.1.1	GO:0004672	MF
Sotub01g014450.1.1	GO:0005524	MF
Sotub01g014600.1.1	GO:0031625	MF
Sotub01g014630.1.1	GO:0005506	MF
Sotub01g014630.1.1	GO:0016491	MF
Sotub01g014640.1.1	GO:0008168	MF
Sotub01g014650.1.1	GO:0008270	MF
Sotub01g014670.1.1	GO:0009055	MF
Sotub01g014670.1.1	GO:0016705	MF
Sotub01g014670.1.1	GO:0020037	MF
Sotub01g014680.1.1	GO:0005515	MF
Sotub01g014690.1.1	GO:0005515	MF
Sotub01g014750.1.1	GO:0005525	MF
Sotub01g014760.1.1	GO:0005515	MF
Sotub01g014780.1.1	GO:0003677	MF
Sotub01g014800.1.1	GO:0003824	MF
Sotub01g014860.1.1	GO:0005515	MF
Sotub01g014900.1.1	GO:0005515	MF
Sotub01g014910.1.1	GO:0008270	MF
Sotub01g014930.1.1	GO:0004386	MF
Sotub01g014930.1.1	GO:0005524	MF
Sotub01g014930.1.1	GO:0003677	MF
Sotub01g014940.1.1	GO:0008565	MF
Sotub01g014940.1.1	GO:0005515	MF
Sotub01g014970.1.1	GO:0003677	MF
Sotub01g014970.1.1	GO:0046983	MF
Sotub01g014990.1.1	GO:0003723	MF
Sotub01g014990.1.1	GO:0004525	MF
Sotub01g015010.1.1	GO:0005515	MF
Sotub01g015010.1.1	GO:0008270	MF
Sotub01g015020.1.1	GO:0008270	MF
Sotub01g015020.1.1	GO:0005515	MF
Sotub01g015060.1.1	GO:0005515	MF
Sotub01g015080.1.1	GO:0005515	MF
Sotub01g015120.1.1	GO:0005515	MF
Sotub01g015200.1.1	GO:0016846	MF
Sotub01g015210.1.1	GO:0016846	MF
Sotub01g015230.1.1	GO:0030170	MF
Sotub01g015230.1.1	GO:0016846	MF
Sotub01g015240.1.1	GO:0030170	MF
Sotub01g015240.1.1	GO:0016846	MF
Sotub01g015250.1.1	GO:0003723	MF
Sotub01g015280.1.1	GO:0005524	MF
Sotub01g015300.1.1	GO:0004672	MF
Sotub01g015300.1.1	GO:0005524	MF
Sotub01g015350.1.1	GO:0003723	MF
Sotub01g015370.1.1	GO:0003677	MF
Sotub01g015380.1.1	GO:0003824	MF
Sotub01g015400.1.1	GO:0016758	MF
Sotub01g015410.1.1	GO:0003676	MF
Sotub01g015410.1.1	GO:0005515	MF
Sotub01g015430.1.1	GO:0004672	MF
Sotub01g015430.1.1	GO:0005524	MF
Sotub01g015440.1.1	GO:0004601	MF
Sotub01g015440.1.1	GO:0020037	MF
Sotub01g015450.1.1	GO:0003735	MF
Sotub01g015470.1.1	GO:0003700	MF
Sotub01g015470.1.1	GO:0043565	MF
Sotub01g015490.1.1	GO:0051082	MF
Sotub01g015530.1.1	GO:0008270	MF
Sotub01g015560.1.1	GO:0004197	MF
Sotub01g015570.1.1	GO:0005515	MF
Sotub01g015580.1.1	GO:0005515	MF
Sotub01g015650.1.1	GO:0003677	MF
Sotub01g015650.1.1	GO:0005524	MF
Sotub01g015660.1.1	GO:0003676	MF
Sotub01g015660.1.1	GO:0004386	MF
Sotub01g015660.1.1	GO:0005524	MF
Sotub01g015680.1.1	GO:0016491	MF
Sotub01g015700.1.1	GO:0005515	MF
Sotub01g015760.1.1	GO:0009055	MF
Sotub01g015760.1.1	GO:0016705	MF
Sotub01g015760.1.1	GO:0020037	MF
Sotub01g015770.1.1	GO:0004871	MF
Sotub01g015950.1.1	GO:0000166	MF
Sotub01g015950.1.1	GO:0046872	MF
Sotub01g015960.1.1	GO:0000166	MF
Sotub01g015960.1.1	GO:0046872	MF
Sotub01g016010.1.1	GO:0005515	MF
Sotub01g016020.1.1	GO:0005515	MF
Sotub01g016030.1.1	GO:0046872	MF
Sotub01g016040.1.1	GO:0003723	MF
Sotub01g016040.1.1	GO:0003746	MF
Sotub01g016040.1.1	GO:0043022	MF
Sotub01g016080.1.1	GO:0003723	MF
Sotub01g016080.1.1	GO:0003964	MF
Sotub01g016130.1.1	GO:0008168	MF
Sotub01g016160.1.1	GO:0005515	MF
Sotub01g016210.1.1	GO:0003723	MF
Sotub01g016210.1.1	GO:0003735	MF
Sotub01g016270.1.1	GO:0003950	MF
Sotub01g016280.1.1	GO:0003735	MF
Sotub01g016290.1.1	GO:0004222	MF
Sotub01g016300.1.1	GO:0003700	MF
Sotub01g016310.1.1	GO:0004650	MF
Sotub01g016350.1.1	GO:0005515	MF
Sotub01g016360.1.1	GO:0043531	MF
Sotub01g016360.1.1	GO:0005515	MF
Sotub01g016370.1.1	GO:0003700	MF
Sotub01g016430.1.1	GO:0022857	MF
Sotub01g016620.1.1	GO:0005515	MF
Sotub01g016640.1.1	GO:0005515	MF
Sotub01g016670.1.1	GO:0005515	MF
Sotub01g016690.1.1	GO:0003824	MF
Sotub01g016690.1.1	GO:0005515	MF
Sotub01g016690.1.1	GO:0035091	MF
Sotub01g016720.1.1	GO:0003824	MF
Sotub01g016730.1.1	GO:0046872	MF
Sotub01g016780.1.1	GO:0003723	MF
Sotub01g016800.1.1	GO:0004806	MF
Sotub01g016820.1.1	GO:0003723	MF
Sotub01g016820.1.1	GO:0003964	MF
Sotub01g016850.1.1	GO:0004650	MF
Sotub01g016860.1.1	GO:0004650	MF
Sotub01g016880.1.1	GO:0004650	MF
Sotub01g016910.1.1	GO:0003729	MF
Sotub01g016920.1.1	GO:0004864	MF
Sotub01g016960.1.1	GO:0008536	MF
Sotub01g016980.1.1	GO:0016651	MF
Sotub01g016980.1.1	GO:0048038	MF
Sotub01g016980.1.1	GO:0051287	MF
Sotub01g017120.1.1	GO:0016168	MF
Sotub01g017250.1.1	GO:0016787	MF
Sotub01g017310.1.1	GO:0016757	MF
Sotub01g017340.1.1	GO:0004144	MF
Sotub01g017350.1.1	GO:0004672	MF
Sotub01g017350.1.1	GO:0005524	MF
Sotub01g017370.1.1	GO:0016747	MF
Sotub01g017380.1.1	GO:0043531	MF
Sotub01g017390.1.1	GO:0016747	MF
Sotub01g017400.1.1	GO:0004144	MF
Sotub01g017410.1.1	GO:0016491	MF
Sotub01g017420.1.1	GO:0005515	MF
Sotub01g017440.1.1	GO:0005507	MF
Sotub01g017440.1.1	GO:0009055	MF
Sotub01g017460.1.1	GO:0005507	MF
Sotub01g017460.1.1	GO:0009055	MF
Sotub01g017470.1.1	GO:0005507	MF
Sotub01g017470.1.1	GO:0009055	MF
Sotub01g017480.1.1	GO:0005507	MF
Sotub01g017480.1.1	GO:0009055	MF
Sotub01g017500.1.1	GO:0005515	MF
Sotub01g017520.1.1	GO:0005515	MF
Sotub01g017530.1.1	GO:0004672	MF
Sotub01g017530.1.1	GO:0005524	MF
Sotub01g017550.1.1	GO:0004672	MF
Sotub01g017550.1.1	GO:0005524	MF
Sotub01g017610.1.1	GO:0030570	MF
Sotub01g017620.1.1	GO:0009055	MF
Sotub01g017620.1.1	GO:0016705	MF
Sotub01g017620.1.1	GO:0020037	MF
Sotub01g017630.1.1	GO:0004185	MF
Sotub01g017640.1.1	GO:0004185	MF
Sotub01g017650.1.1	GO:0004185	MF
Sotub01g017660.1.1	GO:0030554	MF
Sotub01g017730.1.1	GO:0016706	MF
Sotub01g017740.1.1	GO:0004672	MF
Sotub01g017740.1.1	GO:0005524	MF
Sotub01g017760.1.1	GO:0003677	MF
Sotub01g017760.1.1	GO:0004803	MF
Sotub01g017770.1.1	GO:0008234	MF
Sotub01g017790.1.1	GO:0003700	MF
Sotub01g017790.1.1	GO:0043565	MF
Sotub01g017800.1.1	GO:0003755	MF
Sotub01g017870.1.1	GO:0005524	MF
Sotub01g017870.1.1	GO:0003677	MF
Sotub01g017870.1.1	GO:0003887	MF
Sotub01g017890.1.1	GO:0004553	MF
Sotub01g017900.1.1	GO:0004553	MF
Sotub01g017910.1.1	GO:0004553	MF
Sotub01g017930.1.1	GO:0004553	MF
Sotub01g017950.1.1	GO:0004857	MF
Sotub01g017950.1.1	GO:0030599	MF
Sotub01g017980.1.1	GO:0004672	MF
Sotub01g017980.1.1	GO:0005524	MF
Sotub01g018010.1.1	GO:0003678	MF
Sotub01g018010.1.1	GO:0005524	MF
Sotub01g018010.1.1	GO:0016887	MF
Sotub01g018060.1.1	GO:0046912	MF
Sotub01g018070.1.1	GO:0005524	MF
Sotub01g018070.1.1	GO:0000155	MF
Sotub01g018070.1.1	GO:0005515	MF
Sotub01g018080.1.1	GO:0004871	MF
Sotub01g018080.1.1	GO:0004672	MF
Sotub01g018080.1.1	GO:0005524	MF
Sotub01g018080.1.1	GO:0005515	MF
Sotub01g018090.1.1	GO:0003676	MF
Sotub01g018090.1.1	GO:0004523	MF
Sotub01g018110.1.1	GO:0004601	MF
Sotub01g018110.1.1	GO:0020037	MF
Sotub01g018220.1.1	GO:0003735	MF
Sotub01g018230.1.1	GO:0004129	MF
Sotub01g018230.1.1	GO:0005507	MF
Sotub01g018230.1.1	GO:0003735	MF
Sotub01g018480.1.1	GO:0008137	MF
Sotub01g018490.1.1	GO:0005515	MF
Sotub01g018510.1.1	GO:0004222	MF
Sotub01g018530.1.1	GO:0008270	MF
Sotub01g018550.1.1	GO:0003676	MF
Sotub01g018550.1.1	GO:0004523	MF
Sotub01g018560.1.1	GO:0003777	MF
Sotub01g018560.1.1	GO:0005524	MF
Sotub01g018560.1.1	GO:0008017	MF
Sotub01g018600.1.1	GO:0005515	MF
Sotub01g018640.1.1	GO:0005515	MF
Sotub01g018650.1.1	GO:0005515	MF
Sotub01g018650.1.1	GO:0004672	MF
Sotub01g018650.1.1	GO:0005524	MF
Sotub01g018700.1.1	GO:0003682	MF
Sotub01g018720.1.1	GO:0005515	MF
Sotub01g018770.1.1	GO:0004672	MF
Sotub01g018770.1.1	GO:0005524	MF
Sotub01g018770.1.1	GO:0005515	MF
Sotub01g018790.1.1	GO:0003735	MF
Sotub01g018800.1.1	GO:0005515	MF
Sotub01g018810.1.1	GO:0003735	MF
Sotub01g018810.1.1	GO:0005524	MF
Sotub01g018910.1.1	GO:0004806	MF
Sotub01g018930.1.1	GO:0050662	MF
Sotub01g018930.1.1	GO:0016491	MF
Sotub01g018950.1.1	GO:0008270	MF
Sotub01g018970.1.1	GO:0003924	MF
Sotub01g018970.1.1	GO:0005525	MF
Sotub01g019000.1.1	GO:0045156	MF
Sotub01g019010.1.1	GO:0045156	MF
Sotub01g019040.1.1	GO:0016787	MF
Sotub01g019080.1.1	GO:0008270	MF
Sotub01g019160.1.1	GO:0005515	MF
Sotub01g019160.1.1	GO:0008270	MF
Sotub01g019210.1.1	GO:0005515	MF
Sotub01g019220.1.1	GO:0008312	MF
Sotub01g019240.1.1	GO:0005515	MF
Sotub01g019250.1.1	GO:0008312	MF
Sotub01g019270.1.1	GO:0016706	MF
Sotub01g019280.1.1	GO:0005515	MF
Sotub01g019290.1.1	GO:0016758	MF
Sotub01g019310.1.1	GO:0003913	MF
Sotub01g019370.1.1	GO:0008137	MF
Sotub01g019380.1.1	GO:0008137	MF
Sotub01g019400.1.1	GO:0005524	MF
Sotub01g019420.1.1	GO:0005524	MF
Sotub01g019430.1.1	GO:0009055	MF
Sotub01g019430.1.1	GO:0016705	MF
Sotub01g019430.1.1	GO:0020037	MF
Sotub01g019470.1.1	GO:0008270	MF
Sotub01g019490.1.1	GO:0003735	MF
Sotub01g019540.1.1	GO:0016168	MF
Sotub01g019590.1.1	GO:0003899	MF
Sotub01g019590.1.1	GO:0046983	MF
Sotub01g019620.1.1	GO:0005515	MF
Sotub01g019640.1.1	GO:0045156	MF
Sotub01g019660.1.1	GO:0003824	MF
Sotub01g019660.1.1	GO:0030151	MF
Sotub01g019660.1.1	GO:0030170	MF
Sotub01g019690.1.1	GO:0003746	MF
Sotub01g019700.1.1	GO:0003676	MF
Sotub01g019700.1.1	GO:0008270	MF
Sotub01g019780.1.1	GO:0003723	MF
Sotub01g019780.1.1	GO:0003964	MF
Sotub01g019790.1.1	GO:0003723	MF
Sotub01g019790.1.1	GO:0003964	MF
Sotub01g019830.1.1	GO:0003676	MF
Sotub01g019830.1.1	GO:0008270	MF
Sotub01g019860.1.1	GO:0009055	MF
Sotub01g019860.1.1	GO:0016705	MF
Sotub01g019860.1.1	GO:0020037	MF
Sotub01g019880.1.1	GO:0009055	MF
Sotub01g019880.1.1	GO:0016705	MF
Sotub01g019880.1.1	GO:0020037	MF
Sotub01g019910.1.1	GO:0009055	MF
Sotub01g019910.1.1	GO:0016705	MF
Sotub01g019910.1.1	GO:0020037	MF
Sotub01g019960.1.1	GO:0016706	MF
Sotub01g020070.1.1	GO:0008168	MF
Sotub01g020080.1.1	GO:0004553	MF
Sotub01g020130.1.1	GO:0005515	MF
Sotub01g020170.1.1	GO:0008270	MF
Sotub01g020200.1.1	GO:0003677	MF
Sotub01g020200.1.1	GO:0004803	MF
Sotub01g020220.1.1	GO:0016706	MF
Sotub01g020240.1.1	GO:0003677	MF
Sotub01g020240.1.1	GO:0008270	MF
Sotub01g020260.1.1	GO:0003676	MF
Sotub01g020270.1.1	GO:0004842	MF
Sotub01g020270.1.1	GO:0005515	MF
Sotub01g020290.1.1	GO:0005515	MF
Sotub01g020310.1.1	GO:0005515	MF
Sotub01g020340.1.1	GO:0005515	MF
Sotub01g020350.1.1	GO:0016788	MF
Sotub01g020360.1.1	GO:0003824	MF
Sotub01g020380.1.1	GO:0005509	MF
Sotub01g020410.1.1	GO:0003723	MF
Sotub01g020410.1.1	GO:0003964	MF
Sotub01g020430.1.1	GO:0003995	MF
Sotub01g020440.1.1	GO:0004672	MF
Sotub01g020440.1.1	GO:0005524	MF
Sotub01g020470.1.1	GO:0030599	MF
Sotub01g020470.1.1	GO:0004857	MF
Sotub01g020480.1.1	GO:0030599	MF
Sotub01g020500.1.1	GO:0030599	MF
Sotub01g020500.1.1	GO:0004857	MF
Sotub01g020510.1.1	GO:0003677	MF
Sotub01g020520.1.1	GO:0003677	MF
Sotub01g020540.1.1	GO:0004842	MF
Sotub01g020540.1.1	GO:0008270	MF
Sotub01g020540.1.1	GO:0005515	MF
Sotub01g020560.1.1	GO:0047746	MF
Sotub01g020570.1.1	GO:0047746	MF
Sotub01g020580.1.1	GO:0003824	MF
Sotub01g020590.1.1	GO:0003677	MF
Sotub01g020590.1.1	GO:0046983	MF
Sotub01g020620.1.1	GO:0016746	MF
Sotub01g020630.1.1	GO:0015238	MF
Sotub01g020630.1.1	GO:0015297	MF
Sotub01g020650.1.1	GO:0010181	MF
Sotub01g020650.1.1	GO:0016491	MF
Sotub01g020660.1.1	GO:0030170	MF
Sotub01g020690.1.1	GO:0003857	MF
Sotub01g020720.1.1	GO:0003677	MF
Sotub01g020720.1.1	GO:0004803	MF
Sotub01g020760.1.1	GO:0005525	MF
Sotub01g020760.1.1	GO:0003924	MF
Sotub01g020770.1.1	GO:0050662	MF
Sotub01g020770.1.1	GO:0008831	MF
Sotub01g020800.1.1	GO:0003677	MF
Sotub01g020800.1.1	GO:0046983	MF
Sotub01g020810.1.1	GO:0005515	MF
Sotub01g020830.1.1	GO:0008137	MF
Sotub01g020850.1.1	GO:0016651	MF
Sotub01g020930.1.1	GO:0003777	MF
Sotub01g020930.1.1	GO:0005524	MF
Sotub01g020930.1.1	GO:0008017	MF
Sotub01g020940.1.1	GO:0008234	MF
Sotub01g020980.1.1	GO:0003824	MF
Sotub01g021040.1.1	GO:0009055	MF
Sotub01g021040.1.1	GO:0016705	MF
Sotub01g021040.1.1	GO:0020037	MF
Sotub01g021080.1.1	GO:0005515	MF
Sotub01g021090.1.1	GO:0005515	MF
Sotub01g021100.1.1	GO:0005515	MF
Sotub01g021150.1.1	GO:0043565	MF
Sotub01g021170.1.1	GO:0031625	MF
Sotub01g021180.1.1	GO:0031625	MF
Sotub01g021190.1.1	GO:0031625	MF
Sotub01g021200.1.1	GO:0031625	MF
Sotub01g021230.1.1	GO:0031625	MF
Sotub01g021250.1.1	GO:0031625	MF
Sotub01g021260.1.1	GO:0031625	MF
Sotub01g021270.1.1	GO:0031625	MF
Sotub01g021280.1.1	GO:0031625	MF
Sotub01g021300.1.1	GO:0031625	MF
Sotub01g021320.1.1	GO:0031625	MF
Sotub01g021330.1.1	GO:0031625	MF
Sotub01g021340.1.1	GO:0005515	MF
Sotub01g021350.1.1	GO:0050662	MF
Sotub01g021350.1.1	GO:0003854	MF
Sotub01g021400.1.1	GO:0016758	MF
Sotub01g021410.1.1	GO:0008270	MF
Sotub01g021410.1.1	GO:0005515	MF
Sotub01g021430.1.1	GO:0004806	MF
Sotub01g021440.1.1	GO:0003677	MF
Sotub01g021440.1.1	GO:0005524	MF
Sotub01g021440.1.1	GO:0008026	MF
Sotub01g021440.1.1	GO:0031491	MF
Sotub01g021450.1.1	GO:0004672	MF
Sotub01g021450.1.1	GO:0005524	MF
Sotub01g021460.1.1	GO:0009055	MF
Sotub01g021460.1.1	GO:0015035	MF
Sotub01g021470.1.1	GO:0009055	MF
Sotub01g021470.1.1	GO:0015035	MF
Sotub01g021480.1.1	GO:0005515	MF
Sotub01g021490.1.1	GO:0005515	MF
Sotub01g021510.1.1	GO:0005509	MF
Sotub01g021520.1.1	GO:0004672	MF
Sotub01g021520.1.1	GO:0005524	MF
Sotub01g021540.1.1	GO:0016760	MF
Sotub01g021550.1.1	GO:0005525	MF
Sotub01g021550.1.1	GO:0015093	MF
Sotub01g021560.1.1	GO:0003700	MF
Sotub01g021570.1.1	GO:0046872	MF
Sotub01g021580.1.1	GO:0003682	MF
Sotub01g021630.1.1	GO:0030554	MF
Sotub01g021640.1.1	GO:0008270	MF
Sotub01g021650.1.1	GO:0016706	MF
Sotub01g021670.1.1	GO:0004672	MF
Sotub01g021670.1.1	GO:0005524	MF
Sotub01g021680.1.1	GO:0016161	MF
Sotub01g021690.1.1	GO:0005515	MF
Sotub01g021720.1.1	GO:0015299	MF
Sotub01g021740.1.1	GO:0005198	MF
Sotub01g021760.1.1	GO:0046872	MF
Sotub01g021770.1.1	GO:0003855	MF
Sotub01g021770.1.1	GO:0004764	MF
Sotub01g021880.1.1	GO:0008270	MF
Sotub01g021900.1.1	GO:0008270	MF
Sotub01g021910.1.1	GO:0004601	MF
Sotub01g021910.1.1	GO:0020037	MF
Sotub01g021920.1.1	GO:0004601	MF
Sotub01g021920.1.1	GO:0020037	MF
Sotub01g021930.1.1	GO:0004601	MF
Sotub01g021930.1.1	GO:0020037	MF
Sotub01g021940.1.1	GO:0004601	MF
Sotub01g021940.1.1	GO:0020037	MF
Sotub01g021970.1.1	GO:0004601	MF
Sotub01g021970.1.1	GO:0020037	MF
Sotub01g021980.1.1	GO:0016624	MF
Sotub01g021980.1.1	GO:0008661	MF
Sotub01g022010.1.1	GO:0016758	MF
Sotub01g022020.1.1	GO:0016758	MF
Sotub01g022040.1.1	GO:0005515	MF
Sotub01g022070.1.1	GO:0008270	MF
Sotub01g022080.1.1	GO:0008270	MF
Sotub01g022100.1.1	GO:0043531	MF
Sotub01g022110.1.1	GO:0004812	MF
Sotub01g022110.1.1	GO:0005524	MF
Sotub01g022130.1.1	GO:0005515	MF
Sotub01g022210.1.1	GO:0005525	MF
Sotub01g022230.1.1	GO:0045156	MF
Sotub01g022250.1.1	GO:0003677	MF
Sotub01g022250.1.1	GO:0046983	MF
Sotub01g022270.1.1	GO:0004672	MF
Sotub01g022270.1.1	GO:0005524	MF
Sotub01g022270.1.1	GO:0005515	MF
Sotub01g022280.1.1	GO:0005515	MF
Sotub01g022350.1.1	GO:0043531	MF
Sotub01g022360.1.1	GO:0005515	MF
Sotub01g022370.1.1	GO:0005524	MF
Sotub01g022370.1.1	GO:0042626	MF
Sotub01g022390.1.1	GO:0003677	MF
Sotub01g022400.1.1	GO:0022857	MF
Sotub01g022410.1.1	GO:0005515	MF
Sotub01g022430.1.1	GO:0003677	MF
Sotub01g022470.1.1	GO:0004871	MF
Sotub01g022480.1.1	GO:0016706	MF
Sotub01g022490.1.1	GO:0004672	MF
Sotub01g022490.1.1	GO:0005524	MF
Sotub01g022540.1.1	GO:0003723	MF
Sotub01g022540.1.1	GO:0008173	MF
Sotub01g022560.1.1	GO:0005524	MF
Sotub01g022560.1.1	GO:0016301	MF
Sotub01g022620.1.1	GO:0033743	MF
Sotub01g022630.1.1	GO:0003824	MF
Sotub01g022640.1.1	GO:0004014	MF
Sotub01g022650.1.1	GO:0016757	MF
Sotub01g022660.1.1	GO:0005515	MF
Sotub01g022730.1.1	GO:0004356	MF
Sotub01g022740.1.1	GO:0004177	MF
Sotub01g022760.1.1	GO:0005515	MF
Sotub01g022770.1.1	GO:0004672	MF
Sotub01g022770.1.1	GO:0005524	MF
Sotub01g022780.1.1	GO:0046983	MF
Sotub01g022790.1.1	GO:0016787	MF
Sotub01g022810.1.1	GO:0016787	MF
Sotub01g022860.1.1	GO:0003824	MF
Sotub01g022880.1.1	GO:0004161	MF
Sotub01g022880.1.1	GO:0005524	MF
Sotub01g022940.1.1	GO:0005515	MF
Sotub01g022940.1.1	GO:0008270	MF
Sotub01g022950.1.1	GO:0046872	MF
Sotub01g022960.1.1	GO:0046983	MF
Sotub01g022970.1.1	GO:0003677	MF
Sotub01g022970.1.1	GO:0046983	MF
Sotub01g022980.1.1	GO:0008138	MF
Sotub01g022980.1.1	GO:0004725	MF
Sotub01g022990.1.1	GO:0008270	MF
Sotub01g022990.1.1	GO:0016491	MF
Sotub01g023040.1.1	GO:0016491	MF
Sotub01g023050.1.1	GO:0008270	MF
Sotub01g023070.1.1	GO:0003677	MF
Sotub01g023090.1.1	GO:0005524	MF
Sotub01g023090.1.1	GO:0003676	MF
Sotub01g023090.1.1	GO:0008026	MF
Sotub01g023100.1.1	GO:0008270	MF
Sotub01g023120.1.1	GO:0016788	MF
Sotub01g023130.1.1	GO:0003735	MF
Sotub01g023150.1.1	GO:0016747	MF
Sotub01g023170.1.1	GO:0030599	MF
Sotub01g023170.1.1	GO:0004857	MF
Sotub01g023200.1.1	GO:0003677	MF
Sotub01g023210.1.1	GO:0050662	MF
Sotub01g023210.1.1	GO:0003854	MF
Sotub01g023220.1.1	GO:0005515	MF
Sotub01g023240.1.1	GO:0008168	MF
Sotub01g023250.1.1	GO:0003735	MF
Sotub01g023250.1.1	GO:0005515	MF
Sotub01g023310.1.1	GO:0003824	MF
Sotub01g023350.1.1	GO:0003824	MF
Sotub01g023380.1.1	GO:0004650	MF
Sotub01g023400.1.1	GO:0016788	MF
Sotub01g023410.1.1	GO:0016757	MF
Sotub01g023430.1.1	GO:0030599	MF
Sotub01g023440.1.1	GO:0003735	MF
Sotub01g023470.1.1	GO:0016706	MF
Sotub01g023480.1.1	GO:0003682	MF
Sotub01g023490.1.1	GO:0005506	MF
Sotub01g023490.1.1	GO:0051536	MF
Sotub01g023510.1.1	GO:0003824	MF
Sotub01g023520.1.1	GO:0003676	MF
Sotub01g023520.1.1	GO:0005524	MF
Sotub01g023520.1.1	GO:0008026	MF
Sotub01g023530.1.1	GO:0003700	MF
Sotub01g023530.1.1	GO:0043565	MF
Sotub01g023570.1.1	GO:0020037	MF
Sotub01g023590.1.1	GO:0020037	MF
Sotub01g023610.1.1	GO:0003676	MF
Sotub01g023610.1.1	GO:0005524	MF
Sotub01g023610.1.1	GO:0008026	MF
Sotub01g023620.1.1	GO:0004672	MF
Sotub01g023620.1.1	GO:0005524	MF
Sotub01g023640.1.1	GO:0003700	MF
Sotub01g023640.1.1	GO:0043565	MF
Sotub01g023670.1.1	GO:0005515	MF
Sotub01g023720.1.1	GO:0008236	MF
Sotub01g023750.1.1	GO:0003700	MF
Sotub01g023750.1.1	GO:0043565	MF
Sotub01g023800.1.1	GO:0003677	MF
Sotub01g023800.1.1	GO:0005524	MF
Sotub01g023800.1.1	GO:0016851	MF
Sotub01g023810.1.1	GO:0005515	MF
Sotub01g023820.1.1	GO:0005524	MF
Sotub01g023820.1.1	GO:0030983	MF
Sotub01g023830.1.1	GO:0008270	MF
Sotub01g023840.1.1	GO:0005525	MF
Sotub01g023860.1.1	GO:0004553	MF
Sotub01g023870.1.1	GO:0005515	MF
Sotub01g023900.1.1	GO:0004806	MF
Sotub01g023920.1.1	GO:0003682	MF
Sotub01g023960.1.1	GO:0003883	MF
Sotub01g023960.1.1	GO:0016787	MF
Sotub01g024000.1.1	GO:0004386	MF
Sotub01g024000.1.1	GO:0005524	MF
Sotub01g024000.1.1	GO:0003677	MF
Sotub01g024020.1.1	GO:0005515	MF
Sotub01g024040.1.1	GO:0003824	MF
Sotub01g024040.1.1	GO:0005515	MF
Sotub01g024060.1.1	GO:0004672	MF
Sotub01g024060.1.1	GO:0005524	MF
Sotub01g024100.1.1	GO:0016779	MF
Sotub01g024110.1.1	GO:0003676	MF
Sotub01g024110.1.1	GO:0005524	MF
Sotub01g024110.1.1	GO:0008026	MF
Sotub01g024120.1.1	GO:0005515	MF
Sotub01g024120.1.1	GO:0008270	MF
Sotub01g024130.1.1	GO:0016209	MF
Sotub01g024130.1.1	GO:0016491	MF
Sotub01g024160.1.1	GO:0005524	MF
Sotub01g024160.1.1	GO:0016881	MF
Sotub01g024160.1.1	GO:0008641	MF
Sotub01g024190.1.1	GO:0043565	MF
Sotub01g024200.1.1	GO:0003676	MF
Sotub01g024200.1.1	GO:0004523	MF
Sotub01g024230.1.1	GO:0005215	MF
Sotub01g024270.1.1	GO:0008270	MF
Sotub01g024520.1.1	GO:0005515	MF
Sotub01g024530.1.1	GO:0005515	MF
Sotub01g024560.1.1	GO:0003735	MF
Sotub01g024570.1.1	GO:0008171	MF
Sotub01g024570.1.1	GO:0046983	MF
Sotub01g024580.1.1	GO:0008171	MF
Sotub01g024600.1.1	GO:0008171	MF
Sotub01g024600.1.1	GO:0046983	MF
Sotub01g024730.1.1	GO:0051082	MF
Sotub01g024750.1.1	GO:0016787	MF
Sotub01g024760.1.1	GO:0005515	MF
Sotub01g024760.1.1	GO:0008270	MF
Sotub01g024760.1.1	GO:0018024	MF
Sotub01g024770.1.1	GO:0004672	MF
Sotub01g024770.1.1	GO:0005524	MF
Sotub01g024770.1.1	GO:0005515	MF
Sotub01g024790.1.1	GO:0003677	MF
Sotub01g024790.1.1	GO:0004518	MF
Sotub01g024800.1.1	GO:0005524	MF
Sotub01g024800.1.1	GO:0009378	MF
Sotub01g024810.1.1	GO:0004386	MF
Sotub01g024810.1.1	GO:0005524	MF
Sotub01g024810.1.1	GO:0003677	MF
Sotub01g024820.1.1	GO:0004386	MF
Sotub01g024820.1.1	GO:0005524	MF
Sotub01g024820.1.1	GO:0003677	MF
Sotub01g024830.1.1	GO:0004386	MF
Sotub01g024830.1.1	GO:0005524	MF
Sotub01g024830.1.1	GO:0003677	MF
Sotub01g024840.1.1	GO:0050660	MF
Sotub01g024850.1.1	GO:0004386	MF
Sotub01g024850.1.1	GO:0005524	MF
Sotub01g024850.1.1	GO:0003677	MF
Sotub01g024860.1.1	GO:0004672	MF
Sotub01g024860.1.1	GO:0005524	MF
Sotub01g024880.1.1	GO:0005515	MF
Sotub01g024890.1.1	GO:0004221	MF
Sotub01g024910.1.1	GO:0016491	MF
Sotub01g024960.1.1	GO:0016491	MF
Sotub01g024980.1.1	GO:0045735	MF
Sotub01g024990.1.1	GO:0045735	MF
Sotub01g025000.1.1	GO:0045735	MF
Sotub01g025010.1.1	GO:0045735	MF
Sotub01g025020.1.1	GO:0045735	MF
Sotub01g025030.1.1	GO:0045735	MF
Sotub01g025040.1.1	GO:0045735	MF
Sotub01g025050.1.1	GO:0045735	MF
Sotub01g025060.1.1	GO:0045735	MF
Sotub01g025070.1.1	GO:0045735	MF
Sotub01g025090.1.1	GO:0016788	MF
Sotub01g025100.1.1	GO:0004177	MF
Sotub01g025110.1.1	GO:0045735	MF
Sotub01g025120.1.1	GO:0045735	MF
Sotub01g025130.1.1	GO:0045735	MF
Sotub01g025160.1.1	GO:0005515	MF
Sotub01g025180.1.1	GO:0016491	MF
Sotub01g025190.1.1	GO:0016491	MF
Sotub01g025190.1.1	GO:0046872	MF
Sotub01g025220.1.1	GO:0016491	MF
Sotub01g025220.1.1	GO:0046872	MF
Sotub01g025220.1.1	GO:0009055	MF
Sotub01g025220.1.1	GO:0051536	MF
Sotub01g025230.1.1	GO:0008762	MF
Sotub01g025230.1.1	GO:0050660	MF
Sotub01g025230.1.1	GO:0019139	MF
Sotub01g025270.1.1	GO:0004367	MF
Sotub01g025270.1.1	GO:0051287	MF
Sotub01g025300.1.1	GO:0003676	MF
Sotub01g025300.1.1	GO:0046872	MF
Sotub01g025330.1.1	GO:0005524	MF
Sotub01g025340.1.1	GO:0043531	MF
Sotub01g025350.1.1	GO:0043531	MF
Sotub01g025350.1.1	GO:0005515	MF
Sotub01g025360.1.1	GO:0004672	MF
Sotub01g025360.1.1	GO:0005524	MF
Sotub01g025380.1.1	GO:0005515	MF
Sotub01g025400.1.1	GO:0008757	MF
Sotub01g025410.1.1	GO:0003677	MF
Sotub01g025410.1.1	GO:0046983	MF
Sotub01g025410.1.1	GO:0003700	MF
Sotub01g025420.1.1	GO:0004185	MF
Sotub01g025430.1.1	GO:0004185	MF
Sotub01g025440.1.1	GO:0004185	MF
Sotub01g025450.1.1	GO:0004185	MF
Sotub01g025460.1.1	GO:0004185	MF
Sotub01g025470.1.1	GO:0004185	MF
Sotub01g025480.1.1	GO:0005515	MF
Sotub01g025490.1.1	GO:0008080	MF
Sotub01g025520.1.1	GO:0030246	MF
Sotub01g025530.1.1	GO:0004252	MF
Sotub01g025530.1.1	GO:0042802	MF
Sotub01g025540.1.1	GO:0004252	MF
Sotub01g025540.1.1	GO:0042802	MF
Sotub01g025550.1.1	GO:0004252	MF
Sotub01g025550.1.1	GO:0042802	MF
Sotub01g025560.1.1	GO:0004252	MF
Sotub01g025560.1.1	GO:0042802	MF
Sotub01g025570.1.1	GO:0004252	MF
Sotub01g025570.1.1	GO:0042802	MF
Sotub01g025580.1.1	GO:0004252	MF
Sotub01g025590.1.1	GO:0004252	MF
Sotub01g025600.1.1	GO:0004252	MF
Sotub01g025600.1.1	GO:0042802	MF
Sotub01g025620.1.1	GO:0004252	MF
Sotub01g025620.1.1	GO:0042802	MF
Sotub01g025630.1.1	GO:0004252	MF
Sotub01g025630.1.1	GO:0042802	MF
Sotub01g025650.1.1	GO:0004252	MF
Sotub01g025650.1.1	GO:0042802	MF
Sotub01g025660.1.1	GO:0003723	MF
Sotub01g025660.1.1	GO:0003735	MF
Sotub01g025690.1.1	GO:0003677	MF
Sotub01g025690.1.1	GO:0003700	MF
Sotub01g025690.1.1	GO:0016987	MF
Sotub01g025710.1.1	GO:0005515	MF
Sotub01g025760.1.1	GO:0043531	MF
Sotub01g025760.1.1	GO:0005515	MF
Sotub01g025780.1.1	GO:0050662	MF
Sotub01g025780.1.1	GO:0003854	MF
Sotub01g025790.1.1	GO:0050662	MF
Sotub01g025790.1.1	GO:0003854	MF
Sotub01g025800.1.1	GO:0050662	MF
Sotub01g025800.1.1	GO:0003854	MF
Sotub01g025840.1.1	GO:0016491	MF
Sotub01g025880.1.1	GO:0008168	MF
Sotub01g025900.1.1	GO:0020037	MF
Sotub01g025920.1.1	GO:0046873	MF
Sotub01g025940.1.1	GO:0005515	MF
Sotub01g025950.1.1	GO:0005524	MF
Sotub01g025950.1.1	GO:0003918	MF
Sotub01g025970.1.1	GO:0005515	MF
Sotub01g025980.1.1	GO:0003824	MF
Sotub01g026040.1.1	GO:0017150	MF
Sotub01g026040.1.1	GO:0050660	MF
Sotub01g026100.1.1	GO:0017150	MF
Sotub01g026100.1.1	GO:0050660	MF
Sotub01g026120.1.1	GO:0017150	MF
Sotub01g026120.1.1	GO:0050660	MF
Sotub01g026130.1.1	GO:0017150	MF
Sotub01g026130.1.1	GO:0050660	MF
Sotub01g026140.1.1	GO:0004650	MF
Sotub01g026230.1.1	GO:0003700	MF
Sotub01g026250.1.1	GO:0016760	MF
Sotub01g026260.1.1	GO:0043531	MF
Sotub01g026290.1.1	GO:0005515	MF
Sotub01g026290.1.1	GO:0046872	MF
Sotub01g026300.1.1	GO:0015238	MF
Sotub01g026300.1.1	GO:0015297	MF
Sotub01g026310.1.1	GO:0030599	MF
Sotub01g026320.1.1	GO:0015238	MF
Sotub01g026320.1.1	GO:0015297	MF
Sotub01g026340.1.1	GO:0003682	MF
Sotub01g026360.1.1	GO:0046933	MF
Sotub01g026370.1.1	GO:0003723	MF
Sotub01g026370.1.1	GO:0003964	MF
Sotub01g026430.1.1	GO:0008270	MF
Sotub01g026430.1.1	GO:0005515	MF
Sotub01g026450.1.1	GO:0046872	MF
Sotub01g026460.1.1	GO:0005509	MF
Sotub01g026470.1.1	GO:0005515	MF
Sotub01g026470.1.1	GO:0008270	MF
Sotub01g026550.1.1	GO:0003676	MF
Sotub01g026560.1.1	GO:0008270	MF
Sotub01g026580.1.1	GO:0005515	MF
Sotub01g026610.1.1	GO:0005515	MF
Sotub01g026610.1.1	GO:0003677	MF
Sotub01g026640.1.1	GO:0003723	MF
Sotub01g026640.1.1	GO:0008173	MF
Sotub01g026650.1.1	GO:0003723	MF
Sotub01g026660.1.1	GO:0046983	MF
Sotub01g026690.1.1	GO:0005525	MF
Sotub01g026730.1.1	GO:0003677	MF
Sotub01g026740.1.1	GO:0003677	MF
Sotub01g026760.1.1	GO:0004372	MF
Sotub01g026780.1.1	GO:0043531	MF
Sotub01g026810.1.1	GO:0003677	MF
Sotub01g026820.1.1	GO:0005515	MF
Sotub01g026830.1.1	GO:0031072	MF
Sotub01g026830.1.1	GO:0051082	MF
Sotub01g026840.1.1	GO:0015095	MF
Sotub01g026850.1.1	GO:0005515	MF
Sotub01g026860.1.1	GO:0003899	MF
Sotub01g026860.1.1	GO:0003677	MF
Sotub01g026870.1.1	GO:0005515	MF
Sotub01g026880.1.1	GO:0005515	MF
Sotub01g026890.1.1	GO:0005515	MF
Sotub01g026910.1.1	GO:0008168	MF
Sotub01g026930.1.1	GO:0004553	MF
Sotub01g026940.1.1	GO:0004553	MF
Sotub01g026950.1.1	GO:0004553	MF
Sotub01g026970.1.1	GO:0004672	MF
Sotub01g026970.1.1	GO:0005524	MF
Sotub01g026980.1.1	GO:0003677	MF
Sotub01g026990.1.1	GO:0043531	MF
Sotub01g027000.1.1	GO:0003677	MF
Sotub01g027020.1.1	GO:0003682	MF
Sotub01g027020.1.1	GO:0005515	MF
Sotub01g027040.1.1	GO:0003723	MF
Sotub01g027040.1.1	GO:0046872	MF
Sotub01g027070.1.1	GO:0003700	MF
Sotub01g027070.1.1	GO:0043565	MF
Sotub01g027080.1.1	GO:0046872	MF
Sotub01g027090.1.1	GO:0047134	MF
Sotub01g027120.1.1	GO:0047134	MF
Sotub01g027130.1.1	GO:0047134	MF
Sotub01g027140.1.1	GO:0047134	MF
Sotub01g027150.1.1	GO:0047134	MF
Sotub01g027160.1.1	GO:0047134	MF
Sotub01g027170.1.1	GO:0047134	MF
Sotub01g027180.1.1	GO:0047134	MF
Sotub01g027190.1.1	GO:0047134	MF
Sotub01g027210.1.1	GO:0047134	MF
Sotub01g027220.1.1	GO:0047134	MF
Sotub01g027230.1.1	GO:0047134	MF
Sotub01g027240.1.1	GO:0047134	MF
Sotub01g027280.1.1	GO:0047134	MF
Sotub01g027290.1.1	GO:0047134	MF
Sotub01g027300.1.1	GO:0047134	MF
Sotub01g027310.1.1	GO:0047134	MF
Sotub01g027340.1.1	GO:0003843	MF
Sotub01g027350.1.1	GO:0046912	MF
Sotub01g027360.1.1	GO:0051539	MF
Sotub01g027360.1.1	GO:0003824	MF
Sotub01g027400.1.1	GO:0005509	MF
Sotub01g027410.1.1	GO:0005524	MF
Sotub01g027420.1.1	GO:0042626	MF
Sotub01g027470.1.1	GO:0016787	MF
Sotub01g027510.1.1	GO:0004553	MF
Sotub01g027560.1.1	GO:0005515	MF
Sotub01g027560.1.1	GO:0003774	MF
Sotub01g027560.1.1	GO:0005524	MF
Sotub01g027570.1.1	GO:0005509	MF
Sotub01g027570.1.1	GO:0005544	MF
Sotub01g027580.1.1	GO:0003735	MF
Sotub01g027580.1.1	GO:0016779	MF
Sotub01g027590.1.1	GO:0048037	MF
Sotub01g027590.1.1	GO:0004616	MF
Sotub01g027610.1.1	GO:0003677	MF
Sotub01g027610.1.1	GO:0003700	MF
Sotub01g027610.1.1	GO:0016987	MF
Sotub01g027620.1.1	GO:0016788	MF
Sotub01g027630.1.1	GO:0008168	MF
Sotub01g027640.1.1	GO:0008176	MF
Sotub01g027710.1.1	GO:0003677	MF
Sotub01g027730.1.1	GO:0008270	MF
Sotub01g027730.1.1	GO:0016491	MF
Sotub01g027770.1.1	GO:0003677	MF
Sotub01g027810.1.1	GO:0004190	MF
Sotub01g027820.1.1	GO:0004190	MF
Sotub01g027830.1.1	GO:0031072	MF
Sotub01g027830.1.1	GO:0051082	MF
Sotub01g027860.1.1	GO:0005515	MF
Sotub01g027880.1.1	GO:0004672	MF
Sotub01g027880.1.1	GO:0005524	MF
Sotub01g027920.1.1	GO:0005515	MF
Sotub01g027930.1.1	GO:0005515	MF
Sotub01g027980.1.1	GO:0005509	MF
Sotub01g028000.1.1	GO:0005515	MF
Sotub01g028040.1.1	GO:0046983	MF
Sotub01g028050.1.1	GO:0046983	MF
Sotub01g028060.1.1	GO:0008270	MF
Sotub01g028070.1.1	GO:0016762	MF
Sotub01g028070.1.1	GO:0004553	MF
Sotub01g028090.1.1	GO:0003824	MF
Sotub01g028100.1.1	GO:0004842	MF
Sotub01g028100.1.1	GO:0008270	MF
Sotub01g028100.1.1	GO:0005515	MF
Sotub01g028130.1.1	GO:0005525	MF
Sotub01g028130.1.1	GO:0015093	MF
Sotub01g028140.1.1	GO:0003824	MF
Sotub01g028150.1.1	GO:0008168	MF
Sotub01g028160.1.1	GO:0008168	MF
Sotub01g028170.1.1	GO:0003824	MF
Sotub01g028180.1.1	GO:0008168	MF
Sotub01g028190.1.1	GO:0008168	MF
Sotub01g028200.1.1	GO:0003824	MF
Sotub01g028220.1.1	GO:0008168	MF
Sotub01g028230.1.1	GO:0008168	MF
Sotub01g028260.1.1	GO:0003824	MF
Sotub01g028270.1.1	GO:0004842	MF
Sotub01g028290.1.1	GO:0009055	MF
Sotub01g028290.1.1	GO:0016705	MF
Sotub01g028290.1.1	GO:0020037	MF
Sotub01g028310.1.1	GO:0004672	MF
Sotub01g028310.1.1	GO:0005524	MF
Sotub01g028320.1.1	GO:0005215	MF
Sotub01g028330.1.1	GO:0004659	MF
Sotub01g028380.1.1	GO:0003676	MF
Sotub01g028390.1.1	GO:0005524	MF
Sotub01g028420.1.1	GO:0005506	MF
Sotub01g028420.1.1	GO:0016491	MF
Sotub01g028450.1.1	GO:0005506	MF
Sotub01g028450.1.1	GO:0016491	MF
Sotub01g028470.1.1	GO:0005506	MF
Sotub01g028470.1.1	GO:0016491	MF
Sotub01g028520.1.1	GO:0003678	MF
Sotub01g028550.1.1	GO:0005524	MF
Sotub01g028550.1.1	GO:0019205	MF
Sotub01g028570.1.1	GO:0030247	MF
Sotub01g028590.1.1	GO:0005525	MF
Sotub01g028590.1.1	GO:0003924	MF
Sotub01g028660.1.1	GO:0005525	MF
Sotub01g028660.1.1	GO:0003924	MF
Sotub01g028700.1.1	GO:0005525	MF
Sotub01g028700.1.1	GO:0003924	MF
Sotub01g028720.1.1	GO:0004857	MF
Sotub01g028720.1.1	GO:0030599	MF
Sotub01g028730.1.1	GO:0004857	MF
Sotub01g028730.1.1	GO:0030599	MF
Sotub01g028770.1.1	GO:0008270	MF
Sotub01g028770.1.1	GO:0005515	MF
Sotub01g028780.1.1	GO:0008270	MF
Sotub01g028780.1.1	GO:0005515	MF
Sotub01g028790.1.1	GO:0016758	MF
Sotub01g028820.1.1	GO:0004672	MF
Sotub01g028820.1.1	GO:0005524	MF
Sotub01g028830.1.1	GO:0003677	MF
Sotub01g028830.1.1	GO:0003723	MF
Sotub01g028830.1.1	GO:0005515	MF
Sotub01g028840.1.1	GO:0004197	MF
Sotub01g028860.1.1	GO:0017025	MF
Sotub01g028860.1.1	GO:0008270	MF
Sotub01g028870.1.1	GO:0003676	MF
Sotub01g028880.1.1	GO:0019887	MF
Sotub01g028900.1.1	GO:0009055	MF
Sotub01g028900.1.1	GO:0016705	MF
Sotub01g028900.1.1	GO:0020037	MF
Sotub01g028920.1.1	GO:0005525	MF
Sotub01g028940.1.1	GO:0003676	MF
Sotub01g028950.1.1	GO:0005515	MF
Sotub01g028980.1.1	GO:0005515	MF
Sotub01g028990.1.1	GO:0005515	MF
Sotub01g029010.1.1	GO:0005515	MF
Sotub01g029020.1.1	GO:0005515	MF
Sotub01g029030.1.1	GO:0005515	MF
Sotub01g029040.1.1	GO:0005515	MF
Sotub01g029060.1.1	GO:0005515	MF
Sotub01g029070.1.1	GO:0005515	MF
Sotub01g029080.1.1	GO:0004616	MF
Sotub01g029080.1.1	GO:0008883	MF
Sotub01g029080.1.1	GO:0050661	MF
Sotub01g029090.1.1	GO:0005515	MF
Sotub01g029100.1.1	GO:0019901	MF
Sotub01g029140.1.1	GO:0016757	MF
Sotub01g029160.1.1	GO:0005515	MF
Sotub01g029190.1.1	GO:0005515	MF
Sotub01g029200.1.1	GO:0003700	MF
Sotub01g029200.1.1	GO:0043565	MF
Sotub01g029210.1.1	GO:0004550	MF
Sotub01g029210.1.1	GO:0005524	MF
Sotub01g029230.1.1	GO:0003677	MF
Sotub01g029270.1.1	GO:0005507	MF
Sotub01g029270.1.1	GO:0009055	MF
Sotub01g029290.1.1	GO:0016706	MF
Sotub01g029300.1.1	GO:0005525	MF
Sotub01g029300.1.1	GO:0003924	MF
Sotub01g029310.1.1	GO:0008198	MF
Sotub01g029310.1.1	GO:0016491	MF
Sotub01g029330.1.1	GO:0004820	MF
Sotub01g029330.1.1	GO:0005524	MF
Sotub01g029350.1.1	GO:0004806	MF
Sotub01g029350.1.1	GO:0005515	MF
Sotub01g029350.1.1	GO:0008270	MF
Sotub01g029370.1.1	GO:0008270	MF
Sotub01g029380.1.1	GO:0004672	MF
Sotub01g029380.1.1	GO:0005524	MF
Sotub01g029420.1.1	GO:0008168	MF
Sotub01g029430.1.1	GO:0005515	MF
Sotub01g029440.1.1	GO:0003700	MF
Sotub01g029470.1.1	GO:0003700	MF
Sotub01g029490.1.1	GO:0003700	MF
Sotub01g029510.1.1	GO:0003700	MF
Sotub01g029520.1.1	GO:0003700	MF
Sotub01g029560.1.1	GO:0003700	MF
Sotub01g029570.1.1	GO:0003700	MF
Sotub01g029600.1.1	GO:0008474	MF
Sotub01g029610.1.1	GO:0005515	MF
Sotub01g029620.1.1	GO:0043531	MF
Sotub01g029630.1.1	GO:0043531	MF
Sotub01g029660.1.1	GO:0003700	MF
Sotub01g029660.1.1	GO:0043565	MF
Sotub01g029690.1.1	GO:0003723	MF
Sotub01g029720.1.1	GO:0003682	MF
Sotub01g029730.1.1	GO:0031072	MF
Sotub01g029730.1.1	GO:0051082	MF
Sotub01g029740.1.1	GO:0003700	MF
Sotub01g029750.1.1	GO:0008374	MF
Sotub01g029750.1.1	GO:0016788	MF
Sotub01g029760.1.1	GO:0016746	MF
Sotub01g029770.1.1	GO:0016706	MF
Sotub01g029780.1.1	GO:0016706	MF
Sotub01g029790.1.1	GO:0004386	MF
Sotub01g029790.1.1	GO:0005524	MF
Sotub01g029790.1.1	GO:0003677	MF
Sotub01g029800.1.1	GO:0005515	MF
Sotub01g029810.1.1	GO:0017056	MF
Sotub01g029830.1.1	GO:0005525	MF
Sotub01g029830.1.1	GO:0003924	MF
Sotub01g029840.1.1	GO:0003824	MF
Sotub01g029850.1.1	GO:0016616	MF
Sotub01g029870.1.1	GO:0003677	MF
Sotub01g029890.1.1	GO:0005524	MF
Sotub01g029940.1.1	GO:0046983	MF
Sotub01g029950.1.1	GO:0019901	MF
Sotub01g030010.1.1	GO:0016779	MF
Sotub01g030030.1.1	GO:0016788	MF
Sotub01g030060.1.1	GO:0005198	MF
Sotub01g030070.1.1	GO:0005509	MF
Sotub01g030080.1.1	GO:0016772	MF
Sotub01g030120.1.1	GO:0005198	MF
Sotub01g030180.1.1	GO:0030599	MF
Sotub01g030180.1.1	GO:0004857	MF
Sotub01g030190.1.1	GO:0030599	MF
Sotub01g030190.1.1	GO:0004857	MF
Sotub01g030220.1.1	GO:0004857	MF
Sotub01g030220.1.1	GO:0030599	MF
Sotub01g030230.1.1	GO:0008234	MF
Sotub01g030250.1.1	GO:0016491	MF
Sotub01g030270.1.1	GO:0016813	MF
Sotub01g030270.1.1	GO:0046872	MF
Sotub01g030280.1.1	GO:0016813	MF
Sotub01g030280.1.1	GO:0046872	MF
Sotub01g030290.1.1	GO:0005215	MF
Sotub01g030300.1.1	GO:0016765	MF
Sotub01g030310.1.1	GO:0008831	MF
Sotub01g030310.1.1	GO:0050662	MF
Sotub01g030310.1.1	GO:0003854	MF
Sotub01g030320.1.1	GO:0016772	MF
Sotub01g030330.1.1	GO:0003735	MF
Sotub01g030340.1.1	GO:0004672	MF
Sotub01g030340.1.1	GO:0005524	MF
Sotub01g030340.1.1	GO:0005515	MF
Sotub01g030390.1.1	GO:0008270	MF
Sotub01g030420.1.1	GO:0005515	MF
Sotub01g030430.1.1	GO:0005506	MF
Sotub01g030430.1.1	GO:0016491	MF
Sotub01g030440.1.1	GO:0005515	MF
Sotub01g030460.1.1	GO:0003677	MF
Sotub01g030460.1.1	GO:0004003	MF
Sotub01g030490.1.1	GO:0003677	MF
Sotub01g030500.1.1	GO:0008017	MF
Sotub01g030530.1.1	GO:0016787	MF
Sotub01g030560.1.1	GO:0005086	MF
Sotub01g030570.1.1	GO:0005509	MF
Sotub01g030590.1.1	GO:0003777	MF
Sotub01g030590.1.1	GO:0005524	MF
Sotub01g030590.1.1	GO:0008017	MF
Sotub01g030610.1.1	GO:0005515	MF
Sotub01g030620.1.1	GO:0016747	MF
Sotub01g030630.1.1	GO:0005515	MF
Sotub01g030660.1.1	GO:0005524	MF
Sotub01g030660.1.1	GO:0016818	MF
Sotub01g030660.1.1	GO:0005515	MF
Sotub01g030690.1.1	GO:0005515	MF
Sotub01g030740.1.1	GO:0005525	MF
Sotub01g030760.1.1	GO:0005515	MF
Sotub01g030760.1.1	GO:0008270	MF
Sotub01g030780.1.1	GO:0004672	MF
Sotub01g030780.1.1	GO:0005524	MF
Sotub01g030790.1.1	GO:0003700	MF
Sotub01g030790.1.1	GO:0043565	MF
Sotub01g030800.1.1	GO:0008168	MF
Sotub01g030810.1.1	GO:0005515	MF
Sotub01g030830.1.1	GO:0008146	MF
Sotub01g030860.1.1	GO:0008168	MF
Sotub01g030930.1.1	GO:0005515	MF
Sotub01g030940.1.1	GO:0003676	MF
Sotub01g030950.1.1	GO:0003700	MF
Sotub01g030960.1.1	GO:0008270	MF
Sotub01g030960.1.1	GO:0005515	MF
Sotub01g030990.1.1	GO:0000179	MF
Sotub01g031000.1.1	GO:0004518	MF
Sotub01g031120.1.1	GO:0005515	MF
Sotub01g031120.1.1	GO:0003824	MF
Sotub01g031130.1.1	GO:0004252	MF
Sotub01g031130.1.1	GO:0042802	MF
Sotub01g031140.1.1	GO:0004252	MF
Sotub01g031140.1.1	GO:0042802	MF
Sotub01g031150.1.1	GO:0003723	MF
Sotub01g031160.1.1	GO:0005509	MF
Sotub01g031160.1.1	GO:0016746	MF
Sotub01g031170.1.1	GO:0003677	MF
Sotub01g031170.1.1	GO:0046983	MF
Sotub01g031170.1.1	GO:0003700	MF
Sotub01g031180.1.1	GO:0003677	MF
Sotub01g031180.1.1	GO:0046983	MF
Sotub01g031180.1.1	GO:0003700	MF
Sotub01g031190.1.1	GO:0003677	MF
Sotub01g031190.1.1	GO:0046983	MF
Sotub01g031190.1.1	GO:0003700	MF
Sotub01g031200.1.1	GO:0016757	MF
Sotub01g031210.1.1	GO:0016706	MF
Sotub01g031220.1.1	GO:0016616	MF
Sotub01g031220.1.1	GO:0051287	MF
Sotub01g031230.1.1	GO:0016616	MF
Sotub01g031230.1.1	GO:0051287	MF
Sotub01g031240.1.1	GO:0016779	MF
Sotub01g031250.1.1	GO:0016787	MF
Sotub01g031260.1.1	GO:0004672	MF
Sotub01g031260.1.1	GO:0005524	MF
Sotub01g031270.1.1	GO:0005515	MF
Sotub01g031280.1.1	GO:0005507	MF
Sotub01g031280.1.1	GO:0009055	MF
Sotub01g031300.1.1	GO:0005515	MF
Sotub01g031320.1.1	GO:0009055	MF
Sotub01g031320.1.1	GO:0016705	MF
Sotub01g031320.1.1	GO:0020037	MF
Sotub01g031330.1.1	GO:0008146	MF
Sotub01g031340.1.1	GO:0009055	MF
Sotub01g031340.1.1	GO:0016705	MF
Sotub01g031340.1.1	GO:0020037	MF
Sotub01g031350.1.1	GO:0009055	MF
Sotub01g031350.1.1	GO:0016705	MF
Sotub01g031350.1.1	GO:0020037	MF
Sotub01g031360.1.1	GO:0045735	MF
Sotub01g031370.1.1	GO:0009055	MF
Sotub01g031370.1.1	GO:0016705	MF
Sotub01g031370.1.1	GO:0020037	MF
Sotub01g031380.1.1	GO:0045735	MF
Sotub01g031390.1.1	GO:0003824	MF
Sotub01g031400.1.1	GO:0009055	MF
Sotub01g031400.1.1	GO:0016705	MF
Sotub01g031400.1.1	GO:0020037	MF
Sotub01g031410.1.1	GO:0045735	MF
Sotub01g031420.1.1	GO:0009055	MF
Sotub01g031420.1.1	GO:0016705	MF
Sotub01g031420.1.1	GO:0020037	MF
Sotub01g031430.1.1	GO:0009055	MF
Sotub01g031430.1.1	GO:0016705	MF
Sotub01g031430.1.1	GO:0020037	MF
Sotub01g031440.1.1	GO:0045735	MF
Sotub01g031450.1.1	GO:0009055	MF
Sotub01g031450.1.1	GO:0016705	MF
Sotub01g031450.1.1	GO:0020037	MF
Sotub01g031460.1.1	GO:0045735	MF
Sotub01g031470.1.1	GO:0003824	MF
Sotub01g031480.1.1	GO:0009055	MF
Sotub01g031480.1.1	GO:0016705	MF
Sotub01g031480.1.1	GO:0020037	MF
Sotub01g031490.1.1	GO:0009055	MF
Sotub01g031490.1.1	GO:0016705	MF
Sotub01g031490.1.1	GO:0020037	MF
Sotub01g031500.1.1	GO:0009055	MF
Sotub01g031500.1.1	GO:0016705	MF
Sotub01g031500.1.1	GO:0020037	MF
Sotub01g031510.1.1	GO:0009055	MF
Sotub01g031510.1.1	GO:0016705	MF
Sotub01g031510.1.1	GO:0020037	MF
Sotub01g031520.1.1	GO:0005524	MF
Sotub01g031520.1.1	GO:0009378	MF
Sotub01g031520.1.1	GO:0016887	MF
Sotub01g031550.1.1	GO:0050662	MF
Sotub01g031550.1.1	GO:0008831	MF
Sotub01g031550.1.1	GO:0003854	MF
Sotub01g031560.1.1	GO:0016619	MF
Sotub01g031560.1.1	GO:0051287	MF
Sotub01g031570.1.1	GO:0016491	MF
Sotub01g031580.1.1	GO:0016491	MF
Sotub01g031610.1.1	GO:0016491	MF
Sotub01g031620.1.1	GO:0016491	MF
Sotub01g031630.1.1	GO:0008270	MF
Sotub01g031630.1.1	GO:0003677	MF
Sotub01g031630.1.1	GO:0004803	MF
Sotub01g031640.1.1	GO:0004488	MF
Sotub01g031650.1.1	GO:0015299	MF
Sotub01g031670.1.1	GO:0003677	MF
Sotub01g031680.1.1	GO:0008270	MF
Sotub01g031700.1.1	GO:0003989	MF
Sotub01g031710.1.1	GO:0003676	MF
Sotub01g031710.1.1	GO:0005524	MF
Sotub01g031710.1.1	GO:0008026	MF
Sotub01g031720.1.1	GO:0003682	MF
Sotub01g031760.1.1	GO:0003779	MF
Sotub01g031770.1.1	GO:0005515	MF
Sotub01g031860.1.1	GO:0005515	MF
Sotub01g031870.1.1	GO:0008270	MF
Sotub01g031870.1.1	GO:0016787	MF
Sotub01g031870.1.1	GO:0008703	MF
Sotub01g031880.1.1	GO:0005515	MF
Sotub01g031920.1.1	GO:0003735	MF
Sotub01g031930.1.1	GO:0004806	MF
Sotub01g031940.1.1	GO:0016161	MF
Sotub01g031950.1.1	GO:0016706	MF
Sotub01g031980.1.1	GO:0005515	MF
Sotub01g031990.1.1	GO:0005089	MF
Sotub01g032000.1.1	GO:0001104	MF
Sotub01g032010.1.1	GO:0016758	MF
Sotub01g032060.1.1	GO:0004672	MF
Sotub01g032060.1.1	GO:0004842	MF
Sotub01g032060.1.1	GO:0005524	MF
Sotub01g032070.1.1	GO:0004190	MF
Sotub01g032080.1.1	GO:0005215	MF
Sotub01g032090.1.1	GO:0016746	MF
Sotub01g032100.1.1	GO:0022857	MF
Sotub01g032110.1.1	GO:0009055	MF
Sotub01g032110.1.1	GO:0016705	MF
Sotub01g032110.1.1	GO:0020037	MF
Sotub01g032190.1.1	GO:0005524	MF
Sotub01g032190.1.1	GO:0008026	MF
Sotub01g032190.1.1	GO:0003677	MF
Sotub01g032200.1.1	GO:0016881	MF
Sotub01g032210.1.1	GO:0003677	MF
Sotub01g032220.1.1	GO:0015238	MF
Sotub01g032220.1.1	GO:0015297	MF
Sotub01g032220.1.1	GO:0004672	MF
Sotub01g032220.1.1	GO:0005524	MF
Sotub01g032230.1.1	GO:0008270	MF
Sotub01g032230.1.1	GO:0005515	MF
Sotub01g032230.1.1	GO:0004842	MF
Sotub01g032290.1.1	GO:0016491	MF
Sotub01g032310.1.1	GO:0016491	MF
Sotub01g032320.1.1	GO:0016491	MF
Sotub01g032340.1.1	GO:0004222	MF
Sotub01g032350.1.1	GO:0004672	MF
Sotub01g032350.1.1	GO:0005524	MF
Sotub01g032370.1.1	GO:0004672	MF
Sotub01g032370.1.1	GO:0005524	MF
Sotub01g032380.1.1	GO:0004650	MF
Sotub01g032400.1.1	GO:0016758	MF
Sotub01g032410.1.1	GO:0016758	MF
Sotub01g032420.1.1	GO:0016757	MF
Sotub01g032440.1.1	GO:0004143	MF
Sotub01g032460.1.1	GO:0003677	MF
Sotub01g032460.1.1	GO:0046983	MF
Sotub01g032470.1.1	GO:0003682	MF
Sotub01g032480.1.1	GO:0016616	MF
Sotub01g032480.1.1	GO:0048037	MF
Sotub01g032510.1.1	GO:0046872	MF
Sotub01g032520.1.1	GO:0016829	MF
Sotub01g032520.1.1	GO:0030170	MF
Sotub01g032530.1.1	GO:0004842	MF
Sotub01g032530.1.1	GO:0005515	MF
Sotub01g032530.1.1	GO:0008270	MF
Sotub01g032540.1.1	GO:0003700	MF
Sotub01g032540.1.1	GO:0043565	MF
Sotub01g032630.1.1	GO:0008168	MF
Sotub01g032680.1.1	GO:0004553	MF
Sotub01g032690.1.1	GO:0004553	MF
Sotub01g032740.1.1	GO:0004553	MF
Sotub01g032750.1.1	GO:0051087	MF
Sotub01g032760.1.1	GO:0005515	MF
Sotub01g032770.1.1	GO:0005515	MF
Sotub01g032820.1.1	GO:0008270	MF
Sotub01g032850.1.1	GO:0005515	MF
Sotub01g032860.1.1	GO:0003723	MF
Sotub01g032860.1.1	GO:0003743	MF
Sotub01g032900.1.1	GO:0016788	MF
Sotub01g032910.1.1	GO:0003700	MF
Sotub01g032910.1.1	GO:0043565	MF
Sotub01g032920.1.1	GO:0016853	MF
Sotub01g032940.1.1	GO:0005515	MF
Sotub01g032940.1.1	GO:0016881	MF
Sotub01g032950.1.1	GO:0003700	MF
Sotub01g032990.1.1	GO:0005351	MF
Sotub01g033000.1.1	GO:0004672	MF
Sotub01g033000.1.1	GO:0005524	MF
Sotub01g033070.1.1	GO:0016758	MF
Sotub01g033080.1.1	GO:0003700	MF
Sotub01g033080.1.1	GO:0043565	MF
Sotub01g033100.1.1	GO:0003677	MF
Sotub01g033150.1.1	GO:0003676	MF
Sotub01g033150.1.1	GO:0005524	MF
Sotub01g033150.1.1	GO:0008026	MF
Sotub01g033160.1.1	GO:0004806	MF
Sotub01g033170.1.1	GO:0016779	MF
Sotub01g033180.1.1	GO:0005524	MF
Sotub01g033180.1.1	GO:0008026	MF
Sotub01g033180.1.1	GO:0003677	MF
Sotub01g033190.1.1	GO:0003824	MF
Sotub01g033200.1.1	GO:0016758	MF
Sotub01g033210.1.1	GO:0005216	MF
Sotub01g033250.1.1	GO:0030247	MF
Sotub01g033250.1.1	GO:0005515	MF
Sotub01g033250.1.1	GO:0008270	MF
Sotub01g033280.1.1	GO:0004842	MF
Sotub01g033280.1.1	GO:0008270	MF
Sotub01g033280.1.1	GO:0030247	MF
Sotub01g033280.1.1	GO:0005515	MF
Sotub01g033290.1.1	GO:0004842	MF
Sotub01g033290.1.1	GO:0008270	MF
Sotub01g033290.1.1	GO:0030247	MF
Sotub01g033290.1.1	GO:0005515	MF
Sotub01g033310.1.1	GO:0003677	MF
Sotub01g033320.1.1	GO:0003677	MF
Sotub01g033330.1.1	GO:0005515	MF
Sotub01g033340.1.1	GO:0005515	MF
Sotub01g033360.1.1	GO:0008171	MF
Sotub01g033370.1.1	GO:0004144	MF
Sotub01g033380.1.1	GO:0004144	MF
Sotub01g033390.1.1	GO:0004144	MF
Sotub01g033400.1.1	GO:0004144	MF
Sotub01g033410.1.1	GO:0005525	MF
Sotub01g033410.1.1	GO:0003924	MF
Sotub01g033430.1.1	GO:0005515	MF
Sotub01g033430.1.1	GO:0016773	MF
Sotub01g033480.1.1	GO:0004190	MF
Sotub01g033490.1.1	GO:0046983	MF
Sotub01g033500.1.1	GO:0008536	MF
Sotub01g033510.1.1	GO:0003677	MF
Sotub01g033550.1.1	GO:0005515	MF
Sotub01g033560.1.1	GO:0003677	MF
Sotub01g033600.1.1	GO:0005524	MF
Sotub01g033600.1.1	GO:0016772	MF
Sotub01g033610.1.1	GO:0004672	MF
Sotub01g033610.1.1	GO:0005524	MF
Sotub01g033620.1.1	GO:0003676	MF
Sotub01g033630.1.1	GO:0000166	MF
Sotub01g033630.1.1	GO:0046872	MF
Sotub01g033640.1.1	GO:0004842	MF
Sotub01g033670.1.1	GO:0005525	MF
Sotub01g033680.1.1	GO:0005524	MF
Sotub01g033720.1.1	GO:0003677	MF
Sotub01g033760.1.1	GO:0009055	MF
Sotub01g033760.1.1	GO:0016705	MF
Sotub01g033760.1.1	GO:0020037	MF
Sotub01g033770.1.1	GO:0003735	MF
Sotub01g033770.1.1	GO:0005515	MF
Sotub01g033790.1.1	GO:0003824	MF
Sotub01g033800.1.1	GO:0003678	MF
Sotub01g033800.1.1	GO:0005524	MF
Sotub01g033820.1.1	GO:0003700	MF
Sotub01g033820.1.1	GO:0043565	MF
Sotub01g033850.1.1	GO:0004672	MF
Sotub01g033850.1.1	GO:0005524	MF
Sotub01g033870.1.1	GO:0046983	MF
Sotub01g033880.1.1	GO:0008168	MF
Sotub01g033890.1.1	GO:0003677	MF
Sotub01g033890.1.1	GO:0003899	MF
Sotub01g033910.1.1	GO:0016307	MF
Sotub01g033940.1.1	GO:0042802	MF
Sotub01g033950.1.1	GO:0004190	MF
Sotub01g033960.1.1	GO:0005515	MF
Sotub01g033990.1.1	GO:0005515	MF
Sotub01g033990.1.1	GO:0046872	MF
Sotub01g033990.1.1	GO:0004672	MF
Sotub01g033990.1.1	GO:0005524	MF
Sotub01g034000.1.1	GO:0004143	MF
Sotub01g034010.1.1	GO:0003755	MF
Sotub01g034060.1.1	GO:0008276	MF
Sotub01g034070.1.1	GO:0004252	MF
Sotub01g034080.1.1	GO:0008270	MF
Sotub01g034140.1.1	GO:0008146	MF
Sotub01g034170.1.1	GO:0009055	MF
Sotub01g034170.1.1	GO:0016705	MF
Sotub01g034170.1.1	GO:0020037	MF
Sotub01g034180.1.1	GO:0008017	MF
Sotub01g034190.1.1	GO:0004672	MF
Sotub01g034190.1.1	GO:0005524	MF
Sotub01g034200.1.1	GO:0003682	MF
Sotub01g034210.1.1	GO:0043565	MF
Sotub01g034220.1.1	GO:0022857	MF
Sotub01g034230.1.1	GO:0022857	MF
Sotub01g034240.1.1	GO:0022857	MF
Sotub01g034260.1.1	GO:0005515	MF
Sotub01g034290.1.1	GO:0003677	MF
Sotub01g034320.1.1	GO:0005509	MF
Sotub01g034320.1.1	GO:0004672	MF
Sotub01g034320.1.1	GO:0005524	MF
Sotub01g034330.1.1	GO:0000166	MF
Sotub01g034330.1.1	GO:0046872	MF
Sotub01g034350.1.1	GO:0008270	MF
Sotub01g034360.1.1	GO:0017150	MF
Sotub01g034360.1.1	GO:0050660	MF
Sotub01g034370.1.1	GO:0003700	MF
Sotub01g034380.1.1	GO:0004827	MF
Sotub01g034380.1.1	GO:0005524	MF
Sotub01g034390.1.1	GO:0005215	MF
Sotub01g034400.1.1	GO:0005524	MF
Sotub01g034400.1.1	GO:0003918	MF
Sotub01g034410.1.1	GO:0032266	MF
Sotub01g034410.1.1	GO:0043130	MF
Sotub01g034430.1.1	GO:0000166	MF
Sotub01g034430.1.1	GO:0046872	MF
Sotub01g034440.1.1	GO:0004672	MF
Sotub01g034440.1.1	GO:0005524	MF
Sotub01g034440.1.1	GO:0005515	MF
Sotub01g034450.1.1	GO:0005515	MF
Sotub01g034500.1.1	GO:0004553	MF
Sotub01g034510.1.1	GO:0003723	MF
Sotub01g034530.1.1	GO:0008270	MF
Sotub01g034540.1.1	GO:0008270	MF
Sotub01g034560.1.1	GO:0003676	MF
Sotub01g034570.1.1	GO:0003676	MF
Sotub01g034570.1.1	GO:0008270	MF
Sotub01g034640.1.1	GO:0016491	MF
Sotub01g034670.1.1	GO:0005515	MF
Sotub01g034680.1.1	GO:0003677	MF
Sotub01g034690.1.1	GO:0005515	MF
Sotub01g034700.1.1	GO:0005515	MF
Sotub01g034710.1.1	GO:0005515	MF
Sotub01g034750.1.1	GO:0015095	MF
Sotub01g034790.1.1	GO:0051082	MF
Sotub01g034800.1.1	GO:0008565	MF
Sotub01g034810.1.1	GO:0001104	MF
Sotub01g034820.1.1	GO:0003700	MF
Sotub01g034820.1.1	GO:0043565	MF
Sotub01g034840.1.1	GO:0050662	MF
Sotub01g034840.1.1	GO:0003854	MF
Sotub01g034870.1.1	GO:0008519	MF
Sotub01g034920.1.1	GO:0000166	MF
Sotub01g034920.1.1	GO:0046872	MF
Sotub01g034940.1.1	GO:0005524	MF
Sotub01g034940.1.1	GO:0016887	MF
Sotub01g034950.1.1	GO:0003684	MF
Sotub01g034970.1.1	GO:0004751	MF
Sotub01g034990.1.1	GO:0005515	MF
Sotub01g035010.1.1	GO:0004672	MF
Sotub01g035010.1.1	GO:0005524	MF
Sotub01g035020.1.1	GO:0005509	MF
Sotub01g035020.1.1	GO:0005544	MF
Sotub01g035030.1.1	GO:0005509	MF
Sotub01g035030.1.1	GO:0005544	MF
Sotub01g035040.1.1	GO:0005509	MF
Sotub01g035040.1.1	GO:0005544	MF
Sotub01g035050.1.1	GO:0005509	MF
Sotub01g035050.1.1	GO:0005544	MF
Sotub01g035070.1.1	GO:0003723	MF
Sotub01g035070.1.1	GO:0009982	MF
Sotub01g035150.1.1	GO:0003924	MF
Sotub01g035150.1.1	GO:0005525	MF
Sotub01g035220.1.1	GO:0016788	MF
Sotub01g035260.1.1	GO:0005515	MF
Sotub01g035280.1.1	GO:0004672	MF
Sotub01g035280.1.1	GO:0004871	MF
Sotub01g035280.1.1	GO:0005524	MF
Sotub01g035310.1.1	GO:0016853	MF
Sotub01g035320.1.1	GO:0016491	MF
Sotub01g035350.1.1	GO:0004672	MF
Sotub01g035350.1.1	GO:0005524	MF
Sotub01g035360.1.1	GO:0003677	MF
Sotub01g035360.1.1	GO:0046983	MF
Sotub01g035380.1.1	GO:0003735	MF
Sotub01g035390.1.1	GO:0008270	MF
Sotub01g035390.1.1	GO:0016787	MF
[truncated: 39,745 more rows]
