# Supplementary material for: Evaluation and integration of functional annotation pipelines for newly sequenced organisms: the potato genome as a test case
Source: BMC Plant Biol. 2014 Dec 5;14:329. doi: 10.1186/s12870-014-0329-9 (PMC4274702; doi:10.1186/s12870-014-0329-9)
Supplement: Additional file 14: Table S13. — Potato gold standard genes with literature references. [file 12870_2014_329_MOESM14_ESM.xlsx]

## Sheet: net_list
Gene Name	Product Name	Organism	Reference
ADH1	alcohol dehydrogenase	Solanum tuberosum	Matton DP, Constabel P, Brisson N (1990). "Alcohol dehydrogenase gene expression in potato following elicitor and stress treatment." Plant Mol Biol 14(5);775-83.
AOS	9-allene oxide synthase	Solanum tuberosum	Kongrit D, Jisaka M, Kobayasi K, Nishigaichi Y, Nishimura K, Nagaya T, Yokota K (2006). "Molecular cloning, functional expression, and tissue distribution of a potato sprout allene oxide synthase involved in a 9-lipoxygenase pathway." Biosci Biotechnol Biochem 70(9);2160-8.
dpep	disproportionating enzyme	Solanum tuberosum	Takaha T, Yanase M, Okada S, Smith SM (1993). "Disproportionating enzyme (4-alpha-glucanotransferase; EC 2.4.1.25) of potato. Purification, molecular cloning, and potential role in starch metabolism." J Biol Chem 1993;268(2);1391-6.
dpep	Dpep	Solanum tuberosum	Takaha T, Yanase M, Okada S, Smith SM (1993). "Disproportionating enzyme (4-alpha-glucanotransferase; EC 2.4.1.25) of potato. Purification, molecular cloning, and potential role in starch metabolism." J Biol Chem 1993;268(2);1391-6.
GAPC	glyceraldehyde 3-phosphate dehydrogenase	Solanum tuberosum	Hajirezaei MR, Biemelt S, Peisker M, Lytovchenko A, Fernie AR, Sonnewald U (2006). "The influence of cytosolic phosphorylating glyceraldehyde 3-phosphate dehydrogenase (GAPC) on potato tuber metabolism." J Exp Bot 57(10);2363-77.
KST1	K+ channel inward rectifying	Solanum tuberosum	Muller-Rober B, Ellenberg J, Provart N, Willmitzer L, Busch H, Becker D, Dietrich P, Hoth S, Hedrich R (1995). "Cloning and electrophysiological analysis of KST1, an inward rectifying K+ channel expressed in potato guard cells." EMBO J 14(11);2409-16.
LOX1	9-lipoxygenase	Solanum tuberosum	Royo J, Vancanneyt G, Perez AG, Sanz C, Stormann K, Rosahl S, Sanchez-Serrano JJ (1996). "Characterization of three potato lipoxygenases with distinct enzymatic activities and different organ-specific and wound-regulated expression patterns." J Biol Chem 271(35);21012-9; Hughes RK, West SI, Hornostaj AR, Lawson DM, Fairhurst SA, Sanchez RO, Hough P, Robinson BH, Casey R (2001). "Probing a novel p…
NYS	neoxanthin synthase	Solanum tuberosum	Bouvier F, D'harlingue A, Backhaus RA, Kumagai MH, Camara B (2000). "Identification of neoxanthin synthase as a carotenoid cyclase paralog." Eur J Biochem 267(21);6346-52.
pgm II	a-phosphoglucomutase	Solanum tuberosum	Tauberger E, Fernie AR, Emmermann M, Renz A, Kossmann J, Willmitzer L, Trethewey RN (2000). "Antisense inhibition of plastidial phosphoglucomutase provides compelling evidence that potato tuber amyloplasts import carbon from the cytosol in the form of glucose-6-phosphate." Plant J 2000;23(1);43-53.
PMT1	putrescine N-methyltransferase	Solanum tuberosum	Stenzel O, Teuber M, Drager B (2006). "Putrescine N-methyltransferase in Solanum tuberosum L., a calystegine-forming plant." Planta 223(2);200-12.
potato starch synthase I	starch synthase I	Solanum tuberosum	Kossmann J, Abel GJ, Springer F, Lloyd JR, Willmitzer L (1999). "Cloning and functional analysis of a cDNA encoding a starch synthase from potato (Solanum tuberosum L.) that is predominantly expressed in leaf tissue." Planta 1999;208(4);503-11.
potato starch synthase III	starch synthase III	Solanum tuberosum	Marshall J, Sidebottom C, Debet M, Martin C, Smith AM, Edwards A (1996). "Identification of the major starch synthase in the soluble fraction of potato tubers." Plant Cell 1996;8(7);1121-35.
PPO	catechol oxidase	Solanum tuberosum	Hunt MD, Eannetta NT, Yu H, Newman SM, Steffens JC (1993). "cDNA cloning and expression of potato polyphenol oxidase." Plant Mol Biol 21(1);59-68.
RROP1	ATP-diphosphohydrolase	Solanum tuberosum	Handa M, Guidotti G (1996). "Purification and cloning of a soluble ATP-diphosphohydrolase (apyrase) from potato tubers (Solanum tuberosum)." Biochem Biophys Res Commun 218(3);916-23.
SBEI	starch branching enzyme I	Solanum tuberosum	Rydberg U, Andersson L, Andersson R, Aman P, Larsson H (2001). "Comparison of starch branching enzyme I and II from potato." Eur J Biochem 2001;268(23);6140-5.
SBEII	starch branching enzyme II	Solanum tuberosum	Larsson CT, Khoshnoodi J, Ek B, Rask L, Larsson H (1998). "Molecular cloning and characterization of starch-branching enzyme II from potato." Plant Mol Biol 1998; 37; 505–511.
SGT1	UDP-galactose galactosyltransferase	Solanum tuberosum	Moehs CP, Allen PV, Friedman M, Belknap WR (1997). "Cloning and expression of solanidine UDP-glucose glucosyltransferase from potato." Plant J 11(2);227-36.
SGT2	UDP-glucose glucotransferase	Solanum tuberosum	McCue KF, Allen PV, Shepherd LV, Blake A, Whitworth J, Maccree MM, Rockhold DR, Stewart D, Davies HV, Belknap WR (2006). "The primary in vivo steroidal alkaloid glucosyltransferase from potato." Phytochemistry 67(15);1590-7.
SGT3	glycosterol rhamnosyltransferase	Solanum tuberosum	McCue KF, Allen PV, Shepherd LV, Blake A, Maccree MM, Rockhold DR, Novy RG, Stewart D, Davies HV, Belknap WR (2007). "Potato glycosterol rhamnosyltransferase, the terminal step in triose side-chain biosynthesis." Phytochemistry 68(3);327-34.
SKT1	potassium channel	Solanum tuberosum	Zimmermann S, Talke I, Ehrhardt T, Nast G, Muller-Rober B (1998). "Characterization of SKT1, an inwardly rectifying potassium channel from potato, by heterologous expression in insect cells." Plant Physiol 116(3);879-90.
StDES	9-divinyl ether synthase	Solanum tuberosum	Stumpe M, Kandzia R, Gobel C, Rosahl S, Feussner I (2001). "A pathogen-inducible divinyl ether synthase (CYP74D) from elicitor-treated potato suspension cells." FEBS Lett 507(3);371-6.
STGLL	ADP-glucose pyrophosphorylase	Solanum tuberosum	Iglesias AA, Barry GF, Meyer C, Bloksberg L, Nakata PA, Greene T, Laughlin MJ, Okita TW, Kishore GM, Preiss J (1993). "Expression of the potato tuber ADP-glucose pyrophosphorylase in Escherichia coli." J Biol Chem 1993;268(2);1081-6; Laughlin MJ, Chantler SE, Okita TW (1998). "N- and C-terminal peptide sequences are essential for enzyme assembly, allosteric, and/or catalytic properties of ADP-glu…
STGLS	ADP-glucose pyrophosphorylase small subunit	Solanum tuberosum	Miguel A. Ballicora "Adenosine 5'diphosphate-glucose pyrophosphorylase from potato tuber." Plant Physiology 1995 109: 245-251.
StMS1	methionine synthase	Solanum tuberosum	Zeh M, Leggewie G, Hoefgen R, Hesse H (2002). "Cloning and characterization of a cDNA encoding a cobalamin-independent methionine synthase from potato (Solanum tuberosum L.)." Plant Mol Biol 48(3);255-65.
sTRII	tropinone reductase	Solanum tuberosum	Keiner R, Kaiser H, Nakajima K, Hashimoto T, Drager B (2002). "Molecular cloning, expression and characterization of tropinone reductase II, an enzyme of the SDR family in Solanum tuberosum (L.)." Plant Mol Biol 48(3);299-308.
TAG	tuberonic acid glucosyltransferase	Solanum tuberosum	Seto Y, Hamada S, Matsuura H, Matsushige M, Satou C, Takahashi K, Masuta C, Ito H, Matsui H, Nabeta K (2009). "Purification and cDNA cloning of a wound inducible glucosyltransferase active toward 12-hydroxy jasmonic acid." Phytochemistry 70(3);370-9.
THT	tyramine N-hydroxycinnamoyltransferase	Solanum tuberosum	Hohlfeld H, Schurmann W, Scheel D, Strack D (1995). "Partial Purification and Characterization of Hydroxycinnamoyl-Coenzyme A: Tyramine Hydroxycinnamoyltransferase from Cell Suspension Cultures of Solanum tuberosum." Plant Physiol 107(2);545-552; Schmidt A, Grimm R, Schmidt J, Scheel D, Strack D, Rosahl S (1999). "Cloning and expression of a potato cDNA encoding hydroxycinnamoyl-CoA: tyramine N-(…
ZEP	zeaxanthin epoxidase	Solanum tuberosum	Destefano-Beltran L, Knauber D, Huckle L, Suttle JC (2006). "Effects of postharvest storage and dormancy status on ABA content, metabolism, and expression of genes involved in ABA biosynthesis and metabolism in potato tuber tissues." Plant Mol Biol 61(4-5);687-97.
	5'-nucleotidase	Solanum tuberosum	Bideon GM (1975). "Purification and characterization of a cyclic nucleotide-regulated 5'-nucleotidase from potatoe." Biochim Biophys Acta 384(2);443-57.
	ω-hydroxyacid dehydrogenase	Solanum tuberosum	Kolattukudy P.E. (1980). "The Biochemistry of Plants: a comprehensive treatise P.K. Stumpf and E.E. Conn (editors)." 4: 571-646.
	starch synthase II	Solanum tuberosum	Edwards A, Marshall J, Sidebottom C, Visser RG, Smith AM, Martin C (1995). "Biochemical and molecular characterization of a novel starch synthase from potato tubers." Plant J 1995;8(2);283-94.
	1-pyrroline-5-carboxylate dehydrogenase	Solanum tuberosum	Forlani, Giuseppe, Scainelli, Damiano, Nielsen, Erik (1997). "Δ1-pyrroline-5-carboxylate dehydrogenase from cultured cells of potato." Plant Physiology 113: 1413-1418.
	granule-bound starch synthase I	Solanum tuberosum	van de Wal MH, Jacobsen E, Visser RG (2001). "Multiple allelism as a control mechanism in metabolic pathways: GBSSI allelic composition affects the activity of granule-bound starch synthase I and starch composition in potato." Mol Genet Genomics 2001;265(6);1011-21.
	tyramine hydroxycinnamoyltransferase	Solanum tuberosum	Hohlfeld H, Schurmann W, Scheel D, Strack D (1995). "Partial Purification and Characterization of Hydroxycinnamoyl-Coenzyme A: Tyramine Hydroxycinnamoyltransferase from Cell Suspension Cultures of Solanum tuberosum." Plant Physiol 107(2);545-552.
	NAD(P) transhydrogenase	Solanum tuberosum	Carlenor E, Persson B, Glaser E, Andersson B, Rydstrom J (1988). "On the Presence of a Nicotinamide Nucleotide Transhydrogenase in Mitochondria from Potato Tuber." Plant Physiol., 88, 303-308.
	ascorbate peroxidase	Solanum tuberosum	Leonardis, Silvana, Dipierro, Nunzio, Dipierro, Silvio "Purification and characterization of an ascorbate peroxidase from potato tuber mitochondria." Plant Physiology and Biochemistry, 2000, 38(10): 773-779.
	L-lactate dehydrogenase	Solanum tuberosum	Davies DD, Davies S (1972). "Purification and properties of L(+)-lactate dehydrogenase from potato tubers." Biochem J 129(4);831-9.
	hexokinase	Solanum tuberosum	Renz A., Stitt M. "Substrate specificity and product inhibition of different forms of fructokinases and hexokinases in developing potato tubers." Planta (1993) 190: 166-175.
	L-gulono-1,4-lactone dehydrogenase	Solanum tuberosum	Wolucka BA, Van Montagu M (2003). "GDP-mannose 3',5'-epimerase forms GDP-L-gulose, a putative intermediate for the de novo biosynthesis of vitamin C in plants." J Biol Chem 278(48);47483-90.
	Dad1/CCD8	Solanum tuberosum	Pasare, S., Ducreux, L.J.M., Morris, W.L. , Campbell, R., Sharma, S.K., Roumeliotis, E., Kohlen, W., van der Krol, S., Bramley, P.M., Roberts, A.G., Fraser, P.D., Taylor, M.A. 2013. The role of the potato (Solanum tuberosum) CCD8 gene in stolon and tuber development. New Phytologist 198, 1108-1120
	Somatic embryogenesis receptor kinase	Solanum tuberosum	Sharma, S.K., Millam, S., Hein, I., Bryan, G.J. 2008. Cloning and molecular characterisation of a potato SERK gene transcriptionally induced during initiation of somatic embryogenesis. Planta 228, 319-330
	FT-like paralogue, StSP3D, StSP6A	Solanum tuberosum	Navarro C, Abelenda JA, Cruz-Oró E, Cuéllar CA, Tamaki S, Silva J, Shimamoto K, Prat S 2011. Control of flowering and storage organ formation in potato by FLOWERING LOCUS T. Nature 478, 119–122
	StCDF1 (Solanum tuberosum CDF gene 1)	Solanum tuberosum	Kloosterman B, Abelenda JA, et al. 2013. Naturally occurring allele diversity allows potato cultivation in northern latitudes. Nature 495, 246–250
