# Supplementary material for: Evaluation and integration of functional annotation pipelines for newly sequenced organisms: the potato genome as a test case
Source: BMC Plant Biol. 2014 Dec 5;14:329. doi: 10.1186/s12870-014-0329-9 (PMC4274702; doi:10.1186/s12870-014-0329-9)
Supplement: Additional file 15: Table S14. — PGSC gold standard. [file 12870_2014_329_MOESM15_ESM.xlsx]

## Sheet: Sheet1
Supplemental Table 13. PGSC Gold Standard
Gene	GO term
PGSC0003DMP400000416	GO:0055114
PGSC0003DMP400001985	GO:0005242
PGSC0003DMP400001985	GO:0005886
PGSC0003DMP400001985	GO:0006813
PGSC0003DMP400001985	GO:0009414
PGSC0003DMP400001985	GO:0009651
PGSC0003DMP400001985	GO:0009860
PGSC0003DMP400001985	GO:0016021
PGSC0003DMP400001985	GO:0048767
PGSC0003DMP400001985	GO:0055085
PGSC0003DMP400001985	GO:0090333
PGSC0003DMP400002125	GO:0004497
PGSC0003DMP400002125	GO:0006952
PGSC0003DMP400002125	GO:0009055
PGSC0003DMP400002125	GO:0009535
PGSC0003DMP400002125	GO:0009611
PGSC0003DMP400002125	GO:0009620
PGSC0003DMP400002125	GO:0009695
PGSC0003DMP400002125	GO:0009753
PGSC0003DMP400002125	GO:0009941
PGSC0003DMP400002125	GO:0009978
PGSC0003DMP400002125	GO:0010287
PGSC0003DMP400002125	GO:0016705
PGSC0003DMP400002125	GO:0019825
PGSC0003DMP400002125	GO:0020037
PGSC0003DMP400002125	GO:0047987
PGSC0003DMP400002125	GO:0055114
PGSC0003DMP400003107	GO:0005829
PGSC0003DMP400003107	GO:0016688
PGSC0003DMP400003107	GO:0020037
PGSC0003DMP400003107	GO:0042744
PGSC0003DMP400003107	GO:0055114
PGSC0003DMP400003405	GO:0000287
PGSC0003DMP400003405	GO:0004610
PGSC0003DMP400003405	GO:0004614
PGSC0003DMP400003405	GO:0004615
PGSC0003DMP400003405	GO:0005829
PGSC0003DMP400003405	GO:0006006
PGSC0003DMP400003405	GO:0006048
PGSC0003DMP400003405	GO:0009570
PGSC0003DMP400003573	GO:0000287
PGSC0003DMP400003573	GO:0005737
PGSC0003DMP400003573	GO:0008253
PGSC0003DMP400003985	GO:0009570
PGSC0003DMP400003985	GO:0009733
PGSC0003DMP400003985	GO:0009926
PGSC0003DMP400003985	GO:0010223
PGSC0003DMP400003985	GO:0016121
PGSC0003DMP400003985	GO:0016124
PGSC0003DMP400003985	GO:0016702
PGSC0003DMP400003985	GO:0046872
PGSC0003DMP400006516	GO:0004601
PGSC0003DMP400006516	GO:0006979
PGSC0003DMP400006516	GO:0020037
PGSC0003DMP400006516	GO:0055114
PGSC0003DMP400006519	GO:0005739
PGSC0003DMP400006519	GO:0005774
PGSC0003DMP400006519	GO:0005886
PGSC0003DMP400006519	GO:0009514
PGSC0003DMP400006519	GO:0009941
PGSC0003DMP400006519	GO:0016021
PGSC0003DMP400006519	GO:0016688
PGSC0003DMP400006519	GO:0020037
PGSC0003DMP400006519	GO:0042744
PGSC0003DMP400006519	GO:0046861
PGSC0003DMP400006519	GO:0055114
PGSC0003DMP400007171	GO:0005515
PGSC0003DMP400007171	GO:0006725
PGSC0003DMP400007171	GO:0006970
PGSC0003DMP400007171	GO:0009408
PGSC0003DMP400007171	GO:0009414
PGSC0003DMP400007171	GO:0009540
PGSC0003DMP400007171	GO:0009688
PGSC0003DMP400007171	GO:0009737
PGSC0003DMP400007171	GO:0009941
PGSC0003DMP400007171	GO:0010114
PGSC0003DMP400007171	GO:0016020
PGSC0003DMP400007171	GO:0016123
PGSC0003DMP400007171	GO:0052662
PGSC0003DMP400007171	GO:0052663
PGSC0003DMP400007171	GO:0055114
PGSC0003DMP400008919	GO:0000166
PGSC0003DMP400008919	GO:0005829
PGSC0003DMP400008919	GO:0008270
PGSC0003DMP400008919	GO:0009809
PGSC0003DMP400008919	GO:0045551
PGSC0003DMP400008919	GO:0046029
PGSC0003DMP400008919	GO:0048037
PGSC0003DMP400008919	GO:0055114
PGSC0003DMP400009117	GO:0005634
PGSC0003DMP400010427	GO:0009507
PGSC0003DMP400010427	GO:0009688
PGSC0003DMP400010427	GO:0016120
PGSC0003DMP400010427	GO:0016123
PGSC0003DMP400010427	GO:0016705
PGSC0003DMP400010427	GO:0034020
PGSC0003DMP400010427	GO:0045436
PGSC0003DMP400010427	GO:0052727
PGSC0003DMP400010427	GO:0052728
PGSC0003DMP400010427	GO:0055114
PGSC0003DMP400010610	GO:0000166
PGSC0003DMP400010610	GO:0009710
PGSC0003DMP400010610	GO:0050356
PGSC0003DMP400010610	GO:0050358
PGSC0003DMP400010610	GO:0055114
PGSC0003DMP400010955	GO:0005739
PGSC0003DMP400010955	GO:0005774
PGSC0003DMP400010955	GO:0005794
PGSC0003DMP400010955	GO:0005829
PGSC0003DMP400010955	GO:0005886
PGSC0003DMP400010955	GO:0009514
PGSC0003DMP400010955	GO:0009941
PGSC0003DMP400010955	GO:0016021
PGSC0003DMP400010955	GO:0016688
PGSC0003DMP400010955	GO:0020037
PGSC0003DMP400010955	GO:0042744
PGSC0003DMP400010955	GO:0046861
PGSC0003DMP400010955	GO:0055114
PGSC0003DMP400012990	GO:0016787
PGSC0003DMP400013540	GO:0005524
PGSC0003DMP400013540	GO:0006200
PGSC0003DMP400013540	GO:0009846
PGSC0003DMP400013540	GO:0016887
PGSC0003DMP400013540	GO:0017110
PGSC0003DMP400013721	GO:0005506
PGSC0003DMP400013721	GO:0009535
PGSC0003DMP400013721	GO:0009570
PGSC0003DMP400013721	GO:0009611
PGSC0003DMP400013721	GO:0009620
PGSC0003DMP400013721	GO:0009695
PGSC0003DMP400013721	GO:0009753
PGSC0003DMP400013721	GO:0009941
PGSC0003DMP400013721	GO:0016165
PGSC0003DMP400013721	GO:0055114
PGSC0003DMP400014301	GO:0008762
PGSC0003DMP400014301	GO:0016021
PGSC0003DMP400014301	GO:0016633
PGSC0003DMP400014301	GO:0019853
PGSC0003DMP400014301	GO:0031966
PGSC0003DMP400014301	GO:0050105
PGSC0003DMP400014301	GO:0050660
PGSC0003DMP400014301	GO:0055114
PGSC0003DMP400014301	GO:0080049
PGSC0003DMP400015309	GO:0003871
PGSC0003DMP400015309	GO:0005829
PGSC0003DMP400015309	GO:0008270
PGSC0003DMP400015309	GO:0008705
PGSC0003DMP400015309	GO:0009086
PGSC0003DMP400015309	GO:0009507
PGSC0003DMP400016979	GO:0005242
PGSC0003DMP400016979	GO:0005773
PGSC0003DMP400016979	GO:0005886
PGSC0003DMP400016979	GO:0006813
PGSC0003DMP400016979	GO:0016021
PGSC0003DMP400017045	GO:0005242
PGSC0003DMP400017045	GO:0005773
PGSC0003DMP400017045	GO:0005886
PGSC0003DMP400017045	GO:0006813
PGSC0003DMP400017045	GO:0010118
PGSC0003DMP400017045	GO:0016021
PGSC0003DMP400017045	GO:0030551
PGSC0003DMP400017045	GO:0055085
PGSC0003DMP400017459	GO:0000166
PGSC0003DMP400017459	GO:0004022
PGSC0003DMP400017459	GO:0005737
PGSC0003DMP400017459	GO:0008270
PGSC0003DMP400017459	GO:0055114
PGSC0003DMP400018461	GO:0004735
PGSC0003DMP400018461	GO:0006561
PGSC0003DMP400018461	GO:0016616
PGSC0003DMP400018461	GO:0051287
PGSC0003DMP400018461	GO:0055114
PGSC0003DMP400018673	GO:0004497
PGSC0003DMP400018673	GO:0009055
PGSC0003DMP400018673	GO:0016705
PGSC0003DMP400018673	GO:0016829
PGSC0003DMP400018673	GO:0020037
PGSC0003DMP400018673	GO:0031408
PGSC0003DMP400018673	GO:0055114
PGSC0003DMP400019187	GO:0016702
PGSC0003DMP400019187	GO:0046872
PGSC0003DMP400019187	GO:0055114
PGSC0003DMP400020961	GO:0000166
PGSC0003DMP400020961	GO:0003993
PGSC0003DMP400020961	GO:0005829
PGSC0003DMP400020961	GO:0008253
PGSC0003DMP400020961	GO:0046872
PGSC0003DMP400020964	GO:0016787
PGSC0003DMP400021398	GO:0009011
PGSC0003DMP400021398	GO:0009501
PGSC0003DMP400021398	GO:0009507
PGSC0003DMP400021398	GO:0019252
PGSC0003DMP400021398	GO:0033840
PGSC0003DMP400021632	GO:0008270
PGSC0003DMP400021632	GO:0016491
PGSC0003DMP400021632	GO:0055114
PGSC0003DMP400022076	GO:0016491
PGSC0003DMP400022076	GO:0055114
PGSC0003DMP400023433	GO:0005515
PGSC0003DMP400023433	GO:0016702
PGSC0003DMP400023433	GO:0046872
PGSC0003DMP400023433	GO:0055114
PGSC0003DMP400026179	GO:0008270
PGSC0003DMP400026179	GO:0016491
PGSC0003DMP400026179	GO:0055114
PGSC0003DMP400026183	GO:0000166
PGSC0003DMP400026183	GO:0004022
PGSC0003DMP400026183	GO:0006069
PGSC0003DMP400026183	GO:0008270
PGSC0003DMP400026183	GO:0046292
PGSC0003DMP400026183	GO:0048316
PGSC0003DMP400026184	GO:0000166
PGSC0003DMP400026184	GO:0004022
PGSC0003DMP400026184	GO:0005737
PGSC0003DMP400026184	GO:0008270
PGSC0003DMP400026184	GO:0055114
PGSC0003DMP400027087	GO:0005634
PGSC0003DMP400027121	GO:0004674
PGSC0003DMP400027121	GO:0005524
PGSC0003DMP400027121	GO:0005886
PGSC0003DMP400027121	GO:0006468
PGSC0003DMP400027121	GO:0009738
PGSC0003DMP400027121	GO:0009845
PGSC0003DMP400027121	GO:0016021
PGSC0003DMP400027121	GO:0019722
PGSC0003DMP400027121	GO:0048364
PGSC0003DMP400027121	GO:0051510
PGSC0003DMP400028268	GO:0005634
PGSC0003DMP400028268	GO:0005737
PGSC0003DMP400028268	GO:0009911
PGSC0003DMP400028268	GO:0010229
PGSC0003DMP400028268	GO:0030154
PGSC0003DMP400028268	GO:0048510
PGSC0003DMP400028268	GO:0048575
PGSC0003DMP400028269	GO:0005634
PGSC0003DMP400028269	GO:0005737
PGSC0003DMP400028269	GO:0009911
PGSC0003DMP400028269	GO:0010229
PGSC0003DMP400028269	GO:0030154
PGSC0003DMP400028269	GO:0048510
PGSC0003DMP400028269	GO:0048575
PGSC0003DMP400028894	GO:0004340
PGSC0003DMP400028894	GO:0005524
PGSC0003DMP400028894	GO:0005739
PGSC0003DMP400028894	GO:0006096
PGSC0003DMP400028894	GO:0008865
PGSC0003DMP400028894	GO:0009707
PGSC0003DMP400028894	GO:0009747
PGSC0003DMP400028894	GO:0010255
PGSC0003DMP400028894	GO:0012501
PGSC0003DMP400028894	GO:0016310
PGSC0003DMP400028894	GO:0051156
PGSC0003DMP400028998	GO:0000025
PGSC0003DMP400028998	GO:0004134
PGSC0003DMP400028998	GO:0005983
PGSC0003DMP400028998	GO:0006006
PGSC0003DMP400028998	GO:0009501
PGSC0003DMP400028998	GO:0009507
PGSC0003DMP400028998	GO:0043169
PGSC0003DMP400029511	GO:0004497
PGSC0003DMP400029511	GO:0006952
PGSC0003DMP400029511	GO:0009055
PGSC0003DMP400029511	GO:0009535
PGSC0003DMP400029511	GO:0009611
PGSC0003DMP400029511	GO:0009620
PGSC0003DMP400029511	GO:0009695
PGSC0003DMP400029511	GO:0009753
PGSC0003DMP400029511	GO:0009941
PGSC0003DMP400029511	GO:0009978
PGSC0003DMP400029511	GO:0010287
PGSC0003DMP400029511	GO:0016705
PGSC0003DMP400029511	GO:0019825
PGSC0003DMP400029511	GO:0020037
PGSC0003DMP400029511	GO:0047987
PGSC0003DMP400029511	GO:0055114
PGSC0003DMP400030452	GO:0016491
PGSC0003DMP400030463	GO:0004365
PGSC0003DMP400030463	GO:0005829
PGSC0003DMP400030463	GO:0006094
PGSC0003DMP400030463	GO:0006096
PGSC0003DMP400030463	GO:0006098
PGSC0003DMP400030463	GO:0006972
PGSC0003DMP400030463	GO:0008886
PGSC0003DMP400030463	GO:0009744
PGSC0003DMP400030463	GO:0050661
PGSC0003DMP400030463	GO:0051287
PGSC0003DMP400030464	GO:0004365
PGSC0003DMP400030464	GO:0005737
PGSC0003DMP400030464	GO:0006096
PGSC0003DMP400030464	GO:0050661
PGSC0003DMP400030464	GO:0051287
PGSC0003DMP400030464	GO:0055114
PGSC0003DMP400030513	GO:0005506
PGSC0003DMP400030513	GO:0005515
PGSC0003DMP400030513	GO:0005886
PGSC0003DMP400030513	GO:0009535
PGSC0003DMP400030513	GO:0009570
PGSC0003DMP400030513	GO:0009611
PGSC0003DMP400030513	GO:0009620
PGSC0003DMP400030513	GO:0009695
PGSC0003DMP400030513	GO:0009753
PGSC0003DMP400030513	GO:0009941
PGSC0003DMP400030513	GO:0016165
PGSC0003DMP400030513	GO:0034440
PGSC0003DMP400030519	GO:0005506
PGSC0003DMP400030519	GO:0005886
PGSC0003DMP400030519	GO:0009507
PGSC0003DMP400030519	GO:0016165
PGSC0003DMP400030519	GO:0031408
PGSC0003DMP400030519	GO:0034440
PGSC0003DMP400032069	GO:0003677
PGSC0003DMP400032069	GO:0003700
PGSC0003DMP400032069	GO:0005634
PGSC0003DMP400032069	GO:0006355
PGSC0003DMP400032069	GO:0008270
PGSC0003DMP400032346	GO:0008270
PGSC0003DMP400032346	GO:0016491
PGSC0003DMP400032346	GO:0055114
PGSC0003DMP400032948	GO:0004097
PGSC0003DMP400032948	GO:0009543
PGSC0003DMP400032948	GO:0046148
PGSC0003DMP400032948	GO:0046872
PGSC0003DMP400032948	GO:0055114
PGSC0003DMP400032949	GO:0004097
PGSC0003DMP400032949	GO:0009543
PGSC0003DMP400032949	GO:0046148
PGSC0003DMP400032949	GO:0046872
PGSC0003DMP400032949	GO:0055114
PGSC0003DMP400032951	GO:0004097
PGSC0003DMP400032951	GO:0009543
PGSC0003DMP400032951	GO:0046148
PGSC0003DMP400032951	GO:0046872
PGSC0003DMP400032951	GO:0055114
PGSC0003DMP400032952	GO:0004097
PGSC0003DMP400032952	GO:0009543
PGSC0003DMP400032952	GO:0046148
PGSC0003DMP400032952	GO:0046872
PGSC0003DMP400032952	GO:0055114
PGSC0003DMP400032953	GO:0004097
PGSC0003DMP400032953	GO:0009543
PGSC0003DMP400032953	GO:0046148
PGSC0003DMP400032953	GO:0046872
PGSC0003DMP400032955	GO:0004097
PGSC0003DMP400032955	GO:0009543
PGSC0003DMP400032955	GO:0046148
PGSC0003DMP400032955	GO:0046872
PGSC0003DMP400032960	GO:0004097
PGSC0003DMP400032960	GO:0009543
PGSC0003DMP400032960	GO:0046148
PGSC0003DMP400032960	GO:0046872
PGSC0003DMP400032961	GO:0004097
PGSC0003DMP400032961	GO:0009543
PGSC0003DMP400032961	GO:0046148
PGSC0003DMP400032961	GO:0046872
PGSC0003DMP400032961	GO:0055114
PGSC0003DMP400032962	GO:0004097
PGSC0003DMP400032962	GO:0009543
PGSC0003DMP400032962	GO:0046148
PGSC0003DMP400032962	GO:0046872
PGSC0003DMP400032962	GO:0055114
PGSC0003DMP400033351	GO:0044237
PGSC0003DMP400033351	GO:0050356
PGSC0003DMP400033351	GO:0050662
PGSC0003DMP400033351	GO:0055114
PGSC0003DMP400033673	GO:0055114
PGSC0003DMP400034018	GO:0009517
PGSC0003DMP400034018	GO:0009688
PGSC0003DMP400034018	GO:0009941
PGSC0003DMP400034018	GO:0010117
PGSC0003DMP400034018	GO:0016122
PGSC0003DMP400034018	GO:0032928
PGSC0003DMP400034249	GO:0005506
PGSC0003DMP400034249	GO:0005737
PGSC0003DMP400034249	GO:0016165
PGSC0003DMP400034249	GO:0031408
PGSC0003DMP400034249	GO:0055114
PGSC0003DMP400035750	GO:0005524
PGSC0003DMP400035750	GO:0016787
PGSC0003DMP400035831	GO:0008152
PGSC0003DMP400035831	GO:0016491
PGSC0003DMP400036282	GO:0005515
PGSC0003DMP400036282	GO:0005634
PGSC0003DMP400036282	GO:0005737
PGSC0003DMP400036282	GO:0042742
PGSC0003DMP400036282	GO:0050832
PGSC0003DMP400036451	GO:0005506
PGSC0003DMP400036451	GO:0005515
PGSC0003DMP400036451	GO:0009535
PGSC0003DMP400036451	GO:0009570
PGSC0003DMP400036451	GO:0009611
PGSC0003DMP400036451	GO:0009620
PGSC0003DMP400036451	GO:0009695
PGSC0003DMP400036451	GO:0009753
PGSC0003DMP400036451	GO:0009941
PGSC0003DMP400036451	GO:0016165
PGSC0003DMP400036451	GO:0055114
PGSC0003DMP400036550	GO:0005242
PGSC0003DMP400036550	GO:0005774
PGSC0003DMP400036550	GO:0005886
PGSC0003DMP400036550	GO:0006813
PGSC0003DMP400036550	GO:0009611
PGSC0003DMP400036550	GO:0010118
PGSC0003DMP400036550	GO:0016021
PGSC0003DMP400036550	GO:0030551
PGSC0003DMP400036550	GO:0055085
PGSC0003DMP400036674	GO:0000166
PGSC0003DMP400036674	GO:0008270
PGSC0003DMP400036674	GO:0009809
PGSC0003DMP400036674	GO:0045551
PGSC0003DMP400036674	GO:0046029
PGSC0003DMP400036674	GO:0055114
PGSC0003DMP400038650	GO:0003844
PGSC0003DMP400038650	GO:0004556
PGSC0003DMP400038650	GO:0009501
PGSC0003DMP400038650	GO:0009570
PGSC0003DMP400038650	GO:0009793
PGSC0003DMP400038650	GO:0019252
PGSC0003DMP400038650	GO:0043169
PGSC0003DMP400039700	GO:0016702
PGSC0003DMP400039700	GO:0046872
PGSC0003DMP400039700	GO:0055114
PGSC0003DMP400040121	GO:0000166
PGSC0003DMP400040121	GO:0008270
PGSC0003DMP400040121	GO:0009809
PGSC0003DMP400040121	GO:0045551
PGSC0003DMP400040121	GO:0046029
PGSC0003DMP400040121	GO:0055114
PGSC0003DMP400040308	GO:0008270
PGSC0003DMP400040308	GO:0016491
PGSC0003DMP400040308	GO:0055114
PGSC0003DMP400040394	GO:0008270
PGSC0003DMP400040394	GO:0016491
PGSC0003DMP400040394	GO:0055114
PGSC0003DMP400040404	GO:0005634
PGSC0003DMP400040404	GO:0005737
PGSC0003DMP400040404	GO:0009909
PGSC0003DMP400040404	GO:0010229
PGSC0003DMP400040404	GO:0030154
PGSC0003DMP400040404	GO:0048510
PGSC0003DMP400040404	GO:0048575
PGSC0003DMP400041913	GO:0005975
PGSC0003DMP400041913	GO:0016868
PGSC0003DMP400042721	GO:0005506
PGSC0003DMP400042721	GO:0005515
PGSC0003DMP400042721	GO:0009535
PGSC0003DMP400042721	GO:0009570
PGSC0003DMP400042721	GO:0009611
PGSC0003DMP400042721	GO:0009620
PGSC0003DMP400042721	GO:0009695
PGSC0003DMP400042721	GO:0009753
PGSC0003DMP400042721	GO:0009941
PGSC0003DMP400042721	GO:0016165
PGSC0003DMP400042721	GO:0055114
PGSC0003DMP400042722	GO:0005506
PGSC0003DMP400042722	GO:0005515
PGSC0003DMP400042722	GO:0009535
PGSC0003DMP400042722	GO:0009570
PGSC0003DMP400042722	GO:0009611
PGSC0003DMP400042722	GO:0009620
PGSC0003DMP400042722	GO:0009695
PGSC0003DMP400042722	GO:0009753
PGSC0003DMP400042722	GO:0009941
PGSC0003DMP400042722	GO:0016165
PGSC0003DMP400042722	GO:0055114
PGSC0003DMP400042723	GO:0005506
PGSC0003DMP400042723	GO:0005515
PGSC0003DMP400042723	GO:0009535
PGSC0003DMP400042723	GO:0009570
PGSC0003DMP400042723	GO:0009611
PGSC0003DMP400042723	GO:0009620
PGSC0003DMP400042723	GO:0009695
PGSC0003DMP400042723	GO:0009753
PGSC0003DMP400042723	GO:0009941
PGSC0003DMP400042723	GO:0016165
PGSC0003DMP400042723	GO:0055114
PGSC0003DMP400042724	GO:0005506
PGSC0003DMP400042724	GO:0005737
PGSC0003DMP400042724	GO:0016165
PGSC0003DMP400042724	GO:0031408
PGSC0003DMP400042724	GO:0055114
PGSC0003DMP400042726	GO:0005506
PGSC0003DMP400042726	GO:0005515
PGSC0003DMP400042726	GO:0009535
PGSC0003DMP400042726	GO:0009570
PGSC0003DMP400042726	GO:0009611
PGSC0003DMP400042726	GO:0009620
PGSC0003DMP400042726	GO:0009695
PGSC0003DMP400042726	GO:0009753
PGSC0003DMP400042726	GO:0009941
PGSC0003DMP400042726	GO:0016165
PGSC0003DMP400042726	GO:0055114
PGSC0003DMP400042728	GO:0005506
PGSC0003DMP400042728	GO:0005515
PGSC0003DMP400042728	GO:0009535
PGSC0003DMP400042728	GO:0009570
PGSC0003DMP400042728	GO:0009611
PGSC0003DMP400042728	GO:0009620
PGSC0003DMP400042728	GO:0009695
PGSC0003DMP400042728	GO:0009753
PGSC0003DMP400042728	GO:0009816
PGSC0003DMP400042728	GO:0009941
PGSC0003DMP400042728	GO:0016165
PGSC0003DMP400042728	GO:0055114
PGSC0003DMP400042858	GO:0005506
PGSC0003DMP400042858	GO:0009535
PGSC0003DMP400042858	GO:0009570
PGSC0003DMP400042858	GO:0009611
PGSC0003DMP400042858	GO:0009620
PGSC0003DMP400042858	GO:0009695
PGSC0003DMP400042858	GO:0009753
PGSC0003DMP400042858	GO:0009941
PGSC0003DMP400042858	GO:0016165
PGSC0003DMP400042858	GO:0055114
PGSC0003DMP400043071	GO:0008270
PGSC0003DMP400043071	GO:0016491
PGSC0003DMP400043071	GO:0055114
PGSC0003DMP400043669	GO:0004497
PGSC0003DMP400043669	GO:0009055
PGSC0003DMP400043669	GO:0016705
PGSC0003DMP400043669	GO:0016829
PGSC0003DMP400043669	GO:0020037
PGSC0003DMP400043669	GO:0055114
PGSC0003DMP400047882	GO:0004675
PGSC0003DMP400047882	GO:0004714
PGSC0003DMP400047882	GO:0005515
PGSC0003DMP400047882	GO:0005524
PGSC0003DMP400047882	GO:0005789
PGSC0003DMP400047882	GO:0005886
PGSC0003DMP400047882	GO:0007030
PGSC0003DMP400047882	GO:0009556
PGSC0003DMP400047882	GO:0009742
PGSC0003DMP400047882	GO:0009793
PGSC0003DMP400047882	GO:0010152
PGSC0003DMP400047882	GO:0010200
PGSC0003DMP400047882	GO:0010227
PGSC0003DMP400047882	GO:0016021
PGSC0003DMP400047882	GO:0043234
PGSC0003DMP400047882	GO:0046777
PGSC0003DMP400047882	GO:0055114
PGSC0003DMP400048277	GO:0000166
PGSC0003DMP400048277	GO:0005507
PGSC0003DMP400048277	GO:0016491
PGSC0003DMP400048277	GO:0055114
PGSC0003DMP400048869	GO:0003871
PGSC0003DMP400048869	GO:0005794
PGSC0003DMP400048869	GO:0005829
PGSC0003DMP400048869	GO:0008270
PGSC0003DMP400048869	GO:0008705
PGSC0003DMP400048869	GO:0009086
PGSC0003DMP400048869	GO:0009507
PGSC0003DMP400050332	GO:0005506
PGSC0003DMP400050332	GO:0009535
PGSC0003DMP400050332	GO:0009570
PGSC0003DMP400050332	GO:0009611
PGSC0003DMP400050332	GO:0009620
PGSC0003DMP400050332	GO:0009695
PGSC0003DMP400050332	GO:0009753
PGSC0003DMP400050332	GO:0009941
PGSC0003DMP400050332	GO:0010311
PGSC0003DMP400050332	GO:0016165
PGSC0003DMP400050332	GO:0034440
PGSC0003DMP400050332	GO:1900366
PGSC0003DMP400050334	GO:0005506
PGSC0003DMP400050334	GO:0005515
PGSC0003DMP400050334	GO:0005737
PGSC0003DMP400050334	GO:0016165
PGSC0003DMP400050334	GO:0031408
PGSC0003DMP400050334	GO:0055114
PGSC0003DMP400051141	GO:0016787
PGSC0003DMP400051220	GO:0008270
PGSC0003DMP400051220	GO:0016491
PGSC0003DMP400051220	GO:0055114
PGSC0003DMP400051502	GO:0004097
PGSC0003DMP400051502	GO:0009543
PGSC0003DMP400051502	GO:0046148
PGSC0003DMP400051502	GO:0046872
PGSC0003DMP400051502	GO:0055114
PGSC0003DMP400051503	GO:0004097
PGSC0003DMP400051503	GO:0009543
PGSC0003DMP400051503	GO:0046148
PGSC0003DMP400051503	GO:0046872
PGSC0003DMP400051503	GO:0055114
PGSC0003DMP400053334	GO:0004340
PGSC0003DMP400053334	GO:0005524
PGSC0003DMP400053334	GO:0005739
PGSC0003DMP400053334	GO:0006096
PGSC0003DMP400053334	GO:0006979
PGSC0003DMP400053334	GO:0008865
PGSC0003DMP400053334	GO:0016021
PGSC0003DMP400053670	GO:0008270
PGSC0003DMP400053670	GO:0016491
PGSC0003DMP400053670	GO:0055114
PGSC0003DMP400053992	GO:0000166
PGSC0003DMP400053992	GO:0008270
PGSC0003DMP400053992	GO:0019748
PGSC0003DMP400053992	GO:0035671
PGSC0003DMP400053992	GO:0035798
PGSC0003DMP400053992	GO:0055114
PGSC0003DMP400054199	GO:0000166
PGSC0003DMP400054199	GO:0005507
PGSC0003DMP400054199	GO:0005737
PGSC0003DMP400054199	GO:0016491
PGSC0003DMP400054199	GO:0055114
PGSC0003DMP400055054	GO:0005506
PGSC0003DMP400055054	GO:0005515
PGSC0003DMP400055054	GO:0009535
PGSC0003DMP400055054	GO:0009570
PGSC0003DMP400055054	GO:0009611
PGSC0003DMP400055054	GO:0009620
PGSC0003DMP400055054	GO:0009695
PGSC0003DMP400055054	GO:0009753
PGSC0003DMP400055054	GO:0009941
PGSC0003DMP400055054	GO:0016165
PGSC0003DMP400055054	GO:0055114
PGSC0003DMP400055323	GO:0000166
PGSC0003DMP400055323	GO:0005829
PGSC0003DMP400055323	GO:0008270
PGSC0003DMP400055323	GO:0009506
PGSC0003DMP400055323	GO:0016616
PGSC0003DMP400055323	GO:0055114
PGSC0003DMP400055325	GO:0005506
PGSC0003DMP400055325	GO:0005515
PGSC0003DMP400055325	GO:0009535
PGSC0003DMP400055325	GO:0009570
PGSC0003DMP400055325	GO:0009611
PGSC0003DMP400055325	GO:0009620
PGSC0003DMP400055325	GO:0009695
PGSC0003DMP400055325	GO:0009753
PGSC0003DMP400055325	GO:0009941
PGSC0003DMP400055325	GO:0016165
PGSC0003DMP400055325	GO:0055114
PGSC0003DMP400055418	GO:0005506
PGSC0003DMP400055418	GO:0009534
PGSC0003DMP400055418	GO:0009570
PGSC0003DMP400055418	GO:0016165
PGSC0003DMP400055418	GO:0031408
PGSC0003DMP400055418	GO:0055114
PGSC0003DMP400058235	GO:0030750
PGSC0003DMP400058235	GO:0042179
PGSC0003DMP400059130	GO:0009710
PGSC0003DMP400059130	GO:0030750
PGSC0003DMP400059130	GO:0032259
PGSC0003DMP400059130	GO:0042179
PGSC0003DMP400059459	GO:0005737
PGSC0003DMP400059459	GO:0050734
PGSC0003DMP400059459	GO:0080072
PGSC0003DMP400059459	GO:0080073
PGSC0003DMP400059459	GO:0080074
PGSC0003DMP400059459	GO:0080075
PGSC0003DMP400059459	GO:0080088
PGSC0003DMP400060557	GO:0000166
PGSC0003DMP400060557	GO:0005829
PGSC0003DMP400060557	GO:0006979
PGSC0003DMP400060557	GO:0008270
PGSC0003DMP400060557	GO:0032440
PGSC0003DMP400060557	GO:0055114
PGSC0003DMP400061771	GO:0005524
PGSC0003DMP400061771	GO:0016787
PGSC0003DMP400064857	GO:0000166
PGSC0003DMP400064857	GO:0016491
PGSC0003DMP400064857	GO:0055114
PGSC0003DMP400065422	GO:0005524
PGSC0003DMP400065422	GO:0016787
PGSC0003DMP400066235	GO:0000166
PGSC0003DMP400066235	GO:0016491
PGSC0003DMP400066235	GO:0055114
PGSC0003DMP400067534	GO:0000166
PGSC0003DMP400067534	GO:0005829
PGSC0003DMP400067534	GO:0006979
PGSC0003DMP400067534	GO:0008270
PGSC0003DMP400067534	GO:0032440
PGSC0003DMP400067534	GO:0046686
PGSC0003DMP400067534	GO:0055114
PGSC0003DMP400006232	GO:0005507
PGSC0003DMP400006232	GO:0005739
PGSC0003DMP400006232	GO:0016491
PGSC0003DMP400006232	GO:0019288
PGSC0003DMP400006232	GO:0042744
PGSC0003DMP400006232	GO:0055114
PGSC0003DMP400007171	GO:0005515
PGSC0003DMP400007171	GO:0006725
PGSC0003DMP400007171	GO:0006970
PGSC0003DMP400007171	GO:0009408
PGSC0003DMP400007171	GO:0009414
PGSC0003DMP400007171	GO:0009540
PGSC0003DMP400007171	GO:0009688
PGSC0003DMP400007171	GO:0009737
PGSC0003DMP400007171	GO:0010114
PGSC0003DMP400007171	GO:0016123
PGSC0003DMP400007171	GO:0052662
PGSC0003DMP400007171	GO:0052663
PGSC0003DMP400007171	GO:0055114
PGSC0003DMP400007171	GO:0009535
PGSC0003DMP400007171	GO:0031969
PGSC0003DMP400008110	GO:0016021
PGSC0003DMP400008110	GO:0016120
PGSC0003DMP400008110	GO:0016853
PGSC0003DMP400008110	GO:0031969
PGSC0003DMP400008110	GO:0090471
PGSC0003DMP400010427	GO:0009507
PGSC0003DMP400010427	GO:0009688
PGSC0003DMP400010427	GO:0016120
PGSC0003DMP400010427	GO:0016123
PGSC0003DMP400010427	GO:0016705
PGSC0003DMP400010427	GO:0034020
PGSC0003DMP400010427	GO:0045436
PGSC0003DMP400010427	GO:0052727
PGSC0003DMP400010427	GO:0052728
PGSC0003DMP400010427	GO:0055114
PGSC0003DMP400014351	GO:0009507
PGSC0003DMP400014351	GO:0016117
PGSC0003DMP400014351	GO:0016120
PGSC0003DMP400014351	GO:0016705
PGSC0003DMP400014351	GO:0045436
PGSC0003DMP400014351	GO:0052727
PGSC0003DMP400014351	GO:0052728
PGSC0003DMP400014351	GO:0055114
PGSC0003DMP400016139	GO:0016491
PGSC0003DMP400016139	GO:0055114
PGSC0003DMP400018005	GO:0005506
PGSC0003DMP400018005	GO:0006633
PGSC0003DMP400018005	GO:0010291
PGSC0003DMP400018005	GO:0016021
PGSC0003DMP400018005	GO:0016119
PGSC0003DMP400018005	GO:0016123
PGSC0003DMP400018005	GO:0016787
PGSC0003DMP400018005	GO:0031969
PGSC0003DMP400018005	GO:0055114
PGSC0003DMP400018798	GO:0009507
PGSC0003DMP400018798	GO:0016117
PGSC0003DMP400018798	GO:0016120
PGSC0003DMP400018798	GO:0016705
PGSC0003DMP400018798	GO:0045436
PGSC0003DMP400018798	GO:0052727
PGSC0003DMP400018798	GO:0052728
PGSC0003DMP400018798	GO:0055114
PGSC0003DMP400018910	GO:0006631
PGSC0003DMP400018910	GO:0009408
PGSC0003DMP400018910	GO:0009535
PGSC0003DMP400018910	GO:0009543
PGSC0003DMP400018910	GO:0010028
PGSC0003DMP400018910	GO:0015994
PGSC0003DMP400018910	GO:0046422
PGSC0003DMP400018910	GO:0055114
PGSC0003DMP400022129	GO:0009058
PGSC0003DMP400022129	GO:0009408
PGSC0003DMP400022129	GO:0009507
PGSC0003DMP400022129	GO:0009644
PGSC0003DMP400022129	GO:0032981
PGSC0003DMP400022129	GO:0042542
PGSC0003DMP400023609	GO:0005740
PGSC0003DMP400023609	GO:0007585
PGSC0003DMP400023609	GO:0009266
PGSC0003DMP400023609	GO:0009535
PGSC0003DMP400023609	GO:0009644
PGSC0003DMP400023609	GO:0009658
PGSC0003DMP400023609	GO:0009916
PGSC0003DMP400023609	GO:0016021
PGSC0003DMP400023609	GO:0016117
PGSC0003DMP400023609	GO:0022900
PGSC0003DMP400023609	GO:0045892
PGSC0003DMP400023609	GO:0046862
PGSC0003DMP400023609	GO:0070469
PGSC0003DMP400026516	GO:0005215
PGSC0003DMP400026516	GO:0009414
PGSC0003DMP400026516	GO:0009535
PGSC0003DMP400026516	GO:0009570
PGSC0003DMP400026516	GO:0009688
PGSC0003DMP400026516	GO:0010114
PGSC0003DMP400026516	GO:0010162
PGSC0003DMP400026516	GO:0042538
PGSC0003DMP400026516	GO:0045549
PGSC0003DMP400026516	GO:0046872
PGSC0003DMP400029240	GO:0009058
PGSC0003DMP400029240	GO:0016740
PGSC0003DMP400033290	GO:0005215
PGSC0003DMP400033290	GO:0006857
PGSC0003DMP400033290	GO:0009414
PGSC0003DMP400033290	GO:0009535
PGSC0003DMP400033290	GO:0009570
PGSC0003DMP400033290	GO:0009688
PGSC0003DMP400033290	GO:0010114
PGSC0003DMP400033290	GO:0010162
PGSC0003DMP400033290	GO:0042538
PGSC0003DMP400033290	GO:0045549
PGSC0003DMP400033290	GO:0046872
PGSC0003DMP400033290	GO:0055114
PGSC0003DMP400033655	GO:0009507
PGSC0003DMP400033655	GO:0016117
PGSC0003DMP400033655	GO:0016767
PGSC0003DMP400037967	GO:0009507
PGSC0003DMP400037967	GO:0016117
PGSC0003DMP400037967	GO:0016767
PGSC0003DMP400038959	GO:0009509
PGSC0003DMP400038959	GO:0009941
PGSC0003DMP400038959	GO:0016117
PGSC0003DMP400038959	GO:0016120
PGSC0003DMP400038959	GO:0016719
PGSC0003DMP400038959	GO:0016788
PGSC0003DMP400038959	GO:0052886
PGSC0003DMP400038959	GO:0052887
PGSC0003DMP400038959	GO:0052889
PGSC0003DMP400038959	GO:0055114
PGSC0003DMP400041629	GO:0010287
PGSC0003DMP400041629	GO:0016117
PGSC0003DMP400041629	GO:0016767
PGSC0003DMP400041629	GO:0046905
PGSC0003DMP400046139	GO:0004672
PGSC0003DMP400046139	GO:0031083
PGSC0003DMP400048044	GO:0005215
PGSC0003DMP400048044	GO:0009414
PGSC0003DMP400048044	GO:0009535
PGSC0003DMP400048044	GO:0009570
PGSC0003DMP400048044	GO:0009688
PGSC0003DMP400048044	GO:0010114
PGSC0003DMP400048044	GO:0010162
PGSC0003DMP400048044	GO:0042538
PGSC0003DMP400048044	GO:0045549
PGSC0003DMP400048044	GO:0046872
PGSC0003DMP400049062	GO:0009055
PGSC0003DMP400049062	GO:0009662
PGSC0003DMP400049062	GO:0016117
PGSC0003DMP400049062	GO:0031969
PGSC0003DMP400049062	GO:0046608
PGSC0003DMP400049062	GO:0051786
PGSC0003DMP400049062	GO:0055114
PGSC0003DMP400050348	GO:0005506
PGSC0003DMP400050348	GO:0006633
PGSC0003DMP400050348	GO:0010291
PGSC0003DMP400050348	GO:0016021
PGSC0003DMP400050348	GO:0016119
PGSC0003DMP400050348	GO:0016123
PGSC0003DMP400050348	GO:0016787
PGSC0003DMP400050348	GO:0031969
PGSC0003DMP400050348	GO:0055114
PGSC0003DMP400050534	GO:0009507
PGSC0003DMP400050534	GO:0016117
PGSC0003DMP400050534	GO:0016767
