# Supplementary material for: Evaluation and integration of functional annotation pipelines for newly sequenced organisms: the potato genome as a test case
Source: BMC Plant Biol. 2014 Dec 5;14:329. doi: 10.1186/s12870-014-0329-9 (PMC4274702; doi:10.1186/s12870-014-0329-9)
Supplement: Additional file 16: Table S15. — ITAG gold standard. [file 12870_2014_329_MOESM16_ESM.xlsx]

## Sheet: Sheet1
Supplemental Table 14. ITAG Gold Standard
Gene	GO term
Sotub01g006980.1.1	GO:0000166
Sotub01g006980.1.1	GO:0005829
Sotub01g006980.1.1	GO:0008270
Sotub01g006980.1.1	GO:0009506
Sotub01g006980.1.1	GO:0016616
Sotub01g006980.1.1	GO:0055114
Sotub01g007030.1.1	GO:0005506
Sotub01g007030.1.1	GO:0005515
Sotub01g007030.1.1	GO:0009535
Sotub01g007030.1.1	GO:0009570
Sotub01g007030.1.1	GO:0009611
Sotub01g007030.1.1	GO:0009620
Sotub01g007030.1.1	GO:0009695
Sotub01g007030.1.1	GO:0009753
Sotub01g007030.1.1	GO:0009941
Sotub01g007030.1.1	GO:0016165
Sotub01g007030.1.1	GO:0055114
Sotub01g007050.1.1	GO:0005506
Sotub01g007050.1.1	GO:0009534
Sotub01g007050.1.1	GO:0009570
Sotub01g007050.1.1	GO:0016165
Sotub01g007050.1.1	GO:0031408
Sotub01g007050.1.1	GO:0055114
Sotub01g010050.1.1	GO:0003871
Sotub01g010050.1.1	GO:0005829
Sotub01g010050.1.1	GO:0008270
Sotub01g010050.1.1	GO:0008705
Sotub01g010050.1.1	GO:0009086
Sotub01g010050.1.1	GO:0009507
Sotub01g027480.1.1	GO:0005507
Sotub01g027480.1.1	GO:0005737
Sotub01g027480.1.1	GO:0016491
Sotub01g027480.1.1	GO:0055114
Sotub01g030840.1.1	GO:0005507
Sotub01g030840.1.1	GO:0016491
Sotub01g030840.1.1	GO:0055114
Sotub01g032500.1.1	GO:0055114
Sotub01g036970.1.1	GO:0005506
Sotub01g036970.1.1	GO:0005515
Sotub01g036970.1.1	GO:0009535
Sotub01g036970.1.1	GO:0009570
Sotub01g036970.1.1	GO:0009611
Sotub01g036970.1.1	GO:0009620
Sotub01g036970.1.1	GO:0009695
Sotub01g036970.1.1	GO:0009753
Sotub01g036970.1.1	GO:0009941
Sotub01g036970.1.1	GO:0016165
Sotub01g036970.1.1	GO:0055114
Sotub01g036980.1.1	GO:0005506
Sotub01g036980.1.1	GO:0005515
Sotub01g036980.1.1	GO:0009535
Sotub01g036980.1.1	GO:0009570
Sotub01g036980.1.1	GO:0009611
Sotub01g036980.1.1	GO:0009620
Sotub01g036980.1.1	GO:0009695
Sotub01g036980.1.1	GO:0009753
Sotub01g036980.1.1	GO:0009941
Sotub01g036980.1.1	GO:0016165
Sotub01g036980.1.1	GO:0055114
Sotub01g036990.1.1	GO:0005506
Sotub01g036990.1.1	GO:0009535
Sotub01g036990.1.1	GO:0009570
Sotub01g036990.1.1	GO:0009611
Sotub01g036990.1.1	GO:0009620
Sotub01g036990.1.1	GO:0009695
Sotub01g036990.1.1	GO:0009753
Sotub01g036990.1.1	GO:0009941
Sotub01g036990.1.1	GO:0016165
Sotub01g036990.1.1	GO:0055114
Sotub01g037010.1.1	GO:0005506
Sotub01g037010.1.1	GO:0005515
Sotub01g037010.1.1	GO:0009535
Sotub01g037010.1.1	GO:0009570
Sotub01g037010.1.1	GO:0009611
Sotub01g037010.1.1	GO:0009620
Sotub01g037010.1.1	GO:0009695
Sotub01g037010.1.1	GO:0009753
Sotub01g037010.1.1	GO:0009941
Sotub01g037010.1.1	GO:0016165
Sotub01g037010.1.1	GO:0055114
Sotub01g037020.1.1	GO:0005506
Sotub01g037020.1.1	GO:0005515
Sotub01g037020.1.1	GO:0009535
Sotub01g037020.1.1	GO:0009570
Sotub01g037020.1.1	GO:0009611
Sotub01g037020.1.1	GO:0009620
Sotub01g037020.1.1	GO:0009695
Sotub01g037020.1.1	GO:0009753
Sotub01g037020.1.1	GO:0009816
Sotub01g037020.1.1	GO:0009941
Sotub01g037020.1.1	GO:0016165
Sotub01g037020.1.1	GO:0055114
Sotub01g046460.1.1	GO:0004497
Sotub01g046460.1.1	GO:0009055
Sotub01g046460.1.1	GO:0016705
Sotub01g046460.1.1	GO:0016829
Sotub01g046460.1.1	GO:0020037
Sotub01g046460.1.1	GO:0055114
Sotub01g048890.1.1	GO:0005739
Sotub01g048890.1.1	GO:0005774
Sotub01g048890.1.1	GO:0005794
Sotub01g048890.1.1	GO:0005829
Sotub01g048890.1.1	GO:0005886
Sotub01g048890.1.1	GO:0009514
Sotub01g048890.1.1	GO:0009941
Sotub01g048890.1.1	GO:0016021
Sotub01g048890.1.1	GO:0016688
Sotub01g048890.1.1	GO:0020037
Sotub01g048890.1.1	GO:0042744
Sotub01g048890.1.1	GO:0046861
Sotub01g048890.1.1	GO:0055114
Sotub02g008860.1.1	GO:0005524
Sotub02g008860.1.1	GO:0016787
Sotub02g010440.1.1	GO:0004674
Sotub02g010440.1.1	GO:0005524
Sotub02g010440.1.1	GO:0005886
Sotub02g010440.1.1	GO:0006468
Sotub02g010440.1.1	GO:0009738
Sotub02g010440.1.1	GO:0009845
Sotub02g010440.1.1	GO:0016021
Sotub02g010440.1.1	GO:0019722
Sotub02g010440.1.1	GO:0048364
Sotub02g010440.1.1	GO:0051510
Sotub02g015490.1.1	GO:0000166
Sotub02g015490.1.1	GO:0008270
Sotub02g015490.1.1	GO:0009809
Sotub02g015490.1.1	GO:0045551
Sotub02g015490.1.1	GO:0046029
Sotub02g015490.1.1	GO:0055114
Sotub02g016910.1.1	GO:0005242
Sotub02g016910.1.1	GO:0005774
Sotub02g016910.1.1	GO:0005886
Sotub02g016910.1.1	GO:0006813
Sotub02g016910.1.1	GO:0009611
Sotub02g016910.1.1	GO:0010118
Sotub02g016910.1.1	GO:0016021
Sotub02g016910.1.1	GO:0030551
Sotub02g016910.1.1	GO:0055085
Sotub02g026930.1.1	GO:0005739
Sotub02g026930.1.1	GO:0005774
Sotub02g026930.1.1	GO:0005886
Sotub02g026930.1.1	GO:0009514
Sotub02g026930.1.1	GO:0009941
Sotub02g026930.1.1	GO:0016021
Sotub02g026930.1.1	GO:0016688
Sotub02g026930.1.1	GO:0020037
Sotub02g026930.1.1	GO:0042744
Sotub02g026930.1.1	GO:0046861
Sotub02g026930.1.1	GO:0055114
Sotub02g030320.1.1	GO:0004340
Sotub02g030320.1.1	GO:0005524
Sotub02g030320.1.1	GO:0005739
Sotub02g030320.1.1	GO:0006096
Sotub02g030320.1.1	GO:0006979
Sotub02g030320.1.1	GO:0008865
Sotub02g030320.1.1	GO:0016021
Sotub02g031970.1.1	GO:0005515
Sotub02g031970.1.1	GO:0006725
Sotub02g031970.1.1	GO:0006970
Sotub02g031970.1.1	GO:0009408
Sotub02g031970.1.1	GO:0009414
Sotub02g031970.1.1	GO:0009540
Sotub02g031970.1.1	GO:0009688
Sotub02g031970.1.1	GO:0009737
Sotub02g031970.1.1	GO:0009941
Sotub02g031970.1.1	GO:0010114
Sotub02g031970.1.1	GO:0016020
Sotub02g031970.1.1	GO:0016123
Sotub02g031970.1.1	GO:0052662
Sotub02g031970.1.1	GO:0052663
Sotub02g031970.1.1	GO:0055114
Sotub03g010270.1.1	GO:0000166
Sotub03g010270.1.1	GO:0004022
Sotub03g010270.1.1	GO:0005737
Sotub03g010270.1.1	GO:0008270
Sotub03g010270.1.1	GO:0055114
Sotub03g010290.1.1	GO:0000166
Sotub03g010290.1.1	GO:0004022
Sotub03g010290.1.1	GO:0008270
Sotub03g010290.1.1	GO:0055114
Sotub03g012020.1.1	GO:0005515
Sotub03g012020.1.1	GO:0005634
Sotub03g012020.1.1	GO:0005737
Sotub03g012020.1.1	GO:0042742
Sotub03g012020.1.1	GO:0050832
Sotub04g006370.1.1	GO:0050358
Sotub04g006370.1.1	GO:0000166
Sotub04g006370.1.1	GO:0009710
Sotub04g006370.1.1	GO:0050356
Sotub04g006370.1.1	GO:0055114
Sotub04g021520.1.1	GO:0000025
Sotub04g021520.1.1	GO:0004134
Sotub04g021520.1.1	GO:0005983
Sotub04g021520.1.1	GO:0006006
Sotub04g021520.1.1	GO:0009501
Sotub04g021520.1.1	GO:0009507
Sotub04g021520.1.1	GO:0043169
Sotub04g032980.1.1	GO:0004497
Sotub04g032980.1.1	GO:0006952
Sotub04g032980.1.1	GO:0009055
Sotub04g032980.1.1	GO:0009535
Sotub04g032980.1.1	GO:0009611
Sotub04g032980.1.1	GO:0009620
Sotub04g032980.1.1	GO:0009695
Sotub04g032980.1.1	GO:0009753
Sotub04g032980.1.1	GO:0009941
Sotub04g032980.1.1	GO:0009978
Sotub04g032980.1.1	GO:0010287
Sotub04g032980.1.1	GO:0016705
Sotub04g032980.1.1	GO:0019825
Sotub04g032980.1.1	GO:0020037
Sotub04g032980.1.1	GO:0047987
Sotub04g032980.1.1	GO:0055114
Sotub04g033610.1.1	GO:0005634
Sotub05g009960.1.1	GO:0003677
Sotub05g009960.1.1	GO:0003700
Sotub05g009960.1.1	GO:0005634
Sotub05g009960.1.1	GO:0006355
Sotub05g009960.1.1	GO:0008270
Sotub05g013120.1.1	GO:0000166
Sotub05g013120.1.1	GO:0008270
Sotub05g013120.1.1	GO:0019748
Sotub05g013120.1.1	GO:0035671
Sotub05g013120.1.1	GO:0035798
Sotub05g013120.1.1	GO:0055114
Sotub05g015510.1.1	GO:0004365
Sotub05g015510.1.1	GO:0005737
Sotub05g015510.1.1	GO:0006096
Sotub05g015510.1.1	GO:0050661
Sotub05g015510.1.1	GO:0051287
Sotub05g015510.1.1	GO:0055114
Sotub05g015810.1.1	GO:0005506
Sotub05g015810.1.1	GO:0005515
Sotub05g015810.1.1	GO:0005886
Sotub05g015810.1.1	GO:0009535
Sotub05g015810.1.1	GO:0009570
Sotub05g015810.1.1	GO:0009611
Sotub05g015810.1.1	GO:0009620
Sotub05g015810.1.1	GO:0009695
Sotub05g015810.1.1	GO:0009753
Sotub05g015810.1.1	GO:0009941
Sotub05g015810.1.1	GO:0016165
Sotub05g015810.1.1	GO:0034440
Sotub05g015820.1.1	GO:0005506
Sotub05g015820.1.1	GO:0005886
Sotub05g015820.1.1	GO:0009507
Sotub05g015820.1.1	GO:0016165
Sotub05g015820.1.1	GO:0031408
Sotub05g015820.1.1	GO:0034440
Sotub05g015840.1.1	GO:0005506
Sotub05g015840.1.1	GO:0005886
Sotub05g015840.1.1	GO:0009507
Sotub05g015840.1.1	GO:0016165
Sotub05g015840.1.1	GO:0031408
Sotub05g015840.1.1	GO:0034440
Sotub05g028860.1.1	GO:0005634
Sotub05g028860.1.1	GO:0005737
Sotub05g028860.1.1	GO:0009909
Sotub05g028860.1.1	GO:0010229
Sotub05g028860.1.1	GO:0030154
Sotub05g028860.1.1	GO:0048510
Sotub05g028860.1.1	GO:0048575
Sotub06g018010.1.1	GO:0000166
Sotub06g018010.1.1	GO:0003993
Sotub06g018010.1.1	GO:0005829
Sotub06g018010.1.1	GO:0008253
Sotub06g018010.1.1	GO:0046872
Sotub06g022960.1.1	GO:0004340
Sotub06g022960.1.1	GO:0005524
Sotub06g022960.1.1	GO:0005739
Sotub06g022960.1.1	GO:0006096
Sotub06g022960.1.1	GO:0008865
Sotub06g022960.1.1	GO:0009707
Sotub06g022960.1.1	GO:0009747
Sotub06g022960.1.1	GO:0010255
Sotub06g022960.1.1	GO:0012501
Sotub06g022960.1.1	GO:0016310
Sotub06g022960.1.1	GO:0051156
Sotub06g029900.1.1	GO:0009507
Sotub06g029900.1.1	GO:0009688
Sotub06g029900.1.1	GO:0016120
Sotub06g029900.1.1	GO:0016123
Sotub06g029900.1.1	GO:0016705
Sotub06g029900.1.1	GO:0034020
Sotub06g029900.1.1	GO:0045436
Sotub06g029900.1.1	GO:0052727
Sotub06g029900.1.1	GO:0052728
Sotub06g029900.1.1	GO:0055114
Sotub07g011190.1.1	GO:0005737
Sotub07g011190.1.1	GO:0050734
Sotub07g011190.1.1	GO:0080072
Sotub07g011190.1.1	GO:0080073
Sotub07g011190.1.1	GO:0080074
Sotub07g011190.1.1	GO:0080075
Sotub07g011190.1.1	GO:0080088
Sotub07g029010.1.1	GO:0003844
Sotub07g029010.1.1	GO:0004556
Sotub07g029010.1.1	GO:0009501
Sotub07g029010.1.1	GO:0009570
Sotub07g029010.1.1	GO:0009793
Sotub07g029010.1.1	GO:0019252
Sotub07g029010.1.1	GO:0043169
Sotub08g008740.1.1	GO:0005506
Sotub08g008740.1.1	GO:0005515
Sotub08g008740.1.1	GO:0009535
Sotub08g008740.1.1	GO:0009570
Sotub08g008740.1.1	GO:0009611
Sotub08g008740.1.1	GO:0009620
Sotub08g008740.1.1	GO:0009695
Sotub08g008740.1.1	GO:0009753
Sotub08g008740.1.1	GO:0009941
Sotub08g008740.1.1	GO:0016165
Sotub08g008740.1.1	GO:0055114
Sotub08g010150.1.1	GO:0030750
Sotub08g010150.1.1	GO:0042179
Sotub08g010210.1.1	GO:0000166
Sotub08g010210.1.1	GO:0008270
Sotub08g010210.1.1	GO:0009809
Sotub08g010210.1.1	GO:0045551
Sotub08g010210.1.1	GO:0046029
Sotub08g010210.1.1	GO:0055114
Sotub08g010690.1.1	GO:0005506
Sotub08g010690.1.1	GO:0005515
Sotub08g010690.1.1	GO:0009535
Sotub08g010690.1.1	GO:0009570
Sotub08g010690.1.1	GO:0009611
Sotub08g010690.1.1	GO:0009620
Sotub08g010690.1.1	GO:0009695
Sotub08g010690.1.1	GO:0009753
Sotub08g010690.1.1	GO:0009941
Sotub08g010690.1.1	GO:0016165
Sotub08g010690.1.1	GO:0055114
Sotub08g010710.1.1	GO:0005506
Sotub08g010710.1.1	GO:0005737
Sotub08g010710.1.1	GO:0016165
Sotub08g010710.1.1	GO:0031408
Sotub08g010710.1.1	GO:0055114
Sotub08g010720.1.1	GO:0005506
Sotub08g010720.1.1	GO:0009535
Sotub08g010720.1.1	GO:0009570
Sotub08g010720.1.1	GO:0009611
Sotub08g010720.1.1	GO:0009620
Sotub08g010720.1.1	GO:0009695
Sotub08g010720.1.1	GO:0009753
Sotub08g010720.1.1	GO:0009941
Sotub08g010720.1.1	GO:0016165
Sotub08g010720.1.1	GO:0055114
Sotub08g010730.1.1	GO:0005506
Sotub08g010730.1.1	GO:0009535
Sotub08g010730.1.1	GO:0009570
Sotub08g010730.1.1	GO:0009611
Sotub08g010730.1.1	GO:0009620
Sotub08g010730.1.1	GO:0009695
Sotub08g010730.1.1	GO:0009753
Sotub08g010730.1.1	GO:0009941
Sotub08g010730.1.1	GO:0016165
Sotub08g010730.1.1	GO:0055114
Sotub08g010930.1.1	GO:0005524
Sotub08g010930.1.1	GO:0006200
Sotub08g010930.1.1	GO:0009846
Sotub08g010930.1.1	GO:0016887
Sotub08g010930.1.1	GO:0017110
Sotub08g016380.1.1	GO:0009570
Sotub08g016380.1.1	GO:0009733
Sotub08g016380.1.1	GO:0009926
Sotub08g016380.1.1	GO:0010223
Sotub08g016380.1.1	GO:0016121
Sotub08g016380.1.1	GO:0016124
Sotub08g016380.1.1	GO:0016702
Sotub08g016380.1.1	GO:0046872
Sotub08g017870.1.1	GO:0004097
Sotub08g017870.1.1	GO:0009543
Sotub08g017870.1.1	GO:0046148
Sotub08g017870.1.1	GO:0046872
Sotub08g017870.1.1	GO:0055114
Sotub08g017890.1.1	GO:0004097
Sotub08g017890.1.1	GO:0009543
Sotub08g017890.1.1	GO:0046148
Sotub08g017890.1.1	GO:0046872
Sotub08g017890.1.1	GO:0055114
Sotub08g019310.1.1	GO:0004097
Sotub08g019310.1.1	GO:0009543
Sotub08g019310.1.1	GO:0046148
Sotub08g019310.1.1	GO:0046872
Sotub08g019310.1.1	GO:0055114
Sotub08g019320.1.1	GO:0004097
Sotub08g019320.1.1	GO:0009543
Sotub08g019320.1.1	GO:0046148
Sotub08g019320.1.1	GO:0046872
Sotub08g019330.1.1	GO:0004097
Sotub08g019330.1.1	GO:0009543
Sotub08g019330.1.1	GO:0046148
Sotub08g019330.1.1	GO:0046872
Sotub08g019350.1.1	GO:0004097
Sotub08g019350.1.1	GO:0009543
Sotub08g019350.1.1	GO:0046148
Sotub08g019350.1.1	GO:0046872
Sotub08g019350.1.1	GO:0055114
Sotub08g019380.1.1	GO:0004097
Sotub08g019380.1.1	GO:0009543
Sotub08g019380.1.1	GO:0046148
Sotub08g019380.1.1	GO:0046872
Sotub08g019380.1.1	GO:0055114
Sotub08g019390.1.1	GO:0004097
Sotub08g019390.1.1	GO:0009543
Sotub08g019390.1.1	GO:0046148
Sotub08g019390.1.1	GO:0046872
Sotub08g019390.1.1	GO:0055114
Sotub08g019410.1.1	GO:0004097
Sotub08g019410.1.1	GO:0009543
Sotub08g019410.1.1	GO:0046148
Sotub08g019410.1.1	GO:0046872
Sotub08g019410.1.1	GO:0055114
Sotub08g019420.1.1	GO:0004097
Sotub08g019420.1.1	GO:0009543
Sotub08g019420.1.1	GO:0046148
Sotub08g019420.1.1	GO:0046872
Sotub08g019420.1.1	GO:0055114
Sotub08g026990.1.1	GO:0009011
Sotub08g026990.1.1	GO:0009501
Sotub08g026990.1.1	GO:0009507
Sotub08g026990.1.1	GO:0019252
Sotub08g026990.1.1	GO:0033840
Sotub09g006520.1.1	GO:0005506
Sotub09g006520.1.1	GO:0005515
Sotub09g006520.1.1	GO:0005737
Sotub09g006520.1.1	GO:0016165
Sotub09g006520.1.1	GO:0031408
Sotub09g006520.1.1	GO:0055114
Sotub09g006530.1.1	GO:0005506
Sotub09g006530.1.1	GO:0009535
Sotub09g006530.1.1	GO:0009570
Sotub09g006530.1.1	GO:0009611
Sotub09g006530.1.1	GO:0009620
Sotub09g006530.1.1	GO:0009695
Sotub09g006530.1.1	GO:0009753
Sotub09g006530.1.1	GO:0009941
Sotub09g006530.1.1	GO:0010311
Sotub09g006530.1.1	GO:0016165
Sotub09g006530.1.1	GO:0034440
Sotub09g006530.1.1	GO:1900366
Sotub09g006730.1.1	GO:0005829
Sotub09g006730.1.1	GO:0016688
Sotub09g006730.1.1	GO:0020037
Sotub09g006730.1.1	GO:0042744
Sotub09g006730.1.1	GO:0055114
Sotub09g019040.1.1	GO:0000166
Sotub09g019040.1.1	GO:0005829
Sotub09g019040.1.1	GO:0006979
Sotub09g019040.1.1	GO:0008270
Sotub09g019040.1.1	GO:0032440
Sotub09g019040.1.1	GO:0055114
Sotub09g023410.1.1	GO:0005506
Sotub09g023410.1.1	GO:0005515
Sotub09g023410.1.1	GO:0009535
Sotub09g023410.1.1	GO:0009570
Sotub09g023410.1.1	GO:0009611
Sotub09g023410.1.1	GO:0009620
Sotub09g023410.1.1	GO:0009695
Sotub09g023410.1.1	GO:0009753
Sotub09g023410.1.1	GO:0009941
Sotub09g023410.1.1	GO:0016165
Sotub09g023410.1.1	GO:0055114
Sotub09g028120.1.1	GO:0000166
Sotub09g028120.1.1	GO:0005829
Sotub09g028120.1.1	GO:0006979
Sotub09g028120.1.1	GO:0008270
Sotub09g028120.1.1	GO:0032440
Sotub09g028120.1.1	GO:0055114
Sotub09g028770.1.1	GO:0005524
Sotub09g028770.1.1	GO:0016787
Sotub10g008380.1.1	GO:0004497
Sotub10g008380.1.1	GO:0009055
Sotub10g008380.1.1	GO:0016705
Sotub10g008380.1.1	GO:0016829
Sotub10g008380.1.1	GO:0020037
Sotub10g008380.1.1	GO:0031408
Sotub10g008380.1.1	GO:0055114
Sotub10g010130.1.1	GO:0055114
Sotub10g021180.1.1	GO:0008762
Sotub10g021180.1.1	GO:0016021
Sotub10g021180.1.1	GO:0016633
Sotub10g021180.1.1	GO:0019853
Sotub10g021180.1.1	GO:0031966
Sotub10g021180.1.1	GO:0050105
Sotub10g021180.1.1	GO:0050660
Sotub10g021180.1.1	GO:0055114
Sotub10g021180.1.1	GO:0080049
Sotub10g026610.1.1	GO:0003871
Sotub10g026610.1.1	GO:0005794
Sotub10g026610.1.1	GO:0005829
Sotub10g026610.1.1	GO:0008270
Sotub10g026610.1.1	GO:0008705
Sotub10g026610.1.1	GO:0009086
Sotub10g026610.1.1	GO:0009507
Sotub10g027960.1.1	GO:0044237
Sotub10g027960.1.1	GO:0050356
Sotub10g027960.1.1	GO:0050662
Sotub10g027960.1.1	GO:0055114
Sotub11g007820.1.1	GO:0005506
Sotub11g007820.1.1	GO:0005515
Sotub11g007820.1.1	GO:0005886
Sotub11g007820.1.1	GO:0009535
Sotub11g007820.1.1	GO:0009570
Sotub11g007820.1.1	GO:0009611
Sotub11g007820.1.1	GO:0009620
Sotub11g007820.1.1	GO:0009695
Sotub11g007820.1.1	GO:0009753
Sotub11g007820.1.1	GO:0009941
Sotub11g007820.1.1	GO:0016165
Sotub11g007820.1.1	GO:0034440
Sotub11g010050.1.1	GO:0005634
Sotub11g010050.1.1	GO:0005737
Sotub11g010050.1.1	GO:0009911
Sotub11g010050.1.1	GO:0010229
Sotub11g010050.1.1	GO:0030154
Sotub11g010050.1.1	GO:0048510
Sotub11g010050.1.1	GO:0048575
Sotub11g010060.1.1	GO:0005634
Sotub11g010060.1.1	GO:0005737
Sotub11g010060.1.1	GO:0009911
Sotub11g010060.1.1	GO:0010229
Sotub11g010060.1.1	GO:0030154
Sotub11g010060.1.1	GO:0048510
Sotub11g010060.1.1	GO:0048575
Sotub11g026710.1.1	GO:0004497
Sotub11g026710.1.1	GO:0006952
Sotub11g026710.1.1	GO:0009055
Sotub11g026710.1.1	GO:0009535
Sotub11g026710.1.1	GO:0009611
Sotub11g026710.1.1	GO:0009620
Sotub11g026710.1.1	GO:0009695
Sotub11g026710.1.1	GO:0009753
Sotub11g026710.1.1	GO:0009941
Sotub11g026710.1.1	GO:0009978
Sotub11g026710.1.1	GO:0010287
Sotub11g026710.1.1	GO:0016705
Sotub11g026710.1.1	GO:0019825
Sotub11g026710.1.1	GO:0020037
Sotub11g026710.1.1	GO:0047987
Sotub11g026710.1.1	GO:0055114
Sotub12g006600.1.1	GO:0005506
Sotub12g006600.1.1	GO:0009535
Sotub12g006600.1.1	GO:0009570
Sotub12g006600.1.1	GO:0009611
Sotub12g006600.1.1	GO:0009620
Sotub12g006600.1.1	GO:0009695
Sotub12g006600.1.1	GO:0009753
Sotub12g006600.1.1	GO:0009941
Sotub12g006600.1.1	GO:0016165
Sotub12g006600.1.1	GO:0055114
Sotub12g010430.1.1	GO:0005242
Sotub12g010430.1.1	GO:0005886
Sotub12g010430.1.1	GO:0006813
Sotub12g010430.1.1	GO:0009414
Sotub12g010430.1.1	GO:0009651
Sotub12g010430.1.1	GO:0009860
Sotub12g010430.1.1	GO:0016021
Sotub12g010430.1.1	GO:0048767
Sotub12g010430.1.1	GO:0055085
Sotub12g010430.1.1	GO:0090333
Sotub12g027310.1.1	GO:0005634
Sotub01g014090.1.1	GO:0005215
Sotub01g014090.1.1	GO:0009414
Sotub01g014090.1.1	GO:0009535
Sotub01g014090.1.1	GO:0009570
Sotub01g014090.1.1	GO:0009688
Sotub01g014090.1.1	GO:0010114
Sotub01g014090.1.1	GO:0010162
Sotub01g014090.1.1	GO:0042538
Sotub01g014090.1.1	GO:0045549
Sotub01g014090.1.1	GO:0046872
Sotub01g035320.1.1	GO:0009509
Sotub01g035320.1.1	GO:0009941
Sotub01g035320.1.1	GO:0016117
Sotub01g035320.1.1	GO:0016120
Sotub01g035320.1.1	GO:0016719
Sotub01g035320.1.1	GO:0016788
Sotub01g035320.1.1	GO:0052886
Sotub01g035320.1.1	GO:0052887
Sotub01g035320.1.1	GO:0052889
Sotub01g035320.1.1	GO:0055114
Sotub02g012550.1.1	GO:0004672
Sotub02g012550.1.1	GO:0031083
Sotub02g028400.1.1	GO:0005507
Sotub02g028400.1.1	GO:0005739
Sotub02g028400.1.1	GO:0016491
Sotub02g028400.1.1	GO:0019288
Sotub02g028400.1.1	GO:0042744
Sotub02g028400.1.1	GO:0055114
Sotub02g031970.1.1	GO:0005515
Sotub02g031970.1.1	GO:0006725
Sotub02g031970.1.1	GO:0006970
Sotub02g031970.1.1	GO:0009408
Sotub02g031970.1.1	GO:0009414
Sotub02g031970.1.1	GO:0009535
Sotub02g031970.1.1	GO:0009540
Sotub02g031970.1.1	GO:0009688
Sotub02g031970.1.1	GO:0009737
Sotub02g031970.1.1	GO:0010114
Sotub02g031970.1.1	GO:0016123
Sotub02g031970.1.1	GO:0031969
Sotub02g031970.1.1	GO:0052662
Sotub02g031970.1.1	GO:0052663
Sotub02g031970.1.1	GO:0055114
Sotub03g008370.1.1	GO:0010287
Sotub03g008370.1.1	GO:0016117
Sotub03g008370.1.1	GO:0016767
Sotub03g008370.1.1	GO:0046905
Sotub03g012270.1.1	GO:0005506
Sotub03g012270.1.1	GO:0006633
Sotub03g012270.1.1	GO:0016021
Sotub03g012270.1.1	GO:0016491
Sotub03g012270.1.1	GO:0055114
Sotub03g015810.1.1	GO:0005506
Sotub03g015810.1.1	GO:0006633
Sotub03g015810.1.1	GO:0010291
Sotub03g015810.1.1	GO:0016021
Sotub03g015810.1.1	GO:0016119
Sotub03g015810.1.1	GO:0016123
Sotub03g015810.1.1	GO:0016787
Sotub03g015810.1.1	GO:0031969
Sotub03g015810.1.1	GO:0055114
Sotub04g018510.1.1	GO:0009507
Sotub04g018510.1.1	GO:0016117
Sotub04g018510.1.1	GO:0016767
Sotub04g018690.1.1	GO:0009507
Sotub04g018690.1.1	GO:0016117
Sotub04g018690.1.1	GO:0016120
Sotub04g018690.1.1	GO:0016705
Sotub04g018690.1.1	GO:0045436
Sotub04g018690.1.1	GO:0052727
Sotub04g018690.1.1	GO:0052728
Sotub04g018690.1.1	GO:0055114
Sotub04g019610.1.1	GO:0006631
Sotub04g019610.1.1	GO:0009408
Sotub04g019610.1.1	GO:0009535
Sotub04g019610.1.1	GO:0009543
Sotub04g019610.1.1	GO:0010028
Sotub04g019610.1.1	GO:0015994
Sotub04g019610.1.1	GO:0046422
Sotub04g019610.1.1	GO:0055114
Sotub05g026290.1.1	GO:0005215
Sotub05g026290.1.1	GO:0006857
Sotub05g026290.1.1	GO:0009414
Sotub05g026290.1.1	GO:0009535
Sotub05g026290.1.1	GO:0009570
Sotub05g026290.1.1	GO:0009688
Sotub05g026290.1.1	GO:0010114
Sotub05g026290.1.1	GO:0010162
Sotub05g026290.1.1	GO:0042538
Sotub05g026290.1.1	GO:0045549
Sotub05g026290.1.1	GO:0046872
Sotub06g016420.1.1	GO:0005506
Sotub06g016420.1.1	GO:0006633
Sotub06g016420.1.1	GO:0010291
Sotub06g016420.1.1	GO:0016021
Sotub06g016420.1.1	GO:0016119
Sotub06g016420.1.1	GO:0016123
Sotub06g016420.1.1	GO:0016787
Sotub06g016420.1.1	GO:0031969
Sotub06g016420.1.1	GO:0055114
Sotub06g029900.1.1	GO:0009507
Sotub06g029900.1.1	GO:0009688
Sotub06g029900.1.1	GO:0016120
Sotub06g029900.1.1	GO:0016123
Sotub06g029900.1.1	GO:0016705
Sotub06g029900.1.1	GO:0034020
Sotub06g029900.1.1	GO:0045436
Sotub06g029900.1.1	GO:0052727
Sotub06g029900.1.1	GO:0052728
Sotub06g029900.1.1	GO:0055114
Sotub07g025690.1.1	GO:0005215
Sotub07g025690.1.1	GO:0009414
Sotub07g025690.1.1	GO:0009535
Sotub07g025690.1.1	GO:0009570
Sotub07g025690.1.1	GO:0009688
Sotub07g025690.1.1	GO:0010114
Sotub07g025690.1.1	GO:0010162
Sotub07g025690.1.1	GO:0042538
Sotub07g025690.1.1	GO:0045549
Sotub07g025690.1.1	GO:0046872
Sotub08g005430.1.1	GO:0009058
Sotub08g005430.1.1	GO:0009408
Sotub08g005430.1.1	GO:0009507
Sotub08g005430.1.1	GO:0009644
Sotub08g005430.1.1	GO:0032981
Sotub08g005430.1.1	GO:0042542
Sotub10g021190.1.1	GO:0009507
Sotub10g021190.1.1	GO:0016117
Sotub10g021190.1.1	GO:0016120
Sotub10g021190.1.1	GO:0016705
Sotub10g021190.1.1	GO:0045436
Sotub10g021190.1.1	GO:0052727
Sotub10g021190.1.1	GO:0052728
Sotub10g021190.1.1	GO:0055114
Sotub10g026470.1.1	GO:0009055
Sotub10g026470.1.1	GO:0009662
Sotub10g026470.1.1	GO:0016117
Sotub10g026470.1.1	GO:0031969
Sotub10g026470.1.1	GO:0046608
Sotub10g026470.1.1	GO:0051786
Sotub10g026470.1.1	GO:0055114
Sotub11g007260.1.1	GO:0005740
Sotub11g007260.1.1	GO:0007585
Sotub11g007260.1.1	GO:0009266
Sotub11g007260.1.1	GO:0009535
Sotub11g007260.1.1	GO:0009644
Sotub11g007260.1.1	GO:0009658
Sotub11g007260.1.1	GO:0009916
Sotub11g007260.1.1	GO:0016021
Sotub11g007260.1.1	GO:0016117
Sotub11g007260.1.1	GO:0022900
Sotub11g007260.1.1	GO:0045892
Sotub11g007260.1.1	GO:0046862
Sotub11g007260.1.1	GO:0070469
Sotub12g017830.1.1	GO:0009507
Sotub12g017830.1.1	GO:0016117
Sotub12g017830.1.1	GO:0016767
Sotub12g030570.1.1	GO:0016021
Sotub12g030570.1.1	GO:0016120
Sotub12g030570.1.1	GO:0016853
Sotub12g030570.1.1	GO:0031969
Sotub12g030570.1.1	GO:0090471
