# Supplementary material for: Evaluation and integration of functional annotation pipelines for newly sequenced organisms: the potato genome as a test case
Source: BMC Plant Biol. 2014 Dec 5;14:329. doi: 10.1186/s12870-014-0329-9 (PMC4274702; doi:10.1186/s12870-014-0329-9)
Supplement: Additional file 17: Table S16. — PGSC ensemble output with k = 2. [file 12870_2014_329_MOESM17_ESM.xls]

Supplemental Table 15. PGSC ensemble output with k=2
Gene	GO_term	GO_term_type
PGSC0003DMP400000002	GO:0055085	BP
PGSC0003DMP400000002	GO:0008643	BP
PGSC0003DMP400000009	GO:0055085	BP
PGSC0003DMP400000010	GO:0045048	BP
PGSC0003DMP400000010	GO:0006200	BP
PGSC0003DMP400000010	GO:0006810	BP
PGSC0003DMP400000010	GO:0071722	BP
PGSC0003DMP400000012	GO:0006633	BP
PGSC0003DMP400000012	GO:0007031	BP
PGSC0003DMP400000016	GO:0008380	BP
PGSC0003DMP400000016	GO:0006397	BP
PGSC0003DMP400000027	GO:0009409	BP
PGSC0003DMP400000027	GO:0045893	BP
PGSC0003DMP400000027	GO:0009911	BP
PGSC0003DMP400000027	GO:0009739	BP
PGSC0003DMP400000027	GO:0000060	BP
PGSC0003DMP400000027	GO:0010077	BP
PGSC0003DMP400000029	GO:0006355	BP
PGSC0003DMP400000033	GO:0010289	BP
PGSC0003DMP400000035	GO:0055114	BP
PGSC0003DMP400000035	GO:0009686	BP
PGSC0003DMP400000035	GO:0017000	BP
PGSC0003DMP400000040	GO:0009409	BP
PGSC0003DMP400000040	GO:0009733	BP
PGSC0003DMP400000040	GO:0006574	BP
PGSC0003DMP400000046	GO:0009409	BP
PGSC0003DMP400000046	GO:0009733	BP
PGSC0003DMP400000046	GO:0006574	BP
PGSC0003DMP400000053	GO:0006635	BP
PGSC0003DMP400000053	GO:0016558	BP
PGSC0003DMP400000056	GO:0055114	BP
PGSC0003DMP400000056	GO:0045226	BP
PGSC0003DMP400000056	GO:0006694	BP
PGSC0003DMP400000058	GO:0055114	BP
PGSC0003DMP400000058	GO:0006108	BP
PGSC0003DMP400000059	GO:0008152	BP
PGSC0003DMP400000059	GO:0006952	BP
PGSC0003DMP400000066	GO:0055114	BP
PGSC0003DMP400000066	GO:0006952	BP
PGSC0003DMP400000068	GO:0008152	BP
PGSC0003DMP400000068	GO:0050896	BP
PGSC0003DMP400000069	GO:0000244	BP
PGSC0003DMP400000071	GO:0006633	BP
PGSC0003DMP400000076	GO:0006355	BP
PGSC0003DMP400000076	GO:0009753	BP
PGSC0003DMP400000076	GO:0009751	BP
PGSC0003DMP400000076	GO:0009909	BP
PGSC0003DMP400000095	GO:0006637	BP
PGSC0003DMP400000096	GO:0016042	BP
PGSC0003DMP400000096	GO:0006950	BP
PGSC0003DMP400000107	GO:0006468	BP
PGSC0003DMP400000107	GO:0016567	BP
PGSC0003DMP400000107	GO:0006950	BP
PGSC0003DMP400000112	GO:0009414	BP
PGSC0003DMP400000112	GO:0006833	BP
PGSC0003DMP400000113	GO:0010143	BP
PGSC0003DMP400000113	GO:0008654	BP
PGSC0003DMP400000115	GO:0055085	BP
PGSC0003DMP400000115	GO:0006098	BP
PGSC0003DMP400000117	GO:0019499	BP
PGSC0003DMP400000117	GO:0006535	BP
PGSC0003DMP400000117	GO:0007275	BP
PGSC0003DMP400000117	GO:0048856	BP
PGSC0003DMP400000126	GO:0006355	BP
PGSC0003DMP400000126	GO:0043044	BP
PGSC0003DMP400000126	GO:0040029	BP
PGSC0003DMP400000126	GO:0010199	BP
PGSC0003DMP400000138	GO:0046777	BP
PGSC0003DMP400000138	GO:0000186	BP
PGSC0003DMP400000144	GO:0009409	BP
PGSC0003DMP400000144	GO:0042539	BP
PGSC0003DMP400000144	GO:0006468	BP
PGSC0003DMP400000144	GO:0009620	BP
PGSC0003DMP400000144	GO:0043622	BP
PGSC0003DMP400000144	GO:0009737	BP
PGSC0003DMP400000144	GO:0006972	BP
PGSC0003DMP400000144	GO:0080026	BP
PGSC0003DMP400000144	GO:0000165	BP
PGSC0003DMP400000144	GO:0009862	BP
PGSC0003DMP400000144	GO:0009555	BP
PGSC0003DMP400000144	GO:0007112	BP
PGSC0003DMP400000144	GO:0009868	BP
PGSC0003DMP400000153	GO:0030001	BP
PGSC0003DMP400000156	GO:0006355	BP
PGSC0003DMP400000156	GO:0006952	BP
PGSC0003DMP400000156	GO:0010200	BP
PGSC0003DMP400000156	GO:0010150	BP
PGSC0003DMP400000159	GO:0019344	BP
PGSC0003DMP400000159	GO:0006508	BP
PGSC0003DMP400000161	GO:0009611	BP
PGSC0003DMP400000161	GO:0050832	BP
PGSC0003DMP400000161	GO:0009644	BP
PGSC0003DMP400000161	GO:0009269	BP
PGSC0003DMP400000163	GO:0009611	BP
PGSC0003DMP400000163	GO:0050832	BP
PGSC0003DMP400000163	GO:0009644	BP
PGSC0003DMP400000163	GO:0009269	BP
PGSC0003DMP400000169	GO:0032259	BP
PGSC0003DMP400000173	GO:0005975	BP
PGSC0003DMP400000174	GO:0005975	BP
PGSC0003DMP400000181	GO:0048868	BP
PGSC0003DMP400000181	GO:0010306	BP
PGSC0003DMP400000183	GO:0009058	BP
PGSC0003DMP400000190	GO:0048513	BP
PGSC0003DMP400000199	GO:0006413	BP
PGSC0003DMP400000201	GO:0006355	BP
PGSC0003DMP400000203	GO:0005975	BP
PGSC0003DMP400000206	GO:0006511	BP
PGSC0003DMP400000209	GO:0006810	BP
PGSC0003DMP400000209	GO:0009987	BP
PGSC0003DMP400000212	GO:0006468	BP
PGSC0003DMP400000215	GO:0009733	BP
PGSC0003DMP400000215	GO:0009861	BP
PGSC0003DMP400000215	GO:0009627	BP
PGSC0003DMP400000215	GO:0009864	BP
PGSC0003DMP400000215	GO:0009585	BP
PGSC0003DMP400000215	GO:0010193	BP
PGSC0003DMP400000215	GO:0009694	BP
PGSC0003DMP400000215	GO:0031348	BP
PGSC0003DMP400000215	GO:0009640	BP
PGSC0003DMP400000215	GO:0010119	BP
PGSC0003DMP400000259	GO:0009753	BP
PGSC0003DMP400000259	GO:0009620	BP
PGSC0003DMP400000259	GO:0009611	BP
PGSC0003DMP400000259	GO:0010498	BP
PGSC0003DMP400000259	GO:0007010	BP
PGSC0003DMP400000259	GO:0009695	BP
PGSC0003DMP400000259	GO:0006094	BP
PGSC0003DMP400000259	GO:0000059	BP
PGSC0003DMP400000262	GO:0006355	BP
PGSC0003DMP400000262	GO:0009734	BP
PGSC0003DMP400000268	GO:0050896	BP
PGSC0003DMP400000268	GO:0006468	BP
PGSC0003DMP400000268	GO:0009791	BP
PGSC0003DMP400000268	GO:0048608	BP
PGSC0003DMP400000268	GO:0050789	BP
PGSC0003DMP400000269	GO:0008152	BP
PGSC0003DMP400000269	GO:0030001	BP
PGSC0003DMP400000269	GO:0009987	BP
PGSC0003DMP400000271	GO:0007264	BP
PGSC0003DMP400000271	GO:0015031	BP
PGSC0003DMP400000273	GO:0006098	BP
PGSC0003DMP400000273	GO:0010207	BP
PGSC0003DMP400000273	GO:0019288	BP
PGSC0003DMP400000273	GO:0015995	BP
PGSC0003DMP400000273	GO:0006364	BP
PGSC0003DMP400000273	GO:0010027	BP
PGSC0003DMP400000277	GO:0022900	BP
PGSC0003DMP400000278	GO:0006412	BP
PGSC0003DMP400000279	GO:0009733	BP
PGSC0003DMP400000281	GO:0050896	BP
PGSC0003DMP400000281	GO:0009664	BP
PGSC0003DMP400000281	GO:0007275	BP
PGSC0003DMP400000281	GO:0007165	BP
PGSC0003DMP400000281	GO:0043547	BP
PGSC0003DMP400000290	GO:0009560	BP
PGSC0003DMP400000291	GO:0034227	BP
PGSC0003DMP400000292	GO:0016042	BP
PGSC0003DMP400000292	GO:0046470	BP
PGSC0003DMP400000292	GO:0046686	BP
PGSC0003DMP400000292	GO:0009816	BP
PGSC0003DMP400000294	GO:0006508	BP
PGSC0003DMP400000294	GO:0043086	BP
PGSC0003DMP400000294	GO:0080001	BP
PGSC0003DMP400000294	GO:0048359	BP
PGSC0003DMP400000295	GO:0006508	BP
PGSC0003DMP400000295	GO:0043086	BP
PGSC0003DMP400000297	GO:0006355	BP
PGSC0003DMP400000304	GO:0006468	BP
PGSC0003DMP400000323	GO:0019761	BP
PGSC0003DMP400000325	GO:0055114	BP
PGSC0003DMP400000327	GO:0055114	BP
PGSC0003DMP400000328	GO:0055114	BP
PGSC0003DMP400000337	GO:0019375	BP
PGSC0003DMP400000337	GO:0050794	BP
PGSC0003DMP400000337	GO:0016036	BP
PGSC0003DMP400000337	GO:0009877	BP
PGSC0003DMP400000338	GO:0055114	BP
PGSC0003DMP400000338	GO:0009396	BP
PGSC0003DMP400000338	GO:0034641	BP
PGSC0003DMP400000339	GO:0006813	BP
PGSC0003DMP400000339	GO:0009987	BP
PGSC0003DMP400000343	GO:0051017	BP
PGSC0003DMP400000353	GO:0030042	BP
PGSC0003DMP400000360	GO:0055114	BP
PGSC0003DMP400000360	GO:0009231	BP
PGSC0003DMP400000361	GO:0009409	BP
PGSC0003DMP400000361	GO:0016567	BP
PGSC0003DMP400000362	GO:0006637	BP
PGSC0003DMP400000366	GO:0006412	BP
PGSC0003DMP400000367	GO:0010048	BP
PGSC0003DMP400000367	GO:0000272	BP
PGSC0003DMP400000367	GO:0048831	BP
PGSC0003DMP400000370	GO:0055114	BP
PGSC0003DMP400000371	GO:0040008	BP
PGSC0003DMP400000371	GO:0040034	BP
PGSC0003DMP400000371	GO:0090213	BP
PGSC0003DMP400000376	GO:0051026	BP
PGSC0003DMP400000376	GO:0042138	BP
PGSC0003DMP400000376	GO:0009556	BP
PGSC0003DMP400000376	GO:0009554	BP
PGSC0003DMP400000377	GO:0000278	BP
PGSC0003DMP400000377	GO:0006260	BP
PGSC0003DMP400000377	GO:0006396	BP
PGSC0003DMP400000382	GO:0006511	BP
PGSC0003DMP400000386	GO:0006468	BP
PGSC0003DMP400000386	GO:0006950	BP
PGSC0003DMP400000386	GO:0048544	BP
PGSC0003DMP400000386	GO:0051716	BP
PGSC0003DMP400000404	GO:0022900	BP
PGSC0003DMP400000404	GO:0009617	BP
PGSC0003DMP400000404	GO:0055072	BP
PGSC0003DMP400000404	GO:0015688	BP
PGSC0003DMP400000406	GO:0005975	BP
PGSC0003DMP400000410	GO:0009409	BP
PGSC0003DMP400000410	GO:0007205	BP
PGSC0003DMP400000410	GO:0006671	BP
PGSC0003DMP400000411	GO:0006351	BP
PGSC0003DMP400000411	GO:0009725	BP
PGSC0003DMP400000411	GO:0009651	BP
PGSC0003DMP400000412	GO:0055114	BP
PGSC0003DMP400000412	GO:0008360	BP
PGSC0003DMP400000412	GO:2000039	BP
PGSC0003DMP400000412	GO:0007155	BP
PGSC0003DMP400000412	GO:0010482	BP
PGSC0003DMP400000412	GO:0051567	BP
PGSC0003DMP400000412	GO:0048444	BP
PGSC0003DMP400000412	GO:0045010	BP
PGSC0003DMP400000412	GO:0031129	BP
PGSC0003DMP400000412	GO:0051225	BP
PGSC0003DMP400000412	GO:0006342	BP
PGSC0003DMP400000412	GO:0016572	BP
PGSC0003DMP400000412	GO:0042814	BP
PGSC0003DMP400000412	GO:0048530	BP
PGSC0003DMP400000412	GO:0010091	BP
PGSC0003DMP400000417	GO:0009835	BP
PGSC0003DMP400000417	GO:0042218	BP
PGSC0003DMP400000446	GO:0016042	BP
PGSC0003DMP400000450	GO:0055085	BP
PGSC0003DMP400000450	GO:0009086	BP
PGSC0003DMP400000450	GO:0015739	BP
PGSC0003DMP400000450	GO:0000394	BP
PGSC0003DMP400000450	GO:0015780	BP
PGSC0003DMP400000451	GO:0055085	BP
PGSC0003DMP400000451	GO:0009060	BP
PGSC0003DMP400000453	GO:0006355	BP
PGSC0003DMP400000454	GO:0006355	BP
PGSC0003DMP400000454	GO:0009753	BP
PGSC0003DMP400000454	GO:0009751	BP
PGSC0003DMP400000454	GO:0009737	BP
PGSC0003DMP400000454	GO:2000039	BP
PGSC0003DMP400000454	GO:0010091	BP
PGSC0003DMP400000454	GO:0009651	BP
PGSC0003DMP400000454	GO:0010063	BP
PGSC0003DMP400000454	GO:0048629	BP
PGSC0003DMP400000454	GO:0048765	BP
PGSC0003DMP400000454	GO:0010228	BP
PGSC0003DMP400000455	GO:0006334	BP
PGSC0003DMP400000455	GO:0051301	BP
PGSC0003DMP400000455	GO:0009567	BP
PGSC0003DMP400000455	GO:0051307	BP
PGSC0003DMP400000458	GO:0009772	BP
PGSC0003DMP400000458	GO:0042742	BP
PGSC0003DMP400000465	GO:0008152	BP
PGSC0003DMP400000466	GO:0006816	BP
PGSC0003DMP400000466	GO:0006813	BP
PGSC0003DMP400000466	GO:0009987	BP
PGSC0003DMP400000483	GO:0009793	BP
PGSC0003DMP400000483	GO:0010091	BP
PGSC0003DMP400000483	GO:0006184	BP
PGSC0003DMP400000483	GO:0010051	BP
PGSC0003DMP400000483	GO:0009920	BP
PGSC0003DMP400000483	GO:0048488	BP
PGSC0003DMP400000484	GO:0007275	BP
PGSC0003DMP400000486	GO:0007275	BP
PGSC0003DMP400000486	GO:0006511	BP
PGSC0003DMP400000488	GO:0006508	BP
PGSC0003DMP400000489	GO:0006355	BP
PGSC0003DMP400000489	GO:0009737	BP
PGSC0003DMP400000489	GO:0009611	BP
PGSC0003DMP400000489	GO:0071310	BP
PGSC0003DMP400000489	GO:0023052	BP
PGSC0003DMP400000496	GO:0000226	BP
PGSC0003DMP400000496	GO:0000911	BP
PGSC0003DMP400000501	GO:0016310	BP
PGSC0003DMP400000501	GO:0048193	BP
PGSC0003DMP400000501	GO:0030244	BP
PGSC0003DMP400000501	GO:0042352	BP
PGSC0003DMP400000506	GO:0000398	BP
PGSC0003DMP400000513	GO:0009693	BP
PGSC0003DMP400000514	GO:0055114	BP
PGSC0003DMP400000514	GO:0010154	BP
PGSC0003DMP400000516	GO:0005992	BP
PGSC0003DMP400000519	GO:0009414	BP
PGSC0003DMP400000519	GO:0009738	BP
PGSC0003DMP400000519	GO:0045893	BP
PGSC0003DMP400000549	GO:0009414	BP
PGSC0003DMP400000549	GO:0009611	BP
PGSC0003DMP400000549	GO:0009651	BP
PGSC0003DMP400000549	GO:0042742	BP
PGSC0003DMP400000549	GO:0009631	BP
PGSC0003DMP400000549	GO:0042542	BP
PGSC0003DMP400000549	GO:0009814	BP
PGSC0003DMP400000549	GO:0002237	BP
PGSC0003DMP400000549	GO:0000187	BP
PGSC0003DMP400000551	GO:0009409	BP
PGSC0003DMP400000551	GO:0009737	BP
PGSC0003DMP400000551	GO:0009793	BP
PGSC0003DMP400000551	GO:0009651	BP
PGSC0003DMP400000551	GO:0009749	BP
PGSC0003DMP400000551	GO:0019432	BP
PGSC0003DMP400000551	GO:0010030	BP
PGSC0003DMP400000551	GO:0007568	BP
PGSC0003DMP400000551	GO:0006071	BP
PGSC0003DMP400000551	GO:0045995	BP
PGSC0003DMP400000555	GO:0046686	BP
PGSC0003DMP400000555	GO:0006334	BP
PGSC0003DMP400000555	GO:0006281	BP
PGSC0003DMP400000555	GO:0009294	BP
PGSC0003DMP400000556	GO:0055114	BP
PGSC0003DMP400000556	GO:0009823	BP
PGSC0003DMP400000558	GO:0000956	BP
PGSC0003DMP400000564	GO:0009793	BP
PGSC0003DMP400000565	GO:0006535	BP
PGSC0003DMP400000565	GO:0009620	BP
PGSC0003DMP400000565	GO:0009611	BP
PGSC0003DMP400000565	GO:0009867	BP
PGSC0003DMP400000565	GO:0010363	BP
PGSC0003DMP400000565	GO:0006612	BP
PGSC0003DMP400000565	GO:0009695	BP
PGSC0003DMP400000565	GO:0009863	BP
PGSC0003DMP400000572	GO:0009835	BP
PGSC0003DMP400000572	GO:0042218	BP
PGSC0003DMP400000573	GO:0015986	BP
PGSC0003DMP400000574	GO:0006412	BP
PGSC0003DMP400000578	GO:0055114	BP
PGSC0003DMP400000578	GO:0019310	BP
PGSC0003DMP400000578	GO:0019853	BP
PGSC0003DMP400000580	GO:0006805	BP
PGSC0003DMP400000580	GO:0006751	BP
PGSC0003DMP400000580	GO:0006950	BP
PGSC0003DMP400000580	GO:0006520	BP
PGSC0003DMP400000581	GO:0006508	BP
PGSC0003DMP400000581	GO:0022900	BP
PGSC0003DMP400000581	GO:0009651	BP
PGSC0003DMP400000583	GO:0030036	BP
PGSC0003DMP400000586	GO:0042545	BP
PGSC0003DMP400000586	GO:0045490	BP
PGSC0003DMP400000588	GO:0012501	BP
PGSC0003DMP400000588	GO:0010255	BP
PGSC0003DMP400000588	GO:0006096	BP
PGSC0003DMP400000588	GO:0051156	BP
PGSC0003DMP400000588	GO:0009747	BP
PGSC0003DMP400000594	GO:0006417	BP
PGSC0003DMP400000602	GO:0009409	BP
PGSC0003DMP400000602	GO:0005975	BP
PGSC0003DMP400000602	GO:0019243	BP
PGSC0003DMP400000603	GO:0006857	BP
PGSC0003DMP400000605	GO:0007264	BP
PGSC0003DMP400000609	GO:0006468	BP
PGSC0003DMP400000609	GO:0042023	BP
PGSC0003DMP400000609	GO:0000278	BP
PGSC0003DMP400000609	GO:0010078	BP
PGSC0003DMP400000609	GO:0010440	BP
PGSC0003DMP400000609	GO:0045736	BP
PGSC0003DMP400000613	GO:0007275	BP
PGSC0003DMP400000619	GO:0010222	BP
PGSC0003DMP400000631	GO:0055114	BP
PGSC0003DMP400000631	GO:0009699	BP
PGSC0003DMP400000631	GO:0010035	BP
PGSC0003DMP400000634	GO:0006357	BP
PGSC0003DMP400000635	GO:0009751	BP
PGSC0003DMP400000637	GO:0015979	BP
PGSC0003DMP400000638	GO:0015979	BP
PGSC0003DMP400000639	GO:0015979	BP
PGSC0003DMP400000640	GO:0006944	BP
PGSC0003DMP400000640	GO:0010200	BP
PGSC0003DMP400000640	GO:0009644	BP
PGSC0003DMP400000640	GO:0048193	BP
PGSC0003DMP400000640	GO:0015031	BP
PGSC0003DMP400000640	GO:0042542	BP
PGSC0003DMP400000641	GO:0001676	BP
PGSC0003DMP400000642	GO:0009910	BP
PGSC0003DMP400000642	GO:0051568	BP
PGSC0003DMP400000642	GO:0010452	BP
PGSC0003DMP400000644	GO:0006468	BP
PGSC0003DMP400000644	GO:0050794	BP
PGSC0003DMP400000649	GO:0016123	BP
PGSC0003DMP400000649	GO:0009765	BP
PGSC0003DMP400000649	GO:0010103	BP
PGSC0003DMP400000649	GO:0016120	BP
PGSC0003DMP400000650	GO:0010200	BP
PGSC0003DMP400000650	GO:0010197	BP
PGSC0003DMP400000650	GO:0071577	BP
PGSC0003DMP400000652	GO:0055114	BP
PGSC0003DMP400000652	GO:0009823	BP
PGSC0003DMP400000654	GO:0006413	BP
PGSC0003DMP400000655	GO:0016036	BP
PGSC0003DMP400000655	GO:0006543	BP
PGSC0003DMP400000655	GO:0070409	BP
PGSC0003DMP400000657	GO:0055114	BP
PGSC0003DMP400000661	GO:0005975	BP
PGSC0003DMP400000670	GO:0009245	BP
PGSC0003DMP400000672	GO:0055085	BP
PGSC0003DMP400000672	GO:0006839	BP
PGSC0003DMP400000675	GO:0006355	BP
PGSC0003DMP400000675	GO:0034969	BP
PGSC0003DMP400000677	GO:0008380	BP
PGSC0003DMP400000677	GO:0006397	BP
PGSC0003DMP400000681	GO:0006412	BP
PGSC0003DMP400000684	GO:0006508	BP
PGSC0003DMP400000685	GO:0008152	BP
PGSC0003DMP400000685	GO:0009611	BP
PGSC0003DMP400000685	GO:0010112	BP
PGSC0003DMP400000689	GO:0009560	BP
PGSC0003DMP400000689	GO:0009555	BP
PGSC0003DMP400000689	GO:0042138	BP
PGSC0003DMP400000689	GO:0000278	BP
PGSC0003DMP400000689	GO:0045893	BP
PGSC0003DMP400000689	GO:0031047	BP
PGSC0003DMP400000689	GO:0006312	BP
PGSC0003DMP400000689	GO:0010332	BP
PGSC0003DMP400000689	GO:0006275	BP
PGSC0003DMP400000689	GO:0007131	BP
PGSC0003DMP400000689	GO:0006261	BP
PGSC0003DMP400000689	GO:0045132	BP
PGSC0003DMP400000689	GO:0000724	BP
PGSC0003DMP400000689	GO:0006306	BP
PGSC0003DMP400000689	GO:0016444	BP
PGSC0003DMP400000689	GO:0051726	BP
PGSC0003DMP400000689	GO:0007129	BP
PGSC0003DMP400000689	GO:0043687	BP
PGSC0003DMP400000689	GO:0007062	BP
PGSC0003DMP400000689	GO:0042991	BP
PGSC0003DMP400000689	GO:0016568	BP
PGSC0003DMP400000695	GO:0035335	BP
PGSC0003DMP400000695	GO:0046855	BP
PGSC0003DMP400000696	GO:0015986	BP
PGSC0003DMP400000696	GO:0015991	BP
PGSC0003DMP400000698	GO:0006952	BP
PGSC0003DMP400000698	GO:0005975	BP
PGSC0003DMP400000699	GO:0009793	BP
PGSC0003DMP400000699	GO:0006420	BP
PGSC0003DMP400000705	GO:0009909	BP
PGSC0003DMP400000705	GO:0006508	BP
PGSC0003DMP400000705	GO:0009640	BP
PGSC0003DMP400000705	GO:0048507	BP
PGSC0003DMP400000705	GO:0048364	BP
PGSC0003DMP400000705	GO:0009790	BP
PGSC0003DMP400000705	GO:0010305	BP
PGSC0003DMP400000707	GO:0046777	BP
PGSC0003DMP400000707	GO:0000165	BP
PGSC0003DMP400000707	GO:0010200	BP
PGSC0003DMP400000707	GO:0045087	BP
PGSC0003DMP400000707	GO:0016043	BP
PGSC0003DMP400000707	GO:0033554	BP
PGSC0003DMP400000707	GO:0009719	BP
PGSC0003DMP400000708	GO:0008152	BP
PGSC0003DMP400000711	GO:0055114	BP
PGSC0003DMP400000711	GO:0006108	BP
PGSC0003DMP400000717	GO:0031047	BP
PGSC0003DMP400000723	GO:0031047	BP
PGSC0003DMP400000727	GO:0000398	BP
PGSC0003DMP400000727	GO:0009737	BP
PGSC0003DMP400000727	GO:0009651	BP
PGSC0003DMP400000727	GO:0007275	BP
PGSC0003DMP400000727	GO:0045893	BP
PGSC0003DMP400000727	GO:0010555	BP
PGSC0003DMP400000727	GO:0048856	BP
PGSC0003DMP400000728	GO:0006355	BP
PGSC0003DMP400000731	GO:0055085	BP
PGSC0003DMP400000731	GO:0015757	BP
PGSC0003DMP400000741	GO:0006468	BP
PGSC0003DMP400000747	GO:0006355	BP
PGSC0003DMP400000747	GO:0009734	BP
PGSC0003DMP400000750	GO:0006635	BP
PGSC0003DMP400000750	GO:0055114	BP
PGSC0003DMP400000750	GO:0009695	BP
PGSC0003DMP400000750	GO:0009845	BP
PGSC0003DMP400000750	GO:0009908	BP
PGSC0003DMP400000753	GO:0009793	BP
PGSC0003DMP400000753	GO:0080147	BP
PGSC0003DMP400000753	GO:0009860	BP
PGSC0003DMP400000754	GO:0006508	BP
PGSC0003DMP400000754	GO:0010207	BP
PGSC0003DMP400000754	GO:0006364	BP
PGSC0003DMP400000754	GO:0010027	BP
PGSC0003DMP400000754	GO:0019761	BP
PGSC0003DMP400000754	GO:0035304	BP
PGSC0003DMP400000754	GO:0009902	BP
PGSC0003DMP400000754	GO:0045893	BP
PGSC0003DMP400000754	GO:0051604	BP
PGSC0003DMP400000754	GO:0051607	BP
PGSC0003DMP400000754	GO:0035196	BP
PGSC0003DMP400000754	GO:0010267	BP
PGSC0003DMP400000754	GO:0042793	BP
PGSC0003DMP400000755	GO:0006468	BP
PGSC0003DMP400000756	GO:0006355	BP
PGSC0003DMP400000756	GO:0009407	BP
PGSC0003DMP400000756	GO:0006950	BP
PGSC0003DMP400000759	GO:0006098	BP
PGSC0003DMP400000759	GO:0019288	BP
PGSC0003DMP400000759	GO:0015995	BP
PGSC0003DMP400000759	GO:0006364	BP
PGSC0003DMP400000759	GO:0010027	BP
PGSC0003DMP400000759	GO:0009902	BP
PGSC0003DMP400000759	GO:0019252	BP
PGSC0003DMP400000759	GO:0043085	BP
PGSC0003DMP400000759	GO:0000023	BP
PGSC0003DMP400000759	GO:0015979	BP
PGSC0003DMP400000759	GO:0016117	BP
PGSC0003DMP400000759	GO:0016226	BP
PGSC0003DMP400000760	GO:0006635	BP
PGSC0003DMP400000760	GO:0016558	BP
PGSC0003DMP400000761	GO:0030001	BP
PGSC0003DMP400000776	GO:0016567	BP
PGSC0003DMP400000776	GO:0042742	BP
PGSC0003DMP400000783	GO:0000902	BP
PGSC0003DMP400000783	GO:0006950	BP
PGSC0003DMP400000788	GO:0010207	BP
PGSC0003DMP400000788	GO:0006364	BP
PGSC0003DMP400000788	GO:0010027	BP
PGSC0003DMP400000788	GO:0035304	BP
PGSC0003DMP400000788	GO:0009902	BP
PGSC0003DMP400000788	GO:0045893	BP
PGSC0003DMP400000788	GO:0042793	BP
PGSC0003DMP400000788	GO:0090342	BP
PGSC0003DMP400000788	GO:0042744	BP
PGSC0003DMP400000788	GO:0051205	BP
PGSC0003DMP400000788	GO:0045038	BP
PGSC0003DMP400000789	GO:0009664	BP
PGSC0003DMP400000789	GO:0042545	BP
PGSC0003DMP400000789	GO:0000911	BP
PGSC0003DMP400000789	GO:0051707	BP
PGSC0003DMP400000790	GO:0008150	BP
PGSC0003DMP400000791	GO:0055114	BP
PGSC0003DMP400000791	GO:0045226	BP
PGSC0003DMP400000791	GO:0006694	BP
PGSC0003DMP400000791	GO:0033320	BP
PGSC0003DMP400000792	GO:0006334	BP
PGSC0003DMP400000792	GO:0006352	BP
PGSC0003DMP400000796	GO:0006073	BP
PGSC0003DMP400000796	GO:0016998	BP
PGSC0003DMP400000797	GO:0009909	BP
PGSC0003DMP400000797	GO:0016567	BP
PGSC0003DMP400000797	GO:0009640	BP
PGSC0003DMP400000797	GO:0010228	BP
PGSC0003DMP400000797	GO:0006626	BP
PGSC0003DMP400000797	GO:0010162	BP
PGSC0003DMP400000797	GO:0010564	BP
PGSC0003DMP400000797	GO:0048366	BP
PGSC0003DMP400000797	GO:0048825	BP
PGSC0003DMP400000797	GO:0009933	BP
PGSC0003DMP400000797	GO:0009845	BP
PGSC0003DMP400000797	GO:0051301	BP
PGSC0003DMP400000797	GO:0019915	BP
PGSC0003DMP400000797	GO:0050826	BP
PGSC0003DMP400000797	GO:0010182	BP
PGSC0003DMP400000801	GO:0006397	BP
PGSC0003DMP400000801	GO:0000373	BP
PGSC0003DMP400000806	GO:0009834	BP
PGSC0003DMP400000806	GO:0010417	BP
PGSC0003DMP400000807	GO:0055085	BP
PGSC0003DMP400000819	GO:0055114	BP
PGSC0003DMP400000819	GO:0046688	BP
PGSC0003DMP400000819	GO:0010039	BP
PGSC0003DMP400000819	GO:0071472	BP
PGSC0003DMP400000819	GO:0071493	BP
PGSC0003DMP400000819	GO:0019430	BP
PGSC0003DMP400000819	GO:0071484	BP
PGSC0003DMP400000819	GO:0035195	BP
PGSC0003DMP400000819	GO:0071329	BP
PGSC0003DMP400000819	GO:0071457	BP
PGSC0003DMP400000822	GO:0006355	BP
PGSC0003DMP400000822	GO:0010200	BP
PGSC0003DMP400000822	GO:0010035	BP
PGSC0003DMP400000823	GO:0006334	BP
PGSC0003DMP400000831	GO:0006508	BP
PGSC0003DMP400000831	GO:0009627	BP
PGSC0003DMP400000831	GO:0034976	BP
PGSC0003DMP400000835	GO:0055114	BP
PGSC0003DMP400000842	GO:0033615	BP
PGSC0003DMP400000847	GO:0006508	BP
PGSC0003DMP400000857	GO:0055114	BP
PGSC0003DMP400000857	GO:0009226	BP
PGSC0003DMP400000857	GO:0006694	BP
PGSC0003DMP400000859	GO:0016567	BP
PGSC0003DMP400000859	GO:0009416	BP
PGSC0003DMP400000860	GO:0048366	BP
PGSC0003DMP400000866	GO:0006468	BP
PGSC0003DMP400000868	GO:0009987	BP
PGSC0003DMP400000868	GO:0016043	BP
PGSC0003DMP400000870	GO:0042742	BP
PGSC0003DMP400000870	GO:0051865	BP
PGSC0003DMP400000877	GO:0009644	BP
PGSC0003DMP400000877	GO:0016567	BP
PGSC0003DMP400000877	GO:0046686	BP
PGSC0003DMP400000877	GO:0042542	BP
PGSC0003DMP400000877	GO:0000902	BP
PGSC0003DMP400000877	GO:0034976	BP
PGSC0003DMP400000877	GO:0006457	BP
PGSC0003DMP400000877	GO:0009408	BP
PGSC0003DMP400000877	GO:0009617	BP
PGSC0003DMP400000877	GO:0009615	BP
PGSC0003DMP400000880	GO:0006355	BP
PGSC0003DMP400000880	GO:0006952	BP
PGSC0003DMP400000880	GO:0009873	BP
PGSC0003DMP400000881	GO:0006355	BP
PGSC0003DMP400000881	GO:0006952	BP
PGSC0003DMP400000881	GO:0009873	BP
PGSC0003DMP400000884	GO:0006508	BP
PGSC0003DMP400000886	GO:0015031	BP
PGSC0003DMP400000894	GO:0007264	BP
PGSC0003DMP400000897	GO:0006260	BP
PGSC0003DMP400000897	GO:0006302	BP
PGSC0003DMP400000897	GO:0000012	BP
PGSC0003DMP400000897	GO:0006310	BP
PGSC0003DMP400000897	GO:0051103	BP
PGSC0003DMP400000901	GO:0019288	BP
PGSC0003DMP400000901	GO:0006412	BP
PGSC0003DMP400000901	GO:0042254	BP
PGSC0003DMP400000902	GO:0010027	BP
PGSC0003DMP400000902	GO:0022900	BP
PGSC0003DMP400000902	GO:0009793	BP
PGSC0003DMP400000902	GO:0009816	BP
PGSC0003DMP400000902	GO:0010228	BP
PGSC0003DMP400000902	GO:0045893	BP
PGSC0003DMP400000902	GO:0016226	BP
PGSC0003DMP400000902	GO:0009965	BP
PGSC0003DMP400000902	GO:0048481	BP
PGSC0003DMP400000902	GO:0015996	BP
PGSC0003DMP400000902	GO:0008219	BP
PGSC0003DMP400000902	GO:0030154	BP
PGSC0003DMP400000903	GO:0048573	BP
PGSC0003DMP400000903	GO:0006661	BP
PGSC0003DMP400000904	GO:0042023	BP
PGSC0003DMP400000904	GO:0000278	BP
PGSC0003DMP400000904	GO:0010440	BP
PGSC0003DMP400000904	GO:0045736	BP
PGSC0003DMP400000904	GO:0051301	BP
PGSC0003DMP400000904	GO:0001708	BP
PGSC0003DMP400000905	GO:0006355	BP
PGSC0003DMP400000905	GO:0040029	BP
PGSC0003DMP400000905	GO:0016568	BP
PGSC0003DMP400000905	GO:0016458	BP
PGSC0003DMP400000910	GO:0055085	BP
PGSC0003DMP400000910	GO:0015693	BP
PGSC0003DMP400000910	GO:0030003	BP
PGSC0003DMP400000916	GO:0016042	BP
PGSC0003DMP400000918	GO:0006629	BP
PGSC0003DMP400000918	GO:0006071	BP
PGSC0003DMP400000927	GO:0006979	BP
PGSC0003DMP400000927	GO:0019354	BP
PGSC0003DMP400000927	GO:0009236	BP
PGSC0003DMP400000929	GO:0051026	BP
PGSC0003DMP400000929	GO:0007131	BP
PGSC0003DMP400000932	GO:0051026	BP
PGSC0003DMP400000932	GO:0007131	BP
PGSC0003DMP400000939	GO:0055114	BP
PGSC0003DMP400000939	GO:0006099	BP
PGSC0003DMP400000939	GO:0006102	BP
PGSC0003DMP400000939	GO:0006097	BP
PGSC0003DMP400000942	GO:0022900	BP
PGSC0003DMP400000942	GO:0045454	BP
PGSC0003DMP400000943	GO:0006464	BP
PGSC0003DMP400000943	GO:0030488	BP
PGSC0003DMP400000946	GO:0055085	BP
PGSC0003DMP400000946	GO:0015714	BP
PGSC0003DMP400000947	GO:0006355	BP
PGSC0003DMP400000947	GO:0009753	BP
PGSC0003DMP400000947	GO:0048443	BP
PGSC0003DMP400000947	GO:0009755	BP
PGSC0003DMP400000948	GO:0055114	BP
PGSC0003DMP400000948	GO:0046686	BP
PGSC0003DMP400000948	GO:0019761	BP
PGSC0003DMP400000948	GO:0042744	BP
PGSC0003DMP400000951	GO:0006412	BP
PGSC0003DMP400000951	GO:0042742	BP
PGSC0003DMP400000952	GO:0006412	BP
PGSC0003DMP400000952	GO:0042742	BP
PGSC0003DMP400000956	GO:0009062	BP
PGSC0003DMP400000961	GO:0006812	BP
PGSC0003DMP400000961	GO:0015914	BP
PGSC0003DMP400000965	GO:0009409	BP
PGSC0003DMP400000965	GO:0010119	BP
PGSC0003DMP400000965	GO:0042742	BP
PGSC0003DMP400000965	GO:0015976	BP
PGSC0003DMP400000965	GO:0010037	BP
PGSC0003DMP400000965	GO:0009817	BP
PGSC0003DMP400000966	GO:0006098	BP
PGSC0003DMP400000966	GO:0006508	BP
PGSC0003DMP400000966	GO:0019761	BP
PGSC0003DMP400000966	GO:0006950	BP
PGSC0003DMP400000966	GO:0015996	BP
PGSC0003DMP400000966	GO:0010304	BP
PGSC0003DMP400000966	GO:0010206	BP
PGSC0003DMP400000968	GO:0055114	BP
PGSC0003DMP400000968	GO:0009611	BP
PGSC0003DMP400000968	GO:0046686	BP
PGSC0003DMP400000970	GO:0008152	BP
PGSC0003DMP400000971	GO:0009651	BP
PGSC0003DMP400000971	GO:0009637	BP
PGSC0003DMP400000971	GO:0045893	BP
PGSC0003DMP400000971	GO:0015706	BP
PGSC0003DMP400000971	GO:0010167	BP
PGSC0003DMP400000971	GO:0009965	BP
PGSC0003DMP400000971	GO:0015996	BP
PGSC0003DMP400000975	GO:0006468	BP
PGSC0003DMP400000976	GO:0071805	BP
PGSC0003DMP400000994	GO:0006633	BP
PGSC0003DMP400000994	GO:0055114	BP
PGSC0003DMP400000994	GO:0009737	BP
PGSC0003DMP400000994	GO:0009627	BP
PGSC0003DMP400000994	GO:0042742	BP
PGSC0003DMP400000994	GO:0007275	BP
PGSC0003DMP400000994	GO:0006979	BP
PGSC0003DMP400000994	GO:0008219	BP
PGSC0003DMP400000994	GO:0071446	BP
PGSC0003DMP400000994	GO:0001561	BP
PGSC0003DMP400000994	GO:0071732	BP
PGSC0003DMP400000994	GO:0033554	BP
PGSC0003DMP400000994	GO:0009605	BP
PGSC0003DMP400000996	GO:0006633	BP
PGSC0003DMP400000996	GO:0055114	BP
PGSC0003DMP400000996	GO:0006952	BP
PGSC0003DMP400000996	GO:0009751	BP
PGSC0003DMP400000996	GO:0006979	BP
PGSC0003DMP400000996	GO:0008219	BP
PGSC0003DMP400000996	GO:0001561	BP
PGSC0003DMP400000996	GO:0051716	BP
PGSC0003DMP400000996	GO:0032502	BP
PGSC0003DMP400000996	GO:0032501	BP
PGSC0003DMP400001000	GO:0006633	BP
PGSC0003DMP400001000	GO:0055114	BP
PGSC0003DMP400001000	GO:0006952	BP
PGSC0003DMP400001000	GO:0009751	BP
PGSC0003DMP400001000	GO:0006979	BP
PGSC0003DMP400001000	GO:0008219	BP
PGSC0003DMP400001000	GO:0001561	BP
PGSC0003DMP400001000	GO:0051716	BP
PGSC0003DMP400001000	GO:0032502	BP
PGSC0003DMP400001000	GO:0032501	BP
PGSC0003DMP400001009	GO:0030001	BP
PGSC0003DMP400001009	GO:0044238	BP
PGSC0003DMP400001009	GO:0019637	BP
PGSC0003DMP400001009	GO:0044281	BP
PGSC0003DMP400001009	GO:0044237	BP
PGSC0003DMP400001011	GO:0006506	BP
PGSC0003DMP400001013	GO:0006357	BP
PGSC0003DMP400001015	GO:0055114	BP
PGSC0003DMP400001015	GO:0042744	BP
PGSC0003DMP400001016	GO:0009733	BP
PGSC0003DMP400001016	GO:0009414	BP
PGSC0003DMP400001016	GO:0010200	BP
PGSC0003DMP400001016	GO:0009611	BP
PGSC0003DMP400001016	GO:0009867	BP
PGSC0003DMP400001016	GO:0010363	BP
PGSC0003DMP400001016	GO:0006612	BP
PGSC0003DMP400001016	GO:0042538	BP
PGSC0003DMP400001016	GO:0009738	BP
PGSC0003DMP400001016	GO:0009863	BP
PGSC0003DMP400001016	GO:0009723	BP
PGSC0003DMP400001016	GO:0009407	BP
PGSC0003DMP400001016	GO:0010286	BP
PGSC0003DMP400001016	GO:0010583	BP
PGSC0003DMP400001018	GO:0009414	BP
PGSC0003DMP400001018	GO:0009737	BP
PGSC0003DMP400001018	GO:0006012	BP
PGSC0003DMP400001018	GO:0006979	BP
PGSC0003DMP400001018	GO:0005986	BP
PGSC0003DMP400001018	GO:0019593	BP
PGSC0003DMP400001018	GO:0010325	BP
PGSC0003DMP400001019	GO:0007623	BP
PGSC0003DMP400001023	GO:0006468	BP
PGSC0003DMP400001026	GO:0006397	BP
PGSC0003DMP400001026	GO:0006364	BP
PGSC0003DMP400001026	GO:0000963	BP
PGSC0003DMP400001026	GO:0000957	BP
PGSC0003DMP400001026	GO:0008033	BP
PGSC0003DMP400001026	GO:0006402	BP
PGSC0003DMP400001029	GO:0046777	BP
PGSC0003DMP400001029	GO:0006972	BP
PGSC0003DMP400001029	GO:0050794	BP
PGSC0003DMP400001029	GO:0009651	BP
PGSC0003DMP400001029	GO:0009933	BP
PGSC0003DMP400001029	GO:0006259	BP
PGSC0003DMP400001029	GO:0016049	BP
PGSC0003DMP400001029	GO:0034645	BP
PGSC0003DMP400001029	GO:0009607	BP
PGSC0003DMP400001029	GO:0010033	BP
PGSC0003DMP400001030	GO:0019288	BP
PGSC0003DMP400001030	GO:0010027	BP
PGSC0003DMP400001030	GO:0006412	BP
PGSC0003DMP400001032	GO:0006952	BP
PGSC0003DMP400001032	GO:0005975	BP
PGSC0003DMP400001035	GO:0055114	BP
PGSC0003DMP400001035	GO:0009809	BP
PGSC0003DMP400001035	GO:0006694	BP
PGSC0003DMP400001044	GO:0009414	BP
PGSC0003DMP400001044	GO:0042127	BP
PGSC0003DMP400001044	GO:0018343	BP
PGSC0003DMP400001044	GO:0009934	BP
PGSC0003DMP400001044	GO:0009788	BP
PGSC0003DMP400001049	GO:0009250	BP
PGSC0003DMP400001050	GO:0009250	BP
PGSC0003DMP400001053	GO:0009409	BP
PGSC0003DMP400001053	GO:0006098	BP
PGSC0003DMP400001053	GO:0000165	BP
PGSC0003DMP400001053	GO:0010200	BP
PGSC0003DMP400001053	GO:0050832	BP
PGSC0003DMP400001053	GO:0031348	BP
PGSC0003DMP400001053	GO:0009867	BP
PGSC0003DMP400001053	GO:0009862	BP
PGSC0003DMP400001053	GO:0010363	BP
PGSC0003DMP400001053	GO:0006612	BP
PGSC0003DMP400001053	GO:0010207	BP
PGSC0003DMP400001053	GO:0019288	BP
PGSC0003DMP400001053	GO:0015995	BP
PGSC0003DMP400001053	GO:0006364	BP
PGSC0003DMP400001053	GO:0010027	BP
PGSC0003DMP400001053	GO:0009697	BP
PGSC0003DMP400001053	GO:0009595	BP
PGSC0003DMP400001053	GO:0042742	BP
PGSC0003DMP400001053	GO:0006636	BP
PGSC0003DMP400001053	GO:0010310	BP
PGSC0003DMP400001053	GO:0009773	BP
PGSC0003DMP400001053	GO:0035304	BP
PGSC0003DMP400001053	GO:0009902	BP
PGSC0003DMP400001053	GO:0043900	BP
PGSC0003DMP400001053	GO:0045893	BP
PGSC0003DMP400001053	GO:0010103	BP
PGSC0003DMP400001053	GO:0042793	BP
PGSC0003DMP400001053	GO:0016117	BP
PGSC0003DMP400001053	GO:0000413	BP
PGSC0003DMP400001053	GO:0006457	BP
PGSC0003DMP400001061	GO:0055114	BP
PGSC0003DMP400001066	GO:0055085	BP
PGSC0003DMP400001066	GO:0006813	BP
PGSC0003DMP400001066	GO:0009860	BP
PGSC0003DMP400001066	GO:0006874	BP
PGSC0003DMP400001066	GO:0009827	BP
PGSC0003DMP400001078	GO:0007264	BP
PGSC0003DMP400001078	GO:0015031	BP
PGSC0003DMP400001084	GO:0015969	BP
PGSC0003DMP400001088	GO:0000911	BP
PGSC0003DMP400001088	GO:0009558	BP
PGSC0003DMP400001091	GO:0050794	BP
PGSC0003DMP400001091	GO:0051301	BP
PGSC0003DMP400001091	GO:0044267	BP
PGSC0003DMP400001094	GO:0005975	BP
PGSC0003DMP400001105	GO:0055085	BP
PGSC0003DMP400001116	GO:0006825	BP
PGSC0003DMP400001118	GO:0030001	BP
PGSC0003DMP400001122	GO:0055114	BP
PGSC0003DMP400001122	GO:0042744	BP
PGSC0003DMP400001124	GO:0032259	BP
PGSC0003DMP400001124	GO:0009809	BP
PGSC0003DMP400001124	GO:0051555	BP
PGSC0003DMP400001130	GO:0055114	BP
PGSC0003DMP400001134	GO:0055085	BP
PGSC0003DMP400001134	GO:0008643	BP
PGSC0003DMP400001136	GO:0051788	BP
PGSC0003DMP400001136	GO:0022900	BP
PGSC0003DMP400001136	GO:0006511	BP
PGSC0003DMP400001136	GO:0080129	BP
PGSC0003DMP400001136	GO:0009853	BP
PGSC0003DMP400001140	GO:0006098	BP
PGSC0003DMP400001140	GO:0010207	BP
PGSC0003DMP400001140	GO:0006364	BP
PGSC0003DMP400001140	GO:0010114	BP
PGSC0003DMP400001140	GO:0010218	BP
PGSC0003DMP400001140	GO:0009637	BP
PGSC0003DMP400001140	GO:0009657	BP
PGSC0003DMP400001151	GO:0051707	BP
PGSC0003DMP400001157	GO:0006259	BP
PGSC0003DMP400001167	GO:0006468	BP
PGSC0003DMP400001168	GO:0015031	BP
PGSC0003DMP400001172	GO:0055114	BP
PGSC0003DMP400001177	GO:0050896	BP
PGSC0003DMP400001177	GO:0006508	BP
PGSC0003DMP400001177	GO:0043086	BP
PGSC0003DMP400001177	GO:0080001	BP
PGSC0003DMP400001177	GO:0048359	BP
PGSC0003DMP400001178	GO:0006508	BP
PGSC0003DMP400001178	GO:0043086	BP
PGSC0003DMP400001181	GO:0008152	BP
PGSC0003DMP400001182	GO:0006508	BP
PGSC0003DMP400001184	GO:0006351	BP
PGSC0003DMP400001184	GO:0019222	BP
PGSC0003DMP400001189	GO:0055114	BP
PGSC0003DMP400001189	GO:0048608	BP
PGSC0003DMP400001189	GO:0007275	BP
PGSC0003DMP400001189	GO:0042398	BP
PGSC0003DMP400001194	GO:0055114	BP
PGSC0003DMP400001194	GO:0019748	BP
PGSC0003DMP400001194	GO:0044238	BP
PGSC0003DMP400001194	GO:0044281	BP
PGSC0003DMP400001194	GO:0044249	BP
PGSC0003DMP400001196	GO:0055114	BP
PGSC0003DMP400001196	GO:0048608	BP
PGSC0003DMP400001196	GO:0007275	BP
PGSC0003DMP400001196	GO:0042398	BP
PGSC0003DMP400001200	GO:0055114	BP
PGSC0003DMP400001201	GO:0055114	BP
PGSC0003DMP400001201	GO:0048608	BP
PGSC0003DMP400001201	GO:0007275	BP
PGSC0003DMP400001201	GO:0042398	BP
PGSC0003DMP400001207	GO:0009409	BP
PGSC0003DMP400001207	GO:0009414	BP
PGSC0003DMP400001207	GO:0009737	BP
PGSC0003DMP400001207	GO:0042538	BP
PGSC0003DMP400001217	GO:0010375	BP
PGSC0003DMP400001219	GO:0005975	BP
PGSC0003DMP400001219	GO:0007275	BP
PGSC0003DMP400001219	GO:0003006	BP
PGSC0003DMP400001219	GO:0009900	BP
PGSC0003DMP400001227	GO:0016042	BP
PGSC0003DMP400001227	GO:0010119	BP
PGSC0003DMP400001227	GO:0046470	BP
PGSC0003DMP400001227	GO:0046686	BP
PGSC0003DMP400001227	GO:0009845	BP
PGSC0003DMP400001227	GO:0009789	BP
PGSC0003DMP400001242	GO:0006184	BP
PGSC0003DMP400001242	GO:0006614	BP
PGSC0003DMP400001247	GO:0051301	BP
PGSC0003DMP400001247	GO:0007067	BP
PGSC0003DMP400001247	GO:0009958	BP
PGSC0003DMP400001247	GO:0009652	BP
PGSC0003DMP400001247	GO:0022414	BP
PGSC0003DMP400001253	GO:0006807	BP
PGSC0003DMP400001262	GO:0006810	BP
PGSC0003DMP400001263	GO:0006355	BP
PGSC0003DMP400001263	GO:0009414	BP
PGSC0003DMP400001263	GO:0010143	BP
PGSC0003DMP400001263	GO:0009873	BP
PGSC0003DMP400001263	GO:0010166	BP
PGSC0003DMP400001265	GO:0010089	BP
PGSC0003DMP400001265	GO:0009736	BP
PGSC0003DMP400001265	GO:0000160	BP
PGSC0003DMP400001266	GO:0006636	BP
PGSC0003DMP400001266	GO:0010205	BP
PGSC0003DMP400001266	GO:0031408	BP
PGSC0003DMP400001268	GO:0006657	BP
PGSC0003DMP400001272	GO:0006468	BP
PGSC0003DMP400001288	GO:0006468	BP
PGSC0003DMP400001290	GO:0009793	BP
PGSC0003DMP400001290	GO:0033388	BP
PGSC0003DMP400001305	GO:0034976	BP
PGSC0003DMP400001305	GO:0045454	BP
PGSC0003DMP400001305	GO:0006457	BP
PGSC0003DMP400001305	GO:0006662	BP
PGSC0003DMP400001306	GO:0016567	BP
PGSC0003DMP400001306	GO:0009738	BP
PGSC0003DMP400001306	GO:0035335	BP
PGSC0003DMP400001306	GO:0009734	BP
PGSC0003DMP400001306	GO:0000188	BP
PGSC0003DMP400001311	GO:0009408	BP
PGSC0003DMP400001311	GO:0016925	BP
PGSC0003DMP400001311	GO:0090304	BP
PGSC0003DMP400001311	GO:0044249	BP
PGSC0003DMP400001311	GO:0010467	BP
PGSC0003DMP400001315	GO:0030245	BP
PGSC0003DMP400001318	GO:0006857	BP
PGSC0003DMP400001318	GO:0042128	BP
PGSC0003DMP400001319	GO:0009793	BP
PGSC0003DMP400001319	GO:0046686	BP
PGSC0003DMP400001319	GO:0006096	BP
PGSC0003DMP400001319	GO:0015979	BP
PGSC0003DMP400001319	GO:0006002	BP
PGSC0003DMP400001331	GO:0046777	BP
PGSC0003DMP400001331	GO:0009620	BP
PGSC0003DMP400001331	GO:0006950	BP
PGSC0003DMP400001331	GO:0016998	BP
PGSC0003DMP400001333	GO:0006396	BP
PGSC0003DMP400001333	GO:0090305	BP
PGSC0003DMP400001343	GO:0000278	BP
PGSC0003DMP400001343	GO:0009855	BP
PGSC0003DMP400001343	GO:0010014	BP
PGSC0003DMP400001343	GO:0031507	BP
PGSC0003DMP400001343	GO:0045787	BP
PGSC0003DMP400001343	GO:0090305	BP
PGSC0003DMP400001343	GO:0006346	BP
PGSC0003DMP400001343	GO:0016246	BP
PGSC0003DMP400001343	GO:0010073	BP
PGSC0003DMP400001343	GO:0006378	BP
PGSC0003DMP400001345	GO:0055114	BP
PGSC0003DMP400001345	GO:0010228	BP
PGSC0003DMP400001345	GO:0006950	BP
PGSC0003DMP400001345	GO:0046688	BP
PGSC0003DMP400001345	GO:0046274	BP
PGSC0003DMP400001347	GO:0016042	BP
PGSC0003DMP400001350	GO:0006414	BP
PGSC0003DMP400001352	GO:0010075	BP
PGSC0003DMP400001352	GO:0005975	BP
PGSC0003DMP400001352	GO:0007389	BP
PGSC0003DMP400001352	GO:0008361	BP
PGSC0003DMP400001352	GO:0009926	BP
PGSC0003DMP400001352	GO:0010015	BP
PGSC0003DMP400001352	GO:0008356	BP
PGSC0003DMP400001358	GO:0055085	BP
PGSC0003DMP400001367	GO:0055114	BP
PGSC0003DMP400001367	GO:0009409	BP
PGSC0003DMP400001367	GO:0009269	BP
PGSC0003DMP400001367	GO:0042538	BP
PGSC0003DMP400001367	GO:0006979	BP
PGSC0003DMP400001367	GO:0010035	BP
PGSC0003DMP400001367	GO:0033554	BP
PGSC0003DMP400001368	GO:0055114	BP
PGSC0003DMP400001368	GO:0009409	BP
PGSC0003DMP400001368	GO:0009269	BP
PGSC0003DMP400001368	GO:0042538	BP
PGSC0003DMP400001368	GO:0006979	BP
PGSC0003DMP400001368	GO:0010035	BP
PGSC0003DMP400001368	GO:0033554	BP
PGSC0003DMP400001369	GO:0031348	BP
PGSC0003DMP400001369	GO:0007165	BP
PGSC0003DMP400001369	GO:0090342	BP
PGSC0003DMP400001369	GO:0006555	BP
PGSC0003DMP400001369	GO:0010090	BP
PGSC0003DMP400001370	GO:0042991	BP
PGSC0003DMP400001376	GO:0006468	BP
PGSC0003DMP400001376	GO:0009738	BP
PGSC0003DMP400001376	GO:0009845	BP
PGSC0003DMP400001376	GO:0048364	BP
PGSC0003DMP400001376	GO:0019722	BP
PGSC0003DMP400001377	GO:0016192	BP
PGSC0003DMP400001377	GO:0006886	BP
PGSC0003DMP400001381	GO:0006886	BP
PGSC0003DMP400001381	GO:0006897	BP
PGSC0003DMP400001384	GO:0009409	BP
PGSC0003DMP400001384	GO:0009737	BP
PGSC0003DMP400001384	GO:0010119	BP
PGSC0003DMP400001384	GO:0046686	BP
PGSC0003DMP400001384	GO:0009651	BP
PGSC0003DMP400001384	GO:0010228	BP
PGSC0003DMP400001384	GO:0007623	BP
PGSC0003DMP400001384	GO:0010501	BP
PGSC0003DMP400001384	GO:0032508	BP
PGSC0003DMP400001384	GO:0045087	BP
PGSC0003DMP400001384	GO:0006406	BP
PGSC0003DMP400001384	GO:0010043	BP
PGSC0003DMP400001385	GO:0006355	BP
PGSC0003DMP400001385	GO:0009793	BP
PGSC0003DMP400001385	GO:0010114	BP
PGSC0003DMP400001385	GO:0009908	BP
PGSC0003DMP400001385	GO:0009630	BP
PGSC0003DMP400001385	GO:0048262	BP
PGSC0003DMP400001391	GO:0042545	BP
PGSC0003DMP400001391	GO:0045490	BP
PGSC0003DMP400001402	GO:0003006	BP
PGSC0003DMP400001402	GO:0010053	BP
PGSC0003DMP400001402	GO:0009932	BP
PGSC0003DMP400001402	GO:0048468	BP
PGSC0003DMP400001403	GO:0007264	BP
PGSC0003DMP400001403	GO:0015031	BP
PGSC0003DMP400001403	GO:0009651	BP
PGSC0003DMP400001403	GO:0006979	BP
PGSC0003DMP400001404	GO:0016556	BP
PGSC0003DMP400001405	GO:0009867	BP
PGSC0003DMP400001405	GO:0030968	BP
PGSC0003DMP400001405	GO:0010154	BP
PGSC0003DMP400001405	GO:0009723	BP
PGSC0003DMP400001405	GO:0009845	BP
PGSC0003DMP400001405	GO:0009817	BP
PGSC0003DMP400001405	GO:0009887	BP
PGSC0003DMP400001405	GO:0048527	BP
PGSC0003DMP400001405	GO:0007186	BP
PGSC0003DMP400001405	GO:0009788	BP
PGSC0003DMP400001405	GO:0009991	BP
PGSC0003DMP400001406	GO:0005975	BP
PGSC0003DMP400001409	GO:0007010	BP
PGSC0003DMP400001409	GO:0009826	BP
PGSC0003DMP400001410	GO:0006468	BP
PGSC0003DMP400001412	GO:0022900	BP
PGSC0003DMP400001414	GO:0009793	BP
PGSC0003DMP400001419	GO:0006468	BP
PGSC0003DMP400001421	GO:0006979	BP
PGSC0003DMP400001423	GO:0009269	BP
PGSC0003DMP400001423	GO:0019375	BP
PGSC0003DMP400001423	GO:0016036	BP
PGSC0003DMP400001423	GO:0042631	BP
PGSC0003DMP400001423	GO:0002238	BP
PGSC0003DMP400001427	GO:0009409	BP
PGSC0003DMP400001427	GO:0016192	BP
PGSC0003DMP400001427	GO:0006886	BP
PGSC0003DMP400001428	GO:0006890	BP
PGSC0003DMP400001429	GO:0019252	BP
PGSC0003DMP400001429	GO:0005978	BP
PGSC0003DMP400001431	GO:0055114	BP
PGSC0003DMP400001431	GO:0046654	BP
PGSC0003DMP400001431	GO:0006545	BP
PGSC0003DMP400001431	GO:0006231	BP
PGSC0003DMP400001431	GO:0006730	BP
PGSC0003DMP400001433	GO:0009089	BP
PGSC0003DMP400001436	GO:0006810	BP
PGSC0003DMP400001436	GO:0065007	BP
PGSC0003DMP400001436	GO:0003006	BP
PGSC0003DMP400001436	GO:0009653	BP
PGSC0003DMP400001436	GO:0048468	BP
PGSC0003DMP400001436	GO:0016043	BP
PGSC0003DMP400001436	GO:0040007	BP
PGSC0003DMP400001440	GO:0055114	BP
PGSC0003DMP400001440	GO:0016099	BP
PGSC0003DMP400001441	GO:0055114	BP
PGSC0003DMP400001441	GO:0016099	BP
PGSC0003DMP400001442	GO:0055114	BP
PGSC0003DMP400001442	GO:0016099	BP
PGSC0003DMP400001443	GO:0055114	BP
PGSC0003DMP400001443	GO:0016099	BP
PGSC0003DMP400001445	GO:0055114	BP
PGSC0003DMP400001445	GO:0016099	BP
PGSC0003DMP400001446	GO:0055114	BP
PGSC0003DMP400001446	GO:0016099	BP
PGSC0003DMP400001447	GO:0055114	BP
PGSC0003DMP400001447	GO:0016099	BP
PGSC0003DMP400001449	GO:0055114	BP
PGSC0003DMP400001449	GO:0016099	BP
PGSC0003DMP400001453	GO:0046777	BP
PGSC0003DMP400001457	GO:0008152	BP
PGSC0003DMP400001461	GO:0006468	BP
PGSC0003DMP400001461	GO:0048513	BP
PGSC0003DMP400001461	GO:0009103	BP
PGSC0003DMP400001462	GO:0009862	BP
PGSC0003DMP400001463	GO:0009862	BP
PGSC0003DMP400001463	GO:0032787	BP
PGSC0003DMP400001464	GO:0009862	BP
PGSC0003DMP400001464	GO:0032787	BP
PGSC0003DMP400001466	GO:0055114	BP
PGSC0003DMP400001466	GO:0016099	BP
PGSC0003DMP400001468	GO:0055114	BP
PGSC0003DMP400001468	GO:0016099	BP
PGSC0003DMP400001472	GO:0055114	BP
PGSC0003DMP400001476	GO:0009965	BP
PGSC0003DMP400001476	GO:0009954	BP
PGSC0003DMP400001476	GO:0048441	BP
PGSC0003DMP400001477	GO:0006355	BP
PGSC0003DMP400001477	GO:0009965	BP
PGSC0003DMP400001477	GO:0009954	BP
PGSC0003DMP400001477	GO:0048441	BP
PGSC0003DMP400001479	GO:0006629	BP
PGSC0003DMP400001480	GO:0055114	BP
PGSC0003DMP400001480	GO:0044237	BP
PGSC0003DMP400001486	GO:0010286	BP
PGSC0003DMP400001497	GO:0009664	BP
PGSC0003DMP400001500	GO:0019752	BP
PGSC0003DMP400001500	GO:0006580	BP
PGSC0003DMP400001503	GO:0006355	BP
PGSC0003DMP400001505	GO:0006200	BP
PGSC0003DMP400001505	GO:0009414	BP
PGSC0003DMP400001505	GO:0010148	BP
PGSC0003DMP400001509	GO:0006468	BP
PGSC0003DMP400001510	GO:0006826	BP
PGSC0003DMP400001510	GO:0010039	BP
PGSC0003DMP400001512	GO:0006826	BP
PGSC0003DMP400001512	GO:0010039	BP
PGSC0003DMP400001517	GO:0006351	BP
PGSC0003DMP400001517	GO:0048235	BP
PGSC0003DMP400001524	GO:0016567	BP
PGSC0003DMP400001524	GO:0006511	BP
PGSC0003DMP400001524	GO:0048767	BP
PGSC0003DMP400001524	GO:0006869	BP
PGSC0003DMP400001525	GO:0055114	BP
PGSC0003DMP400001527	GO:0006355	BP
PGSC0003DMP400001527	GO:0006952	BP
PGSC0003DMP400001527	GO:0009294	BP
PGSC0003DMP400001527	GO:0045596	BP
PGSC0003DMP400001527	GO:0008272	BP
PGSC0003DMP400001527	GO:0051170	BP
PGSC0003DMP400001527	GO:0009970	BP
PGSC0003DMP400001536	GO:0010207	BP
PGSC0003DMP400001536	GO:0006364	BP
PGSC0003DMP400001536	GO:0010027	BP
PGSC0003DMP400001536	GO:0035304	BP
PGSC0003DMP400001536	GO:0009902	BP
PGSC0003DMP400001536	GO:0045893	BP
PGSC0003DMP400001536	GO:0042793	BP
PGSC0003DMP400001544	GO:0006355	BP
PGSC0003DMP400001544	GO:0010332	BP
PGSC0003DMP400001544	GO:0000077	BP
PGSC0003DMP400001544	GO:0040020	BP
PGSC0003DMP400001547	GO:0009741	BP
PGSC0003DMP400001547	GO:0009910	BP
PGSC0003DMP400001547	GO:0048366	BP
PGSC0003DMP400001547	GO:0045892	BP
PGSC0003DMP400001547	GO:0009873	BP
PGSC0003DMP400001547	GO:0048527	BP
PGSC0003DMP400001548	GO:0006508	BP
PGSC0003DMP400001548	GO:0031365	BP
PGSC0003DMP400001559	GO:0050832	BP
PGSC0003DMP400001559	GO:0009585	BP
PGSC0003DMP400001559	GO:0009867	BP
PGSC0003DMP400001559	GO:0010114	BP
PGSC0003DMP400001559	GO:0010218	BP
PGSC0003DMP400001559	GO:0045893	BP
PGSC0003DMP400001559	GO:0009911	BP
PGSC0003DMP400001559	GO:0031349	BP
PGSC0003DMP400001563	GO:0006865	BP
PGSC0003DMP400001564	GO:0009610	BP
PGSC0003DMP400001564	GO:0044403	BP
PGSC0003DMP400001566	GO:0055114	BP
PGSC0003DMP400001567	GO:0006200	BP
PGSC0003DMP400001571	GO:0006355	BP
PGSC0003DMP400001573	GO:0042023	BP
PGSC0003DMP400001573	GO:0045892	BP
PGSC0003DMP400001574	GO:0045489	BP
PGSC0003DMP400001605	GO:0008152	BP
PGSC0003DMP400001605	GO:0015706	BP
PGSC0003DMP400001605	GO:0010167	BP
PGSC0003DMP400001623	GO:0000186	BP
PGSC0003DMP400001626	GO:0008150	BP
PGSC0003DMP400001641	GO:0006508	BP
PGSC0003DMP400001644	GO:0005975	BP
PGSC0003DMP400001646	GO:0055085	BP
PGSC0003DMP400001646	GO:0030968	BP
PGSC0003DMP400001646	GO:0009553	BP
PGSC0003DMP400001646	GO:0009555	BP
PGSC0003DMP400001650	GO:0055085	BP
PGSC0003DMP400001650	GO:0042742	BP
PGSC0003DMP400001650	GO:0044070	BP
PGSC0003DMP400001653	GO:0055114	BP
PGSC0003DMP400001657	GO:0006468	BP
PGSC0003DMP400001660	GO:0006098	BP
PGSC0003DMP400001660	GO:0010207	BP
PGSC0003DMP400001660	GO:0019288	BP
PGSC0003DMP400001662	GO:0000413	BP
PGSC0003DMP400001662	GO:0006457	BP
PGSC0003DMP400001663	GO:0006412	BP
PGSC0003DMP400001665	GO:0006200	BP
PGSC0003DMP400001665	GO:0009737	BP
PGSC0003DMP400001673	GO:0055114	BP
PGSC0003DMP400001673	GO:0009908	BP
PGSC0003DMP400001673	GO:0010584	BP
PGSC0003DMP400001675	GO:0009409	BP
PGSC0003DMP400001675	GO:0016567	BP
PGSC0003DMP400001675	GO:0006417	BP
PGSC0003DMP400001675	GO:0009408	BP
PGSC0003DMP400001678	GO:0006891	BP
PGSC0003DMP400001678	GO:0006635	BP
PGSC0003DMP400001678	GO:0016558	BP
PGSC0003DMP400001678	GO:0016567	BP
PGSC0003DMP400001678	GO:0009954	BP
PGSC0003DMP400001678	GO:0010227	BP
PGSC0003DMP400001678	GO:0048439	BP
PGSC0003DMP400001684	GO:0009741	BP
PGSC0003DMP400001684	GO:0009737	BP
PGSC0003DMP400001684	GO:0010089	BP
PGSC0003DMP400001684	GO:0045893	BP
PGSC0003DMP400001684	GO:0009735	BP
PGSC0003DMP400001687	GO:0009751	BP
PGSC0003DMP400001687	GO:0046777	BP
PGSC0003DMP400001687	GO:0006950	BP
PGSC0003DMP400001687	GO:0044281	BP
PGSC0003DMP400001687	GO:0009789	BP
PGSC0003DMP400001687	GO:0080092	BP
PGSC0003DMP400001687	GO:0009103	BP
PGSC0003DMP400001690	GO:0043086	BP
PGSC0003DMP400001692	GO:0006633	BP
PGSC0003DMP400001692	GO:0001676	BP
PGSC0003DMP400001693	GO:0006412	BP
PGSC0003DMP400001694	GO:0055114	BP
PGSC0003DMP400001694	GO:0042744	BP
PGSC0003DMP400001698	GO:0055114	BP
PGSC0003DMP400001698	GO:0015995	BP
PGSC0003DMP400001703	GO:0006952	BP
PGSC0003DMP400001703	GO:0016998	BP
PGSC0003DMP400001703	GO:0006955	BP
PGSC0003DMP400001722	GO:0006508	BP
PGSC0003DMP400001722	GO:0006520	BP
PGSC0003DMP400001723	GO:0009753	BP
PGSC0003DMP400001723	GO:0009751	BP
PGSC0003DMP400001723	GO:0045893	BP
PGSC0003DMP400001723	GO:0009873	BP
PGSC0003DMP400001723	GO:0071497	BP
PGSC0003DMP400001723	GO:0034605	BP
PGSC0003DMP400001726	GO:0015031	BP
PGSC0003DMP400001726	GO:0016192	BP
PGSC0003DMP400001728	GO:0009252	BP
PGSC0003DMP400001728	GO:0046677	BP
PGSC0003DMP400001732	GO:0006468	BP
PGSC0003DMP400001732	GO:0048544	BP
PGSC0003DMP400001735	GO:0051205	BP
PGSC0003DMP400001746	GO:0010207	BP
PGSC0003DMP400001753	GO:0009627	BP
PGSC0003DMP400001753	GO:0016567	BP
PGSC0003DMP400001753	GO:0009816	BP
PGSC0003DMP400001753	GO:0009817	BP
PGSC0003DMP400001760	GO:0015979	BP
PGSC0003DMP400001764	GO:0006952	BP
PGSC0003DMP400001774	GO:0009969	BP
PGSC0003DMP400001774	GO:0019318	BP
PGSC0003DMP400001780	GO:0009409	BP
PGSC0003DMP400001780	GO:0046686	BP
PGSC0003DMP400001780	GO:0006096	BP
PGSC0003DMP400001782	GO:0006301	BP
PGSC0003DMP400001782	GO:0048523	BP
PGSC0003DMP400001783	GO:0006486	BP
PGSC0003DMP400001800	GO:0016117	BP
PGSC0003DMP400001800	GO:0009965	BP
PGSC0003DMP400001800	GO:0071482	BP
PGSC0003DMP400001800	GO:0009658	BP
PGSC0003DMP400001800	GO:0010239	BP
PGSC0003DMP400001804	GO:0009058	BP
PGSC0003DMP400001818	GO:0019761	BP
PGSC0003DMP400001818	GO:0043085	BP
PGSC0003DMP400001818	GO:0000023	BP
PGSC0003DMP400001818	GO:0010021	BP
PGSC0003DMP400001825	GO:0007131	BP
PGSC0003DMP400001825	GO:0008033	BP
PGSC0003DMP400001825	GO:0009691	BP
PGSC0003DMP400001846	GO:0006412	BP
PGSC0003DMP400001851	GO:0010020	BP
PGSC0003DMP400001856	GO:0009944	BP
PGSC0003DMP400001856	GO:0009954	BP
PGSC0003DMP400001856	GO:0009799	BP
PGSC0003DMP400001856	GO:0048441	BP
PGSC0003DMP400001858	GO:0006979	BP
PGSC0003DMP400001860	GO:0055114	BP
PGSC0003DMP400001861	GO:0006633	BP
PGSC0003DMP400001861	GO:0055114	BP
PGSC0003DMP400001861	GO:0042742	BP
PGSC0003DMP400001861	GO:0051607	BP
PGSC0003DMP400001861	GO:0002213	BP
PGSC0003DMP400001864	GO:0016036	BP
PGSC0003DMP400001864	GO:0006164	BP
PGSC0003DMP400001864	GO:0006520	BP
PGSC0003DMP400001864	GO:0006207	BP
PGSC0003DMP400001864	GO:0044205	BP
PGSC0003DMP400001870	GO:0009553	BP
PGSC0003DMP400001870	GO:0009555	BP
PGSC0003DMP400001870	GO:0009790	BP
PGSC0003DMP400001876	GO:0048366	BP
PGSC0003DMP400001876	GO:0008283	BP
PGSC0003DMP400001885	GO:0046777	BP
PGSC0003DMP400001885	GO:0009103	BP
PGSC0003DMP400001887	GO:0009555	BP
PGSC0003DMP400001887	GO:0006189	BP
PGSC0003DMP400001890	GO:0006468	BP
PGSC0003DMP400001890	GO:0016567	BP
PGSC0003DMP400001890	GO:0050794	BP
PGSC0003DMP400001890	GO:0042742	BP
PGSC0003DMP400001890	GO:0006955	BP
PGSC0003DMP400001890	GO:0051716	BP
PGSC0003DMP400001890	GO:0032940	BP
PGSC0003DMP400001891	GO:0016042	BP
PGSC0003DMP400001893	GO:0006355	BP
PGSC0003DMP400001898	GO:0022900	BP
PGSC0003DMP400001904	GO:0006680	BP
PGSC0003DMP400001915	GO:0010224	BP
PGSC0003DMP400001915	GO:0042276	BP
PGSC0003DMP400001916	GO:0010224	BP
PGSC0003DMP400001916	GO:0042276	BP
PGSC0003DMP400001921	GO:0015991	BP
PGSC0003DMP400001921	GO:0042777	BP
PGSC0003DMP400001922	GO:0016036	BP
PGSC0003DMP400001922	GO:0016311	BP
PGSC0003DMP400001922	GO:0051262	BP
PGSC0003DMP400001940	GO:0009834	BP
PGSC0003DMP400001940	GO:0009830	BP
PGSC0003DMP400001940	GO:0009808	BP
PGSC0003DMP400001940	GO:0016049	BP
PGSC0003DMP400001940	GO:0010215	BP
PGSC0003DMP400001948	GO:0006164	BP
PGSC0003DMP400001948	GO:0006544	BP
PGSC0003DMP400001948	GO:0006563	BP
PGSC0003DMP400001956	GO:0055085	BP
PGSC0003DMP400001956	GO:0009553	BP
PGSC0003DMP400001956	GO:0044237	BP
PGSC0003DMP400001956	GO:0007033	BP
PGSC0003DMP400001956	GO:0009790	BP
PGSC0003DMP400001956	GO:0009624	BP
PGSC0003DMP400001956	GO:0034389	BP
PGSC0003DMP400001956	GO:0010152	BP
PGSC0003DMP400001956	GO:0015714	BP
PGSC0003DMP400001962	GO:0032851	BP
PGSC0003DMP400001965	GO:0045454	BP
PGSC0003DMP400001967	GO:0009651	BP
PGSC0003DMP400001967	GO:0006979	BP
PGSC0003DMP400001967	GO:0000162	BP
PGSC0003DMP400001970	GO:0007264	BP
PGSC0003DMP400001973	GO:0009793	BP
PGSC0003DMP400001973	GO:0045893	BP
PGSC0003DMP400001973	GO:0010507	BP
PGSC0003DMP400001973	GO:0030307	BP
PGSC0003DMP400001973	GO:0009303	BP
PGSC0003DMP400001973	GO:0040019	BP
PGSC0003DMP400001974	GO:0016117	BP
PGSC0003DMP400001975	GO:0006633	BP
PGSC0003DMP400001975	GO:0009409	BP
PGSC0003DMP400001975	GO:0009416	BP
PGSC0003DMP400001975	GO:0016049	BP
PGSC0003DMP400001975	GO:0006970	BP
PGSC0003DMP400001978	GO:0055114	BP
PGSC0003DMP400001978	GO:0009733	BP
PGSC0003DMP400001978	GO:0009741	BP
PGSC0003DMP400001978	GO:0009416	BP
PGSC0003DMP400001978	GO:0010268	BP
PGSC0003DMP400001978	GO:0016131	BP
PGSC0003DMP400001978	GO:0040008	BP
PGSC0003DMP400001984	GO:0006334	BP
PGSC0003DMP400001985	GO:0009414	BP
PGSC0003DMP400001985	GO:0009651	BP
PGSC0003DMP400001985	GO:0048767	BP
PGSC0003DMP400001985	GO:0071805	BP
PGSC0003DMP400001985	GO:0090333	BP
PGSC0003DMP400001985	GO:0000904	BP
PGSC0003DMP400001992	GO:0007165	BP
PGSC0003DMP400001999	GO:0006633	BP
PGSC0003DMP400002001	GO:0055085	BP
PGSC0003DMP400002001	GO:0008272	BP
PGSC0003DMP400002007	GO:0009909	BP
PGSC0003DMP400002007	GO:0051567	BP
PGSC0003DMP400002007	GO:0000226	BP
PGSC0003DMP400002007	GO:0000911	BP
PGSC0003DMP400002007	GO:0006275	BP
PGSC0003DMP400002007	GO:0006306	BP
PGSC0003DMP400002007	GO:0007067	BP
PGSC0003DMP400002007	GO:0006346	BP
PGSC0003DMP400002007	GO:0031048	BP
PGSC0003DMP400002007	GO:0010389	BP
PGSC0003DMP400002007	GO:0006270	BP
PGSC0003DMP400002007	GO:0019722	BP
PGSC0003DMP400002007	GO:0008283	BP
PGSC0003DMP400002007	GO:0030261	BP
PGSC0003DMP400002008	GO:0055114	BP
PGSC0003DMP400002008	GO:0009611	BP
PGSC0003DMP400002008	GO:0006631	BP
PGSC0003DMP400002008	GO:0046394	BP
PGSC0003DMP400002011	GO:0019243	BP
PGSC0003DMP400002011	GO:0009245	BP
PGSC0003DMP400002017	GO:0015991	BP
PGSC0003DMP400002018	GO:0009791	BP
PGSC0003DMP400002018	GO:0048608	BP
PGSC0003DMP400002018	GO:0050793	BP
PGSC0003DMP400002018	GO:0048507	BP
PGSC0003DMP400002018	GO:0009887	BP
PGSC0003DMP400002018	GO:0010016	BP
PGSC0003DMP400002018	GO:0006265	BP
PGSC0003DMP400002021	GO:0009987	BP
PGSC0003DMP400002030	GO:0006468	BP
PGSC0003DMP400002031	GO:0008152	BP
PGSC0003DMP400002039	GO:0009627	BP
PGSC0003DMP400002039	GO:0006810	BP
PGSC0003DMP400002039	GO:0009697	BP
PGSC0003DMP400002041	GO:0055114	BP
PGSC0003DMP400002041	GO:0019748	BP
PGSC0003DMP400002041	GO:0034637	BP
PGSC0003DMP400002042	GO:0006979	BP
PGSC0003DMP400002048	GO:0009737	BP
PGSC0003DMP400002048	GO:0006665	BP
PGSC0003DMP400002048	GO:0090332	BP
PGSC0003DMP400002058	GO:0055085	BP
PGSC0003DMP400002058	GO:0006812	BP
PGSC0003DMP400002068	GO:0015031	BP
PGSC0003DMP400002068	GO:0007346	BP
PGSC0003DMP400002073	GO:0055114	BP
PGSC0003DMP400002073	GO:0015995	BP
PGSC0003DMP400002073	GO:0006782	BP
PGSC0003DMP400002076	GO:0051567	BP
PGSC0003DMP400002076	GO:0000226	BP
PGSC0003DMP400002076	GO:0000911	BP
PGSC0003DMP400002076	GO:0006346	BP
PGSC0003DMP400002076	GO:0031048	BP
PGSC0003DMP400002076	GO:0048453	BP
PGSC0003DMP400002076	GO:0048451	BP
PGSC0003DMP400002077	GO:0006334	BP
PGSC0003DMP400002079	GO:0006626	BP
PGSC0003DMP400002081	GO:0019450	BP
PGSC0003DMP400002084	GO:0010027	BP
PGSC0003DMP400002084	GO:0010090	BP
PGSC0003DMP400002084	GO:0009658	BP
PGSC0003DMP400002084	GO:0009646	BP
PGSC0003DMP400002084	GO:0017038	BP
PGSC0003DMP400002084	GO:0010109	BP
PGSC0003DMP400002084	GO:0006605	BP
PGSC0003DMP400002092	GO:0006334	BP
PGSC0003DMP400002095	GO:0006412	BP
PGSC0003DMP400002098	GO:0016024	BP
PGSC0003DMP400002100	GO:0048316	BP
PGSC0003DMP400002100	GO:0000373	BP
PGSC0003DMP400002101	GO:0055085	BP
PGSC0003DMP400002107	GO:0016192	BP
PGSC0003DMP400002107	GO:0006886	BP
PGSC0003DMP400002117	GO:0055085	BP
PGSC0003DMP400002117	GO:0015706	BP
PGSC0003DMP400002117	GO:0010167	BP
PGSC0003DMP400002117	GO:0048527	BP
PGSC0003DMP400002117	GO:0042128	BP
PGSC0003DMP400002122	GO:0010264	BP
PGSC0003DMP400002124	GO:0009658	BP
PGSC0003DMP400002124	GO:0009790	BP
PGSC0003DMP400002124	GO:0042026	BP
PGSC0003DMP400002125	GO:0055114	BP
PGSC0003DMP400002125	GO:0009753	BP
PGSC0003DMP400002125	GO:0009620	BP
PGSC0003DMP400002125	GO:0009611	BP
PGSC0003DMP400002125	GO:0031408	BP
PGSC0003DMP400002136	GO:0009737	BP
PGSC0003DMP400002136	GO:0009793	BP
PGSC0003DMP400002136	GO:0009555	BP
PGSC0003DMP400002136	GO:0032312	BP
PGSC0003DMP400002136	GO:0043547	BP
PGSC0003DMP400002138	GO:0050896	BP
PGSC0003DMP400002138	GO:0045892	BP
PGSC0003DMP400002138	GO:0048653	BP
PGSC0003DMP400002138	GO:0048440	BP
PGSC0003DMP400002143	GO:0000724	BP
PGSC0003DMP400002160	GO:0008152	BP
PGSC0003DMP400002160	GO:0009737	BP
PGSC0003DMP400002162	GO:0009744	BP
PGSC0003DMP400002162	GO:0022900	BP
PGSC0003DMP400002162	GO:0009749	BP
PGSC0003DMP400002162	GO:0009750	BP
PGSC0003DMP400002168	GO:0010051	BP
PGSC0003DMP400002168	GO:0048366	BP
PGSC0003DMP400002168	GO:0010417	BP
PGSC0003DMP400002168	GO:0032504	BP
PGSC0003DMP400002168	GO:0052386	BP
PGSC0003DMP400002168	GO:0045489	BP
PGSC0003DMP400002170	GO:0006468	BP
PGSC0003DMP400002175	GO:0001510	BP
PGSC0003DMP400002175	GO:0006417	BP
PGSC0003DMP400002175	GO:0006406	BP
PGSC0003DMP400002175	GO:0006606	BP
PGSC0003DMP400002179	GO:0043086	BP
PGSC0003DMP400002179	GO:0042545	BP
PGSC0003DMP400002179	GO:0045490	BP
PGSC0003DMP400002197	GO:0042538	BP
PGSC0003DMP400002199	GO:0006631	BP
PGSC0003DMP400002200	GO:0006629	BP
PGSC0003DMP400002202	GO:0005975	BP
PGSC0003DMP400002203	GO:0005975	BP
PGSC0003DMP400002209	GO:0042773	BP
PGSC0003DMP400002216	GO:0048573	BP
PGSC0003DMP400002216	GO:0009909	BP
PGSC0003DMP400002216	GO:0010114	BP
PGSC0003DMP400002216	GO:0010017	BP
PGSC0003DMP400002216	GO:0009649	BP
PGSC0003DMP400002216	GO:0042753	BP
PGSC0003DMP400002220	GO:0006355	BP
PGSC0003DMP400002220	GO:0010150	BP
PGSC0003DMP400002220	GO:0042538	BP
PGSC0003DMP400002220	GO:0005992	BP
PGSC0003DMP400002220	GO:0009718	BP
PGSC0003DMP400002220	GO:0010120	BP
PGSC0003DMP400002220	GO:0006561	BP
PGSC0003DMP400002226	GO:0022900	BP
PGSC0003DMP400002226	GO:0042742	BP
PGSC0003DMP400002229	GO:0048573	BP
PGSC0003DMP400002229	GO:0006073	BP
PGSC0003DMP400002233	GO:0016567	BP
PGSC0003DMP400002233	GO:0050789	BP
PGSC0003DMP400002233	GO:0009416	BP
PGSC0003DMP400002234	GO:0006412	BP
PGSC0003DMP400002236	GO:0044238	BP
PGSC0003DMP400002236	GO:0044265	BP
PGSC0003DMP400002240	GO:0007264	BP
PGSC0003DMP400002240	GO:0015031	BP
PGSC0003DMP400002261	GO:0043419	BP
PGSC0003DMP400002262	GO:0046686	BP
PGSC0003DMP400002262	GO:0046939	BP
PGSC0003DMP400002262	GO:0006163	BP
PGSC0003DMP400002263	GO:0055114	BP
PGSC0003DMP400002266	GO:0055114	BP
PGSC0003DMP400002267	GO:0055114	BP
PGSC0003DMP400002269	GO:0006950	BP
PGSC0003DMP400002269	GO:0044237	BP
PGSC0003DMP400002274	GO:0019761	BP
PGSC0003DMP400002274	GO:0019252	BP
PGSC0003DMP400002274	GO:0043085	BP
PGSC0003DMP400002274	GO:0000023	BP
PGSC0003DMP400002274	GO:0006849	BP
PGSC0003DMP400002274	GO:0006814	BP
PGSC0003DMP400002294	GO:0006468	BP
PGSC0003DMP400002297	GO:0006499	BP
PGSC0003DMP400002297	GO:0007264	BP
PGSC0003DMP400002297	GO:0015031	BP
PGSC0003DMP400002297	GO:0016192	BP
PGSC0003DMP400002299	GO:0009733	BP
PGSC0003DMP400002299	GO:0071310	BP
PGSC0003DMP400002299	GO:0023052	BP
PGSC0003DMP400002305	GO:0009688	BP
PGSC0003DMP400002312	GO:0006536	BP
PGSC0003DMP400002316	GO:0055114	BP
PGSC0003DMP400002316	GO:0044238	BP
PGSC0003DMP400002319	GO:0051788	BP
PGSC0003DMP400002319	GO:0048193	BP
PGSC0003DMP400002319	GO:0006499	BP
PGSC0003DMP400002319	GO:0006511	BP
PGSC0003DMP400002319	GO:0000902	BP
PGSC0003DMP400002319	GO:0080129	BP
PGSC0003DMP400002319	GO:0009853	BP
PGSC0003DMP400002319	GO:0006120	BP
PGSC0003DMP400002319	GO:0016049	BP
PGSC0003DMP400002325	GO:0006355	BP
PGSC0003DMP400002328	GO:0044262	BP
PGSC0003DMP400002329	GO:0009744	BP
PGSC0003DMP400002329	GO:0046777	BP
PGSC0003DMP400002329	GO:0019344	BP
PGSC0003DMP400002329	GO:0009644	BP
PGSC0003DMP400002329	GO:0010114	BP
PGSC0003DMP400002329	GO:0010218	BP
PGSC0003DMP400002329	GO:0009637	BP
PGSC0003DMP400002329	GO:0045038	BP
PGSC0003DMP400002329	GO:0010155	BP
PGSC0003DMP400002331	GO:0006468	BP
PGSC0003DMP400002334	GO:0051707	BP
PGSC0003DMP400002334	GO:0010413	BP
PGSC0003DMP400002334	GO:0045492	BP
PGSC0003DMP400002346	GO:0016310	BP
PGSC0003DMP400002346	GO:0043687	BP
PGSC0003DMP400002346	GO:0044281	BP
PGSC0003DMP400002356	GO:0010228	BP
PGSC0003DMP400002356	GO:0009910	BP
PGSC0003DMP400002356	GO:0009965	BP
PGSC0003DMP400002356	GO:0033523	BP
PGSC0003DMP400002356	GO:0009650	BP
PGSC0003DMP400002362	GO:0019318	BP
PGSC0003DMP400002363	GO:0019318	BP
PGSC0003DMP400002364	GO:0019318	BP
PGSC0003DMP400002365	GO:0019318	BP
PGSC0003DMP400002367	GO:0045454	BP
PGSC0003DMP400002369	GO:0006184	BP
PGSC0003DMP400002369	GO:0051258	BP
PGSC0003DMP400002369	GO:0007017	BP
PGSC0003DMP400002371	GO:0009793	BP
PGSC0003DMP400002371	GO:0006511	BP
PGSC0003DMP400002371	GO:0009911	BP
PGSC0003DMP400002371	GO:0009960	BP
PGSC0003DMP400002371	GO:0009639	BP
PGSC0003DMP400002378	GO:0008150	BP
PGSC0003DMP400002381	GO:0009909	BP
PGSC0003DMP400002381	GO:0051567	BP
PGSC0003DMP400002381	GO:0000911	BP
PGSC0003DMP400002381	GO:0006281	BP
PGSC0003DMP400002381	GO:0006275	BP
PGSC0003DMP400002381	GO:0007131	BP
PGSC0003DMP400002381	GO:0006306	BP
PGSC0003DMP400002381	GO:0007129	BP
PGSC0003DMP400002381	GO:0007062	BP
PGSC0003DMP400002381	GO:0051607	BP
PGSC0003DMP400002381	GO:0035196	BP
PGSC0003DMP400002381	GO:0010267	BP
PGSC0003DMP400002381	GO:0048449	BP
PGSC0003DMP400002381	GO:0007067	BP
PGSC0003DMP400002381	GO:0006346	BP
PGSC0003DMP400002381	GO:0031048	BP
PGSC0003DMP400002381	GO:0010389	BP
PGSC0003DMP400002381	GO:0006270	BP
PGSC0003DMP400002381	GO:0008283	BP
PGSC0003DMP400002381	GO:0030261	BP
PGSC0003DMP400002384	GO:0019375	BP
PGSC0003DMP400002384	GO:0001666	BP
PGSC0003DMP400002384	GO:0010021	BP
PGSC0003DMP400002384	GO:0010264	BP
PGSC0003DMP400002389	GO:0008152	BP
PGSC0003DMP400002398	GO:0009725	BP
PGSC0003DMP400002398	GO:0000902	BP
PGSC0003DMP400002400	GO:0016036	BP
PGSC0003DMP400002416	GO:0008150	BP
PGSC0003DMP400002427	GO:0055114	BP
PGSC0003DMP400002429	GO:0055114	BP
PGSC0003DMP400002431	GO:0055114	BP
PGSC0003DMP400002433	GO:0001510	BP
PGSC0003DMP400002433	GO:0006396	BP
PGSC0003DMP400002436	GO:0016567	BP
PGSC0003DMP400002442	GO:0009793	BP
PGSC0003DMP400002445	GO:0051788	BP
PGSC0003DMP400002445	GO:0006098	BP
PGSC0003DMP400002445	GO:0046686	BP
PGSC0003DMP400002445	GO:0009651	BP
PGSC0003DMP400002445	GO:0006511	BP
PGSC0003DMP400002445	GO:0080129	BP
PGSC0003DMP400002445	GO:0009853	BP
PGSC0003DMP400002449	GO:0000226	BP
PGSC0003DMP400002449	GO:0000911	BP
PGSC0003DMP400002449	GO:0010583	BP
PGSC0003DMP400002456	GO:0006468	BP
PGSC0003DMP400002461	GO:0001731	BP
PGSC0003DMP400002461	GO:0006446	BP
PGSC0003DMP400002464	GO:0046777	BP
PGSC0003DMP400002464	GO:0050832	BP
PGSC0003DMP400002464	GO:0009791	BP
PGSC0003DMP400002464	GO:0042221	BP
PGSC0003DMP400002464	GO:0009653	BP
PGSC0003DMP400002464	GO:0016049	BP
PGSC0003DMP400002464	GO:0010483	BP
PGSC0003DMP400002464	GO:0048869	BP
PGSC0003DMP400002464	GO:0007338	BP
PGSC0003DMP400002469	GO:0000398	BP
PGSC0003DMP400002469	GO:0001510	BP
PGSC0003DMP400002469	GO:0006333	BP
PGSC0003DMP400002471	GO:0009651	BP
PGSC0003DMP400002471	GO:0009825	BP
PGSC0003DMP400002471	GO:0010215	BP
PGSC0003DMP400002475	GO:0006629	BP
PGSC0003DMP400002475	GO:0009987	BP
PGSC0003DMP400002478	GO:0055114	BP
PGSC0003DMP400002478	GO:0016132	BP
PGSC0003DMP400002479	GO:0009555	BP
PGSC0003DMP400002479	GO:0009651	BP
PGSC0003DMP400002479	GO:0030244	BP
PGSC0003DMP400002479	GO:0071669	BP
PGSC0003DMP400002479	GO:0033356	BP
PGSC0003DMP400002480	GO:0006351	BP
PGSC0003DMP400002480	GO:0009737	BP
PGSC0003DMP400002481	GO:0006355	BP
PGSC0003DMP400002481	GO:0048481	BP
PGSC0003DMP400002484	GO:0009627	BP
PGSC0003DMP400002484	GO:0009723	BP
PGSC0003DMP400002484	GO:0034976	BP
PGSC0003DMP400002484	GO:0009817	BP
PGSC0003DMP400002487	GO:0009620	BP
PGSC0003DMP400002487	GO:0016567	BP
PGSC0003DMP400002487	GO:0009640	BP
PGSC0003DMP400002487	GO:0009734	BP
PGSC0003DMP400002487	GO:0009926	BP
PGSC0003DMP400002487	GO:0009826	BP
PGSC0003DMP400002487	GO:0010311	BP
PGSC0003DMP400002487	GO:0048283	BP
PGSC0003DMP400002488	GO:0009620	BP
PGSC0003DMP400002488	GO:0016567	BP
PGSC0003DMP400002488	GO:0009640	BP
PGSC0003DMP400002488	GO:0009734	BP
PGSC0003DMP400002488	GO:0009926	BP
PGSC0003DMP400002488	GO:0009826	BP
PGSC0003DMP400002488	GO:0010311	BP
PGSC0003DMP400002488	GO:0048283	BP
PGSC0003DMP400002494	GO:0006351	BP
PGSC0003DMP400002500	GO:0006351	BP
PGSC0003DMP400002507	GO:0006355	BP
PGSC0003DMP400002508	GO:0010289	BP
PGSC0003DMP400002517	GO:0000373	BP
PGSC0003DMP400002517	GO:0000372	BP
PGSC0003DMP400002518	GO:0008152	BP
PGSC0003DMP400002522	GO:0055085	BP
PGSC0003DMP400002522	GO:0006857	BP
PGSC0003DMP400002522	GO:0009624	BP
PGSC0003DMP400002523	GO:0006487	BP
PGSC0003DMP400002523	GO:0006013	BP
PGSC0003DMP400002525	GO:0006979	BP
PGSC0003DMP400002525	GO:0045489	BP
PGSC0003DMP400002530	GO:0006355	BP
PGSC0003DMP400002531	GO:0055085	BP
PGSC0003DMP400002531	GO:0006200	BP
PGSC0003DMP400002531	GO:0010541	BP
PGSC0003DMP400002531	GO:0043481	BP
PGSC0003DMP400002531	GO:0010540	BP
PGSC0003DMP400002531	GO:0010315	BP
PGSC0003DMP400002531	GO:0048438	BP
PGSC0003DMP400002531	GO:0048437	BP
PGSC0003DMP400002533	GO:0046854	BP
PGSC0003DMP400002533	GO:0046856	BP
PGSC0003DMP400002537	GO:0010143	BP
PGSC0003DMP400002537	GO:0009908	BP
PGSC0003DMP400002537	GO:0008654	BP
PGSC0003DMP400002538	GO:0006468	BP
PGSC0003DMP400002541	GO:0009987	BP
PGSC0003DMP400002541	GO:0016051	BP
PGSC0003DMP400002541	GO:0016043	BP
PGSC0003DMP400002542	GO:0022900	BP
PGSC0003DMP400002542	GO:0045454	BP
PGSC0003DMP400002542	GO:0006662	BP
PGSC0003DMP400002542	GO:0000103	BP
PGSC0003DMP400002546	GO:0015979	BP
PGSC0003DMP400002546	GO:0045333	BP
PGSC0003DMP400002547	GO:0055085	BP
PGSC0003DMP400002547	GO:0009555	BP
PGSC0003DMP400002547	GO:0010315	BP
PGSC0003DMP400002547	GO:0010252	BP
PGSC0003DMP400002552	GO:0006351	BP
PGSC0003DMP400002552	GO:0006260	BP
PGSC0003DMP400002552	GO:0010228	BP
PGSC0003DMP400002552	GO:0006281	BP
PGSC0003DMP400002555	GO:0006468	BP
PGSC0003DMP400002559	GO:0006351	BP
PGSC0003DMP400002559	GO:0009741	BP
PGSC0003DMP400002559	GO:0048513	BP
PGSC0003DMP400002559	GO:0050789	BP
PGSC0003DMP400002559	GO:0009653	BP
PGSC0003DMP400002562	GO:0055085	BP
PGSC0003DMP400002562	GO:0006200	BP
PGSC0003DMP400002562	GO:0010048	BP
PGSC0003DMP400002562	GO:0048443	BP
PGSC0003DMP400002562	GO:0009640	BP
PGSC0003DMP400002562	GO:0010218	BP
PGSC0003DMP400002562	GO:0009637	BP
PGSC0003DMP400002562	GO:0007389	BP
PGSC0003DMP400002562	GO:0048767	BP
PGSC0003DMP400002562	GO:0009958	BP
PGSC0003DMP400002562	GO:0009932	BP
PGSC0003DMP400002562	GO:0048527	BP
PGSC0003DMP400002562	GO:0009825	BP
PGSC0003DMP400002562	GO:0071555	BP
PGSC0003DMP400002562	GO:0048440	BP
PGSC0003DMP400002562	GO:0010541	BP
PGSC0003DMP400002562	GO:0043481	BP
PGSC0003DMP400002562	GO:0010540	BP
PGSC0003DMP400002562	GO:0010315	BP
PGSC0003DMP400002562	GO:0000271	BP
PGSC0003DMP400002563	GO:0006412	BP
PGSC0003DMP400002565	GO:0006412	BP
PGSC0003DMP400002569	GO:0009734	BP
PGSC0003DMP400002571	GO:0050794	BP
PGSC0003DMP400002571	GO:0009651	BP
PGSC0003DMP400002571	GO:0006812	BP
PGSC0003DMP400002571	GO:0006996	BP
PGSC0003DMP400002571	GO:0006754	BP
PGSC0003DMP400002572	GO:0009664	BP
PGSC0003DMP400002572	GO:0006949	BP
PGSC0003DMP400002573	GO:0006417	BP
PGSC0003DMP400002573	GO:0009845	BP
PGSC0003DMP400002573	GO:0009846	BP
PGSC0003DMP400002573	GO:0000381	BP
PGSC0003DMP400002578	GO:0016070	BP
PGSC0003DMP400002593	GO:0007155	BP
PGSC0003DMP400002593	GO:0048765	BP
PGSC0003DMP400002593	GO:0000911	BP
PGSC0003DMP400002593	GO:0009826	BP
PGSC0003DMP400002593	GO:0006890	BP
PGSC0003DMP400002593	GO:0071555	BP
PGSC0003DMP400002593	GO:0010311	BP
PGSC0003DMP400002593	GO:0010540	BP
PGSC0003DMP400002593	GO:0032509	BP
PGSC0003DMP400002593	GO:0048209	BP
PGSC0003DMP400002593	GO:0001736	BP
PGSC0003DMP400002593	GO:0032012	BP
PGSC0003DMP400002593	GO:0006897	BP
PGSC0003DMP400002593	GO:0050790	BP
PGSC0003DMP400002593	GO:0010087	BP
PGSC0003DMP400002593	GO:0009942	BP
PGSC0003DMP400002593	GO:0080119	BP
PGSC0003DMP400002593	GO:0010274	BP
PGSC0003DMP400002599	GO:0019288	BP
PGSC0003DMP400002599	GO:0010027	BP
PGSC0003DMP400002599	GO:0009793	BP
PGSC0003DMP400002599	GO:0019252	BP
PGSC0003DMP400002599	GO:0043085	BP
PGSC0003DMP400002599	GO:0000023	BP
PGSC0003DMP400002599	GO:0010103	BP
PGSC0003DMP400002599	GO:0016226	BP
PGSC0003DMP400002599	GO:0006655	BP
PGSC0003DMP400002602	GO:0009073	BP
PGSC0003DMP400002602	GO:0006007	BP
PGSC0003DMP400002606	GO:0016567	BP
PGSC0003DMP400002606	GO:0006511	BP
PGSC0003DMP400002609	GO:0055085	BP
PGSC0003DMP400002609	GO:0006811	BP
PGSC0003DMP400002609	GO:0009626	BP
PGSC0003DMP400002609	GO:0007263	BP
PGSC0003DMP400002610	GO:0006355	BP
PGSC0003DMP400002610	GO:0009408	BP
PGSC0003DMP400002610	GO:0009658	BP
PGSC0003DMP400002610	GO:0016485	BP
PGSC0003DMP400002614	GO:0045489	BP
PGSC0003DMP400002620	GO:0055114	BP
PGSC0003DMP400002620	GO:0052546	BP
PGSC0003DMP400002620	GO:0006065	BP
PGSC0003DMP400002625	GO:0006412	BP
PGSC0003DMP400002634	GO:0006364	BP
PGSC0003DMP400002637	GO:0006887	BP
PGSC0003DMP400002640	GO:0006508	BP
PGSC0003DMP400002641	GO:0030154	BP
PGSC0003DMP400002641	GO:0032501	BP
PGSC0003DMP400002643	GO:0030154	BP
PGSC0003DMP400002643	GO:0032501	BP
PGSC0003DMP400002644	GO:0008643	BP
PGSC0003DMP400002654	GO:0006412	BP
PGSC0003DMP400002655	GO:0055085	BP
PGSC0003DMP400002655	GO:0006839	BP
PGSC0003DMP400002658	GO:0009834	BP
PGSC0003DMP400002658	GO:0009830	BP
PGSC0003DMP400002658	GO:0009808	BP
PGSC0003DMP400002658	GO:0016049	BP
PGSC0003DMP400002658	GO:0010215	BP
PGSC0003DMP400002659	GO:0008033	BP
PGSC0003DMP400002666	GO:0006626	BP
PGSC0003DMP400002669	GO:0006944	BP
PGSC0003DMP400002669	GO:0000186	BP
PGSC0003DMP400002669	GO:0010363	BP
PGSC0003DMP400002669	GO:0006612	BP
PGSC0003DMP400002669	GO:0043069	BP
PGSC0003DMP400002669	GO:0030968	BP
PGSC0003DMP400002674	GO:0009987	BP
PGSC0003DMP400002674	GO:0006865	BP
PGSC0003DMP400002677	GO:0080143	BP
PGSC0003DMP400002679	GO:0080143	BP
PGSC0003DMP400002692	GO:0006952	BP
PGSC0003DMP400002692	GO:0009607	BP
PGSC0003DMP400002693	GO:0006952	BP
PGSC0003DMP400002693	GO:0009607	BP
PGSC0003DMP400002694	GO:0006952	BP
PGSC0003DMP400002694	GO:0009607	BP
PGSC0003DMP400002698	GO:0006355	BP
PGSC0003DMP400002698	GO:0007389	BP
PGSC0003DMP400002698	GO:0009734	BP
PGSC0003DMP400002698	GO:0048856	BP
PGSC0003DMP400002702	GO:0048193	BP
PGSC0003DMP400002702	GO:0030244	BP
PGSC0003DMP400002712	GO:0009737	BP
PGSC0003DMP400002712	GO:0051707	BP
PGSC0003DMP400002712	GO:0051258	BP
PGSC0003DMP400002712	GO:0010311	BP
PGSC0003DMP400002712	GO:0015696	BP
PGSC0003DMP400002717	GO:0006470	BP
PGSC0003DMP400002721	GO:0006464	BP
PGSC0003DMP400002722	GO:0006412	BP
PGSC0003DMP400002722	GO:0006626	BP
PGSC0003DMP400002722	GO:0042254	BP
PGSC0003DMP400002722	GO:0006354	BP
PGSC0003DMP400002723	GO:0006468	BP
PGSC0003DMP400002736	GO:0006355	BP
PGSC0003DMP400002743	GO:0015031	BP
PGSC0003DMP400002743	GO:0051649	BP
PGSC0003DMP400002747	GO:0044262	BP
PGSC0003DMP400002747	GO:0044249	BP
PGSC0003DMP400002751	GO:0006396	BP
PGSC0003DMP400002752	GO:0051301	BP
PGSC0003DMP400002752	GO:0000079	BP
PGSC0003DMP400002753	GO:0046686	BP
PGSC0003DMP400002753	GO:0006564	BP
PGSC0003DMP400002754	GO:0055114	BP
PGSC0003DMP400002754	GO:0006099	BP
PGSC0003DMP400002754	GO:0006102	BP
PGSC0003DMP400002755	GO:0006631	BP
PGSC0003DMP400002756	GO:0006631	BP
PGSC0003DMP400002757	GO:0006952	BP
PGSC0003DMP400002757	GO:0016998	BP
PGSC0003DMP400002757	GO:0009607	BP
PGSC0003DMP400002757	GO:0006032	BP
PGSC0003DMP400002758	GO:0006952	BP
PGSC0003DMP400002758	GO:0016998	BP
PGSC0003DMP400002758	GO:0009607	BP
PGSC0003DMP400002758	GO:0006032	BP
PGSC0003DMP400002766	GO:0016998	BP
PGSC0003DMP400002766	GO:0006032	BP
PGSC0003DMP400002782	GO:0010027	BP
PGSC0003DMP400002782	GO:0009902	BP
PGSC0003DMP400002782	GO:0042793	BP
PGSC0003DMP400002782	GO:0090305	BP
PGSC0003DMP400002782	GO:0016556	BP
PGSC0003DMP400002782	GO:0010239	BP
PGSC0003DMP400002794	GO:0006629	BP
PGSC0003DMP400002800	GO:0009414	BP
PGSC0003DMP400002800	GO:0016051	BP
PGSC0003DMP400002800	GO:0005983	BP
PGSC0003DMP400002801	GO:0006952	BP
PGSC0003DMP400002801	GO:0009607	BP
PGSC0003DMP400002809	GO:0046686	BP
PGSC0003DMP400002809	GO:0019761	BP
PGSC0003DMP400002809	GO:0008652	BP
PGSC0003DMP400002814	GO:0046686	BP
PGSC0003DMP400002814	GO:0019761	BP
PGSC0003DMP400002814	GO:0008652	BP
PGSC0003DMP400002816	GO:0048868	BP
PGSC0003DMP400002816	GO:0006950	BP
PGSC0003DMP400002816	GO:0016043	BP
PGSC0003DMP400002816	GO:0048610	BP
PGSC0003DMP400002817	GO:0016556	BP
PGSC0003DMP400002817	GO:0006424	BP
PGSC0003DMP400002817	GO:0070681	BP
PGSC0003DMP400002817	GO:0032543	BP
PGSC0003DMP400002821	GO:0040029	BP
PGSC0003DMP400002821	GO:0009294	BP
PGSC0003DMP400002821	GO:0034968	BP
PGSC0003DMP400002823	GO:0055085	BP
PGSC0003DMP400002824	GO:0008152	BP
PGSC0003DMP400002824	GO:0006949	BP
PGSC0003DMP400002844	GO:0009611	BP
PGSC0003DMP400002844	GO:0009651	BP
PGSC0003DMP400002844	GO:0048768	BP
PGSC0003DMP400002845	GO:0055114	BP
PGSC0003DMP400002845	GO:0009409	BP
PGSC0003DMP400002845	GO:0016036	BP
PGSC0003DMP400002845	GO:0006995	BP
PGSC0003DMP400002845	GO:0042744	BP
PGSC0003DMP400002845	GO:0008219	BP
PGSC0003DMP400002845	GO:0045454	BP
PGSC0003DMP400002845	GO:0009970	BP
PGSC0003DMP400002845	GO:0009648	BP
PGSC0003DMP400002851	GO:0006535	BP
PGSC0003DMP400002856	GO:0010075	BP
PGSC0003DMP400002856	GO:0007020	BP
PGSC0003DMP400002856	GO:0048653	BP
PGSC0003DMP400002856	GO:0009639	BP
PGSC0003DMP400002856	GO:0009959	BP
PGSC0003DMP400002870	GO:0030244	BP
PGSC0003DMP400002870	GO:0051301	BP
PGSC0003DMP400002870	GO:0006506	BP
PGSC0003DMP400002870	GO:0009790	BP
PGSC0003DMP400002870	GO:0009832	BP
PGSC0003DMP400002873	GO:0010207	BP
PGSC0003DMP400002873	GO:0019637	BP
PGSC0003DMP400002873	GO:0044281	BP
PGSC0003DMP400002873	GO:0044249	BP
PGSC0003DMP400002873	GO:0019760	BP
PGSC0003DMP400002880	GO:0065007	BP
PGSC0003DMP400002880	GO:0009734	BP
PGSC0003DMP400002880	GO:0006865	BP
[truncated: 122,355 more rows]
