# Supplementary material for: Evaluation and integration of functional annotation pipelines for newly sequenced organisms: the potato genome as a test case
Source: BMC Plant Biol. 2014 Dec 5;14:329. doi: 10.1186/s12870-014-0329-9 (PMC4274702; doi:10.1186/s12870-014-0329-9)
Supplement: Additional file 18: Table S17. — ITAG ensemble output with k = 2. [file 12870_2014_329_MOESM18_ESM.xls]

Supplemental Table 16. ITAG ensemble output with k=2
Gene	GO_term	GO_term_type
Sotub01g005090.1.1	GO:0010051	BP
Sotub01g005090.1.1	GO:0009832	BP
Sotub01g005090.1.1	GO:0007010	BP
Sotub01g005100.1.1	GO:0006629	BP
Sotub01g005110.1.1	GO:0042732	BP
Sotub01g005110.1.1	GO:0006184	BP
Sotub01g005110.1.1	GO:0010152	BP
Sotub01g005110.1.1	GO:0000266	BP
Sotub01g005110.1.1	GO:0007049	BP
Sotub01g005110.1.1	GO:0051301	BP
Sotub01g005120.1.1	GO:0006511	BP
Sotub01g005120.1.1	GO:0006355	BP
Sotub01g005120.1.1	GO:0009911	BP
Sotub01g005120.1.1	GO:0007623	BP
Sotub01g005120.1.1	GO:0009637	BP
Sotub01g005120.1.1	GO:0007165	BP
Sotub01g005120.1.1	GO:0016567	BP
Sotub01g005120.1.1	GO:0018298	BP
Sotub01g005210.1.1	GO:0006810	BP
Sotub01g005220.1.1	GO:0006810	BP
Sotub01g005230.1.1	GO:0006810	BP
Sotub01g005230.1.1	GO:0044237	BP
Sotub01g005230.1.1	GO:0044238	BP
Sotub01g005240.1.1	GO:0006810	BP
Sotub01g005240.1.1	GO:0044237	BP
Sotub01g005240.1.1	GO:0044238	BP
Sotub01g005250.1.1	GO:0009088	BP
Sotub01g005250.1.1	GO:0009086	BP
Sotub01g005250.1.1	GO:0055114	BP
Sotub01g005250.1.1	GO:0006164	BP
Sotub01g005250.1.1	GO:0009089	BP
Sotub01g005250.1.1	GO:0009097	BP
Sotub01g005260.1.1	GO:0009088	BP
Sotub01g005260.1.1	GO:0009089	BP
Sotub01g005310.1.1	GO:0015824	BP
Sotub01g005310.1.1	GO:0009626	BP
Sotub01g005320.1.1	GO:0005992	BP
Sotub01g005370.1.1	GO:0016567	BP
Sotub01g005370.1.1	GO:0010033	BP
Sotub01g005400.1.1	GO:0001708	BP
Sotub01g005400.1.1	GO:0009880	BP
Sotub01g005410.1.1	GO:0001708	BP
Sotub01g005410.1.1	GO:0009880	BP
Sotub01g005440.1.1	GO:0010154	BP
Sotub01g005440.1.1	GO:0080086	BP
Sotub01g005440.1.1	GO:0010087	BP
Sotub01g005440.1.1	GO:0006073	BP
Sotub01g005480.1.1	GO:0010413	BP
Sotub01g005480.1.1	GO:0046856	BP
Sotub01g005480.1.1	GO:0045492	BP
Sotub01g005480.1.1	GO:0046854	BP
Sotub01g005500.1.1	GO:0000910	BP
Sotub01g005500.1.1	GO:0000226	BP
Sotub01g005500.1.1	GO:0007067	BP
Sotub01g005520.1.1	GO:0006468	BP
Sotub01g005520.1.1	GO:0048544	BP
Sotub01g005550.1.1	GO:0006810	BP
Sotub01g005550.1.1	GO:0006468	BP
Sotub01g005550.1.1	GO:0016044	BP
Sotub01g005560.1.1	GO:0006814	BP
Sotub01g005560.1.1	GO:0009651	BP
Sotub01g005560.1.1	GO:0042542	BP
Sotub01g005560.1.1	GO:0010163	BP
Sotub01g005580.1.1	GO:0006536	BP
Sotub01g005580.1.1	GO:0046686	BP
Sotub01g005600.1.1	GO:0006499	BP
Sotub01g005620.1.1	GO:0016567	BP
Sotub01g005620.1.1	GO:0009793	BP
Sotub01g005630.1.1	GO:0007017	BP
Sotub01g005670.1.1	GO:0009850	BP
Sotub01g005680.1.1	GO:0009850	BP
Sotub01g005690.1.1	GO:0055114	BP
Sotub01g005700.1.1	GO:0055114	BP
Sotub01g005710.1.1	GO:0008152	BP
Sotub01g005720.1.1	GO:0008152	BP
Sotub01g005730.1.1	GO:0055114	BP
Sotub01g005740.1.1	GO:0010264	BP
Sotub01g005740.1.1	GO:0009611	BP
Sotub01g005740.1.1	GO:0016117	BP
Sotub01g005740.1.1	GO:0015979	BP
Sotub01g005760.1.1	GO:0009793	BP
Sotub01g005760.1.1	GO:0016226	BP
Sotub01g005760.1.1	GO:0006364	BP
Sotub01g005760.1.1	GO:0010027	BP
Sotub01g005760.1.1	GO:0010228	BP
Sotub01g005760.1.1	GO:0009658	BP
Sotub01g005760.1.1	GO:0048481	BP
Sotub01g005760.1.1	GO:0006430	BP
Sotub01g005780.1.1	GO:0055114	BP
Sotub01g005780.1.1	GO:0046686	BP
Sotub01g005780.1.1	GO:0006739	BP
Sotub01g005780.1.1	GO:0009651	BP
Sotub01g005780.1.1	GO:0042742	BP
Sotub01g005780.1.1	GO:0006099	BP
Sotub01g005780.1.1	GO:0006102	BP
Sotub01g005780.1.1	GO:0010043	BP
Sotub01g005780.1.1	GO:0006097	BP
Sotub01g005840.1.1	GO:0055085	BP
Sotub01g005870.1.1	GO:0006886	BP
Sotub01g005950.1.1	GO:0006886	BP
Sotub01g006020.1.1	GO:0006886	BP
Sotub01g006020.1.1	GO:0022414	BP
Sotub01g006210.1.1	GO:0044238	BP
Sotub01g006210.1.1	GO:0044271	BP
Sotub01g006210.1.1	GO:0044283	BP
Sotub01g006220.1.1	GO:0006397	BP
Sotub01g006220.1.1	GO:0008380	BP
Sotub01g006230.1.1	GO:0005975	BP
Sotub01g006240.1.1	GO:0016567	BP
Sotub01g006240.1.1	GO:0010099	BP
Sotub01g006240.1.1	GO:0050794	BP
Sotub01g006280.1.1	GO:0009987	BP
Sotub01g006300.1.1	GO:0003333	BP
Sotub01g006320.1.1	GO:0009058	BP
Sotub01g006410.1.1	GO:0010228	BP
Sotub01g006410.1.1	GO:0010162	BP
Sotub01g006410.1.1	GO:0033523	BP
Sotub01g006410.1.1	GO:0010390	BP
Sotub01g006410.1.1	GO:0009965	BP
Sotub01g006420.1.1	GO:0010228	BP
Sotub01g006420.1.1	GO:0010162	BP
Sotub01g006420.1.1	GO:0033523	BP
Sotub01g006420.1.1	GO:0010390	BP
Sotub01g006420.1.1	GO:0009965	BP
Sotub01g006460.1.1	GO:0009987	BP
Sotub01g006470.1.1	GO:0051567	BP
Sotub01g006470.1.1	GO:0009294	BP
Sotub01g006470.1.1	GO:0006342	BP
Sotub01g006470.1.1	GO:0090116	BP
Sotub01g006470.1.1	GO:0010069	BP
Sotub01g006470.1.1	GO:0010425	BP
Sotub01g006490.1.1	GO:0009409	BP
Sotub01g006490.1.1	GO:0009966	BP
Sotub01g006500.1.1	GO:0006468	BP
Sotub01g006510.1.1	GO:0016117	BP
Sotub01g006510.1.1	GO:0010027	BP
Sotub01g006510.1.1	GO:0019684	BP
Sotub01g006510.1.1	GO:0006098	BP
Sotub01g006510.1.1	GO:0035304	BP
Sotub01g006510.1.1	GO:0019288	BP
Sotub01g006510.1.1	GO:0009902	BP
Sotub01g006510.1.1	GO:0015995	BP
Sotub01g006510.1.1	GO:0010304	BP
Sotub01g006510.1.1	GO:0034660	BP
Sotub01g006510.1.1	GO:0009561	BP
Sotub01g006510.1.1	GO:0042793	BP
Sotub01g006520.1.1	GO:0009658	BP
Sotub01g006520.1.1	GO:0048229	BP
Sotub01g006520.1.1	GO:0006260	BP
Sotub01g006520.1.1	GO:0051276	BP
Sotub01g006530.1.1	GO:0055085	BP
Sotub01g006530.1.1	GO:0006812	BP
Sotub01g006540.1.1	GO:0006414	BP
Sotub01g006580.1.1	GO:0042254	BP
Sotub01g006590.1.1	GO:0042991	BP
Sotub01g006590.1.1	GO:0042254	BP
Sotub01g006600.1.1	GO:0006511	BP
Sotub01g006600.1.1	GO:0007275	BP
Sotub01g006610.1.1	GO:0009793	BP
Sotub01g006610.1.1	GO:0006281	BP
Sotub01g006620.1.1	GO:0034968	BP
Sotub01g006630.1.1	GO:0006508	BP
Sotub01g006630.1.1	GO:0006914	BP
Sotub01g006630.1.1	GO:0015031	BP
Sotub01g006660.1.1	GO:0008033	BP
Sotub01g006670.1.1	GO:0046686	BP
Sotub01g006670.1.1	GO:0009396	BP
Sotub01g006680.1.1	GO:0055114	BP
Sotub01g006680.1.1	GO:0009628	BP
Sotub01g006680.1.1	GO:0040007	BP
Sotub01g006680.1.1	GO:0009908	BP
Sotub01g006680.1.1	GO:0002215	BP
Sotub01g006680.1.1	GO:0042744	BP
Sotub01g006690.1.1	GO:0055114	BP
Sotub01g006690.1.1	GO:0042744	BP
Sotub01g006700.1.1	GO:0055114	BP
Sotub01g006700.1.1	GO:0006979	BP
Sotub01g006710.1.1	GO:0055114	BP
Sotub01g006710.1.1	GO:0006979	BP
Sotub01g006720.1.1	GO:0055114	BP
Sotub01g006720.1.1	GO:0006979	BP
Sotub01g006730.1.1	GO:0009626	BP
Sotub01g006730.1.1	GO:0009817	BP
Sotub01g006730.1.1	GO:0010942	BP
Sotub01g006730.1.1	GO:0009816	BP
Sotub01g006750.1.1	GO:0010027	BP
Sotub01g006750.1.1	GO:0006098	BP
Sotub01g006770.1.1	GO:0006606	BP
Sotub01g006770.1.1	GO:0006944	BP
Sotub01g006770.1.1	GO:0055047	BP
Sotub01g006770.1.1	GO:0009846	BP
Sotub01g006770.1.1	GO:0009556	BP
Sotub01g006770.1.1	GO:0006075	BP
Sotub01g006770.1.1	GO:0080092	BP
Sotub01g006770.1.1	GO:0052543	BP
Sotub01g006770.1.1	GO:0008360	BP
Sotub01g006780.1.1	GO:0035196	BP
Sotub01g006780.1.1	GO:0006944	BP
Sotub01g006780.1.1	GO:0009556	BP
Sotub01g006780.1.1	GO:0006075	BP
Sotub01g006780.1.1	GO:0052543	BP
Sotub01g006780.1.1	GO:0000226	BP
Sotub01g006780.1.1	GO:0006346	BP
Sotub01g006780.1.1	GO:0031048	BP
Sotub01g006780.1.1	GO:0007267	BP
Sotub01g006780.1.1	GO:0000911	BP
Sotub01g006780.1.1	GO:0051567	BP
Sotub01g006780.1.1	GO:0010267	BP
Sotub01g006780.1.1	GO:0009616	BP
Sotub01g006780.1.1	GO:0008360	BP
Sotub01g006870.1.1	GO:0055114	BP
Sotub01g006870.1.1	GO:0006636	BP
Sotub01g006890.1.1	GO:0006810	BP
Sotub01g006900.1.1	GO:0006633	BP
Sotub01g006980.1.1	GO:0055114	BP
Sotub01g006980.1.1	GO:0046183	BP
Sotub01g006990.1.1	GO:0006468	BP
Sotub01g006990.1.1	GO:0050794	BP
Sotub01g006990.1.1	GO:0048544	BP
Sotub01g007010.1.1	GO:0006468	BP
Sotub01g007010.1.1	GO:0050794	BP
Sotub01g007010.1.1	GO:0048544	BP
Sotub01g007020.1.1	GO:0006468	BP
Sotub01g007020.1.1	GO:0050794	BP
Sotub01g007020.1.1	GO:0007154	BP
Sotub01g007030.1.1	GO:0055114	BP
Sotub01g007030.1.1	GO:0009611	BP
Sotub01g007030.1.1	GO:0009753	BP
Sotub01g007030.1.1	GO:0009620	BP
Sotub01g007030.1.1	GO:0009695	BP
Sotub01g007050.1.1	GO:0055114	BP
Sotub01g007050.1.1	GO:0050896	BP
Sotub01g007050.1.1	GO:0031408	BP
Sotub01g007060.1.1	GO:0055114	BP
Sotub01g007060.1.1	GO:0031408	BP
Sotub01g007170.1.1	GO:0055114	BP
Sotub01g007180.1.1	GO:0055114	BP
Sotub01g007180.1.1	GO:0006979	BP
Sotub01g007190.1.1	GO:0006351	BP
Sotub01g007190.1.1	GO:0009873	BP
Sotub01g007190.1.1	GO:0071281	BP
Sotub01g007190.1.1	GO:0042762	BP
Sotub01g007200.1.1	GO:0006508	BP
Sotub01g007200.1.1	GO:0043086	BP
Sotub01g007210.1.1	GO:0006508	BP
Sotub01g007210.1.1	GO:0043086	BP
Sotub01g007220.1.1	GO:0006355	BP
Sotub01g007240.1.1	GO:0045893	BP
Sotub01g007240.1.1	GO:0042752	BP
Sotub01g007240.1.1	GO:0000086	BP
Sotub01g007260.1.1	GO:0044238	BP
Sotub01g007260.1.1	GO:0044260	BP
Sotub01g007280.1.1	GO:0009414	BP
Sotub01g007280.1.1	GO:0006200	BP
Sotub01g007280.1.1	GO:0010148	BP
Sotub01g007290.1.1	GO:0006468	BP
Sotub01g007290.1.1	GO:0009860	BP
Sotub01g007290.1.1	GO:0009103	BP
Sotub01g007310.1.1	GO:0005986	BP
Sotub01g007310.1.1	GO:0016311	BP
Sotub01g007360.1.1	GO:0009987	BP
Sotub01g007360.1.1	GO:0006508	BP
Sotub01g007360.1.1	GO:0016485	BP
Sotub01g007370.1.1	GO:0016567	BP
Sotub01g007370.1.1	GO:0009561	BP
Sotub01g007370.1.1	GO:0051726	BP
Sotub01g007370.1.1	GO:0055046	BP
Sotub01g007370.1.1	GO:0051603	BP
Sotub01g007410.1.1	GO:0046777	BP
Sotub01g007430.1.1	GO:0006457	BP
Sotub01g007430.1.1	GO:0051259	BP
Sotub01g007450.1.1	GO:0050789	BP
Sotub01g007450.1.1	GO:0034968	BP
Sotub01g007470.1.1	GO:0045454	BP
Sotub01g007520.1.1	GO:0009793	BP
Sotub01g007520.1.1	GO:0016226	BP
Sotub01g007520.1.1	GO:0010027	BP
Sotub01g007520.1.1	GO:0010228	BP
Sotub01g007520.1.1	GO:0048481	BP
Sotub01g007520.1.1	GO:0019288	BP
Sotub01g007520.1.1	GO:0006397	BP
Sotub01g007530.1.1	GO:0010148	BP
Sotub01g007530.1.1	GO:0016192	BP
Sotub01g007530.1.1	GO:0010363	BP
Sotub01g007530.1.1	GO:0009867	BP
Sotub01g007530.1.1	GO:0006612	BP
Sotub01g007530.1.1	GO:0009737	BP
Sotub01g007530.1.1	GO:0043069	BP
Sotub01g007530.1.1	GO:0009863	BP
Sotub01g007530.1.1	GO:0050832	BP
Sotub01g007530.1.1	GO:0051245	BP
Sotub01g007530.1.1	GO:0010119	BP
Sotub01g007540.1.1	GO:0009987	BP
Sotub01g007540.1.1	GO:0044238	BP
Sotub01g007550.1.1	GO:0006499	BP
Sotub01g007560.1.1	GO:0044249	BP
Sotub01g007560.1.1	GO:0042180	BP
Sotub01g007580.1.1	GO:0006355	BP
Sotub01g007600.1.1	GO:0009414	BP
Sotub01g007600.1.1	GO:0051865	BP
Sotub01g007600.1.1	GO:0002679	BP
Sotub01g007600.1.1	GO:0010200	BP
Sotub01g007610.1.1	GO:0009414	BP
Sotub01g007610.1.1	GO:0051865	BP
Sotub01g007610.1.1	GO:0002679	BP
Sotub01g007610.1.1	GO:0010200	BP
Sotub01g007620.1.1	GO:0009414	BP
Sotub01g007620.1.1	GO:0051865	BP
Sotub01g007620.1.1	GO:0002679	BP
Sotub01g007620.1.1	GO:0010200	BP
Sotub01g007640.1.1	GO:0016567	BP
Sotub01g007650.1.1	GO:0016567	BP
Sotub01g007660.1.1	GO:0016567	BP
Sotub01g007670.1.1	GO:0009414	BP
Sotub01g007670.1.1	GO:0051865	BP
Sotub01g007670.1.1	GO:0002679	BP
Sotub01g007670.1.1	GO:0010200	BP
Sotub01g007680.1.1	GO:0016567	BP
Sotub01g007690.1.1	GO:0009414	BP
Sotub01g007690.1.1	GO:0051865	BP
Sotub01g007690.1.1	GO:0002679	BP
Sotub01g007690.1.1	GO:0010200	BP
Sotub01g007780.1.1	GO:0016036	BP
Sotub01g007780.1.1	GO:0042550	BP
Sotub01g007780.1.1	GO:0019375	BP
Sotub01g007780.1.1	GO:0009877	BP
Sotub01g007790.1.1	GO:0009755	BP
Sotub01g007790.1.1	GO:0006635	BP
Sotub01g007800.1.1	GO:0006468	BP
Sotub01g007810.1.1	GO:0000186	BP
Sotub01g007830.1.1	GO:0016192	BP
Sotub01g007830.1.1	GO:0006886	BP
Sotub01g007850.1.1	GO:0007062	BP
Sotub01g007850.1.1	GO:0009553	BP
Sotub01g007850.1.1	GO:0009790	BP
Sotub01g007850.1.1	GO:0006275	BP
Sotub01g007890.1.1	GO:0051607	BP
Sotub01g007980.1.1	GO:0055114	BP
Sotub01g007980.1.1	GO:0042742	BP
Sotub01g007980.1.1	GO:0009409	BP
Sotub01g008000.1.1	GO:0045893	BP
Sotub01g008000.1.1	GO:0010090	BP
Sotub01g008000.1.1	GO:0008283	BP
Sotub01g008000.1.1	GO:0051302	BP
Sotub01g008000.1.1	GO:0051446	BP
Sotub01g008040.1.1	GO:0009086	BP
Sotub01g008040.1.1	GO:0030003	BP
Sotub01g008040.1.1	GO:0000394	BP
Sotub01g008070.1.1	GO:0042742	BP
Sotub01g008070.1.1	GO:0050794	BP
Sotub01g008070.1.1	GO:0000289	BP
Sotub01g008070.1.1	GO:0044249	BP
Sotub01g008090.1.1	GO:0006301	BP
Sotub01g008110.1.1	GO:0010020	BP
Sotub01g008110.1.1	GO:0051258	BP
Sotub01g008150.1.1	GO:0046786	BP
Sotub01g008160.1.1	GO:0055085	BP
Sotub01g008170.1.1	GO:0055085	BP
Sotub01g008170.1.1	GO:0008643	BP
Sotub01g008180.1.1	GO:0046686	BP
Sotub01g008180.1.1	GO:0006099	BP
Sotub01g008180.1.1	GO:0006104	BP
Sotub01g008180.1.1	GO:0006105	BP
Sotub01g008190.1.1	GO:0019674	BP
Sotub01g008220.1.1	GO:0001666	BP
Sotub01g008220.1.1	GO:0009853	BP
Sotub01g008220.1.1	GO:0008652	BP
Sotub01g008220.1.1	GO:0009069	BP
Sotub01g008220.1.1	GO:0042853	BP
Sotub01g008260.1.1	GO:0010193	BP
Sotub01g008260.1.1	GO:0046777	BP
Sotub01g008270.1.1	GO:0010193	BP
Sotub01g008270.1.1	GO:0046777	BP
Sotub01g008280.1.1	GO:0010193	BP
Sotub01g008280.1.1	GO:0046777	BP
Sotub01g008300.1.1	GO:0010193	BP
Sotub01g008300.1.1	GO:0046777	BP
Sotub01g008310.1.1	GO:0016310	BP
Sotub01g008330.1.1	GO:0010193	BP
Sotub01g008330.1.1	GO:0046777	BP
Sotub01g008340.1.1	GO:0010193	BP
Sotub01g008340.1.1	GO:0046777	BP
Sotub01g008350.1.1	GO:0010193	BP
Sotub01g008350.1.1	GO:0046777	BP
Sotub01g008360.1.1	GO:0046686	BP
Sotub01g008360.1.1	GO:0016192	BP
Sotub01g008360.1.1	GO:0006886	BP
Sotub01g008360.1.1	GO:0007264	BP
Sotub01g008360.1.1	GO:0006471	BP
Sotub01g008370.1.1	GO:0006352	BP
Sotub01g008380.1.1	GO:0009753	BP
Sotub01g008380.1.1	GO:0009694	BP
Sotub01g008390.1.1	GO:0006810	BP
Sotub01g008450.1.1	GO:0006412	BP
Sotub01g008460.1.1	GO:0006412	BP
Sotub01g008480.1.1	GO:0055114	BP
Sotub01g008480.1.1	GO:0016126	BP
Sotub01g008490.1.1	GO:0006355	BP
Sotub01g008490.1.1	GO:0009908	BP
Sotub01g008490.1.1	GO:0048573	BP
Sotub01g008490.1.1	GO:0009294	BP
Sotub01g008490.1.1	GO:0016573	BP
Sotub01g008500.1.1	GO:0045454	BP
Sotub01g008500.1.1	GO:0035556	BP
Sotub01g008510.1.1	GO:0009611	BP
Sotub01g008510.1.1	GO:0006468	BP
Sotub01g008510.1.1	GO:0045087	BP
Sotub01g008510.1.1	GO:0007169	BP
Sotub01g008510.1.1	GO:0031347	BP
Sotub01g008610.1.1	GO:0006351	BP
Sotub01g008620.1.1	GO:0055085	BP
Sotub01g008620.1.1	GO:0009624	BP
Sotub01g008620.1.1	GO:0015749	BP
Sotub01g008630.1.1	GO:0009651	BP
Sotub01g008630.1.1	GO:0045454	BP
Sotub01g008630.1.1	GO:0009750	BP
Sotub01g008630.1.1	GO:0006833	BP
Sotub01g008630.1.1	GO:0006662	BP
Sotub01g008630.1.1	GO:0043085	BP
Sotub01g008630.1.1	GO:0022900	BP
Sotub01g008650.1.1	GO:0006457	BP
Sotub01g008670.1.1	GO:0055114	BP
Sotub01g008670.1.1	GO:0006164	BP
Sotub01g008670.1.1	GO:0045893	BP
Sotub01g008670.1.1	GO:0043687	BP
Sotub01g008670.1.1	GO:0042991	BP
Sotub01g008670.1.1	GO:0006207	BP
Sotub01g008670.1.1	GO:0044205	BP
Sotub01g008690.1.1	GO:0006432	BP
Sotub01g008700.1.1	GO:0009959	BP
Sotub01g008700.1.1	GO:0009660	BP
Sotub01g008700.1.1	GO:0009590	BP
Sotub01g008710.1.1	GO:0006633	BP
Sotub01g008710.1.1	GO:0006094	BP
Sotub01g008720.1.1	GO:0006412	BP
Sotub01g008750.1.1	GO:0009793	BP
Sotub01g008750.1.1	GO:0009965	BP
Sotub01g008860.1.1	GO:0009753	BP
Sotub01g008860.1.1	GO:0009625	BP
Sotub01g008860.1.1	GO:0006952	BP
Sotub01g008860.1.1	GO:0009723	BP
Sotub01g008870.1.1	GO:0009753	BP
Sotub01g008870.1.1	GO:0009625	BP
Sotub01g008870.1.1	GO:0006952	BP
Sotub01g008870.1.1	GO:0009723	BP
Sotub01g008880.1.1	GO:0006855	BP
Sotub01g008910.1.1	GO:0006468	BP
Sotub01g008910.1.1	GO:0044262	BP
Sotub01g008910.1.1	GO:0034645	BP
Sotub01g008920.1.1	GO:0044237	BP
Sotub01g008920.1.1	GO:0048868	BP
Sotub01g008930.1.1	GO:0015031	BP
Sotub01g008950.1.1	GO:0015031	BP
Sotub01g009000.1.1	GO:0007131	BP
Sotub01g009000.1.1	GO:0000724	BP
Sotub01g009060.1.1	GO:0007131	BP
Sotub01g009060.1.1	GO:0000724	BP
Sotub01g009080.1.1	GO:0006468	BP
Sotub01g009120.1.1	GO:0007131	BP
Sotub01g009120.1.1	GO:0000724	BP
Sotub01g009140.1.1	GO:0006468	BP
Sotub01g009150.1.1	GO:0044260	BP
Sotub01g009150.1.1	GO:0030163	BP
Sotub01g009160.1.1	GO:0007131	BP
Sotub01g009160.1.1	GO:0000724	BP
Sotub01g009170.1.1	GO:0044237	BP
Sotub01g009170.1.1	GO:0009058	BP
Sotub01g009170.1.1	GO:0044238	BP
Sotub01g009180.1.1	GO:0044237	BP
Sotub01g009180.1.1	GO:0009058	BP
Sotub01g009180.1.1	GO:0044238	BP
Sotub01g009190.1.1	GO:0044237	BP
Sotub01g009190.1.1	GO:0009058	BP
Sotub01g009190.1.1	GO:0044238	BP
Sotub01g009200.1.1	GO:0044237	BP
Sotub01g009200.1.1	GO:0009058	BP
Sotub01g009200.1.1	GO:0044238	BP
Sotub01g009220.1.1	GO:0019674	BP
Sotub01g009220.1.1	GO:0006741	BP
Sotub01g009260.1.1	GO:0006826	BP
Sotub01g009260.1.1	GO:0034220	BP
Sotub01g009260.1.1	GO:0006879	BP
Sotub01g009260.1.1	GO:0009617	BP
Sotub01g009290.1.1	GO:0005975	BP
Sotub01g009290.1.1	GO:0045087	BP
Sotub01g009290.1.1	GO:0009607	BP
Sotub01g009300.1.1	GO:0005975	BP
Sotub01g009300.1.1	GO:0006952	BP
Sotub01g009310.1.1	GO:0005975	BP
Sotub01g009310.1.1	GO:0006952	BP
Sotub01g009320.1.1	GO:0005975	BP
Sotub01g009330.1.1	GO:0005975	BP
Sotub01g009360.1.1	GO:0005975	BP
Sotub01g009360.1.1	GO:0006952	BP
Sotub01g009380.1.1	GO:0009987	BP
Sotub01g009380.1.1	GO:0008643	BP
Sotub01g009400.1.1	GO:0005975	BP
Sotub01g009410.1.1	GO:0005975	BP
Sotub01g009420.1.1	GO:0006636	BP
Sotub01g009420.1.1	GO:0046471	BP
Sotub01g009430.1.1	GO:0006355	BP
Sotub01g009440.1.1	GO:0080092	BP
Sotub01g009440.1.1	GO:0046777	BP
Sotub01g009460.1.1	GO:0043547	BP
Sotub01g009460.1.1	GO:0051056	BP
Sotub01g009530.1.1	GO:0006508	BP
Sotub01g009530.1.1	GO:0009846	BP
Sotub01g009530.1.1	GO:0009555	BP
Sotub01g009540.1.1	GO:0055114	BP
Sotub01g009550.1.1	GO:0010388	BP
Sotub01g009550.1.1	GO:0007275	BP
Sotub01g009550.1.1	GO:0030163	BP
Sotub01g009550.1.1	GO:0009585	BP
Sotub01g009560.1.1	GO:0007165	BP
Sotub01g009560.1.1	GO:0006468	BP
Sotub01g009560.1.1	GO:0009628	BP
Sotub01g009560.1.1	GO:0009738	BP
Sotub01g009560.1.1	GO:0009735	BP
Sotub01g009570.1.1	GO:0016310	BP
Sotub01g009580.1.1	GO:0006468	BP
Sotub01g009590.1.1	GO:0006355	BP
Sotub01g009610.1.1	GO:0006355	BP
Sotub01g009660.1.1	GO:0006355	BP
Sotub01g009660.1.1	GO:0042991	BP
Sotub01g009660.1.1	GO:0048366	BP
Sotub01g009710.1.1	GO:0006355	BP
Sotub01g009710.1.1	GO:0009739	BP
Sotub01g009730.1.1	GO:0055114	BP
Sotub01g009730.1.1	GO:0010019	BP
Sotub01g009730.1.1	GO:0010024	BP
Sotub01g009750.1.1	GO:0007165	BP
Sotub01g009760.1.1	GO:0030422	BP
Sotub01g009760.1.1	GO:0009816	BP
Sotub01g009760.1.1	GO:0031048	BP
Sotub01g009760.1.1	GO:0051567	BP
Sotub01g009760.1.1	GO:0006306	BP
Sotub01g009760.1.1	GO:0019048	BP
Sotub01g009760.1.1	GO:0006417	BP
Sotub01g009770.1.1	GO:0044249	BP
Sotub01g009770.1.1	GO:0048255	BP
Sotub01g009800.1.1	GO:0006397	BP
Sotub01g009820.1.1	GO:0016310	BP
Sotub01g009820.1.1	GO:0019288	BP
Sotub01g009820.1.1	GO:0016114	BP
Sotub01g009830.1.1	GO:0008152	BP
Sotub01g009850.1.1	GO:0010228	BP
Sotub01g009850.1.1	GO:0007155	BP
Sotub01g009850.1.1	GO:0016926	BP
Sotub01g009850.1.1	GO:0050665	BP
Sotub01g009850.1.1	GO:0019375	BP
Sotub01g009850.1.1	GO:0045010	BP
Sotub01g009850.1.1	GO:0033044	BP
Sotub01g009850.1.1	GO:0010090	BP
Sotub01g009850.1.1	GO:0048765	BP
Sotub01g009850.1.1	GO:0071555	BP
Sotub01g009860.1.1	GO:0000079	BP
Sotub01g009860.1.1	GO:0051301	BP
Sotub01g009870.1.1	GO:0006777	BP
Sotub01g009870.1.1	GO:0009734	BP
Sotub01g009880.1.1	GO:0016567	BP
Sotub01g009880.1.1	GO:0071472	BP
Sotub01g009880.1.1	GO:0042631	BP
Sotub01g009910.1.1	GO:0044260	BP
Sotub01g009910.1.1	GO:0044262	BP
Sotub01g009910.1.1	GO:0044085	BP
Sotub01g009910.1.1	GO:0016043	BP
Sotub01g009910.1.1	GO:0006139	BP
Sotub01g009920.1.1	GO:0010267	BP
Sotub01g009920.1.1	GO:0006397	BP
Sotub01g009920.1.1	GO:0031053	BP
Sotub01g009920.1.1	GO:0048509	BP
Sotub01g009920.1.1	GO:0048367	BP
Sotub01g009920.1.1	GO:2000011	BP
Sotub01g009920.1.1	GO:0016568	BP
Sotub01g009920.1.1	GO:0008380	BP
Sotub01g009930.1.1	GO:0006355	BP
Sotub01g009970.1.1	GO:0016575	BP
Sotub01g009970.1.1	GO:0016070	BP
Sotub01g009970.1.1	GO:0034645	BP
Sotub01g009980.1.1	GO:0016575	BP
Sotub01g009980.1.1	GO:0016070	BP
Sotub01g009980.1.1	GO:0034645	BP
Sotub01g009990.1.1	GO:0006355	BP
Sotub01g009990.1.1	GO:0070932	BP
Sotub01g009990.1.1	GO:0070933	BP
Sotub01g010000.1.1	GO:0016575	BP
Sotub01g010000.1.1	GO:0016070	BP
Sotub01g010000.1.1	GO:0034645	BP
Sotub01g010040.1.1	GO:0006355	BP
Sotub01g010040.1.1	GO:0042742	BP
Sotub01g010040.1.1	GO:0009873	BP
Sotub01g010040.1.1	GO:0010182	BP
Sotub01g010040.1.1	GO:0071281	BP
Sotub01g010050.1.1	GO:0009086	BP
Sotub01g010050.1.1	GO:0046686	BP
Sotub01g010050.1.1	GO:0009651	BP
Sotub01g010050.1.1	GO:0010043	BP
Sotub01g010090.1.1	GO:0055114	BP
Sotub01g010090.1.1	GO:0019760	BP
Sotub01g010090.1.1	GO:0009851	BP
Sotub01g010090.1.1	GO:0009688	BP
Sotub01g010150.1.1	GO:0016556	BP
Sotub01g010150.1.1	GO:0010207	BP
Sotub01g010160.1.1	GO:0005975	BP
Sotub01g010180.1.1	GO:0010228	BP
Sotub01g010180.1.1	GO:0009908	BP
Sotub01g010180.1.1	GO:0006397	BP
Sotub01g010180.1.1	GO:0048827	BP
Sotub01g010200.1.1	GO:0006468	BP
Sotub01g010200.1.1	GO:0009913	BP
Sotub01g010200.1.1	GO:0043622	BP
Sotub01g010220.1.1	GO:0055114	BP
Sotub01g010220.1.1	GO:0016126	BP
Sotub01g010220.1.1	GO:0016132	BP
Sotub01g010230.1.1	GO:0019752	BP
Sotub01g010240.1.1	GO:0019752	BP
Sotub01g010350.1.1	GO:0055114	BP
Sotub01g010350.1.1	GO:0009805	BP
Sotub01g010350.1.1	GO:0009809	BP
Sotub01g010350.1.1	GO:0009813	BP
Sotub01g010370.1.1	GO:0009966	BP
Sotub01g010370.1.1	GO:0006508	BP
Sotub01g010370.1.1	GO:0016485	BP
Sotub01g010380.1.1	GO:0006397	BP
Sotub01g010380.1.1	GO:0031087	BP
Sotub01g010390.1.1	GO:0055114	BP
Sotub01g010390.1.1	GO:0009987	BP
Sotub01g010390.1.1	GO:0006979	BP
Sotub01g010550.1.1	GO:0046686	BP
Sotub01g010550.1.1	GO:0009409	BP
Sotub01g010550.1.1	GO:0009626	BP
Sotub01g010550.1.1	GO:0009853	BP
Sotub01g010550.1.1	GO:0006563	BP
Sotub01g010550.1.1	GO:0006544	BP
Sotub01g010730.1.1	GO:0010161	BP
Sotub01g010730.1.1	GO:0009785	BP
Sotub01g010750.1.1	GO:0006355	BP
Sotub01g010750.1.1	GO:0007165	BP
Sotub01g010750.1.1	GO:0009723	BP
Sotub01g010750.1.1	GO:0048367	BP
Sotub01g010750.1.1	GO:0000160	BP
Sotub01g010750.1.1	GO:0080022	BP
Sotub01g010750.1.1	GO:0031537	BP
Sotub01g010750.1.1	GO:0009736	BP
Sotub01g010750.1.1	GO:0010380	BP
Sotub01g010810.1.1	GO:0006952	BP
Sotub01g010830.1.1	GO:0055114	BP
Sotub01g010830.1.1	GO:0046686	BP
Sotub01g010840.1.1	GO:0050896	BP
Sotub01g010900.1.1	GO:0006807	BP
Sotub01g010910.1.1	GO:0006807	BP
Sotub01g010920.1.1	GO:0008152	BP
Sotub01g010980.1.1	GO:0006355	BP
Sotub01g010980.1.1	GO:0046686	BP
Sotub01g011010.1.1	GO:0046686	BP
Sotub01g011080.1.1	GO:0055114	BP
Sotub01g011140.1.1	GO:0006412	BP
Sotub01g011230.1.1	GO:0010224	BP
Sotub01g011230.1.1	GO:0042276	BP
Sotub01g011240.1.1	GO:0015986	BP
Sotub01g011250.1.1	GO:0042777	BP
Sotub01g011250.1.1	GO:0015991	BP
Sotub01g011260.1.1	GO:0008152	BP
Sotub01g011260.1.1	GO:0009987	BP
Sotub01g011270.1.1	GO:0045017	BP
Sotub01g011280.1.1	GO:0016567	BP
Sotub01g011280.1.1	GO:0042742	BP
Sotub01g011280.1.1	GO:0006468	BP
Sotub01g011280.1.1	GO:0032940	BP
Sotub01g011350.1.1	GO:0006952	BP
Sotub01g011350.1.1	GO:0012501	BP
Sotub01g011370.1.1	GO:0055114	BP
Sotub01g011370.1.1	GO:0005975	BP
Sotub01g011420.1.1	GO:0006812	BP
Sotub01g011450.1.1	GO:0006812	BP
Sotub01g011460.1.1	GO:0006812	BP
Sotub01g011540.1.1	GO:0048208	BP
Sotub01g011570.1.1	GO:0006468	BP
Sotub01g011620.1.1	GO:0006260	BP
Sotub01g011620.1.1	GO:0051103	BP
Sotub01g011620.1.1	GO:0006310	BP
Sotub01g011640.1.1	GO:0006260	BP
Sotub01g011640.1.1	GO:0051103	BP
Sotub01g011640.1.1	GO:0006310	BP
Sotub01g011650.1.1	GO:0009651	BP
Sotub01g011650.1.1	GO:0016192	BP
Sotub01g011660.1.1	GO:0055085	BP
Sotub01g011670.1.1	GO:0006810	BP
Sotub01g011690.1.1	GO:0006310	BP
Sotub01g011690.1.1	GO:0006281	BP
Sotub01g011700.1.1	GO:0000079	BP
Sotub01g011700.1.1	GO:0051301	BP
Sotub01g011720.1.1	GO:0055114	BP
Sotub01g011720.1.1	GO:0009805	BP
Sotub01g011720.1.1	GO:0010421	BP
Sotub01g011740.1.1	GO:0009805	BP
Sotub01g011740.1.1	GO:0010421	BP
Sotub01g011750.1.1	GO:0006614	BP
Sotub01g011760.1.1	GO:0006614	BP
Sotub01g011810.1.1	GO:0009793	BP
Sotub01g011810.1.1	GO:0045893	BP
Sotub01g011810.1.1	GO:0010507	BP
Sotub01g011810.1.1	GO:0030307	BP
Sotub01g011810.1.1	GO:0009303	BP
Sotub01g011810.1.1	GO:0040019	BP
Sotub01g011860.1.1	GO:0006096	BP
Sotub01g011880.1.1	GO:0007049	BP
Sotub01g011880.1.1	GO:0006996	BP
Sotub01g011910.1.1	GO:0007067	BP
Sotub01g011910.1.1	GO:0030261	BP
Sotub01g011920.1.1	GO:0009877	BP
Sotub01g011940.1.1	GO:0055114	BP
Sotub01g011980.1.1	GO:0006950	BP
Sotub01g012000.1.1	GO:0006468	BP
Sotub01g012050.1.1	GO:0006468	BP
Sotub01g012090.1.1	GO:0034196	BP
Sotub01g012100.1.1	GO:0034196	BP
Sotub01g012110.1.1	GO:0050794	BP
Sotub01g012110.1.1	GO:0044238	BP
Sotub01g012110.1.1	GO:0009755	BP
Sotub01g012110.1.1	GO:0009723	BP
Sotub01g012110.1.1	GO:0009735	BP
Sotub01g012110.1.1	GO:0000160	BP
Sotub01g012110.1.1	GO:0034641	BP
Sotub01g012110.1.1	GO:0048513	BP
Sotub01g012110.1.1	GO:0044249	BP
Sotub01g012120.1.1	GO:0006355	BP
Sotub01g012120.1.1	GO:0010200	BP
Sotub01g012120.1.1	GO:0009873	BP
Sotub01g012150.1.1	GO:0006412	BP
Sotub01g012160.1.1	GO:0042545	BP
Sotub01g012160.1.1	GO:0043086	BP
Sotub01g012160.1.1	GO:0045490	BP
Sotub01g012170.1.1	GO:0046777	BP
Sotub01g012240.1.1	GO:0006334	BP
Sotub01g012260.1.1	GO:0009553	BP
Sotub01g012260.1.1	GO:0009790	BP
Sotub01g012260.1.1	GO:0048868	BP
Sotub01g012260.1.1	GO:0009555	BP
Sotub01g012320.1.1	GO:0006355	BP
Sotub01g012320.1.1	GO:0050896	BP
Sotub01g012350.1.1	GO:0000910	BP
Sotub01g012350.1.1	GO:0007018	BP
Sotub01g012410.1.1	GO:0006355	BP
Sotub01g012440.1.1	GO:0000059	BP
Sotub01g012460.1.1	GO:0007049	BP
Sotub01g012540.1.1	GO:0046686	BP
Sotub01g012540.1.1	GO:0007264	BP
Sotub01g012550.1.1	GO:0055085	BP
Sotub01g012610.1.1	GO:0055114	BP
Sotub01g012690.1.1	GO:0050896	BP
Sotub01g012700.1.1	GO:0006139	BP
Sotub01g012700.1.1	GO:0044248	BP
Sotub01g012710.1.1	GO:0006364	BP
Sotub01g012710.1.1	GO:0044281	BP
Sotub01g012710.1.1	GO:0000184	BP
Sotub01g012720.1.1	GO:0006820	BP
Sotub01g012740.1.1	GO:0055114	BP
Sotub01g012840.1.1	GO:0006412	BP
Sotub01g012870.1.1	GO:0044238	BP
Sotub01g012870.1.1	GO:0044265	BP
Sotub01g012890.1.1	GO:0015031	BP
Sotub01g012890.1.1	GO:0007264	BP
Sotub01g012910.1.1	GO:0042787	BP
Sotub01g012980.1.1	GO:0009651	BP
Sotub01g012980.1.1	GO:0009737	BP
Sotub01g013010.1.1	GO:0008152	BP
Sotub01g013020.1.1	GO:0055114	BP
Sotub01g013020.1.1	GO:0044237	BP
Sotub01g013020.1.1	GO:0044281	BP
Sotub01g013030.1.1	GO:0007623	BP
Sotub01g013030.1.1	GO:0006520	BP
Sotub01g013100.1.1	GO:0005975	BP
Sotub01g013100.1.1	GO:0050826	BP
Sotub01g013140.1.1	GO:0042254	BP
Sotub01g013140.1.1	GO:0006412	BP
Sotub01g013140.1.1	GO:0019243	BP
Sotub01g013170.1.1	GO:0009737	BP
Sotub01g013170.1.1	GO:0050832	BP
Sotub01g013170.1.1	GO:0009834	BP
Sotub01g013180.1.1	GO:0006351	BP
Sotub01g013180.1.1	GO:0006397	BP
Sotub01g013180.1.1	GO:0043631	BP
Sotub01g013270.1.1	GO:0050896	BP
Sotub01g013270.1.1	GO:0035235	BP
Sotub01g013290.1.1	GO:0050896	BP
Sotub01g013290.1.1	GO:0035235	BP
Sotub01g013340.1.1	GO:0046835	BP
Sotub01g013340.1.1	GO:0006012	BP
Sotub01g013390.1.1	GO:0010087	BP
Sotub01g013390.1.1	GO:0042742	BP
Sotub01g013390.1.1	GO:0009723	BP
Sotub01g013390.1.1	GO:0048825	BP
Sotub01g013390.1.1	GO:0009684	BP
Sotub01g013390.1.1	GO:0048467	BP
Sotub01g013390.1.1	GO:0009958	BP
Sotub01g013390.1.1	GO:0010078	BP
Sotub01g013390.1.1	GO:0080022	BP
Sotub01g013390.1.1	GO:0010588	BP
Sotub01g013410.1.1	GO:0010087	BP
Sotub01g013410.1.1	GO:0042742	BP
Sotub01g013410.1.1	GO:0009723	BP
Sotub01g013410.1.1	GO:0048825	BP
Sotub01g013410.1.1	GO:0009684	BP
Sotub01g013410.1.1	GO:0048467	BP
Sotub01g013410.1.1	GO:0009958	BP
Sotub01g013410.1.1	GO:0010078	BP
Sotub01g013410.1.1	GO:0080022	BP
Sotub01g013410.1.1	GO:0010588	BP
Sotub01g013470.1.1	GO:0006355	BP
Sotub01g013470.1.1	GO:0048364	BP
Sotub01g013550.1.1	GO:0009767	BP
Sotub01g013550.1.1	GO:0018298	BP
Sotub01g013560.1.1	GO:0015979	BP
Sotub01g013600.1.1	GO:0055114	BP
Sotub01g013600.1.1	GO:0042744	BP
Sotub01g013740.1.1	GO:0006414	BP
Sotub01g013760.1.1	GO:0008150	BP
Sotub01g013940.1.1	GO:0050789	BP
Sotub01g013940.1.1	GO:0009987	BP
Sotub01g013940.1.1	GO:0009653	BP
Sotub01g013940.1.1	GO:0048589	BP
Sotub01g013940.1.1	GO:0009888	BP
Sotub01g013970.1.1	GO:0007018	BP
Sotub01g013990.1.1	GO:0005975	BP
Sotub01g014010.1.1	GO:0006364	BP
Sotub01g014040.1.1	GO:0008150	BP
Sotub01g014050.1.1	GO:0055114	BP
Sotub01g014050.1.1	GO:0009685	BP
Sotub01g014060.1.1	GO:0034976	BP
Sotub01g014060.1.1	GO:0009408	BP
Sotub01g014060.1.1	GO:0006457	BP
Sotub01g014060.1.1	GO:0009644	BP
Sotub01g014060.1.1	GO:0042542	BP
Sotub01g014100.1.1	GO:0042777	BP
Sotub01g014160.1.1	GO:0016567	BP
Sotub01g014270.1.1	GO:0042254	BP
Sotub01g014270.1.1	GO:0006412	BP
Sotub01g014300.1.1	GO:0016192	BP
Sotub01g014300.1.1	GO:0009737	BP
Sotub01g014300.1.1	GO:0006886	BP
Sotub01g014310.1.1	GO:0016192	BP
Sotub01g014310.1.1	GO:0006886	BP
Sotub01g014330.1.1	GO:0046686	BP
Sotub01g014330.1.1	GO:0006221	BP
Sotub01g014330.1.1	GO:0006541	BP
Sotub01g014420.1.1	GO:0035196	BP
Sotub01g014420.1.1	GO:0010267	BP
Sotub01g014420.1.1	GO:0070919	BP
Sotub01g014420.1.1	GO:0060145	BP
Sotub01g014420.1.1	GO:0019048	BP
Sotub01g014540.1.1	GO:0044237	BP
Sotub01g014600.1.1	GO:0006511	BP
Sotub01g014600.1.1	GO:0009911	BP
Sotub01g014600.1.1	GO:0009793	BP
Sotub01g014600.1.1	GO:0009639	BP
Sotub01g014600.1.1	GO:0009960	BP
Sotub01g014630.1.1	GO:0055114	BP
Sotub01g014630.1.1	GO:0046520	BP
Sotub01g014630.1.1	GO:0006633	BP
Sotub01g014630.1.1	GO:0009640	BP
Sotub01g014640.1.1	GO:0032259	BP
Sotub01g014660.1.1	GO:0010119	BP
Sotub01g014660.1.1	GO:0010114	BP
Sotub01g014660.1.1	GO:0006949	BP
Sotub01g014660.1.1	GO:0009828	BP
Sotub01g014670.1.1	GO:0055114	BP
Sotub01g014670.1.1	GO:0080110	BP
Sotub01g014710.1.1	GO:0015031	BP
Sotub01g014750.1.1	GO:0016192	BP
Sotub01g014750.1.1	GO:0006886	BP
Sotub01g014780.1.1	GO:0006355	BP
Sotub01g014800.1.1	GO:0006083	BP
Sotub01g014800.1.1	GO:0006097	BP
Sotub01g014800.1.1	GO:0019605	BP
Sotub01g014830.1.1	GO:0009651	BP
Sotub01g014830.1.1	GO:0006979	BP
Sotub01g014830.1.1	GO:0009737	BP
Sotub01g014830.1.1	GO:0042775	BP
Sotub01g014850.1.1	GO:0005975	BP
Sotub01g014860.1.1	GO:0006508	BP
Sotub01g014860.1.1	GO:0044090	BP
Sotub01g014860.1.1	GO:0070536	BP
Sotub01g014860.1.1	GO:0006897	BP
Sotub01g014860.1.1	GO:0071108	BP
Sotub01g014860.1.1	GO:0090316	BP
Sotub01g014940.1.1	GO:0006606	BP
Sotub01g014940.1.1	GO:0051701	BP
Sotub01g015200.1.1	GO:0010087	BP
Sotub01g015200.1.1	GO:0042742	BP
Sotub01g015200.1.1	GO:0009723	BP
Sotub01g015200.1.1	GO:0048366	BP
Sotub01g015200.1.1	GO:0048825	BP
Sotub01g015200.1.1	GO:0009684	BP
Sotub01g015200.1.1	GO:0048467	BP
Sotub01g015200.1.1	GO:0009958	BP
Sotub01g015200.1.1	GO:0010078	BP
Sotub01g015200.1.1	GO:0080022	BP
Sotub01g015200.1.1	GO:0010588	BP
Sotub01g015200.1.1	GO:0009641	BP
Sotub01g015210.1.1	GO:0010087	BP
Sotub01g015210.1.1	GO:0042742	BP
Sotub01g015210.1.1	GO:0009723	BP
Sotub01g015210.1.1	GO:0048366	BP
Sotub01g015210.1.1	GO:0048825	BP
Sotub01g015210.1.1	GO:0009684	BP
Sotub01g015210.1.1	GO:0048467	BP
Sotub01g015210.1.1	GO:0009958	BP
Sotub01g015210.1.1	GO:0010078	BP
Sotub01g015210.1.1	GO:0080022	BP
Sotub01g015210.1.1	GO:0010588	BP
Sotub01g015210.1.1	GO:0009641	BP
Sotub01g015220.1.1	GO:0055114	BP
Sotub01g015220.1.1	GO:0009058	BP
Sotub01g015220.1.1	GO:0044255	BP
Sotub01g015230.1.1	GO:0010087	BP
Sotub01g015230.1.1	GO:0042742	BP
Sotub01g015230.1.1	GO:0009723	BP
Sotub01g015230.1.1	GO:0048366	BP
Sotub01g015230.1.1	GO:0048825	BP
Sotub01g015230.1.1	GO:0009684	BP
Sotub01g015230.1.1	GO:0048467	BP
Sotub01g015230.1.1	GO:0009958	BP
Sotub01g015230.1.1	GO:0010078	BP
Sotub01g015230.1.1	GO:0080022	BP
Sotub01g015230.1.1	GO:0010588	BP
Sotub01g015230.1.1	GO:0009641	BP
Sotub01g015240.1.1	GO:0010087	BP
Sotub01g015240.1.1	GO:0042742	BP
Sotub01g015240.1.1	GO:0009723	BP
Sotub01g015240.1.1	GO:0048825	BP
Sotub01g015240.1.1	GO:0009684	BP
Sotub01g015240.1.1	GO:0048467	BP
Sotub01g015240.1.1	GO:0009958	BP
Sotub01g015240.1.1	GO:0010078	BP
Sotub01g015240.1.1	GO:0080022	BP
Sotub01g015240.1.1	GO:0010588	BP
Sotub01g015280.1.1	GO:0009627	BP
Sotub01g015280.1.1	GO:0009409	BP
Sotub01g015280.1.1	GO:0042026	BP
Sotub01g015280.1.1	GO:0008219	BP
Sotub01g015280.1.1	GO:0051085	BP
Sotub01g015300.1.1	GO:0006468	BP
Sotub01g015350.1.1	GO:0006355	BP
Sotub01g015350.1.1	GO:0006353	BP
Sotub01g015370.1.1	GO:0006352	BP
Sotub01g015380.1.1	GO:0008152	BP
Sotub01g015380.1.1	GO:0009987	BP
Sotub01g015380.1.1	GO:0009744	BP
Sotub01g015410.1.1	GO:0031048	BP
Sotub01g015410.1.1	GO:0009553	BP
Sotub01g015410.1.1	GO:0009790	BP
Sotub01g015410.1.1	GO:0009909	BP
Sotub01g015420.1.1	GO:0005992	BP
Sotub01g015430.1.1	GO:0006468	BP
Sotub01g015430.1.1	GO:0009860	BP
Sotub01g015440.1.1	GO:0055114	BP
Sotub01g015440.1.1	GO:0006979	BP
Sotub01g015450.1.1	GO:0006412	BP
Sotub01g015490.1.1	GO:0006457	BP
Sotub01g015500.1.1	GO:0006457	BP
Sotub01g015510.1.1	GO:0006457	BP
Sotub01g015520.1.1	GO:0006508	BP
Sotub01g015550.1.1	GO:0006184	BP
Sotub01g015560.1.1	GO:0006508	BP
Sotub01g015680.1.1	GO:0008152	BP
Sotub01g015770.1.1	GO:0006355	BP
Sotub01g015770.1.1	GO:0007165	BP
Sotub01g015770.1.1	GO:0043687	BP
Sotub01g015770.1.1	GO:0023014	BP
Sotub01g015780.1.1	GO:0005975	BP
Sotub01g015810.1.1	GO:0006412	BP
Sotub01g015820.1.1	GO:0006412	BP
Sotub01g015830.1.1	GO:0006412	BP
Sotub01g015870.1.1	GO:0006412	BP
Sotub01g015950.1.1	GO:0050794	BP
Sotub01g015950.1.1	GO:0006812	BP
Sotub01g015950.1.1	GO:0006952	BP
Sotub01g015950.1.1	GO:0048367	BP
Sotub01g015950.1.1	GO:0048364	BP
Sotub01g015950.1.1	GO:0048194	BP
Sotub01g015960.1.1	GO:0006812	BP
Sotub01g015960.1.1	GO:0048367	BP
Sotub01g015960.1.1	GO:0048364	BP
Sotub01g015960.1.1	GO:0048194	BP
Sotub01g016020.1.1	GO:0007165	BP
Sotub01g016020.1.1	GO:0010103	BP
Sotub01g016020.1.1	GO:0048443	BP
Sotub01g016020.1.1	GO:0002237	BP
Sotub01g016040.1.1	GO:0006413	BP
Sotub01g016040.1.1	GO:0006452	BP
Sotub01g016040.1.1	GO:0008612	BP
Sotub01g016040.1.1	GO:0045905	BP
Sotub01g016040.1.1	GO:0045901	BP
Sotub01g016130.1.1	GO:0032259	BP
Sotub01g016150.1.1	GO:0009908	BP
Sotub01g016210.1.1	GO:0006412	BP
Sotub01g016210.1.1	GO:0009955	BP
Sotub01g016210.1.1	GO:0048569	BP
Sotub01g016230.1.1	GO:0008152	BP
Sotub01g016270.1.1	GO:0006471	BP
Sotub01g016280.1.1	GO:0006414	BP
Sotub01g016300.1.1	GO:0006355	BP
Sotub01g016340.1.1	GO:0006412	BP
Sotub01g016370.1.1	GO:0045893	BP
Sotub01g016370.1.1	GO:0009753	BP
Sotub01g016370.1.1	GO:0009873	BP
Sotub01g016370.1.1	GO:0051707	BP
Sotub01g016370.1.1	GO:0009735	BP
Sotub01g016370.1.1	GO:0010286	BP
Sotub01g016370.1.1	GO:0008219	BP
Sotub01g016380.1.1	GO:0000186	BP
Sotub01g016380.1.1	GO:0009555	BP
Sotub01g016380.1.1	GO:0051301	BP
Sotub01g016380.1.1	GO:0007009	BP
Sotub01g016430.1.1	GO:0055085	BP
Sotub01g016430.1.1	GO:0023052	BP
Sotub01g016450.1.1	GO:0055114	BP
Sotub01g016450.1.1	GO:0045892	BP
Sotub01g016510.1.1	GO:0055114	BP
Sotub01g016510.1.1	GO:0045892	BP
Sotub01g016530.1.1	GO:0006355	BP
Sotub01g016550.1.1	GO:0007275	BP
Sotub01g016690.1.1	GO:0050794	BP
Sotub01g016690.1.1	GO:0016192	BP
Sotub01g016690.1.1	GO:0016036	BP
Sotub01g016690.1.1	GO:0019375	BP
Sotub01g016690.1.1	GO:0048364	BP
Sotub01g016690.1.1	GO:0016042	BP
Sotub01g016690.1.1	GO:0009725	BP
Sotub01g016720.1.1	GO:0008152	BP
Sotub01g016780.1.1	GO:0001510	BP
Sotub01g016780.1.1	GO:0006606	BP
Sotub01g016780.1.1	GO:0006406	BP
Sotub01g016780.1.1	GO:0006417	BP
Sotub01g016800.1.1	GO:0016042	BP
Sotub01g016910.1.1	GO:0006378	BP
Sotub01g016960.1.1	GO:0006886	BP
Sotub01g016980.1.1	GO:0006810	BP
Sotub01g016980.1.1	GO:0055114	BP
Sotub01g016980.1.1	GO:0019684	BP
Sotub01g016990.1.1	GO:0055114	BP
Sotub01g016990.1.1	GO:0019684	BP
Sotub01g017050.1.1	GO:0006869	BP
Sotub01g017060.1.1	GO:0006412	BP
Sotub01g017090.1.1	GO:0009767	BP
Sotub01g017090.1.1	GO:0022904	BP
Sotub01g017100.1.1	GO:0015979	BP
Sotub01g017100.1.1	GO:0050821	BP
Sotub01g017110.1.1	GO:0015979	BP
Sotub01g017120.1.1	GO:0009767	BP
Sotub01g017120.1.1	GO:0018298	BP
Sotub01g017130.1.1	GO:0006508	BP
Sotub01g017140.1.1	GO:0006412	BP
Sotub01g017150.1.1	GO:0006412	BP
Sotub01g017160.1.1	GO:0006412	BP
Sotub01g017170.1.1	GO:0006412	BP
Sotub01g017180.1.1	GO:0015979	BP
Sotub01g017190.1.1	GO:0019538	BP
Sotub01g017210.1.1	GO:0009767	BP
Sotub01g017220.1.1	GO:0015986	BP
Sotub01g017230.1.1	GO:0044238	BP
Sotub01g017230.1.1	GO:0043170	BP
Sotub01g017250.1.1	GO:0006470	BP
Sotub01g017250.1.1	GO:0009903	BP
Sotub01g017250.1.1	GO:0034613	BP
Sotub01g017250.1.1	GO:2000012	BP
Sotub01g017310.1.1	GO:0016051	BP
Sotub01g017350.1.1	GO:0006468	BP
Sotub01g017410.1.1	GO:0055114	BP
Sotub01g017410.1.1	GO:0006081	BP
Sotub01g017440.1.1	GO:0008152	BP
Sotub01g017440.1.1	GO:0009987	BP
Sotub01g017450.1.1	GO:0009058	BP
Sotub01g017550.1.1	GO:0000186	BP
Sotub01g017560.1.1	GO:0050789	BP
Sotub01g017560.1.1	GO:0009987	BP
Sotub01g017570.1.1	GO:0055085	BP
Sotub01g017570.1.1	GO:0042742	BP
Sotub01g017570.1.1	GO:0044070	BP
Sotub01g017620.1.1	GO:0055114	BP
Sotub01g017620.1.1	GO:0044237	BP
Sotub01g017650.1.1	GO:0006508	BP
Sotub01g017660.1.1	GO:0005975	BP
Sotub01g017740.1.1	GO:0006468	BP
Sotub01g017750.1.1	GO:0055085	BP
Sotub01g017750.1.1	GO:0009553	BP
Sotub01g017750.1.1	GO:0009555	BP
Sotub01g017750.1.1	GO:0030968	BP
Sotub01g017750.1.1	GO:0008643	BP
Sotub01g017790.1.1	GO:0006355	BP
Sotub01g017790.1.1	GO:0009965	BP
Sotub01g017790.1.1	GO:0009744	BP
Sotub01g017790.1.1	GO:0048826	BP
Sotub01g017800.1.1	GO:0006457	BP
Sotub01g017800.1.1	GO:0000413	BP
Sotub01g017810.1.1	GO:0006412	BP
Sotub01g017870.1.1	GO:0009793	BP
Sotub01g017870.1.1	GO:0006261	BP
Sotub01g017890.1.1	GO:0005975	BP
Sotub01g017890.1.1	GO:0006952	BP
Sotub01g017900.1.1	GO:0005975	BP
Sotub01g017910.1.1	GO:0005975	BP
Sotub01g017910.1.1	GO:0006952	BP
Sotub01g017930.1.1	GO:0005975	BP
Sotub01g017930.1.1	GO:0006952	BP
Sotub01g017960.1.1	GO:0009409	BP
Sotub01g017960.1.1	GO:0006623	BP
Sotub01g017960.1.1	GO:0002238	BP
Sotub01g017970.1.1	GO:0009560	BP
Sotub01g017970.1.1	GO:0006261	BP
Sotub01g017980.1.1	GO:0051510	BP
Sotub01g017980.1.1	GO:0006468	BP
Sotub01g017980.1.1	GO:0009860	BP
Sotub01g017980.1.1	GO:0000165	BP
Sotub01g017980.1.1	GO:0007338	BP
Sotub01g018060.1.1	GO:0006629	BP
Sotub01g018060.1.1	GO:0044262	BP
Sotub01g018070.1.1	GO:0006355	BP
Sotub01g018070.1.1	GO:0015979	BP
Sotub01g018070.1.1	GO:0009409	BP
Sotub01g018070.1.1	GO:0010148	BP
Sotub01g018070.1.1	GO:0009867	BP
Sotub01g018070.1.1	GO:0031347	BP
Sotub01g018070.1.1	GO:0010161	BP
Sotub01g018070.1.1	GO:0000160	BP
Sotub01g018070.1.1	GO:0018298	BP
Sotub01g018070.1.1	GO:0009630	BP
Sotub01g018070.1.1	GO:0009687	BP
Sotub01g018070.1.1	GO:0010374	BP
Sotub01g018070.1.1	GO:0017006	BP
Sotub01g018070.1.1	GO:0023014	BP
Sotub01g018070.1.1	GO:0009585	BP
Sotub01g018070.1.1	GO:0010617	BP
Sotub01g018070.1.1	GO:0009638	BP
Sotub01g018070.1.1	GO:0009584	BP
Sotub01g018070.1.1	GO:0009649	BP
Sotub01g018070.1.1	GO:0010202	BP
Sotub01g018070.1.1	GO:0010029	BP
Sotub01g018070.1.1	GO:0006325	BP
Sotub01g018080.1.1	GO:0006355	BP
Sotub01g018080.1.1	GO:0006810	BP
Sotub01g018080.1.1	GO:0000186	BP
Sotub01g018080.1.1	GO:0046777	BP
Sotub01g018080.1.1	GO:0000160	BP
Sotub01g018080.1.1	GO:0044255	BP
Sotub01g018080.1.1	GO:0071310	BP
Sotub01g018080.1.1	GO:0019748	BP
Sotub01g018080.1.1	GO:0010035	BP
Sotub01g018080.1.1	GO:0048856	BP
Sotub01g018080.1.1	GO:0032787	BP
Sotub01g018080.1.1	GO:0009719	BP
Sotub01g018080.1.1	GO:0048523	BP
Sotub01g018080.1.1	GO:0048580	BP
Sotub01g018230.1.1	GO:0022904	BP
Sotub01g018250.1.1	GO:0022900	BP
Sotub01g018270.1.1	GO:0017004	BP
Sotub01g018270.1.1	GO:0008535	BP
Sotub01g018280.1.1	GO:0022900	BP
Sotub01g018290.1.1	GO:0044237	BP
Sotub01g018300.1.1	GO:0006412	BP
Sotub01g018310.1.1	GO:0006412	BP
Sotub01g018320.1.1	GO:0006351	BP
Sotub01g018320.1.1	GO:0009909	BP
Sotub01g018320.1.1	GO:0010582	BP
Sotub01g018390.1.1	GO:0042545	BP
Sotub01g018420.1.1	GO:0022900	BP
Sotub01g018480.1.1	GO:0042773	BP
Sotub01g018560.1.1	GO:0007018	BP
Sotub01g018600.1.1	GO:0050789	BP
Sotub01g018600.1.1	GO:0009987	BP
Sotub01g018600.1.1	GO:0050896	BP
Sotub01g018600.1.1	GO:0009653	BP
Sotub01g018600.1.1	GO:0048589	BP
Sotub01g018600.1.1	GO:0009888	BP
Sotub01g018640.1.1	GO:0006355	BP
Sotub01g018640.1.1	GO:0010267	BP
Sotub01g018640.1.1	GO:0006952	BP
Sotub01g018640.1.1	GO:0006413	BP
Sotub01g018640.1.1	GO:0010599	BP
Sotub01g018640.1.1	GO:0010050	BP
Sotub01g018640.1.1	GO:0010492	BP
Sotub01g018640.1.1	GO:0040034	BP
Sotub01g018640.1.1	GO:0006417	BP
Sotub01g018640.1.1	GO:0035195	BP
Sotub01g018650.1.1	GO:0009966	BP
Sotub01g018650.1.1	GO:0006468	BP
Sotub01g018650.1.1	GO:0009734	BP
Sotub01g018650.1.1	GO:0009742	BP
Sotub01g018650.1.1	GO:0010305	BP
Sotub01g018660.1.1	GO:0006810	BP
Sotub01g018770.1.1	GO:0043687	BP
Sotub01g018770.1.1	GO:0050896	BP
Sotub01g018800.1.1	GO:0006952	BP
Sotub01g018890.1.1	GO:0008150	BP
Sotub01g018910.1.1	GO:0006629	BP
Sotub01g018920.1.1	GO:0055114	BP
Sotub01g018920.1.1	GO:0030148	BP
Sotub01g018930.1.1	GO:0055114	BP
Sotub01g018930.1.1	GO:0030148	BP
Sotub01g018980.1.1	GO:0008033	BP
Sotub01g018980.1.1	GO:0006397	BP
Sotub01g019000.1.1	GO:0009772	BP
Sotub01g019000.1.1	GO:0009635	BP
Sotub01g019010.1.1	GO:0009772	BP
Sotub01g019010.1.1	GO:0009635	BP
Sotub01g019020.1.1	GO:0006412	BP
Sotub01g019030.1.1	GO:0006184	BP
Sotub01g019060.1.1	GO:0006508	BP
Sotub01g019060.1.1	GO:0043086	BP
Sotub01g019170.1.1	GO:0000079	BP
Sotub01g019170.1.1	GO:0051301	BP
Sotub01g019190.1.1	GO:0006614	BP
Sotub01g019200.1.1	GO:0016573	BP
Sotub01g019250.1.1	GO:0006614	BP
Sotub01g019260.1.1	GO:0016192	BP
Sotub01g019270.1.1	GO:0055114	BP
Sotub01g019320.1.1	GO:0009409	BP
Sotub01g019320.1.1	GO:0009620	BP
Sotub01g019320.1.1	GO:0009737	BP
Sotub01g019320.1.1	GO:0000165	BP
Sotub01g019320.1.1	GO:0043622	BP
Sotub01g019320.1.1	GO:0042539	BP
Sotub01g019320.1.1	GO:0009861	BP
Sotub01g019320.1.1	GO:0006972	BP
Sotub01g019320.1.1	GO:0080026	BP
Sotub01g019370.1.1	GO:0006810	BP
Sotub01g019370.1.1	GO:0042773	BP
Sotub01g019380.1.1	GO:0006810	BP
Sotub01g019380.1.1	GO:0042773	BP
Sotub01g019470.1.1	GO:0016567	BP
Sotub01g019490.1.1	GO:0006412	BP
Sotub01g019500.1.1	GO:0006412	BP
Sotub01g019520.1.1	GO:0015979	BP
Sotub01g019520.1.1	GO:0022900	BP
Sotub01g019530.1.1	GO:0009767	BP
Sotub01g019530.1.1	GO:0022904	BP
Sotub01g019530.1.1	GO:0043170	BP
Sotub01g019540.1.1	GO:0009767	BP
Sotub01g019580.1.1	GO:0006412	BP
Sotub01g019590.1.1	GO:0006351	BP
Sotub01g019600.1.1	GO:0006351	BP
Sotub01g019620.1.1	GO:0006886	BP
Sotub01g019630.1.1	GO:0008033	BP
Sotub01g019630.1.1	GO:0006397	BP
Sotub01g019630.1.1	GO:0008380	BP
Sotub01g019640.1.1	GO:0009772	BP
Sotub01g019660.1.1	GO:0008152	BP
Sotub01g019690.1.1	GO:0006414	BP
Sotub01g019690.1.1	GO:0043043	BP
Sotub01g019720.1.1	GO:0006810	BP
Sotub01g019720.1.1	GO:0006508	BP
Sotub01g019720.1.1	GO:0006278	BP
Sotub01g019720.1.1	GO:0090305	BP
Sotub01g019720.1.1	GO:0046740	BP
Sotub01g019760.1.1	GO:0006810	BP
Sotub01g019760.1.1	GO:0006508	BP
Sotub01g019760.1.1	GO:0006278	BP
Sotub01g019760.1.1	GO:0090305	BP
Sotub01g019760.1.1	GO:0046740	BP
Sotub01g019780.1.1	GO:0006810	BP
Sotub01g019780.1.1	GO:0006508	BP
Sotub01g019780.1.1	GO:0006278	BP
Sotub01g019780.1.1	GO:0090305	BP
Sotub01g019780.1.1	GO:0046740	BP
Sotub01g019790.1.1	GO:0006810	BP
Sotub01g019790.1.1	GO:0006508	BP
Sotub01g019790.1.1	GO:0006278	BP
Sotub01g019790.1.1	GO:0090305	BP
Sotub01g019790.1.1	GO:0046740	BP
Sotub01g019820.1.1	GO:0006810	BP
Sotub01g019820.1.1	GO:0006508	BP
Sotub01g019820.1.1	GO:0006278	BP
Sotub01g019820.1.1	GO:0090305	BP
Sotub01g019820.1.1	GO:0046740	BP
Sotub01g019860.1.1	GO:0055114	BP
Sotub01g019870.1.1	GO:0019253	BP
Sotub01g019910.1.1	GO:0055114	BP
Sotub01g019960.1.1	GO:0055114	BP
Sotub01g020040.1.1	GO:0006810	BP
Sotub01g020070.1.1	GO:0032259	BP
Sotub01g020080.1.1	GO:0005975	BP
Sotub01g020090.1.1	GO:0005975	BP
Sotub01g020130.1.1	GO:0048527	BP
Sotub01g020130.1.1	GO:0009704	BP
Sotub01g020130.1.1	GO:0006749	BP
Sotub01g020130.1.1	GO:0060416	BP
Sotub01g020250.1.1	GO:0055085	BP
Sotub01g020250.1.1	GO:0015865	BP
Sotub01g020260.1.1	GO:0044249	BP
Sotub01g020300.1.1	GO:0009585	BP
Sotub01g020300.1.1	GO:0006281	BP
Sotub01g020300.1.1	GO:0010100	BP
Sotub01g020340.1.1	GO:0016036	BP
Sotub01g020340.1.1	GO:0019375	BP
Sotub01g020340.1.1	GO:0045892	BP
Sotub01g020350.1.1	GO:0006629	BP
Sotub01g020360.1.1	GO:0006631	BP
Sotub01g020380.1.1	GO:0042538	BP
Sotub01g020430.1.1	GO:0055114	BP
Sotub01g020430.1.1	GO:0048767	BP
Sotub01g020440.1.1	GO:0008152	BP
Sotub01g020480.1.1	GO:0042545	BP
Sotub01g020480.1.1	GO:0045490	BP
Sotub01g020500.1.1	GO:0042545	BP
Sotub01g020500.1.1	GO:0045490	BP
Sotub01g020510.1.1	GO:0006334	BP
Sotub01g020520.1.1	GO:0006334	BP
Sotub01g020540.1.1	GO:0016567	BP
Sotub01g020540.1.1	GO:0010200	BP
Sotub01g020540.1.1	GO:0006952	BP
Sotub01g020560.1.1	GO:0015996	BP
Sotub01g020570.1.1	GO:0015996	BP
Sotub01g020580.1.1	GO:0008152	BP
Sotub01g020590.1.1	GO:0048235	BP
Sotub01g020610.1.1	GO:0015986	BP
Sotub01g020620.1.1	GO:0044238	BP
Sotub01g020620.1.1	GO:0009744	BP
Sotub01g020620.1.1	GO:0019752	BP
Sotub01g020620.1.1	GO:0046949	BP
Sotub01g020630.1.1	GO:0006855	BP
Sotub01g020650.1.1	GO:0055114	BP
Sotub01g020650.1.1	GO:0031408	BP
Sotub01g020660.1.1	GO:0055114	BP
Sotub01g020660.1.1	GO:0009058	BP
Sotub01g020660.1.1	GO:0006520	BP
Sotub01g020670.1.1	GO:0009086	BP
Sotub01g020670.1.1	GO:0007017	BP
Sotub01g020670.1.1	GO:0000394	BP
Sotub01g020680.1.1	GO:0050794	BP
Sotub01g020680.1.1	GO:0006281	BP
Sotub01g020680.1.1	GO:0007127	BP
Sotub01g020680.1.1	GO:0007059	BP
Sotub01g020680.1.1	GO:0051276	BP
Sotub01g020690.1.1	GO:0055114	BP
Sotub01g020690.1.1	GO:0006635	BP
Sotub01g020740.1.1	GO:0006218	BP
Sotub01g020760.1.1	GO:0006184	BP
Sotub01g020770.1.1	GO:0042732	BP
Sotub01g020770.1.1	GO:0009225	BP
Sotub01g020770.1.1	GO:0046364	BP
Sotub01g020820.1.1	GO:0008535	BP
Sotub01g020830.1.1	GO:0042773	BP
Sotub01g020840.1.1	GO:0042773	BP
Sotub01g020840.1.1	GO:0009773	BP
Sotub01g020850.1.1	GO:0006810	BP
Sotub01g020850.1.1	GO:0019684	BP
Sotub01g020850.1.1	GO:0042773	BP
Sotub01g020860.1.1	GO:0006810	BP
Sotub01g020860.1.1	GO:0055114	BP
Sotub01g020870.1.1	GO:0019684	BP
Sotub01g020920.1.1	GO:0006950	BP
Sotub01g020930.1.1	GO:0010090	BP
Sotub01g020930.1.1	GO:0007018	BP
Sotub01g020940.1.1	GO:0009911	BP
Sotub01g020940.1.1	GO:0006508	BP
Sotub01g020940.1.1	GO:0016926	BP
Sotub01g020950.1.1	GO:0006412	BP
Sotub01g020980.1.1	GO:0008152	BP
Sotub01g021010.1.1	GO:0006412	BP
Sotub01g021030.1.1	GO:0015031	BP
Sotub01g021030.1.1	GO:0016192	BP
Sotub01g021030.1.1	GO:0048573	BP
Sotub01g021040.1.1	GO:0055114	BP
Sotub01g021040.1.1	GO:0009684	BP
Sotub01g021040.1.1	GO:0009641	BP
Sotub01g021040.1.1	GO:0010114	BP
Sotub01g021040.1.1	GO:0000162	BP
Sotub01g021040.1.1	GO:0052544	BP
Sotub01g021040.1.1	GO:0009682	BP
Sotub01g021040.1.1	GO:0048830	BP
Sotub01g021040.1.1	GO:0040008	BP
Sotub01g021040.1.1	GO:0009759	BP
Sotub01g021120.1.1	GO:0055085	BP
Sotub01g021150.1.1	GO:0006355	BP
Sotub01g021180.1.1	GO:0006511	BP
Sotub01g021180.1.1	GO:0009793	BP
Sotub01g021180.1.1	GO:0009753	BP
Sotub01g021180.1.1	GO:0042752	BP
Sotub01g021180.1.1	GO:0009733	BP
Sotub01g021180.1.1	GO:0010265	BP
Sotub01g021190.1.1	GO:0006511	BP
Sotub01g021190.1.1	GO:0009793	BP
Sotub01g021190.1.1	GO:0009753	BP
Sotub01g021190.1.1	GO:0042752	BP
Sotub01g021190.1.1	GO:0009733	BP
Sotub01g021190.1.1	GO:0010265	BP
Sotub01g021200.1.1	GO:0006511	BP
Sotub01g021200.1.1	GO:0009793	BP
Sotub01g021200.1.1	GO:0009753	BP
Sotub01g021200.1.1	GO:0042752	BP
Sotub01g021200.1.1	GO:0009733	BP
Sotub01g021200.1.1	GO:0010265	BP
Sotub01g021230.1.1	GO:0006511	BP
Sotub01g021230.1.1	GO:0009793	BP
Sotub01g021230.1.1	GO:0009753	BP
Sotub01g021230.1.1	GO:0042752	BP
Sotub01g021230.1.1	GO:0009733	BP
Sotub01g021230.1.1	GO:0010265	BP
Sotub01g021250.1.1	GO:0006511	BP
Sotub01g021250.1.1	GO:0009793	BP
Sotub01g021250.1.1	GO:0009753	BP
Sotub01g021250.1.1	GO:0042752	BP
Sotub01g021250.1.1	GO:0009733	BP
Sotub01g021250.1.1	GO:0010265	BP
Sotub01g021260.1.1	GO:0006511	BP
Sotub01g021260.1.1	GO:0009793	BP
Sotub01g021260.1.1	GO:0009753	BP
Sotub01g021260.1.1	GO:0042752	BP
Sotub01g021260.1.1	GO:0009733	BP
Sotub01g021260.1.1	GO:0010265	BP
Sotub01g021270.1.1	GO:0006511	BP
Sotub01g021270.1.1	GO:0050789	BP
Sotub01g021270.1.1	GO:0009793	BP
Sotub01g021270.1.1	GO:0009725	BP
Sotub01g021280.1.1	GO:0006511	BP
Sotub01g021280.1.1	GO:0009793	BP
Sotub01g021280.1.1	GO:0042752	BP
Sotub01g021280.1.1	GO:0009867	BP
Sotub01g021280.1.1	GO:0009733	BP
Sotub01g021280.1.1	GO:0006464	BP
Sotub01g021280.1.1	GO:0007049	BP
Sotub01g021280.1.1	GO:0010265	BP
Sotub01g021320.1.1	GO:0006511	BP
Sotub01g021320.1.1	GO:0009793	BP
Sotub01g021320.1.1	GO:0009753	BP
Sotub01g021320.1.1	GO:0042752	BP
Sotub01g021320.1.1	GO:0009733	BP
Sotub01g021320.1.1	GO:0010265	BP
Sotub01g021330.1.1	GO:0006511	BP
Sotub01g021330.1.1	GO:0009793	BP
Sotub01g021330.1.1	GO:0009753	BP
Sotub01g021330.1.1	GO:0042752	BP
Sotub01g021330.1.1	GO:0009733	BP
Sotub01g021330.1.1	GO:0010265	BP
Sotub01g021350.1.1	GO:0015995	BP
Sotub01g021350.1.1	GO:0008610	BP
Sotub01g021410.1.1	GO:0016567	BP
Sotub01g021430.1.1	GO:0006629	BP
Sotub01g021440.1.1	GO:0043044	BP
Sotub01g021450.1.1	GO:0009816	BP
Sotub01g021450.1.1	GO:0046777	BP
Sotub01g021460.1.1	GO:0045454	BP
Sotub01g021470.1.1	GO:0045454	BP
Sotub01g021480.1.1	GO:0006869	BP
Sotub01g021490.1.1	GO:0016567	BP
Sotub01g021490.1.1	GO:0050794	BP
Sotub01g021490.1.1	GO:0051301	BP
Sotub01g021490.1.1	GO:0007067	BP
Sotub01g021490.1.1	GO:0042592	BP
Sotub01g021510.1.1	GO:0000226	BP
Sotub01g021510.1.1	GO:0030865	BP
Sotub01g021510.1.1	GO:0000913	BP
Sotub01g021510.1.1	GO:0009826	BP
Sotub01g021520.1.1	GO:0006468	BP
Sotub01g021540.1.1	GO:0009832	BP
Sotub01g021540.1.1	GO:0009846	BP
Sotub01g021540.1.1	GO:0030244	BP
Sotub01g021550.1.1	GO:0006184	BP
Sotub01g021550.1.1	GO:0009793	BP
Sotub01g021550.1.1	GO:0006364	BP
Sotub01g021550.1.1	GO:0010027	BP
Sotub01g021550.1.1	GO:0009658	BP
Sotub01g021550.1.1	GO:0009416	BP
Sotub01g021560.1.1	GO:0006355	BP
Sotub01g021560.1.1	GO:0009873	BP
Sotub01g021560.1.1	GO:0010582	BP
Sotub01g021560.1.1	GO:0010102	BP
Sotub01g021560.1.1	GO:0010451	BP
Sotub01g021560.1.1	GO:0010432	BP
Sotub01g021630.1.1	GO:0005975	BP
Sotub01g021630.1.1	GO:0046777	BP
Sotub01g021630.1.1	GO:0042149	BP
Sotub01g021650.1.1	GO:0055114	BP
Sotub01g021650.1.1	GO:0051555	BP
Sotub01g021670.1.1	GO:0006468	BP
Sotub01g021680.1.1	GO:0000272	BP
Sotub01g021720.1.1	GO:0006814	BP
Sotub01g021720.1.1	GO:0009651	BP
Sotub01g021720.1.1	GO:0048366	BP
Sotub01g021720.1.1	GO:0010351	BP
Sotub01g021720.1.1	GO:0006885	BP
Sotub01g021720.1.1	GO:0090333	BP
Sotub01g021720.1.1	GO:0010107	BP
Sotub01g021720.1.1	GO:0055075	BP
Sotub01g021750.1.1	GO:0006633	BP
Sotub01g021760.1.1	GO:0055114	BP
Sotub01g021760.1.1	GO:0006801	BP
Sotub01g021770.1.1	GO:0055114	BP
Sotub01g021770.1.1	GO:0009793	BP
Sotub01g021770.1.1	GO:0009073	BP
Sotub01g021770.1.1	GO:0019632	BP
Sotub01g021770.1.1	GO:0009423	BP
Sotub01g021900.1.1	GO:0000398	BP
Sotub01g021900.1.1	GO:0022618	BP
Sotub01g021910.1.1	GO:0055114	BP
Sotub01g021910.1.1	GO:0006979	BP
Sotub01g021920.1.1	GO:0055114	BP
Sotub01g021920.1.1	GO:0006979	BP
Sotub01g021930.1.1	GO:0055114	BP
Sotub01g021930.1.1	GO:0006979	BP
Sotub01g021940.1.1	GO:0055114	BP
Sotub01g021940.1.1	GO:0006979	BP
Sotub01g021980.1.1	GO:0016114	BP
Sotub01g021980.1.1	GO:0009228	BP
Sotub01g022000.1.1	GO:0048316	BP
Sotub01g022000.1.1	GO:0070370	BP
Sotub01g022010.1.1	GO:0048767	BP
Sotub01g022010.1.1	GO:0009969	BP
Sotub01g022110.1.1	GO:0009793	BP
Sotub01g022110.1.1	GO:0016117	BP
Sotub01g022110.1.1	GO:0016226	BP
Sotub01g022110.1.1	GO:0010027	BP
Sotub01g022110.1.1	GO:0010228	BP
Sotub01g022110.1.1	GO:0048481	BP
Sotub01g022110.1.1	GO:0006450	BP
Sotub01g022110.1.1	GO:0006428	BP
Sotub01g022140.1.1	GO:0006355	BP
Sotub01g022180.1.1	GO:0006355	BP
Sotub01g022190.1.1	GO:0006355	BP
Sotub01g022210.1.1	GO:0007049	BP
Sotub01g022210.1.1	GO:0045036	BP
Sotub01g022230.1.1	GO:0009772	BP
Sotub01g022270.1.1	GO:0000186	BP
Sotub01g022270.1.1	GO:0007169	BP
Sotub01g022270.1.1	GO:0071555	BP
Sotub01g022270.1.1	GO:0044262	BP
Sotub01g022270.1.1	GO:0009825	BP
Sotub01g022270.1.1	GO:0048767	BP
Sotub01g022270.1.1	GO:0010075	BP
Sotub01g022270.1.1	GO:0010014	BP
Sotub01g022270.1.1	GO:0009855	BP
Sotub01g022270.1.1	GO:0000271	BP
Sotub01g022270.1.1	GO:0043481	BP
Sotub01g022270.1.1	GO:0006950	BP
Sotub01g022270.1.1	GO:0000272	BP
Sotub01g022270.1.1	GO:0048653	BP
Sotub01g022270.1.1	GO:0010817	BP
Sotub01g022270.1.1	GO:0009932	BP
Sotub01g022300.1.1	GO:0044238	BP
Sotub01g022300.1.1	GO:0034641	BP
Sotub01g022310.1.1	GO:0000911	BP
Sotub01g022310.1.1	GO:0010583	BP
Sotub01g022310.1.1	GO:0051225	BP
Sotub01g022370.1.1	GO:0009611	BP
Sotub01g022370.1.1	GO:0009414	BP
Sotub01g022370.1.1	GO:0006200	BP
Sotub01g022370.1.1	GO:0009624	BP
Sotub01g022370.1.1	GO:0010118	BP
Sotub01g022370.1.1	GO:0006855	BP
Sotub01g022380.1.1	GO:0007283	BP
Sotub01g022390.1.1	GO:0006355	BP
Sotub01g022390.1.1	GO:0009913	BP
Sotub01g022390.1.1	GO:0048468	BP
Sotub01g022390.1.1	GO:0055070	BP
Sotub01g022390.1.1	GO:0042546	BP
Sotub01g022390.1.1	GO:0045491	BP
Sotub01g022390.1.1	GO:0010638	BP
Sotub01g022390.1.1	GO:0000902	BP
Sotub01g022400.1.1	GO:0055085	BP
Sotub01g022400.1.1	GO:0008643	BP
Sotub01g022430.1.1	GO:0006334	BP
Sotub01g022440.1.1	GO:0006661	BP
Sotub01g022470.1.1	GO:0008152	BP
Sotub01g022470.1.1	GO:0009553	BP
Sotub01g022470.1.1	GO:0000160	BP
Sotub01g022470.1.1	GO:0051301	BP
Sotub01g022470.1.1	GO:0016049	BP
Sotub01g022470.1.1	GO:0006950	BP
Sotub01g022470.1.1	GO:0080036	BP
Sotub01g022480.1.1	GO:0055114	BP
Sotub01g022490.1.1	GO:0046777	BP
Sotub01g022500.1.1	GO:0009637	BP
Sotub01g022500.1.1	GO:0009651	BP
Sotub01g022500.1.1	GO:0009750	BP
Sotub01g022500.1.1	GO:0042744	BP
Sotub01g022500.1.1	GO:0006833	BP
Sotub01g022500.1.1	GO:0046777	BP
Sotub01g022500.1.1	GO:0010075	BP
Sotub01g022500.1.1	GO:0010155	BP
Sotub01g022540.1.1	GO:0001510	BP
Sotub01g022540.1.1	GO:0006635	BP
Sotub01g022540.1.1	GO:0016558	BP
Sotub01g022540.1.1	GO:0006396	BP
Sotub01g022560.1.1	GO:0016310	BP
Sotub01g022560.1.1	GO:0015979	BP
Sotub01g022560.1.1	GO:0006090	BP
Sotub01g022620.1.1	GO:0022900	BP
Sotub01g022630.1.1	GO:0006470	BP
Sotub01g022640.1.1	GO:0006557	BP
Sotub01g022640.1.1	GO:0006597	BP
Sotub01g022640.1.1	GO:0008295	BP
Sotub01g022650.1.1	GO:0045489	BP
Sotub01g022660.1.1	GO:0016192	BP
Sotub01g022660.1.1	GO:0006886	BP
Sotub01g022670.1.1	GO:0042254	BP
Sotub01g022710.1.1	GO:0043085	BP
Sotub01g022710.1.1	GO:0019252	BP
Sotub01g022710.1.1	GO:0000023	BP
Sotub01g022730.1.1	GO:0046686	BP
Sotub01g022730.1.1	GO:0009651	BP
Sotub01g022730.1.1	GO:0006542	BP
Sotub01g022730.1.1	GO:0007568	BP
Sotub01g022740.1.1	GO:0006508	BP
Sotub01g022760.1.1	GO:0016567	BP
Sotub01g022760.1.1	GO:0006397	BP
Sotub01g022760.1.1	GO:0071472	BP
Sotub01g022760.1.1	GO:0042631	BP
Sotub01g022770.1.1	GO:0006468	BP
Sotub01g022770.1.1	GO:0000165	BP
Sotub01g022820.1.1	GO:0055114	BP
Sotub01g022820.1.1	GO:0006260	BP
Sotub01g022820.1.1	GO:0007275	BP
Sotub01g022820.1.1	GO:0006281	BP
Sotub01g022820.1.1	GO:0012501	BP
Sotub01g022820.1.1	GO:0051726	BP
Sotub01g022820.1.1	GO:0009186	BP
Sotub01g022820.1.1	GO:0009259	BP
Sotub01g022830.1.1	GO:0006355	BP
Sotub01g022830.1.1	GO:0009698	BP
Sotub01g022830.1.1	GO:0007155	BP
Sotub01g022830.1.1	GO:0045010	BP
Sotub01g022830.1.1	GO:0010090	BP
Sotub01g022830.1.1	GO:0048765	BP
Sotub01g022830.1.1	GO:0071555	BP
Sotub01g022840.1.1	GO:0009560	BP
Sotub01g022840.1.1	GO:0009410	BP
Sotub01g022840.1.1	GO:0048522	BP
Sotub01g022840.1.1	GO:0080156	BP
Sotub01g022860.1.1	GO:0044237	BP
Sotub01g022860.1.1	GO:0044238	BP
Sotub01g022880.1.1	GO:0008033	BP
Sotub01g022880.1.1	GO:0009691	BP
Sotub01g022950.1.1	GO:0030001	BP
Sotub01g022960.1.1	GO:0006351	BP
Sotub01g022960.1.1	GO:0010374	BP
Sotub01g022980.1.1	GO:0035335	BP
Sotub01g023010.1.1	GO:0007346	BP
Sotub01g023010.1.1	GO:0015031	BP
Sotub01g023020.1.1	GO:0015031	BP
Sotub01g023040.1.1	GO:0055114	BP
Sotub01g023040.1.1	GO:0015995	BP
Sotub01g023040.1.1	GO:0006782	BP
Sotub01g023050.1.1	GO:0000226	BP
Sotub01g023050.1.1	GO:0006346	BP
Sotub01g023050.1.1	GO:0031048	BP
Sotub01g023050.1.1	GO:0000911	BP
Sotub01g023050.1.1	GO:0051567	BP
Sotub01g023050.1.1	GO:0048453	BP
Sotub01g023050.1.1	GO:0048451	BP
Sotub01g023070.1.1	GO:0006334	BP
Sotub01g023080.1.1	GO:0006626	BP
Sotub01g023090.1.1	GO:0010027	BP
Sotub01g023090.1.1	GO:0009658	BP
Sotub01g023090.1.1	GO:0010090	BP
Sotub01g023090.1.1	GO:0009646	BP
Sotub01g023090.1.1	GO:0017038	BP
Sotub01g023090.1.1	GO:0010109	BP
Sotub01g023090.1.1	GO:0006605	BP
Sotub01g023100.1.1	GO:0006886	BP
Sotub01g023100.1.1	GO:0006888	BP
Sotub01g023110.1.1	GO:0019450	BP
Sotub01g023110.1.1	GO:0044249	BP
Sotub01g023130.1.1	GO:0006412	BP
Sotub01g023210.1.1	GO:0055114	BP
Sotub01g023210.1.1	GO:0080110	BP
Sotub01g023210.1.1	GO:0006694	BP
Sotub01g023230.1.1	GO:0015031	BP
Sotub01g023230.1.1	GO:0000045	BP
Sotub01g023240.1.1	GO:0032259	BP
Sotub01g023240.1.1	GO:0008033	BP
Sotub01g023250.1.1	GO:0006412	BP
Sotub01g023300.1.1	GO:0051301	BP
Sotub01g023310.1.1	GO:0006470	BP
Sotub01g023380.1.1	GO:0005975	BP
Sotub01g023390.1.1	GO:0006820	BP
Sotub01g023390.1.1	GO:0035445	BP
Sotub01g023410.1.1	GO:0009651	BP
Sotub01g023410.1.1	GO:0009409	BP
Sotub01g023410.1.1	GO:0009408	BP
Sotub01g023410.1.1	GO:0009414	BP
Sotub01g023410.1.1	GO:0009737	BP
Sotub01g023410.1.1	GO:0009644	BP
Sotub01g023410.1.1	GO:0006012	BP
Sotub01g023410.1.1	GO:0042542	BP
Sotub01g023410.1.1	GO:0016051	BP
Sotub01g023420.1.1	GO:0015979	BP
Sotub01g023430.1.1	GO:0042545	BP
Sotub01g023440.1.1	GO:0006412	BP
Sotub01g023460.1.1	GO:0055085	BP
Sotub01g023470.1.1	GO:0055114	BP
Sotub01g023470.1.1	GO:0009639	BP
Sotub01g023470.1.1	GO:0009686	BP
Sotub01g023470.1.1	GO:0045487	BP
Sotub01g023480.1.1	GO:0045892	BP
Sotub01g023480.1.1	GO:0006281	BP
Sotub01g023480.1.1	GO:0043967	BP
Sotub01g023480.1.1	GO:0043968	BP
Sotub01g023480.1.1	GO:0006338	BP
Sotub01g023490.1.1	GO:0016226	BP
Sotub01g023490.1.1	GO:0009658	BP
Sotub01g023510.1.1	GO:0006952	BP
Sotub01g023510.1.1	GO:0051707	BP
Sotub01g023510.1.1	GO:0001676	BP
Sotub01g023510.1.1	GO:0010025	BP
Sotub01g023510.1.1	GO:0010143	BP
Sotub01g023510.1.1	GO:0048513	BP
Sotub01g023510.1.1	GO:0009886	BP
Sotub01g023520.1.1	GO:0007275	BP
Sotub01g023520.1.1	GO:0006397	BP
Sotub01g023520.1.1	GO:0008380	BP
Sotub01g023520.1.1	GO:0003006	BP
Sotub01g023540.1.1	GO:0006351	BP
Sotub01g023560.1.1	GO:0006979	BP
Sotub01g023560.1.1	GO:0010325	BP
Sotub01g023620.1.1	GO:0006468	BP
Sotub01g023640.1.1	GO:0006355	BP
Sotub01g023670.1.1	GO:0035196	BP
Sotub01g023670.1.1	GO:0045893	BP
Sotub01g023670.1.1	GO:0007267	BP
Sotub01g023670.1.1	GO:0010267	BP
Sotub01g023670.1.1	GO:0009616	BP
Sotub01g023670.1.1	GO:0010048	BP
Sotub01g023670.1.1	GO:0000956	BP
Sotub01g023670.1.1	GO:0009960	BP
Sotub01g023670.1.1	GO:0006342	BP
Sotub01g023670.1.1	GO:0006306	BP
Sotub01g023670.1.1	GO:0010050	BP
Sotub01g023670.1.1	GO:0006349	BP
Sotub01g023670.1.1	GO:0034968	BP
Sotub01g023720.1.1	GO:0006508	BP
Sotub01g023750.1.1	GO:0045893	BP
Sotub01g023750.1.1	GO:0009267	BP
Sotub01g023790.1.1	GO:0044237	BP
Sotub01g023790.1.1	GO:0016192	BP
Sotub01g023790.1.1	GO:0046907	BP
Sotub01g023800.1.1	GO:0015979	BP
Sotub01g023800.1.1	GO:0015995	BP
Sotub01g023800.1.1	GO:0051567	BP
Sotub01g023800.1.1	GO:0007049	BP
Sotub01g023800.1.1	GO:0010182	BP
Sotub01g023800.1.1	GO:0008283	BP
Sotub01g023800.1.1	GO:0006342	BP
Sotub01g023800.1.1	GO:0006306	BP
Sotub01g023800.1.1	GO:0006268	BP
Sotub01g023800.1.1	GO:0006270	BP
Sotub01g023810.1.1	GO:0050896	BP
Sotub01g023820.1.1	GO:0007131	BP
Sotub01g023820.1.1	GO:0009411	BP
Sotub01g023820.1.1	GO:0045910	BP
Sotub01g023820.1.1	GO:0000710	BP
Sotub01g023820.1.1	GO:0006290	BP
Sotub01g023820.1.1	GO:0043570	BP
Sotub01g023840.1.1	GO:0016192	BP
Sotub01g023840.1.1	GO:0006886	BP
Sotub01g023840.1.1	GO:0007264	BP
Sotub01g023860.1.1	GO:0005975	BP
Sotub01g023860.1.1	GO:0046685	BP
Sotub01g023870.1.1	GO:0006950	BP
Sotub01g023910.1.1	GO:0034976	BP
Sotub01g023910.1.1	GO:0009627	BP
Sotub01g023910.1.1	GO:0009408	BP
Sotub01g023910.1.1	GO:0006457	BP
Sotub01g023910.1.1	GO:0009644	BP
Sotub01g023910.1.1	GO:0042542	BP
Sotub01g023910.1.1	GO:0052033	BP
Sotub01g023910.1.1	GO:0006984	BP
Sotub01g023920.1.1	GO:0045893	BP
Sotub01g023920.1.1	GO:0009733	BP
Sotub01g023920.1.1	GO:0009723	BP
Sotub01g023920.1.1	GO:0009813	BP
Sotub01g023960.1.1	GO:0006221	BP
Sotub01g023960.1.1	GO:0006541	BP
Sotub01g024000.1.1	GO:0009651	BP
Sotub01g024000.1.1	GO:0009987	BP
Sotub01g024000.1.1	GO:0009408	BP
Sotub01g024000.1.1	GO:0009414	BP
Sotub01g024020.1.1	GO:0016558	BP
Sotub01g024030.1.1	GO:0006626	BP
Sotub01g024030.1.1	GO:0009560	BP
Sotub01g024030.1.1	GO:0000741	BP
Sotub01g024040.1.1	GO:0007165	BP
Sotub01g024040.1.1	GO:0016310	BP
Sotub01g024040.1.1	GO:0042742	BP
Sotub01g024040.1.1	GO:0000278	BP
Sotub01g024040.1.1	GO:0009934	BP
Sotub01g024040.1.1	GO:0006470	BP
Sotub01g024040.1.1	GO:0006396	BP
Sotub01g024060.1.1	GO:0000911	BP
Sotub01g024060.1.1	GO:0000186	BP
Sotub01g024060.1.1	GO:0046777	BP
Sotub01g024060.1.1	GO:0043622	BP
Sotub01g024070.1.1	GO:0055085	BP
Sotub01g024070.1.1	GO:0006635	BP
Sotub01g024070.1.1	GO:0090351	BP
Sotub01g024070.1.1	GO:0080024	BP
Sotub01g024100.1.1	GO:0009637	BP
Sotub01g024100.1.1	GO:0006364	BP
Sotub01g024100.1.1	GO:0010027	BP
Sotub01g024100.1.1	GO:0019684	BP
Sotub01g024100.1.1	GO:0006098	BP
Sotub01g024100.1.1	GO:0009902	BP
Sotub01g024100.1.1	GO:0019252	BP
Sotub01g024100.1.1	GO:0010114	BP
Sotub01g024100.1.1	GO:0010218	BP
Sotub01g024100.1.1	GO:0005978	BP
Sotub01g024130.1.1	GO:0055114	BP
Sotub01g024130.1.1	GO:0046686	BP
Sotub01g024130.1.1	GO:0006979	BP
Sotub01g024160.1.1	GO:0045116	BP
Sotub01g024170.1.1	GO:0007623	BP
Sotub01g024180.1.1	GO:0048573	BP
Sotub01g024180.1.1	GO:0046496	BP
Sotub01g024190.1.1	GO:0006351	BP
Sotub01g024210.1.1	GO:0009733	BP
Sotub01g024210.1.1	GO:0010044	BP
Sotub01g024230.1.1	GO:0006863	BP
Sotub01g024230.1.1	GO:0035445	BP
Sotub01g024400.1.1	GO:0006508	BP
Sotub01g024510.1.1	GO:0000398	BP
Sotub01g024560.1.1	GO:0006412	BP
Sotub01g024680.1.1	GO:0008152	BP
Sotub01g024680.1.1	GO:0015706	BP
Sotub01g024680.1.1	GO:0010167	BP
Sotub01g024690.1.1	GO:0017004	BP
Sotub01g024690.1.1	GO:0015996	BP
Sotub01g024710.1.1	GO:0055085	BP
Sotub01g024710.1.1	GO:0009555	BP
Sotub01g024710.1.1	GO:0009734	BP
Sotub01g024710.1.1	GO:0010252	BP
Sotub01g024730.1.1	GO:0000910	BP
Sotub01g024730.1.1	GO:0007021	BP
Sotub01g024750.1.1	GO:0044267	BP
Sotub01g024770.1.1	GO:0006468	BP
Sotub01g024780.1.1	GO:0000278	BP
Sotub01g024780.1.1	GO:0000724	BP
Sotub01g024780.1.1	GO:0006312	BP
Sotub01g024780.1.1	GO:0090305	BP
Sotub01g024780.1.1	GO:0051026	BP
Sotub01g024790.1.1	GO:0000724	BP
Sotub01g024790.1.1	GO:0051301	BP
Sotub01g024790.1.1	GO:0007067	BP
Sotub01g024790.1.1	GO:0006312	BP
Sotub01g024790.1.1	GO:0090305	BP
Sotub01g024790.1.1	GO:0051026	BP
Sotub01g024840.1.1	GO:0042744	BP
Sotub01g024840.1.1	GO:0002098	BP
Sotub01g024850.1.1	GO:0046686	BP
Sotub01g024850.1.1	GO:0009987	BP
Sotub01g024850.1.1	GO:0044238	BP
Sotub01g024850.1.1	GO:0043170	BP
Sotub01g024870.1.1	GO:0043687	BP
Sotub01g024870.1.1	GO:0006259	BP
Sotub01g024870.1.1	GO:0007143	BP
Sotub01g024870.1.1	GO:0006974	BP
Sotub01g024870.1.1	GO:0044249	BP
Sotub01g024870.1.1	GO:0006796	BP
Sotub01g024910.1.1	GO:0055114	BP
Sotub01g024910.1.1	GO:0010413	BP
Sotub01g024910.1.1	GO:0045492	BP
Sotub01g024910.1.1	GO:0006520	BP
Sotub01g024910.1.1	GO:0008295	BP
Sotub01g024920.1.1	GO:0009737	BP
Sotub01g024920.1.1	GO:0009749	BP
Sotub01g024920.1.1	GO:0030244	BP
Sotub01g024920.1.1	GO:0009826	BP
Sotub01g024920.1.1	GO:0009831	BP
Sotub01g024920.1.1	GO:0009663	BP
Sotub01g024930.1.1	GO:0044238	BP
Sotub01g024930.1.1	GO:0010190	BP
Sotub01g024930.1.1	GO:0044249	BP
Sotub01g024960.1.1	GO:0055114	BP
Sotub01g024960.1.1	GO:0015979	BP
Sotub01g024960.1.1	GO:0015995	BP
Sotub01g024960.1.1	GO:0044238	BP
Sotub01g024960.1.1	GO:0010189	BP
Sotub01g024970.1.1	GO:0015979	BP
Sotub01g024970.1.1	GO:0015995	BP
Sotub01g024970.1.1	GO:0010189	BP
Sotub01g025100.1.1	GO:0006508	BP
Sotub01g025100.1.1	GO:0006950	BP
Sotub01g025170.1.1	GO:0010468	BP
Sotub01g025180.1.1	GO:0055114	BP
Sotub01g025180.1.1	GO:0009851	BP
Sotub01g025180.1.1	GO:0009688	BP
Sotub01g025190.1.1	GO:0055114	BP
Sotub01g025190.1.1	GO:0009851	BP
Sotub01g025190.1.1	GO:0009688	BP
Sotub01g025220.1.1	GO:0055114	BP
Sotub01g025220.1.1	GO:0019760	BP
Sotub01g025220.1.1	GO:0009851	BP
Sotub01g025220.1.1	GO:0009688	BP
Sotub01g025230.1.1	GO:0010103	BP
Sotub01g025230.1.1	GO:0032940	BP
Sotub01g025230.1.1	GO:0022900	BP
Sotub01g025230.1.1	GO:0009823	BP
Sotub01g025260.1.1	GO:0009772	BP
Sotub01g025270.1.1	GO:0055114	BP
Sotub01g025270.1.1	GO:0009627	BP
Sotub01g025270.1.1	GO:0046168	BP
Sotub01g025280.1.1	GO:0006661	BP
Sotub01g025310.1.1	GO:0006412	BP
Sotub01g025330.1.1	GO:0006457	BP
Sotub01g025330.1.1	GO:0007010	BP
Sotub01g025360.1.1	GO:0006468	BP
Sotub01g025380.1.1	GO:0009987	BP
Sotub01g025390.1.1	GO:0005975	BP
Sotub01g025390.1.1	GO:0016114	BP
Sotub01g025390.1.1	GO:0050826	BP
Sotub01g025390.1.1	GO:0019915	BP
Sotub01g025390.1.1	GO:0009845	BP
Sotub01g025400.1.1	GO:0032259	BP
Sotub01g025410.1.1	GO:0045893	BP
Sotub01g025410.1.1	GO:0016043	BP
Sotub01g025410.1.1	GO:0009910	BP
Sotub01g025410.1.1	GO:0045892	BP
Sotub01g025410.1.1	GO:0060862	BP
Sotub01g025410.1.1	GO:0060867	BP
Sotub01g025410.1.1	GO:0045487	BP
Sotub01g025410.1.1	GO:0071365	BP
Sotub01g025410.1.1	GO:0010262	BP
Sotub01g025410.1.1	GO:0048577	BP
Sotub01g025410.1.1	GO:0010047	BP
Sotub01g025440.1.1	GO:0006508	BP
Sotub01g025490.1.1	GO:0010228	BP
Sotub01g025490.1.1	GO:0051604	BP
Sotub01g025500.1.1	GO:0019344	BP
Sotub01g025520.1.1	GO:0006094	BP
Sotub01g025520.1.1	GO:0010498	BP
Sotub01g025520.1.1	GO:0007010	BP
Sotub01g025520.1.1	GO:0006042	BP
Sotub01g025530.1.1	GO:0006508	BP
Sotub01g025530.1.1	GO:0043086	BP
Sotub01g025540.1.1	GO:0006508	BP
Sotub01g025540.1.1	GO:0043086	BP
Sotub01g025550.1.1	GO:0006508	BP
Sotub01g025550.1.1	GO:0043086	BP
Sotub01g025560.1.1	GO:0006508	BP
Sotub01g025560.1.1	GO:0043086	BP
Sotub01g025570.1.1	GO:0006508	BP
Sotub01g025570.1.1	GO:0043086	BP
Sotub01g025580.1.1	GO:0006508	BP
Sotub01g025580.1.1	GO:0043086	BP
Sotub01g025590.1.1	GO:0006508	BP
Sotub01g025590.1.1	GO:0043086	BP
Sotub01g025600.1.1	GO:0006508	BP
Sotub01g025600.1.1	GO:0043086	BP
Sotub01g025610.1.1	GO:0006508	BP
Sotub01g025610.1.1	GO:0043086	BP
Sotub01g025620.1.1	GO:0006508	BP
Sotub01g025620.1.1	GO:0043086	BP
Sotub01g025630.1.1	GO:0006508	BP
Sotub01g025630.1.1	GO:0043086	BP
Sotub01g025650.1.1	GO:0006508	BP
Sotub01g025650.1.1	GO:0043086	BP
Sotub01g025660.1.1	GO:0015979	BP
Sotub01g025660.1.1	GO:0016226	BP
Sotub01g025660.1.1	GO:0010027	BP
Sotub01g025660.1.1	GO:0006098	BP
Sotub01g025660.1.1	GO:0019288	BP
Sotub01g025660.1.1	GO:0009902	BP
Sotub01g025660.1.1	GO:0034660	BP
Sotub01g025660.1.1	GO:0042793	BP
Sotub01g025660.1.1	GO:0006412	BP
Sotub01g025660.1.1	GO:0009073	BP
Sotub01g025660.1.1	GO:0006354	BP
Sotub01g025660.1.1	GO:0045036	BP
Sotub01g025670.1.1	GO:0050789	BP
Sotub01g025670.1.1	GO:0007062	BP
Sotub01g025670.1.1	GO:0000724	BP
Sotub01g025690.1.1	GO:0006355	BP
Sotub01g025690.1.1	GO:0006098	BP
Sotub01g025690.1.1	GO:0006352	BP
Sotub01g025690.1.1	GO:0019252	BP
Sotub01g025690.1.1	GO:0000023	BP
Sotub01g025690.1.1	GO:0016556	BP
Sotub01g025690.1.1	GO:0071482	BP
Sotub01g025710.1.1	GO:0006364	BP
Sotub01g025710.1.1	GO:0009220	BP
Sotub01g025710.1.1	GO:0000398	BP
Sotub01g025710.1.1	GO:0006606	BP
Sotub01g025780.1.1	GO:0044237	BP
Sotub01g025780.1.1	GO:0009058	BP
Sotub01g025790.1.1	GO:0044237	BP
Sotub01g025790.1.1	GO:0009058	BP
Sotub01g025800.1.1	GO:0044237	BP
Sotub01g025800.1.1	GO:0009058	BP
Sotub01g025840.1.1	GO:0055114	BP
Sotub01g025840.1.1	GO:0046208	BP
Sotub01g025850.1.1	GO:0044238	BP
Sotub01g025880.1.1	GO:0009793	BP
Sotub01g025880.1.1	GO:0016126	BP
Sotub01g025880.1.1	GO:0032259	BP
Sotub01g025880.1.1	GO:0050896	BP
Sotub01g025880.1.1	GO:0034641	BP
Sotub01g025880.1.1	GO:0044249	BP
Sotub01g025900.1.1	GO:0010311	BP
Sotub01g025920.1.1	GO:0055085	BP
[truncated: 120,706 more rows]
