# Supplementary material for: Evaluation and integration of functional annotation pipelines for newly sequenced organisms: the potato genome as a test case
Source: BMC Plant Biol. 2014 Dec 5;14:329. doi: 10.1186/s12870-014-0329-9 (PMC4274702; doi:10.1186/s12870-014-0329-9)
Supplement: Additional file 19: — GO annotation file based on ensemble k = 2 for JHI Solanum tuberosum 60 k v1 microarray (ArrayExpress ID: E-MTAB-1655). [file 12870_2014_329_MOESM19_ESM.xlsx]

## Sheet: גיליון1
Probe	Gene	Transcript		Protein	Name	GO: BP	GO: MF	GO: CC
CUST_1_PI426222305	PGSC0003DMG400014978	PGSC0003DMT400038757	PGSC0003DMC400026344	PGSC0003DMP400026344	Calmodulin-binding transcription activator (Camta), plants		GO:0005515
CUST_10_PI426222305	PGSC0003DMG400042891	PGSC0003DMT400093320	PGSC0003DMC400064995	PGSC0003DMP400064995	Gene of unknown function
CUST_100_PI426222305	PGSC0003DMG400041364	PGSC0003DMT400091793	PGSC0003DMC400063468	PGSC0003DMP400063468	Gag-pol protein		GO:0008270;GO:0003676
CUST_1000_PI426222305	PGSC0003DMG402010047	PGSC0003DMT400026041	PGSC0003DMC400017773	PGSC0003DMP400017773	DNA double-strand break repair rad50 ATPase			GO:0005634;GO:0044444
CUST_10000_PI426222305	PGSC0003DMG400023247	PGSC0003DMT400059780	PGSC0003DMC400040213	PGSC0003DMP400040213	ATP synthase D chain, mitochondrial	GO:0009651;GO:0015986	GO:0008270;GO:0005507;GO:0016787;GO:0015078	GO:0005886;GO:0005774;GO:0005730;GO:0009535;GO:0000276;GO:0022626
CUST_10001_PI426222305	PGSC0003DMG400030140	PGSC0003DMT400077505	PGSC0003DMC400052501	PGSC0003DMP400052501	Gene of unknown function
CUST_10002_PI426222305	PGSC0003DMG400020775	PGSC0003DMT400053554	PGSC0003DMC400036111	PGSC0003DMP400036111	Elongation factor 1-alpha		GO:0005525;GO:0003924
CUST_10003_PI426222305	PGSC0003DMG400040543	PGSC0003DMT400090972	PGSC0003DMC400062647	PGSC0003DMP400062647	Gene of unknown function
CUST_10004_PI426222305	PGSC0003DMG400020772	PGSC0003DMT400053546	PGSC0003DMC400036103	PGSC0003DMP400036103	Elongation factor 1-alpha		GO:0005525
CUST_10005_PI426222305	PGSC0003DMG400013766	PGSC0003DMT400035771	PGSC0003DMC400024325	PGSC0003DMP400024325	Ubiquitin-protein ligase		GO:0005515
CUST_10006_PI426222305	PGSC0003DMG401014833	PGSC0003DMT400038433	PGSC0003DMC400026112	PGSC0003DMP400026112	Gene of unknown function
CUST_10007_PI426222305	PGSC0003DMG400014840	PGSC0003DMT400038450	PGSC0003DMC400026126	PGSC0003DMP400026126	Chromatin remodeling complex subunit	GO:0009725;GO:0009791;GO:0090304;GO:0048364;GO:0008283;GO:0034645;GO:0048519;GO:0060255;GO:0019219;GO:0031326	GO:0016818;GO:0003676;GO:0046914	GO:0005634
CUST_10008_PI426222305	PGSC0003DMG400010959	PGSC0003DMT400028457	PGSC0003DMC400019359	PGSC0003DMP400019359	WD-repeat protein	GO:0006355;GO:0010072	GO:0005515	GO:0005634
CUST_10009_PI426222305	PGSC0003DMG400013768	PGSC0003DMT400035774	PGSC0003DMC400024327	PGSC0003DMP400024327	Non-LTR retroelement reverse transcriptase	GO:0090305;GO:0006278	GO:0003723;GO:0046872;GO:0004519;GO:0003964
CUST_1001_PI426222305	PGSC0003DMG402020221	PGSC0003DMT400052099	PGSC0003DMC400035112	PGSC0003DMP400035112	Gene of unknown function
CUST_10010_PI426222305	PGSC0003DMG400047304	PGSC0003DMT400097733	PGSC0003DMC400069408	PGSC0003DMP400069408	Gene of unknown function
CUST_10011_PI426222305	PGSC0003DMG400010857	PGSC0003DMT400028148	PGSC0003DMC400019184	PGSC0003DMP400019184	Aspartic proteinase nepenthesin-1	GO:0006508	GO:0004190	GO:0044464
CUST_10012_PI426222305	PGSC0003DMG400034684	PGSC0003DMT400085113	PGSC0003DMC400056788	PGSC0003DMP400056788	Conserved gene of unknown function
CUST_10013_PI426222305	PGSC0003DMG400039409	PGSC0003DMT400089838	PGSC0003DMC400061513	PGSC0003DMP400061513	Gene of unknown function
CUST_10014_PI426222305	PGSC0003DMG400042337	PGSC0003DMT400092766	PGSC0003DMC400064441	PGSC0003DMP400064441	Gene of unknown function
CUST_10015_PI426222305	PGSC0003DMG400036188	PGSC0003DMT400086617	PGSC0003DMC400058292	PGSC0003DMP400058292	Gene of unknown function
CUST_10016_PI426222305	PGSC0003DMG402014833	PGSC0003DMT400038434	PGSC0003DMC400026113	PGSC0003DMP400026113	Gene of unknown function
CUST_10017_PI426222305	PGSC0003DMG400014839	PGSC0003DMT400038446	PGSC0003DMC400026123	PGSC0003DMP400026123	Zinc finger protein		GO:0005515;GO:0008270;GO:0016874
CUST_10018_PI426222305	PGSC0003DMG400032777	PGSC0003DMT400082709	PGSC0003DMC400055663	PGSC0003DMP400055663	L-ascorbate peroxidase 1, cytosolic	GO:0055114;GO:0042744	GO:0020037;GO:0016688	GO:0005829;GO:0005576
CUST_10019_PI426222305	PGSC0003DMG400013767	PGSC0003DMT400035773	PGSC0003DMC400024326	PGSC0003DMP400024326	RNase H family protein		GO:0003676;GO:0004523
CUST_1002_PI426222305	PGSC0003DMG401000515	PGSC0003DMT400001382	PGSC0003DMC400001022	PGSC0003DMP400001022	Kinase
CUST_10020_PI426222305	PGSC0003DMG400032777	PGSC0003DMT400082712	PGSC0003DMC400055666	PGSC0003DMP400055666	L-ascorbate peroxidase 1, cytosolic	GO:0055114;GO:0006979	GO:0004601;GO:0020037
CUST_10021_PI426222305	PGSC0003DMG400035797	PGSC0003DMT400086226	PGSC0003DMC400057901	PGSC0003DMP400057901	Gene of unknown function
CUST_10022_PI426222305	PGSC0003DMG400032781	PGSC0003DMT400082722	PGSC0003DMC400055674	PGSC0003DMP400055674	Gene of unknown function
CUST_10023_PI426222305	PGSC0003DMG400046235	PGSC0003DMT400096664	PGSC0003DMC400068339	PGSC0003DMP400068339	Gene of unknown function
CUST_10024_PI426222305	PGSC0003DMG400010858	PGSC0003DMT400028156	PGSC0003DMC400019186	PGSC0003DMP400019186	Gene of unknown function
CUST_10025_PI426222305	PGSC0003DMG400038869	PGSC0003DMT400089298	PGSC0003DMC400060973	PGSC0003DMP400060973	Gene of unknown function
CUST_10026_PI426222305	PGSC0003DMG400010959	PGSC0003DMT400028454	PGSC0003DMC400019356	PGSC0003DMP400019356	WD-repeat protein		GO:0005515
CUST_10027_PI426222305	PGSC0003DMG400035527	PGSC0003DMT400085956	PGSC0003DMC400057631	PGSC0003DMP400057631	Gene of unknown function
CUST_10028_PI426222305	PGSC0003DMG400038812	PGSC0003DMT400089241	PGSC0003DMC400060916	PGSC0003DMP400060916	Ubiquitin-protein ligase
CUST_10029_PI426222305	PGSC0003DMG400032777	PGSC0003DMT400082710	PGSC0003DMC400055664	PGSC0003DMP400055664	L-ascorbate peroxidase 1, cytosolic	GO:0055114;GO:0006979	GO:0004601;GO:0020037
CUST_1003_PI426222305	PGSC0003DMG400001335	PGSC0003DMT400003369	PGSC0003DMC400002391	PGSC0003DMP400002391	KH domain-containing protein		GO:0003723
CUST_10030_PI426222305	PGSC0003DMG400010859	PGSC0003DMT400028157	PGSC0003DMC400019187	PGSC0003DMP400019187	Lipoxygenase	GO:0055114	GO:0046872;GO:0016702
CUST_10031_PI426222305	PGSC0003DMG400042044	PGSC0003DMT400092473	PGSC0003DMC400064148	PGSC0003DMP400064148	Gene of unknown function
CUST_10032_PI426222305	PGSC0003DMG400010959	PGSC0003DMT400028465	PGSC0003DMC400019366	PGSC0003DMP400019366	WD-repeat protein		GO:0005515
CUST_10033_PI426222305	PGSC0003DMG400010959	PGSC0003DMT400028468	PGSC0003DMC400019369	PGSC0003DMP400019369	WD-repeat protein		GO:0005515
CUST_10034_PI426222305	PGSC0003DMG400035012	PGSC0003DMT400085441	PGSC0003DMC400057116	PGSC0003DMP400057116	Integrase core domain containing protein
CUST_10035_PI426222305	PGSC0003DMG400043564	PGSC0003DMT400093993	PGSC0003DMC400065668	PGSC0003DMP400065668	Gene of unknown function
CUST_10036_PI426222305	PGSC0003DMG400032780	PGSC0003DMT400082721	PGSC0003DMC400055673	PGSC0003DMP400055673	Conserved gene of unknown function	GO:0006355	GO:0003712
CUST_10037_PI426222305	PGSC0003DMG400014836	PGSC0003DMT400038438	PGSC0003DMC400026117	PGSC0003DMP400026117	Steroid binding protein		GO:0032440;GO:0020037;GO:0005496	GO:0005634;GO:0005829
CUST_10038_PI426222305	PGSC0003DMG400038773	PGSC0003DMT400089202	PGSC0003DMC400060877	PGSC0003DMP400060877	Conserved gene of unknown function
CUST_10039_PI426222305	PGSC0003DMG400014835	PGSC0003DMT400038437	PGSC0003DMC400026116	PGSC0003DMP400026116	Heat shock protein 70 (HSP70)-interacting protein	GO:0008150	GO:0005515	GO:0043231;GO:0044444
CUST_1004_PI426222305	PGSC0003DMG400012618	PGSC0003DMT400032848	PGSC0003DMC400022350	PGSC0003DMP400022350	Conserved gene of unknown function		GO:0005515
CUST_10040_PI426222305	PGSC0003DMG400043532	PGSC0003DMT400093961	PGSC0003DMC400065636	PGSC0003DMP400065636	1,3-beta-D-glucan glucanohydrolase
CUST_10041_PI426222305	PGSC0003DMG400013762	PGSC0003DMT400035764	PGSC0003DMC400024320	PGSC0003DMP400024320	Gene of unknown function		GO:0008270
CUST_10042_PI426222305	PGSC0003DMG400032780	PGSC0003DMT400082718	PGSC0003DMC400055670	PGSC0003DMP400055670	Conserved gene of unknown function
CUST_10043_PI426222305	PGSC0003DMG400010858	PGSC0003DMT400028154	PGSC0003DMC400019185	PGSC0003DMP400019185	Gene of unknown function
CUST_10044_PI426222305	PGSC0003DMG400013761	PGSC0003DMT400035762	PGSC0003DMC400024318	PGSC0003DMP400024318	Clathrin assembly protein	GO:0006897;GO:0048268	GO:0005545	GO:0005886;GO:0005634;GO:0005829;GO:0005794;GO:0030136;GO:0030118;GO:0005905
CUST_10045_PI426222305	PGSC0003DMG400039948	PGSC0003DMT400090377	PGSC0003DMC400062052	PGSC0003DMP400062052	Gene of unknown function
CUST_10046_PI426222305	PGSC0003DMG400032780	PGSC0003DMT400082719	PGSC0003DMC400055671	PGSC0003DMP400055671	Conserved gene of unknown function
CUST_10047_PI426222305	PGSC0003DMG400004506	PGSC0003DMT400011479	PGSC0003DMC400007977	PGSC0003DMP400007977	SRC2		GO:0005515
CUST_10048_PI426222305	PGSC0003DMG400032778	PGSC0003DMT400082716	PGSC0003DMC400055668	PGSC0003DMP400055668	Conserved gene of unknown function
CUST_10049_PI426222305	PGSC0003DMG400036807	PGSC0003DMT400087236	PGSC0003DMC400058911	PGSC0003DMP400058911	Gene of unknown function
CUST_1005_PI426222305	PGSC0003DMG400001315	PGSC0003DMT400003323	PGSC0003DMC400002358	PGSC0003DMP400002358	Calmodulin binding protein		GO:0005515
CUST_10050_PI426222305	PGSC0003DMG400010859	PGSC0003DMT400028158	PGSC0003DMC400019188	PGSC0003DMP400019188	Lipoxygenase	GO:0055114;GO:0031408	GO:0005515;GO:0005506;GO:0016165	GO:0005737
CUST_10051_PI426222305	PGSC0003DMG400038666	PGSC0003DMT400089095	PGSC0003DMC400060770	PGSC0003DMP400060770	Gene of unknown function
CUST_10052_PI426222305	PGSC0003DMG400013763	PGSC0003DMT400035767	PGSC0003DMC400024322	PGSC0003DMP400024322	Ankyrin repeat-containing protein		GO:0005515
CUST_10053_PI426222305	PGSC0003DMG400032782	PGSC0003DMT400082723	PGSC0003DMC400055675	PGSC0003DMP400055675	S-receptor kinase	GO:0046777	GO:0005524;GO:0004674;GO:0005516	GO:0016021;GO:0044459
CUST_10054_PI426222305	PGSC0003DMG400010959	PGSC0003DMT400028467	PGSC0003DMC400019368	PGSC0003DMP400019368	WD-repeat protein		GO:0005515
CUST_10055_PI426222305	PGSC0003DMG400046489	PGSC0003DMT400096918	PGSC0003DMC400068593	PGSC0003DMP400068593	Gene of unknown function
CUST_10056_PI426222305	PGSC0003DMG400041232	PGSC0003DMT400091661	PGSC0003DMC400063336	PGSC0003DMP400063336	Gene of unknown function
CUST_10057_PI426222305	PGSC0003DMG400013763	PGSC0003DMT400035766	PGSC0003DMC400024321	PGSC0003DMP400024321	Ankyrin repeat-containing protein
CUST_10058_PI426222305	PGSC0003DMG400013765	PGSC0003DMT400035770	PGSC0003DMC400024324	PGSC0003DMP400024324	ATP binding protein	GO:0006355;GO:0009734	GO:0046983	GO:0005634
CUST_10059_PI426222305	PGSC0003DMG400047306	PGSC0003DMT400097735	PGSC0003DMC400069410	PGSC0003DMP400069410	Gene of unknown function
CUST_1006_PI426222305	PGSC0003DMG400001414	PGSC0003DMT400003578	PGSC0003DMC400002551	PGSC0003DMP400002551	Structure-specific recognition protein
CUST_10060_PI426222305	PGSC0003DMG400032784	PGSC0003DMT400082725	PGSC0003DMC400055677	PGSC0003DMP400055677	Conserved gene of unknown function
CUST_10061_PI426222305	PGSC0003DMG400013760	PGSC0003DMT400035760	PGSC0003DMC400024317	PGSC0003DMP400024317	Gene of unknown function
CUST_10062_PI426222305	PGSC0003DMG400032778	PGSC0003DMT400082714	PGSC0003DMC400055667	PGSC0003DMP400055667	Conserved gene of unknown function		GO:0003674	GO:0043231
CUST_10063_PI426222305	PGSC0003DMG400002435	PGSC0003DMT400006249	PGSC0003DMC400004317	PGSC0003DMP400004317	Gene of unknown function
CUST_10064_PI426222305	PGSC0003DMG400039530	PGSC0003DMT400089959	PGSC0003DMC400061634	PGSC0003DMP400061634	Integrase core domain containing protein
CUST_10065_PI426222305	PGSC0003DMG400045991	PGSC0003DMT400096420	PGSC0003DMC400068095	PGSC0003DMP400068095	Ubiquitin carboxyl-terminal hydrolase	GO:0006511	GO:0008233;GO:0004221
CUST_10066_PI426222305	PGSC0003DMG400014838	PGSC0003DMT400038444	PGSC0003DMC400026122	PGSC0003DMP400026122	Pentatricopeptide repeat-containing protein
CUST_10067_PI426222305	PGSC0003DMG400032780	PGSC0003DMT400082720	PGSC0003DMC400055672	PGSC0003DMP400055672	Conserved gene of unknown function
CUST_10068_PI426222305	PGSC0003DMG400041424	PGSC0003DMT400091853	PGSC0003DMC400063528	PGSC0003DMP400063528	Gene of unknown function
CUST_10069_PI426222305	PGSC0003DMG400034396	PGSC0003DMT400084825	PGSC0003DMC400056500	PGSC0003DMP400056500	Gene of unknown function
CUST_1007_PI426222305	PGSC0003DMG400001391	PGSC0003DMT400003523	PGSC0003DMC400002513	PGSC0003DMP400002513	CFM2		GO:0003723
CUST_10070_PI426222305	PGSC0003DMG400042426	PGSC0003DMT400092855	PGSC0003DMC400064530	PGSC0003DMP400064530	Conserved gene of unknown function
CUST_10071_PI426222305	PGSC0003DMG400034699	PGSC0003DMT400085128	PGSC0003DMC400056803	PGSC0003DMP400056803	Protein SUPPRESSOR OF GENE SILENCING 3	GO:0031047
CUST_10072_PI426222305	PGSC0003DMG400014831	PGSC0003DMT400038431	PGSC0003DMC400026110	PGSC0003DMP400026110	Heat shock protein DnaJ N-terminal domain-containing protein	GO:0044267	GO:0031072
CUST_10073_PI426222305	PGSC0003DMG400032777	PGSC0003DMT400082711	PGSC0003DMC400055665	PGSC0003DMP400055665	L-ascorbate peroxidase 1, cytosolic
CUST_10074_PI426222305	PGSC0003DMG400040946	PGSC0003DMT400091375	PGSC0003DMC400063050	PGSC0003DMP400063050	Aspartic proteinase nepenthesin-1
CUST_10075_PI426222305	PGSC0003DMG400002433	PGSC0003DMT400006240	PGSC0003DMC400004312	PGSC0003DMP400004312	F-Box protein		GO:0005515
CUST_10076_PI426222305	PGSC0003DMG400041083	PGSC0003DMT400091512	PGSC0003DMC400063187	PGSC0003DMP400063187	Gene of unknown function
CUST_10077_PI426222305	PGSC0003DMG400002189	PGSC0003DMT400005592	PGSC0003DMC400003908	PGSC0003DMP400003908	DedA			GO:0005886
CUST_10078_PI426222305	PGSC0003DMG400037985	PGSC0003DMT400088414	PGSC0003DMC400060089	PGSC0003DMP400060089	Gene of unknown function
CUST_10079_PI426222305	PGSC0003DMG400046375	PGSC0003DMT400096804	PGSC0003DMC400068479	PGSC0003DMP400068479	Conserved gene of unknown function
CUST_1008_PI426222305	PGSC0003DMG400001421	PGSC0003DMT400003592	PGSC0003DMC400002563	PGSC0003DMP400002563	60S ribosomal protein L34	GO:0006412	GO:0003735	GO:0005840
CUST_10080_PI426222305	PGSC0003DMG400044862	PGSC0003DMT400095291	PGSC0003DMC400066966	PGSC0003DMP400066966	Gag-pol polyprotein
CUST_10081_PI426222305	PGSC0003DMG400008411	PGSC0003DMT400021679	PGSC0003DMC400014765	PGSC0003DMP400014765	Gene of unknown function
CUST_10082_PI426222305	PGSC0003DMG400002184	PGSC0003DMT400005582	PGSC0003DMC400003901	PGSC0003DMP400003901	Zinc finger protein		GO:0008270;GO:0003824	GO:0016020
CUST_10083_PI426222305	PGSC0003DMG400047115	PGSC0003DMT400097544	PGSC0003DMC400069219	PGSC0003DMP400069219	Gene of unknown function
CUST_10084_PI426222305	PGSC0003DMG400002188	PGSC0003DMT400005591	PGSC0003DMC400003907	PGSC0003DMP400003907	Xyloglucan endotransglucosylase/hydrolase 5	GO:0009733;GO:0009612;GO:0006073;GO:0009826;GO:0009645	GO:0016762;GO:0004553	GO:0016020;GO:0009507;GO:0009505;GO:0048046
CUST_10085_PI426222305	PGSC0003DMG400019001	PGSC0003DMT400048900	PGSC0003DMC400033060	PGSC0003DMP400033060	Conserved gene of unknown function			GO:0044424
CUST_10086_PI426222305	PGSC0003DMG401028027	PGSC0003DMT400072040	PGSC0003DMC400048709	PGSC0003DMP400048709	FK506 binding protein	GO:0006457
CUST_10087_PI426222305	PGSC0003DMG400002184	PGSC0003DMT400005584	PGSC0003DMC400003903	PGSC0003DMP400003903	Zinc finger protein
CUST_10088_PI426222305	PGSC0003DMG400043270	PGSC0003DMT400093699	PGSC0003DMC400065374	PGSC0003DMP400065374	Gene of unknown function
CUST_10089_PI426222305	PGSC0003DMG400035225	PGSC0003DMT400085654	PGSC0003DMC400057329	PGSC0003DMP400057329	Gag-pol polyprotein		GO:0008270;GO:0003676
CUST_1009_PI426222305	PGSC0003DMG400000505	PGSC0003DMT400001350	PGSC0003DMC400000994	PGSC0003DMP400000994	Alpha-DOX1	GO:0006633;GO:0055114;GO:0009737;GO:0009627;GO:0042742;GO:0007275;GO:0006979;GO:0008219;GO:0071446;GO:0001561;GO:0071732;GO:0033554;GO:0009605	GO:0004601;GO:0020037;GO:0016165;GO:0004666	GO:0005575
CUST_10090_PI426222305	PGSC0003DMG400044466	PGSC0003DMT400094895	PGSC0003DMC400066570	PGSC0003DMP400066570	Gene of unknown function
CUST_10091_PI426222305	PGSC0003DMG400041763	PGSC0003DMT400092192	PGSC0003DMC400063867	PGSC0003DMP400063867	Gag-pol polyprotein
CUST_10092_PI426222305	PGSC0003DMG400040968	PGSC0003DMT400091397	PGSC0003DMC400063072	PGSC0003DMP400063072	Ulp1 protease family, C-terminal catalytic domain containing protein
CUST_10093_PI426222305	PGSC0003DMG400015910	PGSC0003DMT400041105	PGSC0003DMC400027874	PGSC0003DMP400027874	Ubiquinol-cytochrome c reductase iron-sulfur subunit	GO:0022900	GO:0046872;GO:0051537;GO:0008121	GO:0016021;GO:0005750
CUST_10094_PI426222305	PGSC0003DMG400039842	PGSC0003DMT400090271	PGSC0003DMC400061946	PGSC0003DMP400061946	Conserved gene of unknown function
CUST_10095_PI426222305	PGSC0003DMG400008417	PGSC0003DMT400021697	PGSC0003DMC400014776	PGSC0003DMP400014776	Mismatch repair protein	GO:0051276;GO:0006290;GO:0045128;GO:0006298	GO:0005524;GO:0003684;GO:0032135;GO:0000217	GO:0005886;GO:0044428;GO:0032300
CUST_10096_PI426222305	PGSC0003DMG400018999	PGSC0003DMT400048894	PGSC0003DMC400033054	PGSC0003DMP400033054	RNA binding protein
CUST_10097_PI426222305	PGSC0003DMG400018999	PGSC0003DMT400048895	PGSC0003DMC400033055	PGSC0003DMP400033055	RNA binding protein
CUST_10098_PI426222305	PGSC0003DMG400038610	PGSC0003DMT400089039	PGSC0003DMC400060714	PGSC0003DMP400060714	Gene of unknown function
CUST_10099_PI426222305	PGSC0003DMG400002182	PGSC0003DMT400005574	PGSC0003DMC400003897	PGSC0003DMP400003897	Phosphoribosylaminoimidazole carboxylase	GO:0006189	GO:0005524;GO:0046872;GO:0004638;GO:0034023	GO:0009507
CUST_101_PI426222305	PGSC0003DMG400040083	PGSC0003DMT400090512	PGSC0003DMC400062187	PGSC0003DMP400062187	Pectinesterase inhibitor	GO:0043086	GO:0030599;GO:0004857
CUST_1010_PI426222305	PGSC0003DMG400000491	PGSC0003DMT400001289	PGSC0003DMC400000958	PGSC0003DMP400000958	Phospholipid-transporting ATPase	GO:0008150	GO:0000166;GO:0046872;GO:0003824
CUST_10100_PI426222305	PGSC0003DMG400046512	PGSC0003DMT400096941	PGSC0003DMC400068616	PGSC0003DMP400068616	Gag/pol polyprotein
CUST_10101_PI426222305	PGSC0003DMG400046336	PGSC0003DMT400096765	PGSC0003DMC400068440	PGSC0003DMP400068440	Integrase core domain containing protein
CUST_10102_PI426222305	PGSC0003DMG400008423	PGSC0003DMT400021708	PGSC0003DMC400014784	PGSC0003DMP400014784	Pentatricopeptide repeat-containing protein
CUST_10103_PI426222305	PGSC0003DMG400042025	PGSC0003DMT400092454	PGSC0003DMC400064129	PGSC0003DMP400064129	Integrase core domain containing protein
CUST_10104_PI426222305	PGSC0003DMG400019000	PGSC0003DMT400048898	PGSC0003DMC400033058	PGSC0003DMP400033058	Photoreceptor-interacting protein	GO:0009416	GO:0004871
CUST_10105_PI426222305	PGSC0003DMG400002184	PGSC0003DMT400005583	PGSC0003DMC400003902	PGSC0003DMP400003902	Zinc finger protein		GO:0008270
CUST_10106_PI426222305	PGSC0003DMG400036890	PGSC0003DMT400087319	PGSC0003DMC400058994	PGSC0003DMP400058994	Gene of unknown function
CUST_10107_PI426222305	PGSC0003DMG400040941	PGSC0003DMT400091370	PGSC0003DMC400063045	PGSC0003DMP400063045	Gene of unknown function
CUST_10108_PI426222305	PGSC0003DMG400036792	PGSC0003DMT400087221	PGSC0003DMC400058896	PGSC0003DMP400058896	Conserved gene of unknown function
CUST_10109_PI426222305	PGSC0003DMG400019000	PGSC0003DMT400048899	PGSC0003DMC400033059	PGSC0003DMP400033059	Photoreceptor-interacting protein	GO:0016567;GO:0009416	GO:0004871
CUST_1011_PI426222305	PGSC0003DMG402000506	PGSC0003DMT400001357	PGSC0003DMC400000999	PGSC0003DMP400000999	Alpha-DOX2	GO:0055114;GO:0006979	GO:0004601;GO:0020037
CUST_10110_PI426222305	PGSC0003DMG400008414	PGSC0003DMT400021690	PGSC0003DMC400014773	PGSC0003DMP400014773	Sec14 cytosolic factor	GO:0006810;GO:0065007;GO:0003006;GO:0009653;GO:0048468;GO:0016043;GO:0040007	GO:0008526	GO:0016020;GO:0044424
CUST_10111_PI426222305	PGSC0003DMG400002184	PGSC0003DMT400005581	PGSC0003DMC400003900	PGSC0003DMP400003900	Zinc finger protein		GO:0008270
CUST_10112_PI426222305	PGSC0003DMG400002183	PGSC0003DMT400005578	PGSC0003DMC400003898	PGSC0003DMP400003898	Conserved gene of unknown function
CUST_10113_PI426222305	PGSC0003DMG402028027	PGSC0003DMT400072043	PGSC0003DMC400048711	PGSC0003DMP400048711	Transaldolase	GO:0005975
CUST_10114_PI426222305	PGSC0003DMG400013211	PGSC0003DMT400034360	PGSC0003DMC400023366	PGSC0003DMP400023366	Sil1			GO:0005783
CUST_10115_PI426222305	PGSC0003DMG400002187	PGSC0003DMT400005588	PGSC0003DMC400003906	PGSC0003DMP400003906	Gene of unknown function
CUST_10116_PI426222305	PGSC0003DMG400015909	PGSC0003DMT400041104	PGSC0003DMC400027873	PGSC0003DMP400027873	Glycyl-tRNA synthetase	GO:0046686;GO:0006426;GO:0015966	GO:0005524;GO:0046983;GO:0004820	GO:0005739;GO:0005768;GO:0005802;GO:0005829
CUST_10117_PI426222305	PGSC0003DMG400042842	PGSC0003DMT400093271	PGSC0003DMC400064946	PGSC0003DMP400064946	Gene of unknown function
CUST_10118_PI426222305	PGSC0003DMG400008416	PGSC0003DMT400021696	PGSC0003DMC400014775	PGSC0003DMP400014775	Histidinol-phosphate aminotransferase, chloroplastic
CUST_10119_PI426222305	PGSC0003DMG400013211	PGSC0003DMT400034359	PGSC0003DMC400023365	PGSC0003DMP400023365	Sil1
CUST_1012_PI426222305	PGSC0003DMG400000509	PGSC0003DMT400001369	PGSC0003DMC400001011	PGSC0003DMP400001011	GPI ethanolamine phosphate transferase	GO:0006506	GO:0016740;GO:0008484	GO:0005789
CUST_10120_PI426222305	PGSC0003DMG400008413	PGSC0003DMT400021687	PGSC0003DMC400014770	PGSC0003DMP400014770	Endo-1,4-beta-D-glucanase	GO:0030245	GO:0008810	GO:0009505;GO:0005794;GO:0005576;GO:0009506
CUST_10121_PI426222305	PGSC0003DMG400008413	PGSC0003DMT400021688	PGSC0003DMC400014771	PGSC0003DMP400014771	Endo-1,4-beta-D-glucanase	GO:0005975	GO:0004553
CUST_10122_PI426222305	PGSC0003DMG400008415	PGSC0003DMT400021691	PGSC0003DMC400014774	PGSC0003DMP400014774	Conserved gene of unknown function
CUST_10123_PI426222305	PGSC0003DMG400002191	PGSC0003DMT400005596	PGSC0003DMC400003911	PGSC0003DMP400003911	Ethylene-responsive transcription factor	GO:0006355;GO:0009739;GO:0010030	GO:0003700;GO:0003677	GO:0005634
CUST_10124_PI426222305	PGSC0003DMG400002184	PGSC0003DMT400005580	PGSC0003DMC400003899	PGSC0003DMP400003899	Zinc finger protein
CUST_10125_PI426222305	PGSC0003DMG400002186	PGSC0003DMT400005587	PGSC0003DMC400003905	PGSC0003DMP400003905	Serine/threonine-protein kinase Aurora-3	GO:0043987	GO:0005524;GO:0035175;GO:0044022	GO:0005634;GO:0005819;GO:0000775;GO:0048471
CUST_10126_PI426222305	PGSC0003DMG400002185	PGSC0003DMT400005585	PGSC0003DMC400003904	PGSC0003DMP400003904	Ethylene-responsive transcription factor	GO:0006355	GO:0003700;GO:0003677	GO:0005634
CUST_10127_PI426222305	PGSC0003DMG400018999	PGSC0003DMT400048897	PGSC0003DMC400033057	PGSC0003DMP400033057	RNA binding protein		GO:0008270	GO:0005622
CUST_10128_PI426222305	PGSC0003DMG400008423	PGSC0003DMT400021709	PGSC0003DMC400014785	PGSC0003DMP400014785	Pentatricopeptide repeat-containing protein	GO:0006355		GO:0009507;GO:0005739
CUST_10129_PI426222305	PGSC0003DMG402028027	PGSC0003DMT400072044	PGSC0003DMC400048712	PGSC0003DMP400048712	Transaldolase	GO:0006098;GO:0046686;GO:0009809;GO:0033587	GO:0004801	GO:0005739;GO:0009570
CUST_1013_PI426222305	PGSC0003DMG400012598	PGSC0003DMT400032804	PGSC0003DMC400022313	PGSC0003DMP400022313	DNA binding protein
CUST_10130_PI426222305	PGSC0003DMG400035997	PGSC0003DMT400086426	PGSC0003DMC400058101	PGSC0003DMP400058101	Gag-pol polyprotein
CUST_10131_PI426222305	PGSC0003DMG400002190	PGSC0003DMT400005593	PGSC0003DMC400003909	PGSC0003DMP400003909	Minichromosome maintenance factor	GO:0006260;GO:0044271;GO:0051186	GO:0005524;GO:0003677;GO:0016887
CUST_10132_PI426222305	PGSC0003DMG400008421	PGSC0003DMT400021705	PGSC0003DMC400014782	PGSC0003DMP400014782	Conserved gene of unknown function
CUST_10133_PI426222305	PGSC0003DMG400039286	PGSC0003DMT400089715	PGSC0003DMC400061390	PGSC0003DMP400061390	Conserved gene of unknown function
CUST_10134_PI426222305	PGSC0003DMG400008425	PGSC0003DMT400021711	PGSC0003DMC400014786	PGSC0003DMP400014786	Conserved gene of unknown function
CUST_10135_PI426222305	PGSC0003DMG400002190	PGSC0003DMT400005594	PGSC0003DMC400003910	PGSC0003DMP400003910	Minichromosome maintenance factor	GO:0015995;GO:0009117;GO:0015979;GO:0006275;GO:0042127;GO:0006270;GO:0009790;GO:0010082;GO:0007049;GO:0006268	GO:0005524;GO:0003677;GO:0016887;GO:0003678;GO:0016851	GO:0005829;GO:0042555
CUST_10136_PI426222305	PGSC0003DMG400034600	PGSC0003DMT400085029	PGSC0003DMC400056704	PGSC0003DMP400056704	Integrase core domain containing protein
CUST_10137_PI426222305	PGSC0003DMG400042986	PGSC0003DMT400093415	PGSC0003DMC400065090	PGSC0003DMP400065090	Gene of unknown function
CUST_10138_PI426222305	PGSC0003DMG400015911	PGSC0003DMT400041106	PGSC0003DMC400027875	PGSC0003DMP400027875	RNase H family protein	GO:0090305	GO:0046872;GO:0003676;GO:0004523
CUST_10139_PI426222305	PGSC0003DMG401028027	PGSC0003DMT400072039	PGSC0003DMC400048708	PGSC0003DMP400048708	FK506 binding protein	GO:0000413;GO:0006457	GO:0003755;GO:0005528	GO:0009535;GO:0009543
CUST_1014_PI426222305	PGSC0003DMG400001301	PGSC0003DMT400003278	PGSC0003DMC400002331	PGSC0003DMP400002331	BRASSINOSTEROID INSENSITIVE 1-associated receptor kinase 1	GO:0006468	GO:0005515;GO:0005524;GO:0004674	GO:0016021;GO:0005886;GO:0009507;GO:0005634
CUST_10140_PI426222305	PGSC0003DMG400047020	PGSC0003DMT400097449	PGSC0003DMC400069124	PGSC0003DMP400069124	Integrase core domain containing protein
CUST_10141_PI426222305	PGSC0003DMG400037708	PGSC0003DMT400088137	PGSC0003DMC400059812	PGSC0003DMP400059812	Conserved gene of unknown function
CUST_10142_PI426222305	PGSC0003DMG400041126	PGSC0003DMT400091555	PGSC0003DMC400063230	PGSC0003DMP400063230	Gene of unknown function
CUST_10143_PI426222305	PGSC0003DMG400008410	PGSC0003DMT400021675	PGSC0003DMC400014764	PGSC0003DMP400014764	Conserved gene of unknown function
CUST_10144_PI426222305	PGSC0003DMG400042006	PGSC0003DMT400092435	PGSC0003DMC400064110	PGSC0003DMP400064110	Gene of unknown function
CUST_10145_PI426222305	PGSC0003DMG400002193	PGSC0003DMT400005599	PGSC0003DMC400003913	PGSC0003DMP400003913	Transposon MuDR mudrA
CUST_10146_PI426222305	PGSC0003DMG400043738	PGSC0003DMT400094167	PGSC0003DMC400065842	PGSC0003DMP400065842	Gene of unknown function
CUST_10147_PI426222305	PGSC0003DMG400041333	PGSC0003DMT400091762	PGSC0003DMC400063437	PGSC0003DMP400063437	Gene of unknown function
CUST_10148_PI426222305	PGSC0003DMG400041910	PGSC0003DMT400092339	PGSC0003DMC400064014	PGSC0003DMP400064014	Gene of unknown function
CUST_10149_PI426222305	PGSC0003DMG400037298	PGSC0003DMT400087727	PGSC0003DMC400059402	PGSC0003DMP400059402	Integrase core domain containing protein
CUST_1015_PI426222305	PGSC0003DMG400010050	PGSC0003DMT400026048	PGSC0003DMC400017780	PGSC0003DMP400017780	Proline oxidase/dehydrogenase 1	GO:0055114;GO:0006537;GO:0006562	GO:0004657
CUST_10150_PI426222305	PGSC0003DMG400036776	PGSC0003DMT400087205	PGSC0003DMC400058880	PGSC0003DMP400058880	TNP2-like transposon protein
CUST_10151_PI426222305	PGSC0003DMG400038294	PGSC0003DMT400088723	PGSC0003DMC400060398	PGSC0003DMP400060398	Gag-pol protein		GO:0008270;GO:0003676
CUST_10152_PI426222305	PGSC0003DMG400043203	PGSC0003DMT400093632	PGSC0003DMC400065307	PGSC0003DMP400065307	Extensin
CUST_10153_PI426222305	PGSC0003DMG400044394	PGSC0003DMT400094823	PGSC0003DMC400066498	PGSC0003DMP400066498	Gag-pol polyprotein
CUST_10154_PI426222305	PGSC0003DMG400018999	PGSC0003DMT400048896	PGSC0003DMC400033056	PGSC0003DMP400033056	RNA binding protein	GO:0008150	GO:0003723;GO:0008270;GO:0000166	GO:0005622
CUST_10155_PI426222305	PGSC0003DMG400027997	PGSC0003DMT400071951	PGSC0003DMC400048653	PGSC0003DMP400048653	Conserved gene of unknown function	GO:0000724		GO:0009507
CUST_10156_PI426222305	PGSC0003DMG400045492	PGSC0003DMT400095921	PGSC0003DMC400067596	PGSC0003DMP400067596	Gene of unknown function
CUST_10157_PI426222305	PGSC0003DMG400039646	PGSC0003DMT400090075	PGSC0003DMC400061750	PGSC0003DMP400061750	Gene of unknown function
CUST_10158_PI426222305	PGSC0003DMG400008418	PGSC0003DMT400021699	PGSC0003DMC400014777	PGSC0003DMP400014777	Mismatch repair protein	GO:0051276;GO:0006290;GO:0045128;GO:0006298	GO:0005524;GO:0003684;GO:0000217;GO:0030983	GO:0005886;GO:0005634
CUST_10159_PI426222305	PGSC0003DMG400027995	PGSC0003DMT400071946	PGSC0003DMC400048649	PGSC0003DMP400048649	Gene of unknown function
CUST_1016_PI426222305	PGSC0003DMG402000479	PGSC0003DMT400001257	PGSC0003DMC400000934	PGSC0003DMP400000934	Pentatricopeptide repeat-containing protein
CUST_10160_PI426222305	PGSC0003DMG400044846	PGSC0003DMT400095275	PGSC0003DMC400066950	PGSC0003DMP400066950	Conserved gene of unknown function
CUST_10161_PI426222305	PGSC0003DMG400008422	PGSC0003DMT400021706	PGSC0003DMC400014783	PGSC0003DMP400014783	Ribosomal protein L41	GO:0006412	GO:0003735	GO:0022625
CUST_10162_PI426222305	PGSC0003DMG401028027	PGSC0003DMT400072041	PGSC0003DMC400048710	PGSC0003DMP400048710	FK506 binding protein	GO:0006457
CUST_10163_PI426222305	PGSC0003DMG400028026	PGSC0003DMT400072036	PGSC0003DMC400048706	PGSC0003DMP400048706	Proton-dependent oligopeptide transport family protein	GO:0006857	GO:0005215	GO:0016020
CUST_10164_PI426222305	PGSC0003DMG400046773	PGSC0003DMT400097202	PGSC0003DMC400068877	PGSC0003DMP400068877	Conserved gene of unknown function
CUST_10165_PI426222305	PGSC0003DMG400008419	PGSC0003DMT400021701	PGSC0003DMC400014778	PGSC0003DMP400014778	LRR receptor-like serine/threonine-protein kinase	GO:0006468	GO:0004672
CUST_10166_PI426222305	PGSC0003DMG400008413	PGSC0003DMT400021686	PGSC0003DMC400014769	PGSC0003DMP400014769	Endo-1,4-beta-D-glucanase	GO:0005975	GO:0004553
CUST_10167_PI426222305	PGSC0003DMG400008420	PGSC0003DMT400021704	PGSC0003DMC400014781	PGSC0003DMP400014781	Endo-1,4-beta-xylanase A	GO:0005975	GO:0004553
CUST_10168_PI426222305	PGSC0003DMG400008419	PGSC0003DMT400021702	PGSC0003DMC400014779	PGSC0003DMP400014779	LRR receptor-like serine/threonine-protein kinase	GO:0006468	GO:0005524;GO:0004672
CUST_10169_PI426222305	PGSC0003DMG400040248	PGSC0003DMT400090677	PGSC0003DMC400062352	PGSC0003DMP400062352	Gene of unknown function
CUST_1017_PI426222305	PGSC0003DMG400020197	PGSC0003DMT400052035	PGSC0003DMC400035061	PGSC0003DMP400035061	Histone H2A.Z-specific chaperone CHZ1
CUST_10170_PI426222305	PGSC0003DMG400008414	PGSC0003DMT400021689	PGSC0003DMC400014772	PGSC0003DMP400014772	Sec14 cytosolic factor
CUST_10171_PI426222305	PGSC0003DMG400028026	PGSC0003DMT400072037	PGSC0003DMC400048707	PGSC0003DMP400048707	Proton-dependent oligopeptide transport family protein	GO:0055085;GO:0006857	GO:0005215	GO:0016021;GO:0005886
CUST_10172_PI426222305	PGSC0003DMG400008420	PGSC0003DMT400021703	PGSC0003DMC400014780	PGSC0003DMP400014780	Endo-1,4-beta-xylanase A	GO:0045493	GO:0031176	GO:0005576
CUST_10173_PI426222305	PGSC0003DMG400037478	PGSC0003DMT400087907	PGSC0003DMC400059582	PGSC0003DMP400059582	Integrase core domain containing protein
CUST_10174_PI426222305	PGSC0003DMG400041327	PGSC0003DMT400091756	PGSC0003DMC400063431	PGSC0003DMP400063431	Gene of unknown function
CUST_10175_PI426222305	PGSC0003DMG400039849	PGSC0003DMT400090278	PGSC0003DMC400061953	PGSC0003DMP400061953	DNA binding protein
CUST_10176_PI426222305	PGSC0003DMG400019002	PGSC0003DMT400048907	PGSC0003DMC400033063	PGSC0003DMP400033063	Conserved gene of unknown function
CUST_10177_PI426222305	PGSC0003DMG400019001	PGSC0003DMT400048902	PGSC0003DMC400033061	PGSC0003DMP400033061	Conserved gene of unknown function
CUST_10178_PI426222305	PGSC0003DMG400037480	PGSC0003DMT400087909	PGSC0003DMC400059584	PGSC0003DMP400059584	Receptor-like kinase CHRK1	GO:0006468;GO:0006032	GO:0005524;GO:0004672;GO:0004568
CUST_10179_PI426222305	PGSC0003DMG400011187	PGSC0003DMT400029073	PGSC0003DMC400019778	PGSC0003DMP400019778	Conserved gene of unknown function
CUST_1018_PI426222305	PGSC0003DMG400001302	PGSC0003DMT400003279	PGSC0003DMC400002332	PGSC0003DMP400002332	CW14 protein
CUST_10180_PI426222305	PGSC0003DMG400042643	PGSC0003DMT400093072	PGSC0003DMC400064747	PGSC0003DMP400064747	Ankyrin repeat-rich protein
CUST_10181_PI426222305	PGSC0003DMG400011158	PGSC0003DMT400028987	PGSC0003DMC400019711	PGSC0003DMP400019711	Fucose synthetase	GO:0045226;GO:0042351	GO:0008831;GO:0050662;GO:0016853;GO:0050577
CUST_10182_PI426222305	PGSC0003DMG400027465	PGSC0003DMT400070650	PGSC0003DMC400047766	PGSC0003DMP400047766	TRANSPARENT TESTA 12 protein	GO:0006855	GO:0015297;GO:0015238	GO:0016020
CUST_10183_PI426222305	PGSC0003DMG400011843	PGSC0003DMT400030924	PGSC0003DMC400021006	PGSC0003DMP400021006	Receptor-like kinase CHRK1	GO:0006468;GO:0006032	GO:0005524;GO:0004674;GO:0004568
CUST_10184_PI426222305	PGSC0003DMG400011164	PGSC0003DMT400029016	PGSC0003DMC400019732	PGSC0003DMP400019732	Glycosyltransferase			GO:0016020
CUST_10185_PI426222305	PGSC0003DMG400036253	PGSC0003DMT400086682	PGSC0003DMC400058357	PGSC0003DMP400058357	Aspartic proteinase nepenthesin-1	GO:0006508	GO:0004190
CUST_10186_PI426222305	PGSC0003DMG400027473	PGSC0003DMT400070675	PGSC0003DMC400047779	PGSC0003DMP400047779	Hypersensitive response assisting protein		GO:0003723;GO:0033897
CUST_10187_PI426222305	PGSC0003DMG400027470	PGSC0003DMT400070667	PGSC0003DMC400047774	PGSC0003DMP400047774	ATP binding protein		GO:0005515;GO:0005524;GO:0004672	GO:0016020
CUST_10188_PI426222305	PGSC0003DMG401011202	PGSC0003DMT400029123	PGSC0003DMC400019809	PGSC0003DMP400019809	Wall-associated kinase
CUST_10189_PI426222305	PGSC0003DMG400011193	PGSC0003DMT400029093	PGSC0003DMC400019797	PGSC0003DMP400019797	Tospovirus resistance protein C		GO:0043531
CUST_1019_PI426222305	PGSC0003DMG400001345	PGSC0003DMT400003408	PGSC0003DMC400002423	PGSC0003DMP400002423	Pentatricopeptide repeat-containing protein			GO:0005739
CUST_10190_PI426222305	PGSC0003DMG400011173	PGSC0003DMT400029037	PGSC0003DMC400019749	PGSC0003DMP400019749	Conserved gene of unknown function		GO:0004129	GO:0005739
CUST_10191_PI426222305	PGSC0003DMG400011153	PGSC0003DMT400028973	PGSC0003DMC400019700	PGSC0003DMP400019700	Conserved gene of unknown function	GO:0006914		GO:0005634;GO:0009506
CUST_10192_PI426222305	PGSC0003DMG400011211	PGSC0003DMT400029160	PGSC0003DMC400019841	PGSC0003DMP400019841	50S ribosomal protein L35, chloroplastic	GO:0006098;GO:0006412	GO:0003735	GO:0009507;GO:0005840
CUST_10193_PI426222305	PGSC0003DMG400011834	PGSC0003DMT400030890	PGSC0003DMC400020985	PGSC0003DMP400020985	Oxidoreductase	GO:0055114	GO:0016491
CUST_10194_PI426222305	PGSC0003DMG400011148	PGSC0003DMT400028958	PGSC0003DMC400019690	PGSC0003DMP400019690	Cellulose synthase 3	GO:0009791;GO:0048608;GO:0030244;GO:0009834;GO:0009888;GO:0010400	GO:0008270;GO:0016760	GO:0016021;GO:0005886;GO:0009507
CUST_10195_PI426222305	PGSC0003DMG400027466	PGSC0003DMT400070655	PGSC0003DMC400047769	PGSC0003DMP400047769	DNA/RNA binding protein
CUST_10196_PI426222305	PGSC0003DMG401011224	PGSC0003DMT400029186	PGSC0003DMC400019860	PGSC0003DMP400019860	Glycosyltransferase	GO:0006506	GO:0000030	GO:0005634;GO:0031227
CUST_10197_PI426222305	PGSC0003DMG400011178	PGSC0003DMT400029050	PGSC0003DMC400019760	PGSC0003DMP400019760	Reticulon B21			GO:0005783
CUST_10198_PI426222305	PGSC0003DMG400027473	PGSC0003DMT400070674	PGSC0003DMC400047778	PGSC0003DMP400047778	Hypersensitive response assisting protein		GO:0003723;GO:0033897
CUST_10199_PI426222305	PGSC0003DMG402011224	PGSC0003DMT400029189	PGSC0003DMC400019863	PGSC0003DMP400019863	N-acetyltransferase	GO:0006833;GO:0009684;GO:0006569;GO:0009651;GO:0009750	GO:0008080	GO:0009507
CUST_102_PI426222305	PGSC0003DMG400047266	PGSC0003DMT400097695	PGSC0003DMC400069370	PGSC0003DMP400069370	F-box protein
CUST_1020_PI426222305	PGSC0003DMG402000528	PGSC0003DMT400001428	PGSC0003DMC400001060	PGSC0003DMP400001060	Aldehyde dehydrogenase	GO:0055114	GO:0016491
CUST_10200_PI426222305	PGSC0003DMG400011842	PGSC0003DMT400030923	PGSC0003DMC400021005	PGSC0003DMP400021005	Chitinase	GO:0006032	GO:0004568;GO:0008061
CUST_10201_PI426222305	PGSC0003DMG400027454	PGSC0003DMT400070622	PGSC0003DMC400047750	PGSC0003DMP400047750	RNase Phy3		GO:0003723;GO:0033897
CUST_10202_PI426222305	PGSC0003DMG400011172	PGSC0003DMT400029034	PGSC0003DMC400019747	PGSC0003DMP400019747	Conserved gene of unknown function			GO:0005634
CUST_10203_PI426222305	PGSC0003DMG400011145	PGSC0003DMT400028953	PGSC0003DMC400019685	PGSC0003DMP400019685	Conserved gene of unknown function
CUST_10204_PI426222305	PGSC0003DMG400011196	PGSC0003DMT400029102	PGSC0003DMC400019800	PGSC0003DMP400019800	Eukaryotic translation initiation factor 4F / eIF-4F, putative	GO:0006417;GO:0016070;GO:0009615;GO:0046740	GO:0005515;GO:0003723;GO:0003677;GO:0003743	GO:0005634;GO:0005737
CUST_10205_PI426222305	PGSC0003DMG400011210	PGSC0003DMT400029155	PGSC0003DMC400019836	PGSC0003DMP400019836	Conserved gene of unknown function
CUST_10206_PI426222305	PGSC0003DMG400037671	PGSC0003DMT400088100	PGSC0003DMC400059775	PGSC0003DMP400059775	Aspartyl protease family protein	GO:0006508	GO:0004190
CUST_10207_PI426222305	PGSC0003DMG400011159	PGSC0003DMT400028988	PGSC0003DMC400019712	PGSC0003DMP400019712	GMP synthase [glutamine-hydrolyzing] subunit A	GO:0019760;GO:0006541	GO:0016740;GO:0008233	GO:0005829
CUST_10208_PI426222305	PGSC0003DMG400011834	PGSC0003DMT400030888	PGSC0003DMC400020983	PGSC0003DMP400020983	Oxidoreductase	GO:0055114	GO:0016491
CUST_10209_PI426222305	PGSC0003DMG400011141	PGSC0003DMT400028941	PGSC0003DMC400019675	PGSC0003DMP400019675	Serine carboxypeptidase	GO:0006508;GO:0009742	GO:0004185	GO:0005615
CUST_1021_PI426222305	PGSC0003DMG400001361	PGSC0003DMT400003448	PGSC0003DMC400002453	PGSC0003DMP400002453	LysM type receptor kinase	GO:0006468	GO:0005524;GO:0004672
CUST_10210_PI426222305	PGSC0003DMG400011172	PGSC0003DMT400029035	PGSC0003DMC400019748	PGSC0003DMP400019748	Conserved gene of unknown function
CUST_10211_PI426222305	PGSC0003DMG400011225	PGSC0003DMT400029191	PGSC0003DMC400019865	PGSC0003DMP400019865	Ankyrin repeat-rich protein	GO:0009733;GO:0006511;GO:0051865;GO:0010311;GO:0010366	GO:0005515;GO:0008270;GO:0004842;GO:0016301
CUST_10212_PI426222305	PGSC0003DMG400011170	PGSC0003DMT400029029	PGSC0003DMC400019742	PGSC0003DMP400019742	Protein WAX2
CUST_10213_PI426222305	PGSC0003DMG400011191	PGSC0003DMT400029082	PGSC0003DMC400019786	PGSC0003DMP400019786	Gene of unknown function
CUST_10214_PI426222305	PGSC0003DMG400011205	PGSC0003DMT400029141	PGSC0003DMC400019825	PGSC0003DMP400019825	Receptor kinase	GO:0006468;GO:0007169	GO:0005515;GO:0005524;GO:0004674;GO:0032440	GO:0016021;GO:0005886
CUST_10215_PI426222305	PGSC0003DMG400003188	PGSC0003DMT400008266	PGSC0003DMC400005759	PGSC0003DMP400005759	Lysosomal pro-X carboxypeptidase	GO:0006508	GO:0008236
CUST_10216_PI426222305	PGSC0003DMG400027471	PGSC0003DMT400070670	PGSC0003DMC400047775	PGSC0003DMP400047775	Protein translocase secy subunit	GO:0015031	GO:0003674	GO:0016020
CUST_10217_PI426222305	PGSC0003DMG400011223	PGSC0003DMT400029182	PGSC0003DMC400019859	PGSC0003DMP400019859	Auxin-induced protein 5NG4	GO:0008150		GO:0016021
CUST_10218_PI426222305	PGSC0003DMG400011143	PGSC0003DMT400028946	PGSC0003DMC400019680	PGSC0003DMP400019680	UPF0057 membrane protein			GO:0016021
CUST_10219_PI426222305	PGSC0003DMG400011221	PGSC0003DMT400029179	PGSC0003DMC400019857	PGSC0003DMP400019857	Conserved gene of unknown function
CUST_1022_PI426222305	PGSC0003DMG400001389	PGSC0003DMT400003520	PGSC0003DMC400002510	PGSC0003DMP400002510	Conserved gene of unknown function
CUST_10220_PI426222305	PGSC0003DMG400011199	PGSC0003DMT400029113	PGSC0003DMC400019803	PGSC0003DMP400019803	Pentatricopeptide repeat-containing protein	GO:0000963;GO:0080156;GO:0016554	GO:0003674	GO:0009507;GO:0005739
CUST_10221_PI426222305	PGSC0003DMG401011174	PGSC0003DMT400029041	PGSC0003DMC400019752	PGSC0003DMP400019752	Conserved gene of unknown function
CUST_10222_PI426222305	PGSC0003DMG400027449	PGSC0003DMT400070613	PGSC0003DMC400047742	PGSC0003DMP400047742	Trehalose-6-phosphate synthase	GO:0005992	GO:0003825;GO:0004805	GO:0005739;GO:0005634;GO:0005829
CUST_10223_PI426222305	PGSC0003DMG400041014	PGSC0003DMT400091443	PGSC0003DMC400063118	PGSC0003DMP400063118	Protein YIF1A			GO:0016020;GO:0005783
CUST_10224_PI426222305	PGSC0003DMG400003188	PGSC0003DMT400008267	PGSC0003DMC400005760	PGSC0003DMP400005760	Lysosomal pro-X carboxypeptidase	GO:0006508;GO:0019761	GO:0004185	GO:0009507;GO:0005764
CUST_10225_PI426222305	PGSC0003DMG400011132	PGSC0003DMT400028915	PGSC0003DMC400019654	PGSC0003DMP400019654	NADP-dependent glyceraldehyde-3-phosphate dehydrogenase	GO:0055114	GO:0008886	GO:0005737
CUST_10226_PI426222305	PGSC0003DMG400011185	PGSC0003DMT400029067	PGSC0003DMC400019775	PGSC0003DMP400019775	Low-molecular-weight cysteine-rich protein LCR78	GO:0006952
CUST_10227_PI426222305	PGSC0003DMG400011142	PGSC0003DMT400028944	PGSC0003DMC400019678	PGSC0003DMP400019678	Conserved gene of unknown function
CUST_10228_PI426222305	PGSC0003DMG402003179	PGSC0003DMT400008242	PGSC0003DMC400005745	PGSC0003DMP400005745	Glycosyltransferase, CAZy family GT8	GO:0045489	GO:0047262	GO:0016021;GO:0000139
CUST_10229_PI426222305	PGSC0003DMG400038020	PGSC0003DMT400088449	PGSC0003DMC400060124	PGSC0003DMP400060124	Disease resistance protein BS2	GO:0006952;GO:0006281;GO:0012501;GO:0006310	GO:0005524;GO:0043531;GO:0009378
CUST_1023_PI426222305	PGSC0003DMG403020240	PGSC0003DMT400052184	PGSC0003DMC400035174	PGSC0003DMP400035174	Glycerophosphodiester phosphodiesterase	GO:0006629;GO:0006071	GO:0008889	GO:0044444;GO:0043229
CUST_10230_PI426222305	PGSC0003DMG400011218	PGSC0003DMT400029172	PGSC0003DMC400019852	PGSC0003DMP400019852	Conserved gene of unknown function			GO:0016021;GO:0005886;GO:0005783
CUST_10231_PI426222305	PGSC0003DMG400011207	PGSC0003DMT400029152	PGSC0003DMC400019833	PGSC0003DMP400019833	Pentatricopeptide repeat-containing protein	GO:0016556;GO:0007049		GO:0009507;GO:0005739;GO:0005634
CUST_10232_PI426222305	PGSC0003DMG400003191	PGSC0003DMT400008271	PGSC0003DMC400005764	PGSC0003DMP400005764	Receptor-like kinase CHRK1	GO:0006032	GO:0005488;GO:0016772;GO:0004568
CUST_10233_PI426222305	PGSC0003DMG400040884	PGSC0003DMT400091313	PGSC0003DMC400062988	PGSC0003DMP400062988	Gene of unknown function	GO:0006508	GO:0004190
CUST_10234_PI426222305	PGSC0003DMG401011157	PGSC0003DMT400028984	PGSC0003DMC400019708	PGSC0003DMP400019708	Set domain protein	GO:0007275;GO:0034968	GO:0008270;GO:0018024	GO:0005634;GO:0000785
CUST_10235_PI426222305	PGSC0003DMG400003196	PGSC0003DMT400008292	PGSC0003DMC400005772	PGSC0003DMP400005772	Two-component system sensor histidine kinase/response regulator	GO:0006355;GO:0000160	GO:0003677;GO:0000156
CUST_10236_PI426222305	PGSC0003DMG400011146	PGSC0003DMT400028954	PGSC0003DMC400019686	PGSC0003DMP400019686	F-box family protein	GO:0016567	GO:0005515	GO:0005634;GO:0019005
CUST_10237_PI426222305	PGSC0003DMG401011204	PGSC0003DMT400029138	PGSC0003DMC400019823	PGSC0003DMP400019823	DEAD-box ATP-dependent RNA helicase 1		GO:0005524;GO:0003676;GO:0008026
CUST_10238_PI426222305	PGSC0003DMG400011137	PGSC0003DMT400028926	PGSC0003DMC400019661	PGSC0003DMP400019661	Eukaryotic translation initiation factor 5A-3	GO:0009611;GO:0006413;GO:0046686;GO:0042742;GO:0010089;GO:0006452;GO:0008612;GO:0045905;GO:0045901;GO:0034050	GO:0003723;GO:0003743;GO:0003746;GO:0043022	GO:0005634
CUST_10239_PI426222305	PGSC0003DMG400011148	PGSC0003DMT400028961	PGSC0003DMC400019691	PGSC0003DMP400019691	Cellulose synthase 3
CUST_1024_PI426222305	PGSC0003DMG402010073	PGSC0003DMT400026131	PGSC0003DMC400017846	PGSC0003DMP400017846	Conserved gene of unknown function
CUST_10240_PI426222305	PGSC0003DMG402011139	PGSC0003DMT400028936	PGSC0003DMC400019671	PGSC0003DMP400019671	Gene of unknown function
CUST_10241_PI426222305	PGSC0003DMG400027469	PGSC0003DMT400070665	PGSC0003DMC400047772	PGSC0003DMP400047772	Serine-threonine protein kinase, plant-type	GO:0006468	GO:0005524;GO:0004672
CUST_10242_PI426222305	PGSC0003DMG400011160	PGSC0003DMT400028992	PGSC0003DMC400019714	PGSC0003DMP400019714	Serine/threonine protein kinase	GO:0006468	GO:0005524;GO:0004672
CUST_10243_PI426222305	PGSC0003DMG400011194	PGSC0003DMT400029096	PGSC0003DMC400019798	PGSC0003DMP400019798	60s acidic ribosomal protein	GO:0006414	GO:0003735	GO:0005840
CUST_10244_PI426222305	PGSC0003DMG401011139	PGSC0003DMT400028934	PGSC0003DMC400019669	PGSC0003DMP400019669	26S proteasome regulatory subunit p27
CUST_10245_PI426222305	PGSC0003DMG401011138	PGSC0003DMT400028927	PGSC0003DMC400019662	PGSC0003DMP400019662	Conserved gene of unknown function
CUST_10246_PI426222305	PGSC0003DMG400027480	PGSC0003DMT400070692	PGSC0003DMC400047790	PGSC0003DMP400047790	Gene of unknown function
CUST_10247_PI426222305	PGSC0003DMG400027479	PGSC0003DMT400070688	PGSC0003DMC400047787	PGSC0003DMP400047787	Conserved gene of unknown function	GO:0006855	GO:0015297;GO:0015238	GO:0016020
CUST_10248_PI426222305	PGSC0003DMG402011206	PGSC0003DMT400029146	PGSC0003DMC400019828	PGSC0003DMP400019828	Vacuolar ATP synthase subunit h	GO:0015991	GO:0005488;GO:0046961	GO:0005886;GO:0000325;GO:0009507;GO:0005794;GO:0000221
CUST_10249_PI426222305	PGSC0003DMG400027464	PGSC0003DMT400070649	PGSC0003DMC400047765	PGSC0003DMP400047765	Kaempferol 3-O-beta-D-galactosyltransferase	GO:0009718	GO:0047213
CUST_1025_PI426222305	PGSC0003DMG400001449	PGSC0003DMT400003667	PGSC0003DMC400002621	PGSC0003DMP400002621	F-box family protein		GO:0005515
CUST_10250_PI426222305	PGSC0003DMG402011202	PGSC0003DMT400029118	PGSC0003DMC400019808	PGSC0003DMP400019808	Kinase pac.W.Ch.162	GO:0006468	GO:0005524;GO:0004672
CUST_10251_PI426222305	PGSC0003DMG400011163	PGSC0003DMT400029006	PGSC0003DMC400019728	PGSC0003DMP400019728	ATPase		GO:0005524
CUST_10252_PI426222305	PGSC0003DMG400011212	PGSC0003DMT400029161	PGSC0003DMC400019842	PGSC0003DMP400019842	WD-40 repeat protein family
CUST_10253_PI426222305	PGSC0003DMG400027450	PGSC0003DMT400070616	PGSC0003DMC400047745	PGSC0003DMP400047745	ATCNGC17	GO:0055085;GO:0006813	GO:0005249;GO:0030552;GO:0030553	GO:0016021;GO:0005886
CUST_10254_PI426222305	PGSC0003DMG400011834	PGSC0003DMT400030891	PGSC0003DMC400020986	PGSC0003DMP400020986	Oxidoreductase	GO:0055114	GO:0016491	GO:0009507
CUST_10255_PI426222305	PGSC0003DMG400003196	PGSC0003DMT400008291	PGSC0003DMC400005771	PGSC0003DMP400005771	Two-component system sensor histidine kinase/response regulator	GO:0006355;GO:0000160	GO:0003677;GO:0000156
CUST_10256_PI426222305	PGSC0003DMG400011150	PGSC0003DMT400028964	PGSC0003DMC400019694	PGSC0003DMP400019694	Calcineurin subunit B		GO:0005509
CUST_10257_PI426222305	PGSC0003DMG401011206	PGSC0003DMT400029149	PGSC0003DMC400019831	PGSC0003DMP400019831	Vacuolar ATP synthase subunit h	GO:0015991	GO:0020037;GO:0046961	GO:0005886;GO:0000325;GO:0009507;GO:0005794;GO:0000221
CUST_10258_PI426222305	PGSC0003DMG400027468	PGSC0003DMT400070664	PGSC0003DMC400047771	PGSC0003DMP400047771	Leucine-rich repeat family protein	GO:0006468;GO:0031348;GO:0042742;GO:0060548	GO:0005515;GO:0005524;GO:0004672	GO:0016021;GO:0009506
CUST_10259_PI426222305	PGSC0003DMG400011225	PGSC0003DMT400029190	PGSC0003DMC400019864	PGSC0003DMP400019864	Ankyrin repeat-rich protein		GO:0005515
CUST_1026_PI426222305	PGSC0003DMG400000529	PGSC0003DMT400001435	PGSC0003DMC400001066	PGSC0003DMP400001066	Cyclic nucleotide-gated ion channel 18	GO:0055085;GO:0006813;GO:0009860;GO:0006874;GO:0009827	GO:0005516;GO:0005249;GO:0030552;GO:0030553	GO:0016021;GO:0016324
CUST_10260_PI426222305	PGSC0003DMG400045930	PGSC0003DMT400096359	PGSC0003DMC400068034	PGSC0003DMP400068034	Gene of unknown function	GO:0006508	GO:0004190
CUST_10261_PI426222305	PGSC0003DMG400011226	PGSC0003DMT400029192	PGSC0003DMC400019866	PGSC0003DMP400019866	Sodium/potassium/calcium exchanger 6	GO:0055085;GO:0006812	GO:0015491	GO:0016021
CUST_10262_PI426222305	PGSC0003DMG400011178	PGSC0003DMT400029051	PGSC0003DMC400019761	PGSC0003DMP400019761	Reticulon B21			GO:0016021;GO:0005789
CUST_10263_PI426222305	PGSC0003DMG400011156	PGSC0003DMT400028980	PGSC0003DMC400019704	PGSC0003DMP400019704	Conserved gene of unknown function	GO:0009744;GO:0009725	GO:0003674	GO:0016021
CUST_10264_PI426222305	PGSC0003DMG400037304	PGSC0003DMT400087733	PGSC0003DMC400059408	PGSC0003DMP400059408	Aspartic proteinase nepenthesin-1	GO:0006508	GO:0004190
CUST_10265_PI426222305	PGSC0003DMG400027491	PGSC0003DMT400070703	PGSC0003DMC400047794	PGSC0003DMP400047794	STS14 protein	GO:0050896		GO:0005576
CUST_10266_PI426222305	PGSC0003DMG400027465	PGSC0003DMT400070652	PGSC0003DMC400047768	PGSC0003DMP400047768	TRANSPARENT TESTA 12 protein	GO:0006855	GO:0015297;GO:0015238	GO:0016020
CUST_10267_PI426222305	PGSC0003DMG400011179	PGSC0003DMT400029053	PGSC0003DMC400019763	PGSC0003DMP400019763	Actin binding protein
CUST_10268_PI426222305	PGSC0003DMG400027445	PGSC0003DMT400070604	PGSC0003DMC400047737	PGSC0003DMP400047737	RING-H2 finger protein ATL56		GO:0005515;GO:0008270
CUST_10269_PI426222305	PGSC0003DMG400011203	PGSC0003DMT400029126	PGSC0003DMC400019811	PGSC0003DMP400019811	Conserved gene of unknown function	GO:0015979	GO:0016491;GO:0050660	GO:0009507
CUST_1027_PI426222305	PGSC0003DMG400020245	PGSC0003DMT400052199	PGSC0003DMC400035184	PGSC0003DMP400035184	Pentatricopeptide repeat-containing protein	GO:0048573		GO:0009507;GO:0005739
CUST_10270_PI426222305	PGSC0003DMG400027458	PGSC0003DMT400070632	PGSC0003DMC400047758	PGSC0003DMP400047758	Serine-threonine protein kinase, plant-type	GO:0007252	GO:0005524;GO:0008384	GO:0044464
CUST_10271_PI426222305	PGSC0003DMG400011164	PGSC0003DMT400029015	PGSC0003DMC400019731	PGSC0003DMP400019731	Glycosyltransferase			GO:0016020
CUST_10272_PI426222305	PGSC0003DMG402011224	PGSC0003DMT400029188	PGSC0003DMC400019862	PGSC0003DMP400019862	N-acetyltransferase		GO:0008080
CUST_10273_PI426222305	PGSC0003DMG400011163	PGSC0003DMT400029004	PGSC0003DMC400019726	PGSC0003DMP400019726	ATPase		GO:0005524;GO:0005516	GO:0009507;GO:0005739
CUST_10274_PI426222305	PGSC0003DMG400011168	PGSC0003DMT400029026	PGSC0003DMC400019740	PGSC0003DMP400019740	Cytochrome c oxidase subunit 6b		GO:0004129	GO:0005739
CUST_10275_PI426222305	PGSC0003DMG400043757	PGSC0003DMT400094186	PGSC0003DMC400065861	PGSC0003DMP400065861	CND41, chloroplast nucleoid DNA binding protein	GO:0006508	GO:0004190
CUST_10276_PI426222305	PGSC0003DMG400011185	PGSC0003DMT400029066	PGSC0003DMC400019774	PGSC0003DMP400019774	Low-molecular-weight cysteine-rich protein LCR78	GO:0006952
CUST_10277_PI426222305	PGSC0003DMG400011133	PGSC0003DMT400028918	PGSC0003DMC400019656	PGSC0003DMP400019656	Joka8
CUST_10278_PI426222305	PGSC0003DMG400011181	PGSC0003DMT400029058	PGSC0003DMC400019768	PGSC0003DMP400019768	Conserved gene of unknown function
CUST_10279_PI426222305	PGSC0003DMG400003205	PGSC0003DMT400008316	PGSC0003DMC400005787	PGSC0003DMP400005787	Conserved gene of unknown function	GO:0009987	GO:0005524;GO:0004674
CUST_1028_PI426222305	PGSC0003DMG400020195	PGSC0003DMT400052031	PGSC0003DMC400035058	PGSC0003DMP400035058	Tetratricopeptide-like helical			GO:0005739
CUST_10280_PI426222305	PGSC0003DMG400003187	PGSC0003DMT400008265	PGSC0003DMC400005758	PGSC0003DMP400005758	Temperature-induced lipocalin
CUST_10281_PI426222305	PGSC0003DMG400011190	PGSC0003DMT400029080	PGSC0003DMC400019785	PGSC0003DMP400019785	Pectinesterase inhibitor
CUST_10282_PI426222305	PGSC0003DMG400027460	PGSC0003DMT400070636	PGSC0003DMC400047760	PGSC0003DMP400047760	ADP-ribosylation factor 3
CUST_10283_PI426222305	PGSC0003DMG400011219	PGSC0003DMT400029174	PGSC0003DMC400019854	PGSC0003DMP400019854	Tetratricopeptide repeat protein
CUST_10284_PI426222305	PGSC0003DMG400011147	PGSC0003DMT400028956	PGSC0003DMC400019688	PGSC0003DMP400019688	Translation initiation factor IF-3
CUST_10285_PI426222305	PGSC0003DMG400011148	PGSC0003DMT400028962	PGSC0003DMC400019692	PGSC0003DMP400019692	Cellulose synthase 3
CUST_10286_PI426222305	PGSC0003DMG400011211	PGSC0003DMT400029159	PGSC0003DMC400019840	PGSC0003DMP400019840	50S ribosomal protein L35, chloroplastic
CUST_10287_PI426222305	PGSC0003DMG400003197	PGSC0003DMT400008295	PGSC0003DMC400005774	PGSC0003DMP400005774	Protein bem46
CUST_10288_PI426222305	PGSC0003DMG400011228	PGSC0003DMT400029196	PGSC0003DMC400019868	PGSC0003DMP400019868	Gene of unknown function
CUST_10289_PI426222305	PGSC0003DMG400027446	PGSC0003DMT400070606	PGSC0003DMC400047739	PGSC0003DMP400047739	Conserved gene of unknown function
CUST_1029_PI426222305	PGSC0003DMG400001365	PGSC0003DMT400003458	PGSC0003DMC400002461	PGSC0003DMP400002461	Cop9 complex subunit 7a
CUST_10290_PI426222305	PGSC0003DMG400011185	PGSC0003DMT400029068	PGSC0003DMC400019776	PGSC0003DMP400019776	Low-molecular-weight cysteine-rich protein LCR78
CUST_10291_PI426222305	PGSC0003DMG400011209	PGSC0003DMT400029154	PGSC0003DMC400019835	PGSC0003DMP400019835	Serine/threonine-protein kinase bri1
CUST_10292_PI426222305	PGSC0003DMG400027452	PGSC0003DMT400070619	PGSC0003DMC400047748	PGSC0003DMP400047748	Gene of unknown function
CUST_10293_PI426222305	PGSC0003DMG400011840	PGSC0003DMT400030914	PGSC0003DMC400021002	PGSC0003DMP400021002	60S ribosomal protein L39-3
CUST_10294_PI426222305	PGSC0003DMG401003184	PGSC0003DMT400008254	PGSC0003DMC400005752	PGSC0003DMP400005752	Gene of unknown function
CUST_10295_PI426222305	PGSC0003DMG401011162	PGSC0003DMT400028999	PGSC0003DMC400019721	PGSC0003DMP400019721	Eukaryotic peptide chain release factor subunit 1-1
CUST_10296_PI426222305	PGSC0003DMG400011135	PGSC0003DMT400028923	PGSC0003DMC400019659	PGSC0003DMP400019659	Plastidial delta-12 oleate desaturase
CUST_10297_PI426222305	PGSC0003DMG400011212	PGSC0003DMT400029162	PGSC0003DMC400019843	PGSC0003DMP400019843	WD-40 repeat protein family
CUST_10298_PI426222305	PGSC0003DMG400011205	PGSC0003DMT400029142	PGSC0003DMC400019826	PGSC0003DMP400019826	Receptor kinase
CUST_10299_PI426222305	PGSC0003DMG402011204	PGSC0003DMT400029131	PGSC0003DMC400019816	PGSC0003DMP400019816	Gene of unknown function
CUST_103_PI426222305	PGSC0003DMG400041726	PGSC0003DMT400092155	PGSC0003DMC400063830	PGSC0003DMP400063830	Gene of unknown function
CUST_1030_PI426222305	PGSC0003DMG400010033	PGSC0003DMT400026004	PGSC0003DMC400017742	PGSC0003DMP400017742	Tetratricopeptide repeat-containing protein
CUST_10300_PI426222305	PGSC0003DMG400027449	PGSC0003DMT400070615	PGSC0003DMC400047744	PGSC0003DMP400047744	Trehalose-6-phosphate synthase
CUST_10301_PI426222305	PGSC0003DMG400035871	PGSC0003DMT400086300	PGSC0003DMC400057975	PGSC0003DMP400057975	Aspartic proteinase nepenthesin-1
CUST_10302_PI426222305	PGSC0003DMG400011161	PGSC0003DMT400028995	PGSC0003DMC400019717	PGSC0003DMP400019717	WD-repeat protein
CUST_10303_PI426222305	PGSC0003DMG400011229	PGSC0003DMT400029197	PGSC0003DMC400019869	PGSC0003DMP400019869	Gene of unknown function
CUST_10304_PI426222305	PGSC0003DMG402011220	PGSC0003DMT400029178	PGSC0003DMC400019856	PGSC0003DMP400019856	HDDC2 protein
CUST_10305_PI426222305	PGSC0003DMG400011193	PGSC0003DMT400029092	PGSC0003DMC400019796	PGSC0003DMP400019796	Tospovirus resistance protein C
CUST_10306_PI426222305	PGSC0003DMG402011138	PGSC0003DMT400028928	PGSC0003DMC400019663	PGSC0003DMP400019663	1-acyl-sn-glycerol-3-phosphate acyltransferase
CUST_10307_PI426222305	PGSC0003DMG401011139	PGSC0003DMT400028933	PGSC0003DMC400019668	PGSC0003DMP400019668	26S proteasome regulatory subunit p27
CUST_10308_PI426222305	PGSC0003DMG400011837	PGSC0003DMT400030898	PGSC0003DMC400020989	PGSC0003DMP400020989	Minichromosome maintenance 5 protein
CUST_10309_PI426222305	PGSC0003DMG401011202	PGSC0003DMT400029117	PGSC0003DMC400019807	PGSC0003DMP400019807	Wall-associated kinase
CUST_1031_PI426222305	PGSC0003DMG400000495	PGSC0003DMT400001299	PGSC0003DMC400000967	PGSC0003DMP400000967	C2H2L domain class transcription factor
CUST_10310_PI426222305	PGSC0003DMG400011170	PGSC0003DMT400029031	PGSC0003DMC400019744	PGSC0003DMP400019744	Protein WAX2
CUST_10311_PI426222305	PGSC0003DMG400011232	PGSC0003DMT400029200	PGSC0003DMC400019872	PGSC0003DMP400019872	Gene of unknown function
CUST_10312_PI426222305	PGSC0003DMG400011183	PGSC0003DMT400029062	PGSC0003DMC400019772	PGSC0003DMP400019772	Endosomal P24A protein
CUST_10313_PI426222305	PGSC0003DMG400011186	PGSC0003DMT400029069	PGSC0003DMC400019777	PGSC0003DMP400019777	WRKY transcription factor
CUST_10314_PI426222305	PGSC0003DMG400003197	PGSC0003DMT400008297	PGSC0003DMC400005775	PGSC0003DMP400005775	Protein bem46
CUST_10315_PI426222305	PGSC0003DMG401011155	PGSC0003DMT400028977	PGSC0003DMC400019702	PGSC0003DMP400019702	Gene of unknown function
CUST_10316_PI426222305	PGSC0003DMG400011147	PGSC0003DMT400028955	PGSC0003DMC400019687	PGSC0003DMP400019687	Translation initiation factor IF-3
CUST_10317_PI426222305	PGSC0003DMG400027456	PGSC0003DMT400070630	PGSC0003DMC400047756	PGSC0003DMP400047756	Diacylglycerol kinase 7
CUST_10318_PI426222305	PGSC0003DMG400003198	PGSC0003DMT400008298	PGSC0003DMC400005776	PGSC0003DMP400005776	Phosphoesterase
CUST_10319_PI426222305	PGSC0003DMG403011204	PGSC0003DMT400029139	PGSC0003DMC400019824	PGSC0003DMP400019824	Conserved gene of unknown function
CUST_1032_PI426222305	PGSC0003DMG401000527	PGSC0003DMT400001421	PGSC0003DMC400001053	PGSC0003DMP400001053	Peptidyl-prolyl cis-trans isomerase
CUST_10320_PI426222305	PGSC0003DMG400042641	PGSC0003DMT400093070	PGSC0003DMC400064745	PGSC0003DMP400064745	Gene of unknown function
CUST_10321_PI426222305	PGSC0003DMG400011189	PGSC0003DMT400029079	PGSC0003DMC400019784	PGSC0003DMP400019784	HQT
CUST_10322_PI426222305	PGSC0003DMG400011166	PGSC0003DMT400029020	PGSC0003DMC400019735	PGSC0003DMP400019735	DNA-directed RNA polymerase III 25 kD polypeptide
CUST_10323_PI426222305	PGSC0003DMG400003196	PGSC0003DMT400008290	PGSC0003DMC400005770	PGSC0003DMP400005770	Two-component system sensor histidine kinase/response regulator
CUST_10324_PI426222305	PGSC0003DMG400011164	PGSC0003DMT400029017	PGSC0003DMC400019733	PGSC0003DMP400019733	Glycosyltransferase
CUST_10325_PI426222305	PGSC0003DMG400027467	PGSC0003DMT400070657	PGSC0003DMC400047770	PGSC0003DMP400047770	Serine-threonine protein kinase, plant-type
CUST_10326_PI426222305	PGSC0003DMG400003193	PGSC0003DMT400008279	PGSC0003DMC400005767	PGSC0003DMP400005767	Conserved gene of unknown function
CUST_10327_PI426222305	PGSC0003DMG400011144	PGSC0003DMT400028948	PGSC0003DMC400019681	PGSC0003DMP400019681	Hydrophobic protein OSR8
CUST_10328_PI426222305	PGSC0003DMG400011210	PGSC0003DMT400029158	PGSC0003DMC400019839	PGSC0003DMP400019839	Conserved gene of unknown function
CUST_10329_PI426222305	PGSC0003DMG400011197	PGSC0003DMT400029104	PGSC0003DMC400019802	PGSC0003DMP400019802	Heat shock protein hsp70
CUST_1033_PI426222305	PGSC0003DMG400010114	PGSC0003DMT400026227	PGSC0003DMC400017912	PGSC0003DMP400017912	Methyltransferase family protein
CUST_10330_PI426222305	PGSC0003DMG400011156	PGSC0003DMT400028981	PGSC0003DMC400019705	PGSC0003DMP400019705	Conserved gene of unknown function
CUST_10331_PI426222305	PGSC0003DMG400011222	PGSC0003DMT400029181	PGSC0003DMC400019858	PGSC0003DMP400019858	UDP-glucuronate 5-epimerase
CUST_10332_PI426222305	PGSC0003DMG400011141	PGSC0003DMT400028943	PGSC0003DMC400019677	PGSC0003DMP400019677	Serine carboxypeptidase
CUST_10333_PI426222305	PGSC0003DMG400011149	PGSC0003DMT400028963	PGSC0003DMC400019693	PGSC0003DMP400019693	Conserved gene of unknown function
CUST_10334_PI426222305	PGSC0003DMG400011133	PGSC0003DMT400028917	PGSC0003DMC400019655	PGSC0003DMP400019655	Joka8
CUST_10335_PI426222305	PGSC0003DMG400011835	PGSC0003DMT400030892	PGSC0003DMC400020987	PGSC0003DMP400020987	Defective in cullin neddylation protein
CUST_10336_PI426222305	PGSC0003DMG400027479	PGSC0003DMT400070690	PGSC0003DMC400047789	PGSC0003DMP400047789	Conserved gene of unknown function
CUST_10337_PI426222305	PGSC0003DMG400011231	PGSC0003DMT400029199	PGSC0003DMC400019871	PGSC0003DMP400019871	Gene of unknown function
CUST_10338_PI426222305	PGSC0003DMG400011167	PGSC0003DMT400029023	PGSC0003DMC400019737	PGSC0003DMP400019737	Conserved gene of unknown function
CUST_10339_PI426222305	PGSC0003DMG400011161	PGSC0003DMT400028996	PGSC0003DMC400019718	PGSC0003DMP400019718	WD-repeat protein
CUST_1034_PI426222305	PGSC0003DMG400001410	PGSC0003DMT400003564	PGSC0003DMC400002542	PGSC0003DMP400002542	Thioredoxin H
CUST_10340_PI426222305	PGSC0003DMG400027463	PGSC0003DMT400070645	PGSC0003DMC400047764	PGSC0003DMP400047764	Anthranilate N-benzoyltransferase protein
CUST_10341_PI426222305	PGSC0003DMG401011206	PGSC0003DMT400029150	PGSC0003DMC400019832	PGSC0003DMP400019832	Vacuolar ATP synthase subunit h
CUST_10342_PI426222305	PGSC0003DMG400043193	PGSC0003DMT400093622	PGSC0003DMC400065297	PGSC0003DMP400065297	Ring finger protein
CUST_10343_PI426222305	PGSC0003DMG402003184	PGSC0003DMT400008255	PGSC0003DMC400005753	PGSC0003DMP400005753	Gene of unknown function
CUST_10344_PI426222305	PGSC0003DMG400011169	PGSC0003DMT400029027	PGSC0003DMC400019741	PGSC0003DMP400019741	Senescence-associated protein
CUST_10345_PI426222305	PGSC0003DMG400003189	PGSC0003DMT400008269	PGSC0003DMC400005762	PGSC0003DMP400005762	Conserved gene of unknown function
CUST_10346_PI426222305	PGSC0003DMG400003180	PGSC0003DMT400008244	PGSC0003DMC400005747	PGSC0003DMP400005747	Conserved gene of unknown function
CUST_10347_PI426222305	PGSC0003DMG401011174	PGSC0003DMT400029039	PGSC0003DMC400019750	PGSC0003DMP400019750	Conserved gene of unknown function
CUST_10348_PI426222305	PGSC0003DMG400011183	PGSC0003DMT400029061	PGSC0003DMC400019771	PGSC0003DMP400019771	Endosomal P24A protein
CUST_10349_PI426222305	PGSC0003DMG400041852	PGSC0003DMT400092281	PGSC0003DMC400063956	PGSC0003DMP400063956	Gamma-expansin natriuretic peptide
CUST_1035_PI426222305	PGSC0003DMG400010091	PGSC0003DMT400026189	PGSC0003DMC400017889	PGSC0003DMP400017889	Conserved gene of unknown function
CUST_10350_PI426222305	PGSC0003DMG400011171	PGSC0003DMT400029032	PGSC0003DMC400019745	PGSC0003DMP400019745	Transcription factor
CUST_10351_PI426222305	PGSC0003DMG400011144	PGSC0003DMT400028949	PGSC0003DMC400019682	PGSC0003DMP400019682	Hydrophobic protein OSR8
CUST_10352_PI426222305	PGSC0003DMG400003198	PGSC0003DMT400008299	PGSC0003DMC400005777	PGSC0003DMP400005777	Phosphoesterase
CUST_10353_PI426222305	PGSC0003DMG400011145	PGSC0003DMT400028952	PGSC0003DMC400019684	PGSC0003DMP400019684	Conserved gene of unknown function
CUST_10354_PI426222305	PGSC0003DMG400011839	PGSC0003DMT400030913	PGSC0003DMC400021001	PGSC0003DMP400021001	Proton P-ATPase
CUST_10355_PI426222305	PGSC0003DMG400011180	PGSC0003DMT400029056	PGSC0003DMC400019766	PGSC0003DMP400019766	Potassium channel tetramerization domain-containing protein
CUST_10356_PI426222305	PGSC0003DMG400011163	PGSC0003DMT400029008	PGSC0003DMC400019730	PGSC0003DMP400019730	ATPase
CUST_10357_PI426222305	PGSC0003DMG400011136	PGSC0003DMT400028924	PGSC0003DMC400019660	PGSC0003DMP400019660	Ubiquitin carboxyl-terminal hydrolase
CUST_10358_PI426222305	PGSC0003DMG400011189	PGSC0003DMT400029078	PGSC0003DMC400019783	PGSC0003DMP400019783	HQT
CUST_10359_PI426222305	PGSC0003DMG401011174	PGSC0003DMT400029043	PGSC0003DMC400019754	PGSC0003DMP400019754	Conserved gene of unknown function
CUST_1036_PI426222305	PGSC0003DMG403001309	PGSC0003DMT400003300	PGSC0003DMC400002344	PGSC0003DMP400002344	Histidine acid phosphatase
CUST_10360_PI426222305	PGSC0003DMG400043108	PGSC0003DMT400093537	PGSC0003DMC400065212	PGSC0003DMP400065212	STS14 protein
CUST_10361_PI426222305	PGSC0003DMG400011134	PGSC0003DMT400028920	PGSC0003DMC400019658	PGSC0003DMP400019658	Gene of unknown function
CUST_10362_PI426222305	PGSC0003DMG400003192	PGSC0003DMT400008273	PGSC0003DMC400005765	PGSC0003DMP400005765	Receptor-like kinase CHRK1
CUST_10363_PI426222305	PGSC0003DMG400011216	PGSC0003DMT400029168	PGSC0003DMC400019849	PGSC0003DMP400019849	Oxysterol-binding protein
CUST_10364_PI426222305	PGSC0003DMG400011213	PGSC0003DMT400029163	PGSC0003DMC400019844	PGSC0003DMP400019844	Eukaryotic translation initiation factor 3 subunit
CUST_10365_PI426222305	PGSC0003DMG400003190	PGSC0003DMT400008270	PGSC0003DMC400005763	PGSC0003DMP400005763	Pentatricopeptide repeat-containing protein
CUST_10366_PI426222305	PGSC0003DMG400011230	PGSC0003DMT400029198	PGSC0003DMC400019870	PGSC0003DMP400019870	Glycine-rich protein
CUST_10367_PI426222305	PGSC0003DMG400003181	PGSC0003DMT400008245	PGSC0003DMC400005748	PGSC0003DMP400005748	Beta-glucosidase 08
CUST_10368_PI426222305	PGSC0003DMG400011201	PGSC0003DMT400029116	PGSC0003DMC400019806	PGSC0003DMP400019806	Gene of unknown function
CUST_10369_PI426222305	PGSC0003DMG400003182	PGSC0003DMT400008250	PGSC0003DMC400005750	PGSC0003DMP400005750	ATP binding protein
CUST_1037_PI426222305	PGSC0003DMG400020201	PGSC0003DMT400052044	PGSC0003DMC400035070	PGSC0003DMP400035070	Conserved gene of unknown function
CUST_10370_PI426222305	PGSC0003DMG400003198	PGSC0003DMT400008301	PGSC0003DMC400005779	PGSC0003DMP400005779	Phosphoesterase
CUST_10371_PI426222305	PGSC0003DMG400003187	PGSC0003DMT400008264	PGSC0003DMC400005757	PGSC0003DMP400005757	Temperature-induced lipocalin		GO:0003674
CUST_10372_PI426222305	PGSC0003DMG400003195	PGSC0003DMT400008282	PGSC0003DMC400005769	PGSC0003DMP400005769	Cf-2.2		GO:0005515	GO:0016021;GO:0005886
CUST_10373_PI426222305	PGSC0003DMG400011210	PGSC0003DMT400029157	PGSC0003DMC400019838	PGSC0003DMP400019838	Conserved gene of unknown function
CUST_10374_PI426222305	PGSC0003DMG400027471	PGSC0003DMT400070672	PGSC0003DMC400047776	PGSC0003DMP400047776	Protein translocase secy subunit	GO:0010027;GO:0006354;GO:0009306	GO:0005515;GO:0015450	GO:0016021;GO:0009535
CUST_10375_PI426222305	PGSC0003DMG400027448	PGSC0003DMT400070611	PGSC0003DMC400047741	PGSC0003DMP400047741	Conserved gene of unknown function			GO:0009535
CUST_10376_PI426222305	PGSC0003DMG400027483	PGSC0003DMT400070695	PGSC0003DMC400047792	PGSC0003DMP400047792	Conserved gene of unknown function
CUST_10377_PI426222305	PGSC0003DMG400011177	PGSC0003DMT400029049	PGSC0003DMC400019759	PGSC0003DMP400019759	Gene of unknown function
CUST_10378_PI426222305	PGSC0003DMG400027482	PGSC0003DMT400070694	PGSC0003DMC400047791	PGSC0003DMP400047791	Serine-threonine protein kinase, plant-type	GO:0006468	GO:0005524;GO:0004672
CUST_10379_PI426222305	PGSC0003DMG400011188	PGSC0003DMT400029076	PGSC0003DMC400019781	PGSC0003DMP400019781	Conserved gene of unknown function
CUST_1038_PI426222305	PGSC0003DMG400010040	PGSC0003DMT400026018	PGSC0003DMC400017753	PGSC0003DMP400017753	Conserved gene of unknown function	GO:0016567		GO:0005634
CUST_10380_PI426222305	PGSC0003DMG400011841	PGSC0003DMT400030917	PGSC0003DMC400021004	PGSC0003DMP400021004	Formin 2
CUST_10381_PI426222305	PGSC0003DMG400027476	PGSC0003DMT400070681	PGSC0003DMC400047782	PGSC0003DMP400047782	Ulp1 protease family, C-terminal catalytic domain containing protein
CUST_10382_PI426222305	PGSC0003DMG400027451	PGSC0003DMT400070618	PGSC0003DMC400047747	PGSC0003DMP400047747	Adenylosuccinate lyase	GO:0006188	GO:0004018;GO:0070626	GO:0009570
CUST_10383_PI426222305	PGSC0003DMG400027455	PGSC0003DMT400070624	PGSC0003DMC400047751	PGSC0003DMP400047751	Ribonuclease t2		GO:0003723;GO:0033897
CUST_10384_PI426222305	PGSC0003DMG400003202	PGSC0003DMT400008313	PGSC0003DMC400005786	PGSC0003DMP400005786	Gene of unknown function
CUST_10385_PI426222305	PGSC0003DMG400027477	PGSC0003DMT400070684	PGSC0003DMC400047783	PGSC0003DMP400047783	Xylose isomerase	GO:0006098;GO:0042732	GO:0046872;GO:0009045	GO:0005886;GO:0005774;GO:0005783;GO:0005794
CUST_10386_PI426222305	PGSC0003DMG400011191	PGSC0003DMT400029083	PGSC0003DMC400019787	PGSC0003DMP400019787	Gene of unknown function
CUST_10387_PI426222305	PGSC0003DMG402011162	PGSC0003DMT400029000	PGSC0003DMC400019722	PGSC0003DMP400019722	Eukaryotic peptide chain release factor subunit 1-1
CUST_10388_PI426222305	PGSC0003DMG402003185	PGSC0003DMT400008258	PGSC0003DMC400005755	PGSC0003DMP400005755	Gene of unknown function
CUST_10389_PI426222305	PGSC0003DMG402011157	PGSC0003DMT400028986	PGSC0003DMC400019710	PGSC0003DMP400019710	Set domain protein	GO:0009909;GO:0034968;GO:0016458	GO:0005515;GO:0008270;GO:0018024	GO:0005634;GO:0000785
CUST_1039_PI426222305	PGSC0003DMG400010083	PGSC0003DMT400026159	PGSC0003DMC400017866	PGSC0003DMP400017866	Stress regulated protein
CUST_10390_PI426222305	PGSC0003DMG401011224	PGSC0003DMT400029187	PGSC0003DMC400019861	PGSC0003DMP400019861	Glycosyltransferase	GO:0006506	GO:0016757	GO:0031227
CUST_10391_PI426222305	PGSC0003DMG400011161	PGSC0003DMT400028997	PGSC0003DMC400019719	PGSC0003DMP400019719	WD-repeat protein
CUST_10392_PI426222305	PGSC0003DMG400011217	PGSC0003DMT400029170	PGSC0003DMC400019851	PGSC0003DMP400019851	CYP72A54	GO:0055114	GO:0020037;GO:0016705;GO:0004497;GO:0009055;GO:0050616	GO:0016021;GO:0043231;GO:0044444
CUST_10393_PI426222305	PGSC0003DMG400027462	PGSC0003DMT400070642	PGSC0003DMC400047763	PGSC0003DMP400047763	Anthranilate N-benzoyltransferase protein		GO:0016747
CUST_10394_PI426222305	PGSC0003DMG400027469	PGSC0003DMT400070666	PGSC0003DMC400047773	PGSC0003DMP400047773	Serine-threonine protein kinase, plant-type	GO:0006468;GO:0031348;GO:0042742;GO:0060548	GO:0005524;GO:0004672	GO:0016021;GO:0009506
CUST_10395_PI426222305	PGSC0003DMG400011187	PGSC0003DMT400029074	PGSC0003DMC400019779	PGSC0003DMP400019779	Conserved gene of unknown function		GO:0008270;GO:0003676
CUST_10396_PI426222305	PGSC0003DMG400011148	PGSC0003DMT400028957	PGSC0003DMC400019689	PGSC0003DMP400019689	Cellulose synthase 3	GO:0030244	GO:0016760	GO:0016020
CUST_10397_PI426222305	PGSC0003DMG400011195	PGSC0003DMT400029098	PGSC0003DMC400019799	PGSC0003DMP400019799	Recombination initiation defect 2 protein	GO:0009553;GO:0009555;GO:0051026;GO:0042138;GO:0007059;GO:0007140;GO:0000212;GO:0048236	GO:0003674	GO:0043231
CUST_10398_PI426222305	PGSC0003DMG400011154	PGSC0003DMT400028976	PGSC0003DMC400019701	PGSC0003DMP400019701	Gene of unknown function
CUST_10399_PI426222305	PGSC0003DMG400027460	PGSC0003DMT400070639	PGSC0003DMC400047761	PGSC0003DMP400047761	ADP-ribosylation factor 3
CUST_104_PI426222305	PGSC0003DMG400036972	PGSC0003DMT400087401	PGSC0003DMC400059076	PGSC0003DMP400059076	Integrase core domain containing protein
CUST_1040_PI426222305	PGSC0003DMG400000494	PGSC0003DMT400001298	PGSC0003DMC400000966	PGSC0003DMP400000966	Serine-type peptidase	GO:0006098;GO:0006508;GO:0019761;GO:0006950;GO:0015996;GO:0010304;GO:0010206	GO:0005515;GO:0004252	GO:0005739;GO:0005634;GO:0009535;GO:0009543
CUST_10400_PI426222305	PGSC0003DMG400011834	PGSC0003DMT400030889	PGSC0003DMC400020984	PGSC0003DMP400020984	Oxidoreductase	GO:0055114	GO:0016491
CUST_10401_PI426222305	PGSC0003DMG402011155	PGSC0003DMT400028979	PGSC0003DMC400019703	PGSC0003DMP400019703	Gene of unknown function	GO:0006468	GO:0004672
CUST_10402_PI426222305	PGSC0003DMG400011184	PGSC0003DMT400029064	PGSC0003DMC400019773	PGSC0003DMP400019773	Conserved gene of unknown function		GO:0003674	GO:0005886;GO:0005634
CUST_10403_PI426222305	PGSC0003DMG402011174	PGSC0003DMT400029040	PGSC0003DMC400019751	PGSC0003DMP400019751	Gene of unknown function
CUST_10404_PI426222305	PGSC0003DMG400041129	PGSC0003DMT400091558	PGSC0003DMC400063233	PGSC0003DMP400063233	Aspartic proteinase nepenthesin-1	GO:0006508	GO:0004190
CUST_10405_PI426222305	PGSC0003DMG400011844	PGSC0003DMT400030926	PGSC0003DMC400021007	PGSC0003DMP400021007	Gene of unknown function
CUST_10406_PI426222305	PGSC0003DMG400011208	PGSC0003DMT400029153	PGSC0003DMC400019834	PGSC0003DMP400019834	Serine carboxypeptidase	GO:0006508;GO:0009987;GO:0023052	GO:0004185	GO:0005773;GO:0005576
CUST_10407_PI426222305	PGSC0003DMG400027449	PGSC0003DMT400070614	PGSC0003DMC400047743	PGSC0003DMP400047743	Trehalose-6-phosphate synthase	GO:0005992	GO:0003824
CUST_10408_PI426222305	PGSC0003DMG400027472	PGSC0003DMT400070673	PGSC0003DMC400047777	PGSC0003DMP400047777	ATP binding protein	GO:0019538;GO:0006950;GO:0007623	GO:0005524
CUST_10409_PI426222305	PGSC0003DMG400027460	PGSC0003DMT400070640	PGSC0003DMC400047762	PGSC0003DMP400047762	ADP-ribosylation factor 3		GO:0005525
CUST_1041_PI426222305	PGSC0003DMG400020222	PGSC0003DMT400052100	PGSC0003DMC400035113	PGSC0003DMP400035113	26S proteasome regulatory subunit S3	GO:0009585;GO:0007275;GO:0010388;GO:0048522;GO:0000085	GO:0005515	GO:0005829;GO:0000502;GO:0008180
CUST_10410_PI426222305	PGSC0003DMG400011141	PGSC0003DMT400028942	PGSC0003DMC400019676	PGSC0003DMP400019676	Serine carboxypeptidase	GO:0006508	GO:0004185
CUST_10411_PI426222305	PGSC0003DMG400027487	PGSC0003DMT400070699	PGSC0003DMC400047793	PGSC0003DMP400047793	Gene of unknown function
CUST_10412_PI426222305	PGSC0003DMG400011152	PGSC0003DMT400028972	PGSC0003DMC400019699	PGSC0003DMP400019699	DNA-directed RNA polymerase 3A, chloroplastic	GO:0006351	GO:0005515;GO:0003677;GO:0003899	GO:0009507;GO:0005739
CUST_10413_PI426222305	PGSC0003DMG400011836	PGSC0003DMT400030895	PGSC0003DMC400020988	PGSC0003DMP400020988	Chitinase	GO:0006032	GO:0004568
CUST_10414_PI426222305	PGSC0003DMG400027455	PGSC0003DMT400070626	PGSC0003DMC400047752	PGSC0003DMP400047752	Ribonuclease t2		GO:0003723;GO:0033897	GO:0005622
CUST_10415_PI426222305	PGSC0003DMG400003186	PGSC0003DMT400008260	PGSC0003DMC400005756	PGSC0003DMP400005756	Gene of unknown function
CUST_10416_PI426222305	PGSC0003DMG400011196	PGSC0003DMT400029103	PGSC0003DMC400019801	PGSC0003DMP400019801	Eukaryotic translation initiation factor 4F / eIF-4F, putative		GO:0005515
CUST_10417_PI426222305	PGSC0003DMG400011214	PGSC0003DMT400029165	PGSC0003DMC400019846	PGSC0003DMP400019846	Conserved gene of unknown function	GO:0008150	GO:0003674
CUST_10418_PI426222305	PGSC0003DMG400011144	PGSC0003DMT400028951	PGSC0003DMC400019683	PGSC0003DMP400019683	Hydrophobic protein OSR8			GO:0016021
CUST_10419_PI426222305	PGSC0003DMG400011167	PGSC0003DMT400029024	PGSC0003DMC400019738	PGSC0003DMP400019738	Conserved gene of unknown function
CUST_1042_PI426222305	PGSC0003DMG400010083	PGSC0003DMT400026160	PGSC0003DMC400017867	PGSC0003DMP400017867	Stress regulated protein
CUST_10420_PI426222305	PGSC0003DMG400011161	PGSC0003DMT400028998	PGSC0003DMC400019720	PGSC0003DMP400019720	WD-repeat protein
CUST_10421_PI426222305	PGSC0003DMG400011141	PGSC0003DMT400028939	PGSC0003DMC400019674	PGSC0003DMP400019674	Serine carboxypeptidase	GO:0006508	GO:0004185
CUST_10422_PI426222305	PGSC0003DMG400027459	PGSC0003DMT400070634	PGSC0003DMC400047759	PGSC0003DMP400047759	ATP binding protein	GO:0006468;GO:0006950;GO:0002238	GO:0005524;GO:0004674	GO:0005634
CUST_10423_PI426222305	PGSC0003DMG400003189	PGSC0003DMT400008268	PGSC0003DMC400005761	PGSC0003DMP400005761	Conserved gene of unknown function	GO:0042538;GO:0043182		GO:0005783;GO:0005768;GO:0005802
CUST_10424_PI426222305	PGSC0003DMG400027453	PGSC0003DMT400070621	PGSC0003DMC400047749	PGSC0003DMP400047749	Ribonuclease t2		GO:0003723;GO:0033897
CUST_10425_PI426222305	PGSC0003DMG400011163	PGSC0003DMT400029007	PGSC0003DMC400019729	PGSC0003DMP400019729	ATPase		GO:0005524
CUST_10426_PI426222305	PGSC0003DMG400040677	PGSC0003DMT400091106	PGSC0003DMC400062781	PGSC0003DMP400062781	Gene of unknown function		GO:0003723;GO:0033897
CUST_10427_PI426222305	PGSC0003DMG402011162	PGSC0003DMT400029001	PGSC0003DMC400019723	PGSC0003DMP400019723	Eukaryotic peptide chain release factor subunit 1-1	GO:0006415	GO:0016149	GO:0005886;GO:0005737
CUST_10428_PI426222305	PGSC0003DMG401011206	PGSC0003DMT400029145	PGSC0003DMC400019827	PGSC0003DMP400019827	Vacuolar ATP synthase subunit h	GO:0015991	GO:0046961	GO:0000221
CUST_10429_PI426222305	PGSC0003DMG400011227	PGSC0003DMT400029194	PGSC0003DMC400019867	PGSC0003DMP400019867	EG45-like domain containing protein 1	GO:0071456	GO:0003674	GO:0005576
CUST_1043_PI426222305	PGSC0003DMG400010052	PGSC0003DMT400026054	PGSC0003DMC400017786	PGSC0003DMP400017786	Pollen coat
CUST_10430_PI426222305	PGSC0003DMG400011219	PGSC0003DMT400029173	PGSC0003DMC400019853	PGSC0003DMP400019853	Tetratricopeptide repeat protein		GO:0051879	GO:0005634;GO:0005737
CUST_10431_PI426222305	PGSC0003DMG400011168	PGSC0003DMT400029025	PGSC0003DMC400019739	PGSC0003DMP400019739	Cytochrome c oxidase subunit 6b	GO:0008150	GO:0004129	GO:0009507;GO:0005739
CUST_10432_PI426222305	PGSC0003DMG400003196	PGSC0003DMT400008293	PGSC0003DMC400005773	PGSC0003DMP400005773	Two-component system sensor histidine kinase/response regulator	GO:0006355;GO:0000160	GO:0003677;GO:0000156
CUST_10433_PI426222305	PGSC0003DMG400011181	PGSC0003DMT400029057	PGSC0003DMC400019767	PGSC0003DMP400019767	Conserved gene of unknown function	GO:0010027		GO:0009507
CUST_10434_PI426222305	PGSC0003DMG400011163	PGSC0003DMT400029005	PGSC0003DMC400019727	PGSC0003DMP400019727	ATPase		GO:0005524
CUST_10435_PI426222305	PGSC0003DMG400027455	PGSC0003DMT400070627	PGSC0003DMC400047753	PGSC0003DMP400047753	Ribonuclease t2		GO:0003723;GO:0033897
CUST_10436_PI426222305	PGSC0003DMG400011200	PGSC0003DMT400029114	PGSC0003DMC400019804	PGSC0003DMP400019804	Conserved gene of unknown function
CUST_10437_PI426222305	PGSC0003DMG402003179	PGSC0003DMT400008243	PGSC0003DMC400005746	PGSC0003DMP400005746	Glycosyltransferase, CAZy family GT8		GO:0016757
CUST_10438_PI426222305	PGSC0003DMG400003198	PGSC0003DMT400008300	PGSC0003DMC400005778	PGSC0003DMP400005778	Phosphoesterase			GO:0005737
CUST_10439_PI426222305	PGSC0003DMG401011204	PGSC0003DMT400029130	PGSC0003DMC400019815	PGSC0003DMP400019815	DEAD-box ATP-dependent RNA helicase 1	GO:0006605	GO:0005524;GO:0003723;GO:0003677;GO:0008026;GO:0017151
CUST_1044_PI426222305	PGSC0003DMG400020211	PGSC0003DMT400052063	PGSC0003DMC400035086	PGSC0003DMP400035086	B2 protein
CUST_10440_PI426222305	PGSC0003DMG400011140	PGSC0003DMT400028938	PGSC0003DMC400019673	PGSC0003DMP400019673	Purine transporter	GO:0006863	GO:0005345	GO:0016021
CUST_10441_PI426222305	PGSC0003DMG400011840	PGSC0003DMT400030916	PGSC0003DMC400021003	PGSC0003DMP400021003	60S ribosomal protein L39-3	GO:0006412	GO:0003735	GO:0005840
CUST_10442_PI426222305	PGSC0003DMG403011138	PGSC0003DMT400028931	PGSC0003DMC400019666	PGSC0003DMP400019666	Gene of unknown function
CUST_10443_PI426222305	PGSC0003DMG400011182	PGSC0003DMT400029060	PGSC0003DMC400019770	PGSC0003DMP400019770	APO protein 2, chloroplastic	GO:0046777;GO:0009793;GO:0019761;GO:0009637;GO:0019252;GO:0000023;GO:0016226;GO:0016556;GO:0009073;GO:0010155	GO:0003723;GO:0005507;GO:0009055	GO:0009507
CUST_10444_PI426222305	PGSC0003DMG400011188	PGSC0003DMT400029077	PGSC0003DMC400019782	PGSC0003DMP400019782	Conserved gene of unknown function
CUST_10445_PI426222305	PGSC0003DMG400003201	PGSC0003DMT400008312	PGSC0003DMC400005785	PGSC0003DMP400005785	Gene of unknown function
CUST_10446_PI426222305	PGSC0003DMG402011138	PGSC0003DMT400028930	PGSC0003DMC400019665	PGSC0003DMP400019665	1-acyl-sn-glycerol-3-phosphate acyltransferase
CUST_10447_PI426222305	PGSC0003DMG400027457	PGSC0003DMT400070631	PGSC0003DMC400047757	PGSC0003DMP400047757	GDU1	GO:0080143;GO:0032940;GO:0009615;GO:0019048		GO:0016021
CUST_10448_PI426222305	PGSC0003DMG400039680	PGSC0003DMT400090109	PGSC0003DMC400061784	PGSC0003DMP400061784	ATP binding protein	GO:0006468;GO:0007169	GO:0005515;GO:0005524;GO:0004674;GO:0004721;GO:0004714	GO:0016021;GO:0005886
CUST_10449_PI426222305	PGSC0003DMG400027478	PGSC0003DMT400070685	PGSC0003DMC400047784	PGSC0003DMP400047784	Serine esterase family protein			GO:0009507
CUST_1045_PI426222305	PGSC0003DMG400012607	PGSC0003DMT400032829	PGSC0003DMC400022333	PGSC0003DMP400022333	NAC domain protein	GO:0006355	GO:0003700;GO:0003677
CUST_10450_PI426222305	PGSC0003DMG400027465	PGSC0003DMT400070651	PGSC0003DMC400047767	PGSC0003DMP400047767	TRANSPARENT TESTA 12 protein	GO:0006855	GO:0015297;GO:0015238	GO:0016020
CUST_10451_PI426222305	PGSC0003DMG400011166	PGSC0003DMT400029019	PGSC0003DMC400019734	PGSC0003DMP400019734	DNA-directed RNA polymerase III 25 kD polypeptide	GO:0006351;GO:0009062	GO:0003677;GO:0003899	GO:0009507;GO:0005634
CUST_10452_PI426222305	PGSC0003DMG400011179	PGSC0003DMT400029052	PGSC0003DMC400019762	PGSC0003DMP400019762	Actin binding protein	GO:0030036	GO:0003779;GO:0004721
CUST_10453_PI426222305	PGSC0003DMG400027447	PGSC0003DMT400070609	PGSC0003DMC400047740	PGSC0003DMP400047740	Aspartyl protease family protein	GO:0006508	GO:0004190
CUST_10454_PI426222305	PGSC0003DMG400011200	PGSC0003DMT400029115	PGSC0003DMC400019805	PGSC0003DMP400019805	Conserved gene of unknown function
CUST_10455_PI426222305	PGSC0003DMG400011175	PGSC0003DMT400029044	PGSC0003DMC400019755	PGSC0003DMP400019755	CBL-interacting serine/threonine-protein kinase	GO:0009414;GO:0006468;GO:0042538;GO:0007275;GO:0007165;GO:0010540	GO:0005524;GO:0004683
CUST_10456_PI426222305	PGSC0003DMG400011216	PGSC0003DMT400029169	PGSC0003DMC400019850	PGSC0003DMP400019850	Oxysterol-binding protein	GO:0006869	GO:0005515;GO:0005543
CUST_10457_PI426222305	PGSC0003DMG401011139	PGSC0003DMT400028935	PGSC0003DMC400019670	PGSC0003DMP400019670	26S proteasome regulatory subunit p27	GO:0051788;GO:0043161;GO:0043248;GO:0051510;GO:0042023;GO:0035556	GO:0005515	GO:0005838
CUST_10458_PI426222305	PGSC0003DMG401003179	PGSC0003DMT400008240	PGSC0003DMC400005744	PGSC0003DMP400005744	Conserved gene of unknown function	GO:0006952;GO:0009607
CUST_10459_PI426222305	PGSC0003DMG401011220	PGSC0003DMT400029176	PGSC0003DMC400019855	PGSC0003DMP400019855	Cytosolic purine 5-nucleotidase	GO:0051604	GO:0046872;GO:0008253	GO:0009507
CUST_1046_PI426222305	PGSC0003DMG400001399	PGSC0003DMT400003545	PGSC0003DMC400002530	PGSC0003DMP400002530	Paired amphipathic helix protein Sin3-like 2	GO:0006355		GO:0005634
CUST_10460_PI426222305	PGSC0003DMG400011833	PGSC0003DMT400030886	PGSC0003DMC400020982	PGSC0003DMP400020982	Receptor protein kinase CLAVATA1	GO:0006468;GO:0010089;GO:0007169;GO:0010223;GO:0010067	GO:0005515;GO:0005524;GO:0004713;GO:0004674;GO:0032440	GO:0016021;GO:0005886
CUST_10461_PI426222305	PGSC0003DMG400027479	PGSC0003DMT400070689	PGSC0003DMC400047788	PGSC0003DMP400047788	Conserved gene of unknown function	GO:0006855	GO:0015297;GO:0015238	GO:0016020
CUST_10462_PI426222305	PGSC0003DMG400027475	PGSC0003DMT400070680	PGSC0003DMC400047781	PGSC0003DMP400047781	CONSTANS		GO:0005515;GO:0003700;GO:0008270	GO:0005634
CUST_10463_PI426222305	PGSC0003DMG400011172	PGSC0003DMT400029033	PGSC0003DMC400019746	PGSC0003DMP400019746	Conserved gene of unknown function
CUST_10464_PI426222305	PGSC0003DMG400011151	PGSC0003DMT400028965	PGSC0003DMC400019695	PGSC0003DMP400019695	Conserved gene of unknown function
CUST_10465_PI426222305	PGSC0003DMG400003194	PGSC0003DMT400008281	PGSC0003DMC400005768	PGSC0003DMP400005768	NTGP1	GO:0015031;GO:0016192;GO:0006996		GO:0016021;GO:0005886;GO:0005634;GO:0005829;GO:0005794
CUST_10466_PI426222305	PGSC0003DMG400011142	PGSC0003DMT400028945	PGSC0003DMC400019679	PGSC0003DMP400019679	Conserved gene of unknown function
CUST_10467_PI426222305	PGSC0003DMG400011160	PGSC0003DMT400028991	PGSC0003DMC400019713	PGSC0003DMP400019713	Serine/threonine protein kinase	GO:0006468;GO:0010150;GO:0071310;GO:0009908;GO:0051607;GO:0048519;GO:0023052;GO:0051701	GO:0005515;GO:0005524;GO:0004674	GO:0016021;GO:0005886
CUST_10468_PI426222305	PGSC0003DMG400011187	PGSC0003DMT400029075	PGSC0003DMC400019780	PGSC0003DMP400019780	Conserved gene of unknown function
CUST_10469_PI426222305	PGSC0003DMG400037201	PGSC0003DMT400087630	PGSC0003DMC400059305	PGSC0003DMP400059305	Gene of unknown function
CUST_1047_PI426222305	PGSC0003DMG400020222	PGSC0003DMT400052101	PGSC0003DMC400035114	PGSC0003DMP400035114	26S proteasome regulatory subunit S3
CUST_10470_PI426222305	PGSC0003DMG400012322	PGSC0003DMT400032099	PGSC0003DMC400021804	PGSC0003DMP400021804	Monodehydroascorbate reductase	GO:0055114;GO:0009409;GO:0046686;GO:0042744	GO:0005524;GO:0050660;GO:0016656;GO:0003906	GO:0005739;GO:0009570;GO:0010319
CUST_10471_PI426222305	PGSC0003DMG401012256	PGSC0003DMT400031940	PGSC0003DMC400021687	PGSC0003DMP400021687	Transcription factor
CUST_10472_PI426222305	PGSC0003DMG400012176	PGSC0003DMT400031740	PGSC0003DMC400021520	PGSC0003DMP400021520	GTP binding protein
CUST_10473_PI426222305	PGSC0003DMG400012274	PGSC0003DMT400031995	PGSC0003DMC400021729	PGSC0003DMP400021729	UDP-glucose 4-epimerase	GO:0006012	GO:0050662;GO:0003978
CUST_10474_PI426222305	PGSC0003DMG400012200	PGSC0003DMT400031802	PGSC0003DMC400021567	PGSC0003DMP400021567	Conserved gene of unknown function
CUST_10475_PI426222305	PGSC0003DMG400012196	PGSC0003DMT400031790	PGSC0003DMC400021557	PGSC0003DMP400021557	Zinc finger family protein	GO:0044238;GO:0044260	GO:0005515;GO:0008270;GO:0016874	GO:0005739;GO:0005634
CUST_10476_PI426222305	PGSC0003DMG400012151	PGSC0003DMT400031680	PGSC0003DMC400021473	PGSC0003DMP400021473	Ring finger protein		GO:0005515;GO:0008270;GO:0030247	GO:0044464
CUST_10477_PI426222305	PGSC0003DMG400012128	PGSC0003DMT400031625	PGSC0003DMC400021441	PGSC0003DMP400021441	Carbon-nitrogen hydrolase family protein
CUST_10478_PI426222305	PGSC0003DMG400012194	PGSC0003DMT400031784	PGSC0003DMC400021552	PGSC0003DMP400021552	AP-2 complex subunit beta-1	GO:0006886;GO:0006897	GO:0005515;GO:0008565	GO:0005794;GO:0009506;GO:0030131;GO:0030665
CUST_10479_PI426222305	PGSC0003DMG400012312	PGSC0003DMT400032083	PGSC0003DMC400021790	PGSC0003DMP400021790	Atpob1		GO:0005515
CUST_1048_PI426222305	PGSC0003DMG400001369	PGSC0003DMT400003464	PGSC0003DMC400002467	PGSC0003DMP400002467	Kinase	GO:0046777;GO:0050832;GO:0009791;GO:0010483;GO:0007338	GO:0005524;GO:0004674	GO:0016021;GO:0009506;GO:0043680
CUST_10480_PI426222305	PGSC0003DMG400012160	PGSC0003DMT400031695	PGSC0003DMC400021486	PGSC0003DMP400021486	WRKY transcription factor-30	GO:0006355	GO:0003700;GO:0043565
CUST_10481_PI426222305	PGSC0003DMG400012268	PGSC0003DMT400031983	PGSC0003DMC400021721	PGSC0003DMP400021721	Membrane protein
CUST_10482_PI426222305	PGSC0003DMG400012250	PGSC0003DMT400031932	PGSC0003DMC400021679	PGSC0003DMP400021679	Cytochrome C oxidase assembly protein cox11	GO:0006412	GO:0008168
CUST_10483_PI426222305	PGSC0003DMG400012155	PGSC0003DMT400031686	PGSC0003DMC400021479	PGSC0003DMP400021479	Pathogenesis-induced protein	GO:0009738	GO:0042803;GO:0010427;GO:0004872	GO:0005634;GO:0005737
CUST_10484_PI426222305	PGSC0003DMG400012131	PGSC0003DMT400031632	PGSC0003DMC400021447	PGSC0003DMP400021447	Kinesin light chain
CUST_10485_PI426222305	PGSC0003DMG400012297	PGSC0003DMT400032046	PGSC0003DMC400021764	PGSC0003DMP400021764	Proline transporter
CUST_10486_PI426222305	PGSC0003DMG401012197	PGSC0003DMT400031793	PGSC0003DMC400021560	PGSC0003DMP400021560	DNA binding protein	GO:0006355	GO:0003677;GO:0003682	GO:0005634;GO:0005773
CUST_10487_PI426222305	PGSC0003DMG400012204	PGSC0003DMT400031810	PGSC0003DMC400021573	PGSC0003DMP400021573	Conserved gene of unknown function
CUST_10488_PI426222305	PGSC0003DMG400012337	PGSC0003DMT400032134	PGSC0003DMC400021836	PGSC0003DMP400021836	Aquaporin PIP-type pTOM75	GO:0006810;GO:0006950	GO:0005215	GO:0016021;GO:0005886
CUST_10489_PI426222305	PGSC0003DMG400012148	PGSC0003DMT400031676	PGSC0003DMC400021470	PGSC0003DMP400021470	Ubiquitin-protein ligase		GO:0005515
CUST_1049_PI426222305	PGSC0003DMG400000525	PGSC0003DMT400001411	PGSC0003DMC400001043	PGSC0003DMP400001043	Farnesyl-protein transferase beta subunit		GO:0003824
CUST_10490_PI426222305	PGSC0003DMG400012243	PGSC0003DMT400031912	PGSC0003DMC400021662	PGSC0003DMP400021662	Conserved gene of unknown function	GO:0009965;GO:0030154;GO:0016556		GO:0009507
CUST_10491_PI426222305	PGSC0003DMG400012163	PGSC0003DMT400031699	PGSC0003DMC400021490	PGSC0003DMP400021490	Ubiquitin ligase protein cop1	GO:0009585;GO:0048608;GO:0010100	GO:0005515;GO:0005524;GO:0004672	GO:0005634;GO:0080008
CUST_10492_PI426222305	PGSC0003DMG400012140	PGSC0003DMT400031663	PGSC0003DMC400021462	PGSC0003DMP400021462	Zinc finger protein	GO:0006629	GO:0004091	GO:0005576
CUST_10493_PI426222305	PGSC0003DMG401012350	PGSC0003DMT400032165	PGSC0003DMC400021860	PGSC0003DMP400021860	GTP binding protein	GO:0044237
CUST_10494_PI426222305	PGSC0003DMG400012250	PGSC0003DMT400031929	PGSC0003DMC400021676	PGSC0003DMP400021676	Cytochrome C oxidase assembly protein cox11	GO:0032259;GO:0006412	GO:0005507;GO:0008168	GO:0005739
CUST_10495_PI426222305	PGSC0003DMG400012237	PGSC0003DMT400031899	PGSC0003DMC400021649	PGSC0003DMP400021649	MYC2	GO:0006351	GO:0046983
CUST_10496_PI426222305	PGSC0003DMG401012139	PGSC0003DMT400031655	PGSC0003DMC400021460	PGSC0003DMP400021460	Oligopeptide transporter	GO:0055085		GO:0016020
CUST_10497_PI426222305	PGSC0003DMG400012128	PGSC0003DMT400031620	PGSC0003DMC400021440	PGSC0003DMP400021440	Carbon-nitrogen hydrolase family protein	GO:0006807	GO:0016810
CUST_10498_PI426222305	PGSC0003DMG400012334	PGSC0003DMT400032131	PGSC0003DMC400021833	PGSC0003DMP400021833	CDK activating kinase	GO:0006468;GO:0051301;GO:0007049	GO:0005524;GO:0004693;GO:0008353	GO:0005634;GO:0005737
CUST_10499_PI426222305	PGSC0003DMG400012262	PGSC0003DMT400031967	PGSC0003DMC400021710	PGSC0003DMP400021710	3-oxoacyl-[acyl-carrier-protein] synthase	GO:0006633	GO:0004315	GO:0009570
CUST_105_PI426222305	PGSC0003DMG400044379	PGSC0003DMT400094808	PGSC0003DMC400066483	PGSC0003DMP400066483	Gene of unknown function
CUST_1050_PI426222305	PGSC0003DMG400001373	PGSC0003DMT400003476	PGSC0003DMC400002477	PGSC0003DMP400002477	Phospholipase C
CUST_10500_PI426222305	PGSC0003DMG400012312	PGSC0003DMT400032080	PGSC0003DMC400021787	PGSC0003DMP400021787	Atpob1		GO:0005515
CUST_10501_PI426222305	PGSC0003DMG400012188	PGSC0003DMT400031773	PGSC0003DMC400021542	PGSC0003DMP400021542	Mitogen-activated protein kinase	GO:0006468;GO:0000165;GO:0009867;GO:0009862;GO:0009617;GO:0009626;GO:0044249;GO:0034641;GO:0045088;GO:0051174	GO:0005524;GO:0004707	GO:0005634
CUST_10502_PI426222305	PGSC0003DMG400012278	PGSC0003DMT400032003	PGSC0003DMC400021735	PGSC0003DMP400021735	Eukaryotic translation initiation factor 3 subunit 10
CUST_10503_PI426222305	PGSC0003DMG400012215	PGSC0003DMT400031843	PGSC0003DMC400021603	PGSC0003DMP400021603	DNA binding protein		GO:0003677
CUST_10504_PI426222305	PGSC0003DMG400012182	PGSC0003DMT400031757	PGSC0003DMC400021530	PGSC0003DMP400021530	Transducin family protein		GO:0005515
CUST_10505_PI426222305	PGSC0003DMG402012324	PGSC0003DMT400032104	PGSC0003DMC400021809	PGSC0003DMP400021809	Polygalacturonase	GO:0005975	GO:0004650	GO:0005576;GO:0005618
CUST_10506_PI426222305	PGSC0003DMG400012342	PGSC0003DMT400032149	PGSC0003DMC400021850	PGSC0003DMP400021850	Conserved gene of unknown function
CUST_10507_PI426222305	PGSC0003DMG400012158	PGSC0003DMT400031692	PGSC0003DMC400021483	PGSC0003DMP400021483	Conserved gene of unknown function	GO:0043086	GO:0042802;GO:0004252
CUST_10508_PI426222305	PGSC0003DMG400012223	PGSC0003DMT400031864	PGSC0003DMC400021620	PGSC0003DMP400021620	Soluble inorganic pyrophosphatase	GO:0006796	GO:0000287;GO:0004427	GO:0005737
CUST_10509_PI426222305	PGSC0003DMG400012300	PGSC0003DMT400032052	PGSC0003DMC400021769	PGSC0003DMP400021769	UBX domain-containing protein		GO:0005515
CUST_1051_PI426222305	PGSC0003DMG400001445	PGSC0003DMT400003658	PGSC0003DMC400002615	PGSC0003DMP400002615	F-box protein DOR
CUST_10510_PI426222305	PGSC0003DMG400046345	PGSC0003DMT400096774	PGSC0003DMC400068449	PGSC0003DMP400068449	60S ribosomal protein L13a	GO:0006412	GO:0003735	GO:0022625
CUST_10511_PI426222305	PGSC0003DMG400012328	PGSC0003DMT400032117	PGSC0003DMC400021819	PGSC0003DMP400021819	Vesicle docking protein P115	GO:0000956;GO:0009791;GO:0007033;GO:0006486;GO:0009639;GO:0048280;GO:0032527	GO:0008565	GO:0005634;GO:0005829;GO:0000139;GO:0005795
CUST_10512_PI426222305	PGSC0003DMG400012179	PGSC0003DMT400031745	PGSC0003DMC400021525	PGSC0003DMP400021525	AP2/ERF domain-containing transcription factor	GO:0009737;GO:0010200;GO:0009864;GO:0009723;GO:0045892	GO:0003700;GO:0003677	GO:0016604
CUST_10513_PI426222305	PGSC0003DMG400012125	PGSC0003DMT400031603	PGSC0003DMC400021425	PGSC0003DMP400021425	WD-repeat protein		GO:0005515
CUST_10514_PI426222305	PGSC0003DMG400012128	PGSC0003DMT400031619	PGSC0003DMC400021439	PGSC0003DMP400021439	Carbon-nitrogen hydrolase family protein	GO:0006807	GO:0016810
CUST_10515_PI426222305	PGSC0003DMG400012259	PGSC0003DMT400031956	PGSC0003DMC400021700	PGSC0003DMP400021700	26S proteasome regulatory particle non-ATPase subunit 12	GO:0051788;GO:0043161;GO:0043248;GO:0009733;GO:0009736;GO:0048366;GO:0048825;GO:0009908;GO:0009408;GO:0048528;GO:0009647;GO:0031540		GO:0005634;GO:0005829;GO:0009941;GO:0005838
CUST_10516_PI426222305	PGSC0003DMG400012124	PGSC0003DMT400031601	PGSC0003DMC400021423	PGSC0003DMP400021423	Ormdl			GO:0016021
CUST_10517_PI426222305	PGSC0003DMG400012213	PGSC0003DMT400031836	PGSC0003DMC400021597	PGSC0003DMP400021597	Class VII unconventional myosin
CUST_10518_PI426222305	PGSC0003DMG400040839	PGSC0003DMT400091268	PGSC0003DMC400062943	PGSC0003DMP400062943	Digestive cysteine protease intestain	GO:0006508	GO:0004197
CUST_10519_PI426222305	PGSC0003DMG403012339	PGSC0003DMT400032145	PGSC0003DMC400021846	PGSC0003DMP400021846	Conserved gene of unknown function
CUST_1052_PI426222305	PGSC0003DMG400047346	PGSC0003DMT400097775	PGSC0003DMC400069450	PGSC0003DMP400069450	BRASSINOSTEROID INSENSITIVE 1-associated receptor kinase 1	GO:0006468;GO:0016998;GO:0045087;GO:0071219;GO:0071323	GO:0005524;GO:0004674;GO:0008061	GO:0016021;GO:0005886
CUST_10520_PI426222305	PGSC0003DMG400012199	PGSC0003DMT400031798	PGSC0003DMC400021565	PGSC0003DMP400021565	Peptidase M1 family protein	GO:0008152	GO:0008270;GO:0008237
CUST_10521_PI426222305	PGSC0003DMG400012191	PGSC0003DMT400031779	PGSC0003DMC400021547	PGSC0003DMP400021547	Phosphoglycerate mutase
CUST_10522_PI426222305	PGSC0003DMG400012246	PGSC0003DMT400031922	PGSC0003DMC400021671	PGSC0003DMP400021671	Zinc finger protein	GO:0008150	GO:0005488	GO:0043231
CUST_10523_PI426222305	PGSC0003DMG400012323	PGSC0003DMT400032101	PGSC0003DMC400021806	PGSC0003DMP400021806	Conserved gene of unknown function	GO:0048354
CUST_10524_PI426222305	PGSC0003DMG400012307	PGSC0003DMT400032060	PGSC0003DMC400021776	PGSC0003DMP400021776	ATP binding protein	GO:0006468	GO:0005524;GO:0004672
CUST_10525_PI426222305	PGSC0003DMG400012203	PGSC0003DMT400031805	PGSC0003DMC400021570	PGSC0003DMP400021570	ATP binding protein	GO:0000186;GO:0007010;GO:0009793;GO:0010103;GO:0010229	GO:0005524;GO:0004709	GO:0005737
CUST_10526_PI426222305	PGSC0003DMG400012208	PGSC0003DMT400031822	PGSC0003DMC400021583	PGSC0003DMP400021583	Mitochondrial carrier protein	GO:0006810;GO:0009987		GO:0016021;GO:0043231;GO:0044444;GO:0019866
CUST_10527_PI426222305	PGSC0003DMG400012114	PGSC0003DMT400031572	PGSC0003DMC400021402	PGSC0003DMP400021402	Conserved gene of unknown function
CUST_10528_PI426222305	PGSC0003DMG400012126	PGSC0003DMT400031607	PGSC0003DMC400021429	PGSC0003DMP400021429	MYB transcription factor MYB185		GO:0003677;GO:0003682
CUST_10529_PI426222305	PGSC0003DMG400042339	PGSC0003DMT400092768	PGSC0003DMC400064443	PGSC0003DMP400064443	Conserved gene of unknown function
CUST_1053_PI426222305	PGSC0003DMG400001296	PGSC0003DMT400003269	PGSC0003DMC400002325	PGSC0003DMP400002325	Repressor, antagonist of e2f-dp complex	GO:0006355	GO:0003700;GO:0003677	GO:0005667
CUST_10530_PI426222305	PGSC0003DMG400012166	PGSC0003DMT400031712	PGSC0003DMC400021499	PGSC0003DMP400021499	Translation initiation factor IF-2	GO:0050794;GO:0006812;GO:0044238;GO:0044281;GO:0034641	GO:0005525;GO:0003924;GO:0008324	GO:0005622;GO:0044425
CUST_10531_PI426222305	PGSC0003DMG400012262	PGSC0003DMT400031966	PGSC0003DMC400021709	PGSC0003DMP400021709	3-oxoacyl-[acyl-carrier-protein] synthase	GO:0009058	GO:0016747
CUST_10532_PI426222305	PGSC0003DMG400012288	PGSC0003DMT400032028	PGSC0003DMC400021750	PGSC0003DMP400021750	Endo-beta-1,4-D-glucanase	GO:0030245	GO:0030246;GO:0008810	GO:0005576
CUST_10533_PI426222305	PGSC0003DMG400012284	PGSC0003DMT400032020	PGSC0003DMC400021742	PGSC0003DMP400021742	Glycerol-3-phosphate acyltransferase	GO:0019432;GO:0006651	GO:0004366	GO:0005886;GO:0005783
CUST_10534_PI426222305	PGSC0003DMG400012320	PGSC0003DMT400032095	PGSC0003DMC400021801	PGSC0003DMP400021801	Pin2-interacting protein x1		GO:0003676	GO:0005622
CUST_10535_PI426222305	PGSC0003DMG400012254	PGSC0003DMT400031937	PGSC0003DMC400021684	PGSC0003DMP400021684	Luminal-binding protein	GO:0010197;GO:0000902;GO:0009408;GO:0030433	GO:0005524;GO:0032440	GO:0005886;GO:0009507;GO:0005773;GO:0005618;GO:0005788
CUST_10536_PI426222305	PGSC0003DMG400012172	PGSC0003DMT400031724	PGSC0003DMC400021510	PGSC0003DMP400021510	Transcription factor
CUST_10537_PI426222305	PGSC0003DMG400012183	PGSC0003DMT400031763	PGSC0003DMC400021535	PGSC0003DMP400021535	Endo-1,4-beta-glucanase	GO:0005975	GO:0004553
CUST_10538_PI426222305	PGSC0003DMG400012111	PGSC0003DMT400031568	PGSC0003DMC400021398	PGSC0003DMP400021398	Granule-bound starch synthase 1, chloroplastic/amyloplastic	GO:0019252	GO:0009011;GO:0033840	GO:0009507;GO:0009501
CUST_10539_PI426222305	PGSC0003DMG400012294	PGSC0003DMT400032039	PGSC0003DMC400021758	PGSC0003DMP400021758	Methanol inducible protein
CUST_1054_PI426222305	PGSC0003DMG400001354	PGSC0003DMT400003434	PGSC0003DMC400002442	PGSC0003DMP400002442	Pentatricopeptide repeat-containing protein	GO:0009793		GO:0005739
CUST_10540_PI426222305	PGSC0003DMG400012257	PGSC0003DMT400031947	PGSC0003DMC400021694	PGSC0003DMP400021694	DNA binding protein
CUST_10541_PI426222305	PGSC0003DMG400012290	PGSC0003DMT400032030	PGSC0003DMC400021752	PGSC0003DMP400021752	DNA primase	GO:0051567;GO:0006306;GO:0008283;GO:0006269	GO:0003896	GO:0005634
CUST_10542_PI426222305	PGSC0003DMG400012166	PGSC0003DMT400031706	PGSC0003DMC400021496	PGSC0003DMP400021496	Translation initiation factor IF-2	GO:0015991	GO:0046961	GO:0033178
CUST_10543_PI426222305	PGSC0003DMG401012244	PGSC0003DMT400031916	PGSC0003DMC400021666	PGSC0003DMP400021666	Oligopeptide transporter OPT family	GO:0055085;GO:0015031;GO:0006857	GO:0015198	GO:0016021;GO:0005886
CUST_10544_PI426222305	PGSC0003DMG400012128	PGSC0003DMT400031618	PGSC0003DMC400021438	PGSC0003DMP400021438	Carbon-nitrogen hydrolase family protein	GO:0009435	GO:0005524;GO:0016810;GO:0003952	GO:0005829
CUST_10545_PI426222305	PGSC0003DMG400012234	PGSC0003DMT400031895	PGSC0003DMC400021645	PGSC0003DMP400021645	Conserved gene of unknown function	GO:0010090
CUST_10546_PI426222305	PGSC0003DMG400012347	PGSC0003DMT400032160	PGSC0003DMC400021857	PGSC0003DMP400021857	Copper-transporting atpase p-type	GO:0006754;GO:0060003;GO:0010273	GO:0005524;GO:0005507;GO:0004008	GO:0016021;GO:0005886
CUST_10547_PI426222305	PGSC0003DMG400012168	PGSC0003DMT400031717	PGSC0003DMC400021503	PGSC0003DMP400021503	Na(+)/H(+) antiporter	GO:0055085;GO:0006813;GO:0006623;GO:0006885	GO:0015299	GO:0016021;GO:0005770
CUST_10548_PI426222305	PGSC0003DMG400012150	PGSC0003DMT400031679	PGSC0003DMC400021472	PGSC0003DMP400021472	Ubiquitin-protein ligase		GO:0005488
CUST_10549_PI426222305	PGSC0003DMG400012137	PGSC0003DMT400031650	PGSC0003DMC400021457	PGSC0003DMP400021457	Ring finger protein		GO:0005515;GO:0008270
CUST_1055_PI426222305	PGSC0003DMG400020255	PGSC0003DMT400052223	PGSC0003DMC400035204	PGSC0003DMP400035204	Mitochondrial import receptor subunit TOM20	GO:0045040	GO:0005515;GO:0046872	GO:0016021;GO:0005743;GO:0022626;GO:0005742
CUST_10550_PI426222305	PGSC0003DMG401012256	PGSC0003DMT400031941	PGSC0003DMC400021688	PGSC0003DMP400021688	Transcription factor	GO:0006351;GO:0009414;GO:0010167;GO:0042128;GO:0010118	GO:0005515;GO:0003700;GO:0003677	GO:0005634
CUST_10551_PI426222305	PGSC0003DMG400012264	PGSC0003DMT400031971	PGSC0003DMC400021714	PGSC0003DMP400021714	RNA polymerase II transcriptional coactivator KELP	GO:0006355	GO:0003677;GO:0003713	GO:0005634
CUST_10552_PI426222305	PGSC0003DMG401012338	PGSC0003DMT400032137	PGSC0003DMC400021839	PGSC0003DMP400021839	Minor histocompatibility antigen H13		GO:0004190	GO:0016021
CUST_10553_PI426222305	PGSC0003DMG400012122	PGSC0003DMT400031594	PGSC0003DMC400021420	PGSC0003DMP400021420	Conserved gene of unknown function
CUST_10554_PI426222305	PGSC0003DMG400012178	PGSC0003DMT400031744	PGSC0003DMC400021524	PGSC0003DMP400021524	AP2/ERF domain-containing transcription factor	GO:0006355;GO:0071310;GO:0009723;GO:0023052	GO:0003700;GO:0003677	GO:0005634
CUST_10555_PI426222305	PGSC0003DMG402012256	PGSC0003DMT400031943	PGSC0003DMC400021690	PGSC0003DMP400021690	Transcription factor		GO:0005515
CUST_10556_PI426222305	PGSC0003DMG400012255	PGSC0003DMT400031938	PGSC0003DMC400021685	PGSC0003DMP400021685	Brain protein 44	GO:0006810;GO:0009987		GO:0005886;GO:0005774;GO:0005743
CUST_10557_PI426222305	PGSC0003DMG400012265	PGSC0003DMT400031972	PGSC0003DMC400021715	PGSC0003DMP400021715	Conserved gene of unknown function
CUST_10558_PI426222305	PGSC0003DMG400012317	PGSC0003DMT400032090	PGSC0003DMC400021797	PGSC0003DMP400021797	WRKY transcription factor 19	GO:0006355	GO:0003700;GO:0043565	GO:0005634
CUST_10559_PI426222305	PGSC0003DMG400012248	PGSC0003DMT400031926	PGSC0003DMC400021673	PGSC0003DMP400021673	Bhlh transcription factor		GO:0003700;GO:0003677	GO:0005634
CUST_1056_PI426222305	PGSC0003DMG400001440	PGSC0003DMT400003646	PGSC0003DMC400002604	PGSC0003DMP400002604	Ubiquitin-protein ligase	GO:0016567;GO:0006511	GO:0034450	GO:0000151
CUST_10560_PI426222305	PGSC0003DMG402012173	PGSC0003DMT400031730	PGSC0003DMC400021515	PGSC0003DMP400021515	Prenyl-dependent CAAX protease
CUST_10561_PI426222305	PGSC0003DMG400012225	PGSC0003DMT400031869	PGSC0003DMC400021624	PGSC0003DMP400021624	PRPL11 (PLASTID RIBOSOMAL PROTEIN L11)	GO:0006412	GO:0003735;GO:0019843	GO:0016020;GO:0009941;GO:0009570;GO:0022626
CUST_10562_PI426222305	PGSC0003DMG400012130	PGSC0003DMT400031629	PGSC0003DMC400021445	PGSC0003DMP400021445	Gene of unknown function
CUST_10563_PI426222305	PGSC0003DMG400012207	PGSC0003DMT400031819	PGSC0003DMC400021580	PGSC0003DMP400021580	Conserved gene of unknown function
CUST_10564_PI426222305	PGSC0003DMG400012311	PGSC0003DMT400032077	PGSC0003DMC400021786	PGSC0003DMP400021786	Atpob1	GO:0016567;GO:0010114	GO:0005515	GO:0005634;GO:0005737
CUST_10565_PI426222305	PGSC0003DMG402012256	PGSC0003DMT400031944	PGSC0003DMC400021691	PGSC0003DMP400021691	Transcription factor
CUST_10566_PI426222305	PGSC0003DMG400012206	PGSC0003DMT400031817	PGSC0003DMC400021578	PGSC0003DMP400021578	Kinesin heavy chain	GO:0007018	GO:0005524;GO:0003777
CUST_10567_PI426222305	PGSC0003DMG400012199	PGSC0003DMT400031797	PGSC0003DMC400021564	PGSC0003DMP400021564	Peptidase M1 family protein		GO:0008270;GO:0008237
CUST_10568_PI426222305	PGSC0003DMG400012182	PGSC0003DMT400031760	PGSC0003DMC400021533	PGSC0003DMP400021533	Transducin family protein
CUST_10569_PI426222305	PGSC0003DMG403012339	PGSC0003DMT400032142	PGSC0003DMC400021844	PGSC0003DMP400021844	Conserved gene of unknown function
CUST_1057_PI426222305	PGSC0003DMG400010087	PGSC0003DMT400026175	PGSC0003DMC400017880	PGSC0003DMP400017880	Gene of unknown function
CUST_10570_PI426222305	PGSC0003DMG400012287	PGSC0003DMT400032024	PGSC0003DMC400021746	PGSC0003DMP400021746	Leucine-rich repeat family protein
CUST_10571_PI426222305	PGSC0003DMG400012271	PGSC0003DMT400031987	PGSC0003DMC400021724	PGSC0003DMP400021724	F-box domain containing protein		GO:0005515
CUST_10572_PI426222305	PGSC0003DMG400012303	PGSC0003DMT400032056	PGSC0003DMC400021772	PGSC0003DMP400021772	Centromeric protein E			GO:0043231;GO:0044444
CUST_10573_PI426222305	PGSC0003DMG400039275	PGSC0003DMT400089704	PGSC0003DMC400061379	PGSC0003DMP400061379	Conserved gene of unknown function
CUST_10574_PI426222305	PGSC0003DMG400012298	PGSC0003DMT400032049	PGSC0003DMC400021766	PGSC0003DMP400021766	98b		GO:0005515
CUST_10575_PI426222305	PGSC0003DMG400012243	PGSC0003DMT400031913	PGSC0003DMC400021663	PGSC0003DMP400021663	Conserved gene of unknown function
CUST_10576_PI426222305	PGSC0003DMG400012141	PGSC0003DMT400031664	PGSC0003DMC400021463	PGSC0003DMP400021463	Ubiquitin		GO:0005515;GO:0004430
CUST_10577_PI426222305	PGSC0003DMG400012288	PGSC0003DMT400032027	PGSC0003DMC400021749	PGSC0003DMP400021749	Endo-beta-1,4-D-glucanase		GO:0030246
CUST_10578_PI426222305	PGSC0003DMG400012163	PGSC0003DMT400031698	PGSC0003DMC400021489	PGSC0003DMP400021489	Ubiquitin ligase protein cop1		GO:0005515
CUST_10579_PI426222305	PGSC0003DMG400012174	PGSC0003DMT400031731	PGSC0003DMC400021516	PGSC0003DMP400021516	ATP binding protein	GO:0006281;GO:0006310;GO:0048235	GO:0005524;GO:0008568;GO:0009378	GO:0005886
CUST_1058_PI426222305	PGSC0003DMG400012605	PGSC0003DMT400032820	PGSC0003DMC400022326	PGSC0003DMP400022326	Cerebral protein		GO:0008168
CUST_10580_PI426222305	PGSC0003DMG400012336	PGSC0003DMT400032133	PGSC0003DMC400021835	PGSC0003DMP400021835	Short-chain dehydrogenase	GO:0055114	GO:0016630
CUST_10581_PI426222305	PGSC0003DMG400012232	PGSC0003DMT400031891	PGSC0003DMC400021641	PGSC0003DMP400021641	Hydrolase		GO:0016787
CUST_10582_PI426222305	PGSC0003DMG402012339	PGSC0003DMT400032141	PGSC0003DMC400021843	PGSC0003DMP400021843	Conserved gene of unknown function
CUST_10583_PI426222305	PGSC0003DMG400012316	PGSC0003DMT400032088	PGSC0003DMC400021795	PGSC0003DMP400021795	Respiratory burst oxidase homolog protein A	GO:0055114	GO:0004601;GO:0005509;GO:0050664	GO:0016021
CUST_10584_PI426222305	PGSC0003DMG400012120	PGSC0003DMT400031586	PGSC0003DMC400021413	PGSC0003DMP400021413	Conserved gene of unknown function
CUST_10585_PI426222305	PGSC0003DMG400012243	PGSC0003DMT400031911	PGSC0003DMC400021661	PGSC0003DMP400021661	Conserved gene of unknown function
CUST_10586_PI426222305	PGSC0003DMG400012124	PGSC0003DMT400031602	PGSC0003DMC400021424	PGSC0003DMP400021424	Ormdl			GO:0016021
CUST_10587_PI426222305	PGSC0003DMG401012327	PGSC0003DMT400032113	PGSC0003DMC400021816	PGSC0003DMP400021816	Import inner membrane translocase subunit tim21, mitochondrial	GO:0090351;GO:0030150	GO:0003674	GO:0016021;GO:0005744
CUST_10588_PI426222305	PGSC0003DMG400012175	PGSC0003DMT400031739	PGSC0003DMC400021519	PGSC0003DMP400021519	Conserved gene of unknown function			GO:0005886
CUST_10589_PI426222305	PGSC0003DMG400012236	PGSC0003DMT400031898	PGSC0003DMC400021648	PGSC0003DMP400021648	Conserved gene of unknown function	GO:0006626;GO:0009062		GO:0009507
CUST_1059_PI426222305	PGSC0003DMG402000528	PGSC0003DMT400001430	PGSC0003DMC400001062	PGSC0003DMP400001062	Aldehyde dehydrogenase	GO:0055114	GO:0016491
CUST_10590_PI426222305	PGSC0003DMG401012339	PGSC0003DMT400032139	PGSC0003DMC400021841	PGSC0003DMP400021841	BHLH transcription factor JAF13	GO:0006355;GO:0010091;GO:0009957	GO:0003700;GO:0003677;GO:0046983	GO:0005634
CUST_10591_PI426222305	PGSC0003DMG400012297	PGSC0003DMT400032045	PGSC0003DMC400021763	PGSC0003DMP400021763	Proline transporter	GO:0015824	GO:0015171	GO:0016021;GO:0005886
CUST_10592_PI426222305	PGSC0003DMG400044105	PGSC0003DMT400094534	PGSC0003DMC400066209	PGSC0003DMP400066209	Protein phosphatase 2C 51	GO:0006470	GO:0046872;GO:0004722
CUST_10593_PI426222305	PGSC0003DMG400037897	PGSC0003DMT400088326	PGSC0003DMC400060001	PGSC0003DMP400060001	Plant cell wall protein SlTFR88			GO:0005886
CUST_10594_PI426222305	PGSC0003DMG400012286	PGSC0003DMT400032023	PGSC0003DMC400021745	PGSC0003DMP400021745	Conserved gene of unknown function	GO:0016567	GO:0008270;GO:0004842
CUST_10595_PI426222305	PGSC0003DMG400012274	PGSC0003DMT400031994	PGSC0003DMC400021728	PGSC0003DMP400021728	UDP-glucose 4-epimerase	GO:0055114;GO:0045226;GO:0006012;GO:0006950;GO:0010053;GO:0042546;GO:0009969;GO:0006694	GO:0008831;GO:0000166;GO:0050662;GO:0003978;GO:0003854	GO:0005829;GO:0005795
CUST_10596_PI426222305	PGSC0003DMG400040058	PGSC0003DMT400090487	PGSC0003DMC400062162	PGSC0003DMP400062162	Conserved gene of unknown function		GO:0005515
CUST_10597_PI426222305	PGSC0003DMG400012136	PGSC0003DMT400031648	PGSC0003DMC400021455	PGSC0003DMP400021455	Structural constituent of ribosome	GO:0010027;GO:0006412;GO:0042254	GO:0003735;GO:0019843	GO:0009535;GO:0005840
CUST_10598_PI426222305	PGSC0003DMG400012292	PGSC0003DMT400032033	PGSC0003DMC400021753	PGSC0003DMP400021753	Keratin-associated protein 6-2
CUST_10599_PI426222305	PGSC0003DMG400012221	PGSC0003DMT400031861	PGSC0003DMC400021617	PGSC0003DMP400021617	ATP binding protein
CUST_106_PI426222305	PGSC0003DMG400041921	PGSC0003DMT400092350	PGSC0003DMC400064025	PGSC0003DMP400064025	Gene of unknown function
CUST_1060_PI426222305	PGSC0003DMG402010026	PGSC0003DMT400025979	PGSC0003DMC400017724	PGSC0003DMP400017724	Geraniol 10-hydroxylase	GO:0055114;GO:0016099	GO:0020037;GO:0009055;GO:0016709	GO:0016021;GO:0005789
CUST_10600_PI426222305	PGSC0003DMG400012313	PGSC0003DMT400032084	PGSC0003DMC400021791	PGSC0003DMP400021791	Conserved gene of unknown function			GO:0005886;GO:0009507
CUST_10601_PI426222305	PGSC0003DMG400012166	PGSC0003DMT400031707	PGSC0003DMC400021497	PGSC0003DMP400021497	Translation initiation factor IF-2	GO:0015991	GO:0046961	GO:0033178
CUST_10602_PI426222305	PGSC0003DMG400012213	PGSC0003DMT400031839	PGSC0003DMC400021600	PGSC0003DMP400021600	Class VII unconventional myosin
CUST_10603_PI426222305	PGSC0003DMG400012157	PGSC0003DMT400031689	PGSC0003DMC400021482	PGSC0003DMP400021482	Serine-threonine protein kinase, plant-type	GO:0006468	GO:0005524;GO:0004672
CUST_10604_PI426222305	PGSC0003DMG400012330	PGSC0003DMT400032123	PGSC0003DMC400021825	PGSC0003DMP400021825	Conserved gene of unknown function
CUST_10605_PI426222305	PGSC0003DMG400012125	PGSC0003DMT400031604	PGSC0003DMC400021426	PGSC0003DMP400021426	WD-repeat protein		GO:0005515
CUST_10606_PI426222305	PGSC0003DMG400012305	PGSC0003DMT400032058	PGSC0003DMC400021774	PGSC0003DMP400021774	DNA binding protein	GO:0006355;GO:0009736;GO:0042991;GO:0048825;GO:0009873;GO:0048364	GO:0003700;GO:0003677	GO:0005634;GO:0005737
CUST_10607_PI426222305	PGSC0003DMG400012231	PGSC0003DMT400031889	PGSC0003DMC400021639	PGSC0003DMP400021639	Electron transporter	GO:0045454	GO:0009055;GO:0015035
CUST_10608_PI426222305	PGSC0003DMG400012310	PGSC0003DMT400032072	PGSC0003DMC400021785	PGSC0003DMP400021785	Atpob1	GO:0016567;GO:0010114	GO:0005515	GO:0005634;GO:0005737
CUST_10609_PI426222305	PGSC0003DMG400045057	PGSC0003DMT400095486	PGSC0003DMC400067161	PGSC0003DMP400067161	Ubiquitin-protein ligase		GO:0005515
CUST_1061_PI426222305	PGSC0003DMG401000526	PGSC0003DMT400001418	PGSC0003DMC400001050	PGSC0003DMP400001050	Calcium homeostasis regulator CHoR1	GO:0009250		GO:0005739;GO:0005634;GO:0009941;GO:0009570
CUST_10610_PI426222305	PGSC0003DMG400012258	PGSC0003DMT400031951	PGSC0003DMC400021696	PGSC0003DMP400021696	Protein ABIL2
CUST_10611_PI426222305	PGSC0003DMG402012227	PGSC0003DMT400031878	PGSC0003DMC400021631	PGSC0003DMP400021631	Conserved gene of unknown function	GO:0050794;GO:0034645;GO:0016070;GO:0010467	GO:0005515;GO:0008270
CUST_10612_PI426222305	PGSC0003DMG400012293	PGSC0003DMT400032036	PGSC0003DMC400021756	PGSC0003DMP400021756	Methanol inducible protein
CUST_10613_PI426222305	PGSC0003DMG400012211	PGSC0003DMT400031830	PGSC0003DMC400021591	PGSC0003DMP400021591	RB-binding protein	GO:0055114;GO:0009987	GO:0005515;GO:0008270;GO:0016706	GO:0005634
CUST_10614_PI426222305	PGSC0003DMG400012308	PGSC0003DMT400032064	PGSC0003DMC400021780	PGSC0003DMP400021780	Aldose 1-epimerase	GO:0005975	GO:0016853
CUST_10615_PI426222305	PGSC0003DMG401012327	PGSC0003DMT400032114	PGSC0003DMC400021817	PGSC0003DMP400021817	Import inner membrane translocase subunit tim21, mitochondrial
CUST_10616_PI426222305	PGSC0003DMG400012309	PGSC0003DMT400032069	PGSC0003DMC400021783	PGSC0003DMP400021783	Beta 1,3-glycosyltransferase I	GO:0006486	GO:0008378	GO:0016020
CUST_10617_PI426222305	PGSC0003DMG400012249	PGSC0003DMT400031928	PGSC0003DMC400021675	PGSC0003DMP400021675	Zn finger protein	GO:0006355	GO:0003677;GO:0008270
CUST_10618_PI426222305	PGSC0003DMG400012226	PGSC0003DMT400031871	PGSC0003DMC400021625	PGSC0003DMP400021625	Ubiquitin carboxyl-terminal hydrolase family protein	GO:0006511	GO:0008234;GO:0004221	GO:0005634
CUST_10619_PI426222305	PGSC0003DMG400012134	PGSC0003DMT400031641	PGSC0003DMC400021451	PGSC0003DMP400021451	Conserved gene of unknown function
CUST_1062_PI426222305	PGSC0003DMG401000479	PGSC0003DMT400001251	PGSC0003DMC400000929	PGSC0003DMP400000929	Pentatricopeptide repeat-containing protein	GO:0051026;GO:0007131	GO:0005524;GO:0003677;GO:0008026;GO:0003678
CUST_10620_PI426222305	PGSC0003DMG400012181	PGSC0003DMT400031751	PGSC0003DMC400021527	PGSC0003DMP400021527	DNA binding protein	GO:0006355	GO:0003700;GO:0003677	GO:0005634
CUST_10621_PI426222305	PGSC0003DMG400012123	PGSC0003DMT400031598	PGSC0003DMC400021422	PGSC0003DMP400021422	ATPase family AAA domain-containing protein 1	GO:0006281;GO:0006310;GO:0019079	GO:0005524;GO:0016887;GO:0009378	GO:0043231;GO:0044444
CUST_10622_PI426222305	PGSC0003DMG400012220	PGSC0003DMT400031859	PGSC0003DMC400021616	PGSC0003DMP400021616	Conserved gene of unknown function
CUST_10623_PI426222305	PGSC0003DMG401012214	PGSC0003DMT400031840	PGSC0003DMC400021601	PGSC0003DMP400021601	Phospholipase
CUST_10624_PI426222305	PGSC0003DMG400012114	PGSC0003DMT400031573	PGSC0003DMC400021403	PGSC0003DMP400021403	Conserved gene of unknown function	GO:0044238;GO:0034641	GO:0003824	GO:0005634
CUST_10625_PI426222305	PGSC0003DMG400012233	PGSC0003DMT400031894	PGSC0003DMC400021644	PGSC0003DMP400021644	Conserved gene of unknown function
CUST_10626_PI426222305	PGSC0003DMG402012324	PGSC0003DMT400032103	PGSC0003DMC400021808	PGSC0003DMP400021808	Polygalacturonase	GO:0005975	GO:0004650
CUST_10627_PI426222305	PGSC0003DMG400012223	PGSC0003DMT400031865	PGSC0003DMC400021621	PGSC0003DMP400021621	Soluble inorganic pyrophosphatase	GO:0006796	GO:0000287;GO:0004427	GO:0005737
CUST_10628_PI426222305	PGSC0003DMG400012210	PGSC0003DMT400031827	PGSC0003DMC400021588	PGSC0003DMP400021588	Glutamate--cysteine ligase, chloroplastic	GO:0009753;GO:0019344;GO:0050832;GO:0010193;GO:0006094;GO:0046686;GO:0009816;GO:0019761;GO:0009651;GO:0030244;GO:0006096;GO:0009908;GO:0009408;GO:0002213;GO:0052544;GO:0009700;GO:0006750	GO:0005524;GO:0004357	GO:0009570
CUST_10629_PI426222305	PGSC0003DMG401012314	PGSC0003DMT400032085	PGSC0003DMC400021792	PGSC0003DMP400021792	24 kDa seed maturation protein
CUST_1063_PI426222305	PGSC0003DMG400001386	PGSC0003DMT400003515	PGSC0003DMC400002506	PGSC0003DMP400002506	Zinc finger protein		GO:0005515;GO:0008270
CUST_10630_PI426222305	PGSC0003DMG400012170	PGSC0003DMT400031721	PGSC0003DMC400021507	PGSC0003DMP400021507	Dirigent protein
CUST_10631_PI426222305	PGSC0003DMG400012182	PGSC0003DMT400031758	PGSC0003DMC400021531	PGSC0003DMP400021531	Transducin family protein		GO:0005515
CUST_10632_PI426222305	PGSC0003DMG400012326	PGSC0003DMT400032107	PGSC0003DMC400021811	PGSC0003DMP400021811	Conserved gene of unknown function		GO:0003674
CUST_10633_PI426222305	PGSC0003DMG400012239	PGSC0003DMT400031901	PGSC0003DMC400021651	PGSC0003DMP400021651	Cystathionine gamma-synthase	GO:0042631;GO:0009058;GO:0009970;GO:0019458;GO:0051289	GO:0030170;GO:0018826;GO:0003962	GO:0005829
CUST_10634_PI426222305	PGSC0003DMG400012117	PGSC0003DMT400031581	PGSC0003DMC400021409	PGSC0003DMP400021409	Valacyclovir hydrolase
CUST_10635_PI426222305	PGSC0003DMG400012282	PGSC0003DMT400032012	PGSC0003DMC400021741	PGSC0003DMP400021741	Ubiquitin-protein ligase		GO:0005488
CUST_10636_PI426222305	PGSC0003DMG400041657	PGSC0003DMT400092086	PGSC0003DMC400063761	PGSC0003DMP400063761	Ubiquitin-protein ligase
CUST_10637_PI426222305	PGSC0003DMG400012127	PGSC0003DMT400031608	PGSC0003DMC400021430	PGSC0003DMP400021430	N-acetylglucosaminyl-phosphatidylinositol	GO:0006506	GO:0017176	GO:0043231
CUST_10638_PI426222305	PGSC0003DMG400012171	PGSC0003DMT400031723	PGSC0003DMC400021509	PGSC0003DMP400021509	UPF0016 protein 1, chloroplastic			GO:0016020
CUST_10639_PI426222305	PGSC0003DMG400012320	PGSC0003DMT400032094	PGSC0003DMC400021800	PGSC0003DMP400021800	Pin2-interacting protein x1	GO:0008150	GO:0003676	GO:0005634
CUST_1064_PI426222305	PGSC0003DMG400000501	PGSC0003DMT400001330	PGSC0003DMC400000977	PGSC0003DMP400000977	High-affinity potassium transporter protein 1	GO:0071805	GO:0015079	GO:0016020
CUST_10640_PI426222305	PGSC0003DMG400012122	PGSC0003DMT400031595	PGSC0003DMC400021421	PGSC0003DMP400021421	Conserved gene of unknown function	GO:0008150	GO:0003674	GO:0009507
CUST_10641_PI426222305	PGSC0003DMG400012176	PGSC0003DMT400031741	PGSC0003DMC400021521	PGSC0003DMP400021521	GTP binding protein
CUST_10642_PI426222305	PGSC0003DMG400012252	PGSC0003DMT400031935	PGSC0003DMC400021682	PGSC0003DMP400021682	Trehalase	GO:0006950;GO:0005993	GO:0004555	GO:0005886
CUST_10643_PI426222305	PGSC0003DMG400012276	PGSC0003DMT400031997	PGSC0003DMC400021731	PGSC0003DMP400021731	Nucleoside diphosphate kinase	GO:0006979;GO:0006165;GO:0006228;GO:0006183;GO:0006241	GO:0005524;GO:0050897;GO:0008270;GO:0004550	GO:0005758;GO:0005743;GO:0009543
CUST_10644_PI426222305	PGSC0003DMG400012215	PGSC0003DMT400031844	PGSC0003DMC400021604	PGSC0003DMP400021604	DNA binding protein
CUST_10645_PI426222305	PGSC0003DMG400012195	PGSC0003DMT400031785	PGSC0003DMC400021553	PGSC0003DMP400021553	Conserved gene of unknown function
CUST_10646_PI426222305	PGSC0003DMG400012247	PGSC0003DMT400031923	PGSC0003DMC400021672	PGSC0003DMP400021672	Conserved gene of unknown function	GO:0015743
CUST_10647_PI426222305	PGSC0003DMG400012128	PGSC0003DMT400031617	PGSC0003DMC400021437	PGSC0003DMP400021437	Carbon-nitrogen hydrolase family protein	GO:0006807	GO:0016810
CUST_10648_PI426222305	PGSC0003DMG400012169	PGSC0003DMT400031718	PGSC0003DMC400021504	PGSC0003DMP400021504	Na(+)/H(+) antiporter	GO:0055085;GO:0006813;GO:0006885	GO:0015299	GO:0016021;GO:0005770
CUST_10649_PI426222305	PGSC0003DMG400012142	PGSC0003DMT400031665	PGSC0003DMC400021464	PGSC0003DMP400021464	Conserved gene of unknown function
CUST_1065_PI426222305	PGSC0003DMG400001364	PGSC0003DMT400003457	PGSC0003DMC400002460	PGSC0003DMP400002460	SP1L			GO:0005874
CUST_10650_PI426222305	PGSC0003DMG400012241	PGSC0003DMT400031909	PGSC0003DMC400021659	PGSC0003DMP400021659	Conserved gene of unknown function			GO:0005634
CUST_10651_PI426222305	PGSC0003DMG400012299	PGSC0003DMT400032051	PGSC0003DMC400021768	PGSC0003DMP400021768	Conserved gene of unknown function
CUST_10652_PI426222305	PGSC0003DMG400012272	PGSC0003DMT400031990	PGSC0003DMC400021725	PGSC0003DMP400021725	F-box domain containing protein
CUST_10653_PI426222305	PGSC0003DMG400012199	PGSC0003DMT400031796	PGSC0003DMC400021563	PGSC0003DMP400021563	Peptidase M1 family protein	GO:0006508;GO:0046686;GO:0019243	GO:0008270;GO:0008237	GO:0005886;GO:0005829;GO:0005773;GO:0048046;GO:0009941;GO:0009570
CUST_10654_PI426222305	PGSC0003DMG400012115	PGSC0003DMT400031576	PGSC0003DMC400021405	PGSC0003DMP400021405	Calmodulin binding protein		GO:0005515
CUST_10655_PI426222305	PGSC0003DMG400012110	PGSC0003DMT400031567	PGSC0003DMC400021397	PGSC0003DMP400021397	Phosphatidylcholine transfer protein	GO:0008150		GO:0005739;GO:0005773
CUST_10656_PI426222305	PGSC0003DMG400012207	PGSC0003DMT400031818	PGSC0003DMC400021579	PGSC0003DMP400021579	Conserved gene of unknown function	GO:0010207
CUST_10657_PI426222305	PGSC0003DMG400012326	PGSC0003DMT400032110	PGSC0003DMC400021814	PGSC0003DMP400021814	Conserved gene of unknown function
CUST_10658_PI426222305	PGSC0003DMG400012251	PGSC0003DMT400031933	PGSC0003DMC400021680	PGSC0003DMP400021680	Short-chain dehydrogenase	GO:0055114;GO:0044237	GO:0016491;GO:0050662
CUST_10659_PI426222305	PGSC0003DMG400012127	PGSC0003DMT400031614	PGSC0003DMC400021434	PGSC0003DMP400021434	N-acetylglucosaminyl-phosphatidylinositol
CUST_1066_PI426222305	PGSC0003DMG400020244	PGSC0003DMT400052197	PGSC0003DMC400035182	PGSC0003DMP400035182	Actin	GO:0044281;GO:0010090;GO:0009825;GO:0034645;GO:0052546;GO:0034314	GO:0005524;GO:0005200	GO:0005829;GO:0005885
CUST_10660_PI426222305	PGSC0003DMG400012269	PGSC0003DMT400031984	PGSC0003DMC400021722	PGSC0003DMP400021722	Cell division protein isolog	GO:0006508;GO:0006281;GO:0007020;GO:0051301;GO:0010020;GO:0006310	GO:0005524;GO:0016887;GO:0004222;GO:0009378	GO:0005886;GO:0009941
CUST_10661_PI426222305	PGSC0003DMG400012329	PGSC0003DMT400032122	PGSC0003DMC400021824	PGSC0003DMP400021824	BEL14 protein	GO:0006355	GO:0003700;GO:0043565	GO:0005634;GO:0005829;GO:0009506
CUST_10662_PI426222305	PGSC0003DMG400012184	PGSC0003DMT400031764	PGSC0003DMC400021536	PGSC0003DMP400021536	Meiotic recombination protein SPO11	GO:0009553;GO:0009555;GO:0051026;GO:0042138;GO:0007155;GO:0045010;GO:0048765;GO:0006312;GO:0010332;GO:0007131;GO:0045132;GO:0007062;GO:0048316;GO:0006302;GO:0010090;GO:0071555;GO:0006265;GO:0032504;GO:0043247;GO:0032204	GO:0005524;GO:0016787;GO:0003918	GO:0005634;GO:0005694
CUST_10663_PI426222305	PGSC0003DMG401012173	PGSC0003DMT400031728	PGSC0003DMC400021514	PGSC0003DMP400021514	Prenyl-dependent CAAX protease	GO:0006508;GO:0009684;GO:0006569	GO:0004175	GO:0005886
CUST_10664_PI426222305	PGSC0003DMG400012178	PGSC0003DMT400031743	PGSC0003DMC400021523	PGSC0003DMP400021523	AP2/ERF domain-containing transcription factor	GO:0006355	GO:0003700
CUST_10665_PI426222305	PGSC0003DMG400012253	PGSC0003DMT400031936	PGSC0003DMC400021683	PGSC0003DMP400021683	ABC transporter family protein	GO:0006200;GO:0010498;GO:0007010;GO:0006094;GO:0046686;GO:0009651;GO:0042742;GO:0006096;GO:0006406;GO:0006606	GO:0005524;GO:0016887;GO:0005215	GO:0005829
CUST_10666_PI426222305	PGSC0003DMG401012197	PGSC0003DMT400031791	PGSC0003DMC400021558	PGSC0003DMP400021558	DNA binding protein		GO:0003677	GO:0005622
CUST_10667_PI426222305	PGSC0003DMG400012295	PGSC0003DMT400032041	PGSC0003DMC400021760	PGSC0003DMP400021760	WD40 repeat nucleoporin similar to SEH1		GO:0005515
CUST_10668_PI426222305	PGSC0003DMG400012264	PGSC0003DMT400031970	PGSC0003DMC400021713	PGSC0003DMP400021713	RNA polymerase II transcriptional coactivator KELP	GO:0006355	GO:0003677;GO:0003713
CUST_10669_PI426222305	PGSC0003DMG400012182	PGSC0003DMT400031755	PGSC0003DMC400021528	PGSC0003DMP400021528	Transducin family protein	GO:0008150	GO:0005515;GO:0000166	GO:0005829
CUST_1067_PI426222305	PGSC0003DMG400001326	PGSC0003DMT400003351	PGSC0003DMC400002381	PGSC0003DMP400002381	Condensin complex components subunit	GO:0009909;GO:0051567;GO:0000911;GO:0006281;GO:0006275;GO:0007131;GO:0006306;GO:0007129;GO:0007062;GO:0051607;GO:0035196;GO:0010267;GO:0048449;GO:0007067;GO:0006346;GO:0031048;GO:0010389;GO:0006270;GO:0008283;GO:0030261	GO:0005515;GO:0005524;GO:0005215	GO:0005634;GO:0005694
CUST_10670_PI426222305	PGSC0003DMG400012219	PGSC0003DMT400031857	PGSC0003DMC400021615	PGSC0003DMP400021615	Conserved gene of unknown function
CUST_10671_PI426222305	PGSC0003DMG402012244	PGSC0003DMT400031917	PGSC0003DMC400021667	PGSC0003DMP400021667	Kinase	GO:0006468	GO:0005524;GO:0004672
CUST_10672_PI426222305	PGSC0003DMG400012205	PGSC0003DMT400031814	PGSC0003DMC400021576	PGSC0003DMP400021576	GMP synthase	GO:0001510;GO:0009220;GO:0006606;GO:0006541;GO:0006177;GO:0006529	GO:0005524;GO:0016462;GO:0004066;GO:0003922	GO:0005829
CUST_10673_PI426222305	PGSC0003DMG400012229	PGSC0003DMT400031886	PGSC0003DMC400021637	PGSC0003DMP400021637	Conserved gene of unknown function
CUST_10674_PI426222305	PGSC0003DMG400037782	PGSC0003DMT400088211	PGSC0003DMC400059886	PGSC0003DMP400059886	F-Box protein
CUST_10675_PI426222305	PGSC0003DMG400012279	PGSC0003DMT400032005	PGSC0003DMC400021737	PGSC0003DMP400021737	Conserved gene of unknown function			GO:0005739
CUST_10676_PI426222305	PGSC0003DMG400012134	PGSC0003DMT400031636	PGSC0003DMC400021450	PGSC0003DMP400021450	Conserved gene of unknown function	GO:0008150	GO:0003674
CUST_10677_PI426222305	PGSC0003DMG400012345	PGSC0003DMT400032155	PGSC0003DMC400021854	PGSC0003DMP400021854	Xyloglucan galactosyltransferase KATAMARI1	GO:0042221;GO:0048767;GO:0042546;GO:0000271	GO:0016757	GO:0016021;GO:0005794
CUST_10678_PI426222305	PGSC0003DMG400012190	PGSC0003DMT400031776	PGSC0003DMC400021544	PGSC0003DMP400021544	Transferase, transferring glycosyl groups		GO:0016757	GO:0016020;GO:0043231;GO:0044444
CUST_10679_PI426222305	PGSC0003DMG400012348	PGSC0003DMT400032161	PGSC0003DMC400021858	PGSC0003DMP400021858	Heavy metal ATPase	GO:0006825;GO:0010273	GO:0005524;GO:0005507;GO:0043682	GO:0016021
CUST_1068_PI426222305	PGSC0003DMG401000527	PGSC0003DMT400001422	PGSC0003DMC400001054	PGSC0003DMP400001054	Peptidyl-prolyl cis-trans isomerase	GO:0006457	GO:0003755
CUST_10680_PI426222305	PGSC0003DMG400012312	PGSC0003DMT400032082	PGSC0003DMC400021789	PGSC0003DMP400021789	Atpob1		GO:0005515
CUST_10681_PI426222305	PGSC0003DMG400012208	PGSC0003DMT400031821	PGSC0003DMC400021582	PGSC0003DMP400021582	Mitochondrial carrier protein
CUST_10682_PI426222305	PGSC0003DMG401012256	PGSC0003DMT400031939	PGSC0003DMC400021686	PGSC0003DMP400021686	Transcription factor
CUST_10683_PI426222305	PGSC0003DMG400012343	PGSC0003DMT400032151	PGSC0003DMC400021852	PGSC0003DMP400021852	Conserved gene of unknown function
CUST_10684_PI426222305	PGSC0003DMG400012270	PGSC0003DMT400031985	PGSC0003DMC400021723	PGSC0003DMP400021723	Ubiquitin-protein ligase
CUST_10685_PI426222305	PGSC0003DMG400012250	PGSC0003DMT400031930	PGSC0003DMC400021677	PGSC0003DMP400021677	Cytochrome C oxidase assembly protein cox11	GO:0006412	GO:0008168
CUST_10686_PI426222305	PGSC0003DMG402012350	PGSC0003DMT400032166	PGSC0003DMC400021861	PGSC0003DMP400021861	GTP binding protein	GO:0044237
CUST_10687_PI426222305	PGSC0003DMG400012312	PGSC0003DMT400032081	PGSC0003DMC400021788	PGSC0003DMP400021788	Atpob1	GO:0016567;GO:0010114	GO:0005515	GO:0005634
CUST_10688_PI426222305	PGSC0003DMG400012112	PGSC0003DMT400031570	PGSC0003DMC400021400	PGSC0003DMP400021400	Glucan endo-1,3-beta-glucosidase	GO:0006952;GO:0005975	GO:0042973	GO:0005576;GO:0005618;GO:0046658
CUST_10689_PI426222305	PGSC0003DMG400012202	PGSC0003DMT400031804	PGSC0003DMC400021569	PGSC0003DMP400021569	Cytochrome P450 fatty acid omega-hydroxylase	GO:0055114;GO:0006631	GO:0020037;GO:0009055;GO:0070330;GO:0018685	GO:0016021
CUST_1069_PI426222305	PGSC0003DMG400010042	PGSC0003DMT400026025	PGSC0003DMC400017760	PGSC0003DMP400017760	NAD dependent epimerase/dehydratase	GO:0044237	GO:0003824;GO:0050662
CUST_10690_PI426222305	PGSC0003DMG400012209	PGSC0003DMT400031825	PGSC0003DMC400021586	PGSC0003DMP400021586	2-deoxyglucose-6-phosphate phosphatase	GO:0015996	GO:0016787	GO:0005634
CUST_10691_PI426222305	PGSC0003DMG400012309	PGSC0003DMT400032065	PGSC0003DMC400021781	PGSC0003DMP400021781	Beta 1,3-glycosyltransferase I
CUST_10692_PI426222305	PGSC0003DMG400012208	PGSC0003DMT400031824	PGSC0003DMC400021585	PGSC0003DMP400021585	Mitochondrial carrier protein
CUST_10693_PI426222305	PGSC0003DMG401012338	PGSC0003DMT400032136	PGSC0003DMC400021838	PGSC0003DMP400021838	Minor histocompatibility antigen H13	GO:0006508	GO:0004190	GO:0016021;GO:0005886;GO:0005794;GO:0010008
CUST_10694_PI426222305	PGSC0003DMG400012138	PGSC0003DMT400031653	PGSC0003DMC400021459	PGSC0003DMP400021459	N-rich protein
CUST_10695_PI426222305	PGSC0003DMG400012258	PGSC0003DMT400031954	PGSC0003DMC400021698	PGSC0003DMP400021698	Protein ABIL2	GO:0010090		GO:0005737;GO:0005856
CUST_10696_PI426222305	PGSC0003DMG400012174	PGSC0003DMT400031732	PGSC0003DMC400021517	PGSC0003DMP400021517	ATP binding protein		GO:0005524;GO:0017111
CUST_10697_PI426222305	PGSC0003DMG402012314	PGSC0003DMT400032086	PGSC0003DMC400021793	PGSC0003DMP400021793	VIRB2-interacting protein 2			GO:0005783
CUST_10698_PI426222305	PGSC0003DMG400012263	PGSC0003DMT400031968	PGSC0003DMC400021711	PGSC0003DMP400021711	Electron transporter	GO:0045454	GO:0009055;GO:0015035
CUST_10699_PI426222305	PGSC0003DMG400012235	PGSC0003DMT400031897	PGSC0003DMC400021647	PGSC0003DMP400021647	Endo-1,4-beta-glucanase	GO:0007275;GO:0030245	GO:0008810
CUST_107_PI426222305	PGSC0003DMG400013070	PGSC0003DMT400033996	PGSC0003DMC400023144	PGSC0003DMP400023144	Conserved gene of unknown function
CUST_1070_PI426222305	PGSC0003DMG400001333	PGSC0003DMT400003364	PGSC0003DMC400002390	PGSC0003DMP400002390	Calcium ion binding protein		GO:0005509
CUST_10700_PI426222305	PGSC0003DMG400012156	PGSC0003DMT400031688	PGSC0003DMC400021481	PGSC0003DMP400021481	Polygalacturonase	GO:0005975	GO:0004650	GO:0005576
CUST_10701_PI426222305	PGSC0003DMG400012355	PGSC0003DMT400032175	PGSC0003DMC400021863	PGSC0003DMP400021863	Conserved gene of unknown function
CUST_10702_PI426222305	PGSC0003DMG400012117	PGSC0003DMT400031582	PGSC0003DMC400021410	PGSC0003DMP400021410	Valacyclovir hydrolase
CUST_10703_PI426222305	PGSC0003DMG401012256	PGSC0003DMT400031942	PGSC0003DMC400021689	PGSC0003DMP400021689	Transcription factor
CUST_10704_PI426222305	PGSC0003DMG400012344	PGSC0003DMT400032154	PGSC0003DMC400021853	PGSC0003DMP400021853	Phospholipid hydroperoxide glutathione peroxidase	GO:0055114;GO:0046686;GO:0009651;GO:0006979	GO:0004602;GO:0047066	GO:0005886;GO:0009507
CUST_10705_PI426222305	PGSC0003DMG400012278	PGSC0003DMT400032004	PGSC0003DMC400021736	PGSC0003DMP400021736	Eukaryotic translation initiation factor 3 subunit 10		GO:0003674	GO:0005829
CUST_10706_PI426222305	PGSC0003DMG400012261	PGSC0003DMT400031964	PGSC0003DMC400021707	PGSC0003DMP400021707	Auxin response factor 9	GO:0006355;GO:0009725	GO:0003677	GO:0005634
CUST_10707_PI426222305	PGSC0003DMG400012167	PGSC0003DMT400031714	PGSC0003DMC400021500	PGSC0003DMP400021500	Multidrug resistance protein ABC transporter family	GO:0055085	GO:0005524;GO:0042626	GO:0016021
CUST_10708_PI426222305	PGSC0003DMG400045925	PGSC0003DMT400096354	PGSC0003DMC400068029	PGSC0003DMP400068029	Gene of unknown function
CUST_10709_PI426222305	PGSC0003DMG400012332	PGSC0003DMT400032126	PGSC0003DMC400021828	PGSC0003DMP400021828	Rad25/xp-B DNA repair helicase	GO:0006355;GO:0010224;GO:0009636;GO:0006289	GO:0005524;GO:0003677;GO:0004003	GO:0005634;GO:0005737
CUST_1071_PI426222305	PGSC0003DMG403020240	PGSC0003DMT400052185	PGSC0003DMC400035175	PGSC0003DMP400035175	Glycerophosphodiester phosphodiesterase	GO:0006071	GO:0008889
CUST_10710_PI426222305	PGSC0003DMG400012109	PGSC0003DMT400031565	PGSC0003DMC400021396	PGSC0003DMP400021396	Mitochondrial import inner membrane translocase subunit Tim13	GO:0001510;GO:0045039	GO:0005507;GO:0015450	GO:0009507;GO:0005743;GO:0042719
CUST_10711_PI426222305	PGSC0003DMG400012285	PGSC0003DMT400032022	PGSC0003DMC400021744	PGSC0003DMP400021744	Ubiquitin-protein ligase		GO:0005515
CUST_10712_PI426222305	PGSC0003DMG400012223	PGSC0003DMT400031867	PGSC0003DMC400021622	PGSC0003DMP400021622	Soluble inorganic pyrophosphatase	GO:0006796	GO:0000287;GO:0004427	GO:0005737
CUST_10713_PI426222305	PGSC0003DMG400012281	PGSC0003DMT400032008	PGSC0003DMC400021739	PGSC0003DMP400021739	Gene of unknown function
CUST_10714_PI426222305	PGSC0003DMG400012242	PGSC0003DMT400031910	PGSC0003DMC400021660	PGSC0003DMP400021660	YS1	GO:0055085;GO:0048316;GO:0010039;GO:0006857;GO:0055072	GO:0015198;GO:0051980	GO:0016021;GO:0005886
CUST_10715_PI426222305	PGSC0003DMG400036664	PGSC0003DMT400087093	PGSC0003DMC400058768	PGSC0003DMP400058768	Conserved gene of unknown function
CUST_10716_PI426222305	PGSC0003DMG400012273	PGSC0003DMT400031993	PGSC0003DMC400021727	PGSC0003DMP400021727	Triacylglycerol lipase	GO:0006629	GO:0004806
CUST_10717_PI426222305	PGSC0003DMG400012319	PGSC0003DMT400032092	PGSC0003DMC400021799	PGSC0003DMP400021799	Conserved gene of unknown function
CUST_10718_PI426222305	PGSC0003DMG400012213	PGSC0003DMT400031838	PGSC0003DMC400021599	PGSC0003DMP400021599	Class VII unconventional myosin
CUST_10719_PI426222305	PGSC0003DMG400012268	PGSC0003DMT400031981	PGSC0003DMC400021720	PGSC0003DMP400021720	Membrane protein	GO:0019538	GO:0003674	GO:0046658
CUST_1072_PI426222305	PGSC0003DMG400001332	PGSC0003DMT400003363	PGSC0003DMC400002389	PGSC0003DMP400002389	SDG14 (SET DOMAIN PROTEIN 14); DNA binding / protein binding / zinc ion binding	GO:0008152	GO:0008270;GO:0008168	GO:0005634
CUST_10720_PI426222305	PGSC0003DMG400012146	PGSC0003DMT400031671	PGSC0003DMC400021468	PGSC0003DMP400021468	Conserved gene of unknown function
CUST_10721_PI426222305	PGSC0003DMG400012218	PGSC0003DMT400031855	PGSC0003DMC400021613	PGSC0003DMP400021613	Receptor kinase	GO:0006468	GO:0005515;GO:0005524;GO:0004672
CUST_10722_PI426222305	PGSC0003DMG400012134	PGSC0003DMT400031642	PGSC0003DMC400021452	PGSC0003DMP400021452	Conserved gene of unknown function
CUST_10723_PI426222305	PGSC0003DMG400012199	PGSC0003DMT400031795	PGSC0003DMC400021562	PGSC0003DMP400021562	Peptidase M1 family protein		GO:0008270;GO:0008237
CUST_10724_PI426222305	PGSC0003DMG400012238	PGSC0003DMT400031900	PGSC0003DMC400021650	PGSC0003DMP400021650	Ubiquitin fusion protein	GO:0006412	GO:0005515;GO:0003735	GO:0005634;GO:0005840
CUST_10725_PI426222305	PGSC0003DMG400012297	PGSC0003DMT400032044	PGSC0003DMC400021762	PGSC0003DMP400021762	Proline transporter
CUST_10726_PI426222305	PGSC0003DMG401012244	PGSC0003DMT400031914	PGSC0003DMC400021664	PGSC0003DMP400021664	Oligopeptide transporter OPT family	GO:0055085
CUST_10727_PI426222305	PGSC0003DMG402012327	PGSC0003DMT400032115	PGSC0003DMC400021818	PGSC0003DMP400021818	Gene of unknown function
CUST_10728_PI426222305	PGSC0003DMG400012326	PGSC0003DMT400032108	PGSC0003DMC400021812	PGSC0003DMP400021812	Conserved gene of unknown function
CUST_10729_PI426222305	PGSC0003DMG400012203	PGSC0003DMT400031808	PGSC0003DMC400021571	PGSC0003DMP400021571	ATP binding protein
CUST_1073_PI426222305	PGSC0003DMG400042623	PGSC0003DMT400093052	PGSC0003DMC400064727	PGSC0003DMP400064727	(Fragment)
CUST_10730_PI426222305	PGSC0003DMG401012227	PGSC0003DMT400031875	PGSC0003DMC400021628	PGSC0003DMP400021628	Conserved gene of unknown function
CUST_10731_PI426222305	PGSC0003DMG400012307	PGSC0003DMT400032061	PGSC0003DMC400021777	PGSC0003DMP400021777	ATP binding protein	GO:0006468	GO:0005515;GO:0005524;GO:0004674	GO:0016021;GO:0005886
CUST_10732_PI426222305	PGSC0003DMG400037206	PGSC0003DMT400087635	PGSC0003DMC400059310	PGSC0003DMP400059310	Sugar transporter	GO:0055085	GO:0022857	GO:0016021
CUST_10733_PI426222305	PGSC0003DMG400012208	PGSC0003DMT400031820	PGSC0003DMC400021581	PGSC0003DMP400021581	Mitochondrial carrier protein
CUST_10734_PI426222305	PGSC0003DMG400012289	PGSC0003DMT400032029	PGSC0003DMC400021751	PGSC0003DMP400021751	Conserved gene of unknown function			GO:0005768;GO:0005802;GO:0005829
CUST_10735_PI426222305	PGSC0003DMG400012125	PGSC0003DMT400031605	PGSC0003DMC400021427	PGSC0003DMP400021427	WD-repeat protein		GO:0005515
CUST_10736_PI426222305	PGSC0003DMG401012324	PGSC0003DMT400032102	PGSC0003DMC400021807	PGSC0003DMP400021807	Glycoside hydrolase family 28 protein
CUST_10737_PI426222305	PGSC0003DMG400012293	PGSC0003DMT400032035	PGSC0003DMC400021755	PGSC0003DMP400021755	Methanol inducible protein
CUST_10738_PI426222305	PGSC0003DMG400034870	PGSC0003DMT400085299	PGSC0003DMC400056974	PGSC0003DMP400056974	Conserved gene of unknown function
CUST_10739_PI426222305	PGSC0003DMG400012133	PGSC0003DMT400031635	PGSC0003DMC400021449	PGSC0003DMP400021449	Signal recognition particle 19 kD protein	GO:0006614	GO:0008312	GO:0005786
CUST_1074_PI426222305	PGSC0003DMG400010037	PGSC0003DMT400026012	PGSC0003DMC400017748	PGSC0003DMP400017748	Conserved gene of unknown function			GO:0016021;GO:0005886
CUST_10740_PI426222305	PGSC0003DMG400012145	PGSC0003DMT400031670	PGSC0003DMC400021467	PGSC0003DMP400021467	Conserved gene of unknown function
CUST_10741_PI426222305	PGSC0003DMG402012192	PGSC0003DMT400031781	PGSC0003DMC400021549	PGSC0003DMP400021549	Zinc finger protein
CUST_10742_PI426222305	PGSC0003DMG400012323	PGSC0003DMT400032100	PGSC0003DMC400021805	PGSC0003DMP400021805	Conserved gene of unknown function
CUST_10743_PI426222305	PGSC0003DMG400012281	PGSC0003DMT400032011	PGSC0003DMC400021740	PGSC0003DMP400021740	Gene of unknown function
CUST_10744_PI426222305	PGSC0003DMG400012137	PGSC0003DMT400031649	PGSC0003DMC400021456	PGSC0003DMP400021456	Ring finger protein
CUST_10745_PI426222305	PGSC0003DMG400012299	PGSC0003DMT400032050	PGSC0003DMC400021767	PGSC0003DMP400021767	Conserved gene of unknown function
CUST_10746_PI426222305	PGSC0003DMG400012113	PGSC0003DMT400031571	PGSC0003DMC400021401	PGSC0003DMP400021401	NAC domain protein	GO:0045893;GO:0009834;GO:0009809;GO:0010047;GO:0009901	GO:0003700;GO:0043565	GO:0005634
CUST_10747_PI426222305	PGSC0003DMG400012171	PGSC0003DMT400031722	PGSC0003DMC400021508	PGSC0003DMP400021508	UPF0016 protein 1, chloroplastic	GO:0042631		GO:0016021;GO:0031969
CUST_10748_PI426222305	PGSC0003DMG400012183	PGSC0003DMT400031762	PGSC0003DMC400021534	PGSC0003DMP400021534	Endo-1,4-beta-glucanase	GO:0009835;GO:0030245	GO:0008810
CUST_10749_PI426222305	PGSC0003DMG402012139	PGSC0003DMT400031656	PGSC0003DMC400021461	PGSC0003DMP400021461	Oligopeptide transporter	GO:0055085		GO:0016020
CUST_1075_PI426222305	PGSC0003DMG402001401	PGSC0003DMT400003549	PGSC0003DMC400002534	PGSC0003DMP400002534	Conserved gene of unknown function
CUST_10750_PI426222305	PGSC0003DMG400012129	PGSC0003DMT400031627	PGSC0003DMC400021443	PGSC0003DMP400021443	Beta-amylase PCT-BMYI	GO:0000272	GO:0016161
CUST_10751_PI426222305	PGSC0003DMG400012185	PGSC0003DMT400031768	PGSC0003DMC400021537	PGSC0003DMP400021537	2-C-methyl-D-erythritol 2,4-cyclodiphosphate synthase, chloroplastic	GO:0019288;GO:0015995;GO:0016117	GO:0008685	GO:0005739;GO:0009570
CUST_10752_PI426222305	PGSC0003DMG400046829	PGSC0003DMT400097258	PGSC0003DMC400068933	PGSC0003DMP400068933	Hydrolase, hydrolyzing O-glycosyl compounds	GO:0005975	GO:0004553
CUST_10753_PI426222305	PGSC0003DMG403012339	PGSC0003DMT400032144	PGSC0003DMC400021845	PGSC0003DMP400021845	Conserved gene of unknown function		GO:0003674	GO:0005634;GO:0005737
CUST_10754_PI426222305	PGSC0003DMG400012277	PGSC0003DMT400032002	PGSC0003DMC400021734	PGSC0003DMP400021734	Conserved gene of unknown function		GO:0005543
CUST_10755_PI426222305	PGSC0003DMG400012195	PGSC0003DMT400031786	PGSC0003DMC400021554	PGSC0003DMP400021554	Conserved gene of unknown function		GO:0005515
CUST_10756_PI426222305	PGSC0003DMG400012298	PGSC0003DMT400032048	PGSC0003DMC400021765	PGSC0003DMP400021765	98b		GO:0005515;GO:0003700;GO:0003677	GO:0005634
CUST_10757_PI426222305	PGSC0003DMG400012329	PGSC0003DMT400032121	PGSC0003DMC400021823	PGSC0003DMP400021823	BEL14 protein
CUST_10758_PI426222305	PGSC0003DMG400012228	PGSC0003DMT400031883	PGSC0003DMC400021635	PGSC0003DMP400021635	Alcohol dehydrogenase	GO:0055114	GO:0008270;GO:0016491
CUST_10759_PI426222305	PGSC0003DMG400012204	PGSC0003DMT400031811	PGSC0003DMC400021574	PGSC0003DMP400021574	Conserved gene of unknown function
CUST_1076_PI426222305	PGSC0003DMG400020218	PGSC0003DMT400052082	PGSC0003DMC400035098	PGSC0003DMP400035098	Conserved gene of unknown function
CUST_10760_PI426222305	PGSC0003DMG400012138	PGSC0003DMT400031652	PGSC0003DMC400021458	PGSC0003DMP400021458	N-rich protein
CUST_10761_PI426222305	PGSC0003DMG400040783	PGSC0003DMT400091212	PGSC0003DMC400062887	PGSC0003DMP400062887	Kiwellin			GO:0005576
CUST_10762_PI426222305	PGSC0003DMG400012134	PGSC0003DMT400031644	PGSC0003DMC400021453	PGSC0003DMP400021453	Conserved gene of unknown function
CUST_10763_PI426222305	PGSC0003DMG400012233	PGSC0003DMT400031893	PGSC0003DMC400021643	PGSC0003DMP400021643	Conserved gene of unknown function	GO:0006355;GO:0048366	GO:0005515;GO:0005524;GO:0016818	GO:0005634;GO:0009941
CUST_10764_PI426222305	PGSC0003DMG400012132	PGSC0003DMT400031634	PGSC0003DMC400021448	PGSC0003DMP400021448	Conserved gene of unknown function	GO:0008643	GO:0051119	GO:0005887
CUST_10765_PI426222305	PGSC0003DMG400012177	PGSC0003DMT400031742	PGSC0003DMC400021522	PGSC0003DMP400021522	GTP binding protein
CUST_10766_PI426222305	PGSC0003DMG400012154	PGSC0003DMT400031685	PGSC0003DMC400021478	PGSC0003DMP400021478	AP2 domain-containing transcription factor 9	GO:0006355;GO:0010200	GO:0003700;GO:0003677	GO:0005634
CUST_10767_PI426222305	PGSC0003DMG400012287	PGSC0003DMT400032026	PGSC0003DMC400021748	PGSC0003DMP400021748	Leucine-rich repeat family protein
CUST_10768_PI426222305	PGSC0003DMG400012191	PGSC0003DMT400031777	PGSC0003DMC400021545	PGSC0003DMP400021545	Phosphoglycerate mutase	GO:0008152;GO:0009987	GO:0003824
CUST_10769_PI426222305	PGSC0003DMG400012127	PGSC0003DMT400031613	PGSC0003DMC400021433	PGSC0003DMP400021433	N-acetylglucosaminyl-phosphatidylinositol
CUST_1077_PI426222305	PGSC0003DMG400001350	PGSC0003DMT400003423	PGSC0003DMC400002433	PGSC0003DMP400002433	RRNA methylase	GO:0001510;GO:0006396	GO:0003723;GO:0009020	GO:0009507
CUST_10770_PI426222305	PGSC0003DMG400012189	PGSC0003DMT400031775	PGSC0003DMC400021543	PGSC0003DMP400021543	Conserved gene of unknown function
CUST_10771_PI426222305	PGSC0003DMG400012228	PGSC0003DMT400031880	PGSC0003DMC400021632	PGSC0003DMP400021632	Alcohol dehydrogenase
CUST_10772_PI426222305	PGSC0003DMG400012144	PGSC0003DMT400031668	PGSC0003DMC400021466	PGSC0003DMP400021466	Conserved gene of unknown function
CUST_10773_PI426222305	PGSC0003DMG400012206	PGSC0003DMT400031815	PGSC0003DMC400021577	PGSC0003DMP400021577	Kinesin heavy chain	GO:0007018	GO:0005524;GO:0008017;GO:0003777	GO:0005886;GO:0005874;GO:0005875
CUST_10774_PI426222305	PGSC0003DMG400012131	PGSC0003DMT400031631	PGSC0003DMC400021446	PGSC0003DMP400021446	Kinesin light chain	GO:0050789;GO:0007275;GO:0000902;GO:0030154	GO:0005515	GO:0005886
CUST_10775_PI426222305	PGSC0003DMG400012159	PGSC0003DMT400031694	PGSC0003DMC400021485	PGSC0003DMP400021485	Conserved gene of unknown function			GO:0043231
CUST_10776_PI426222305	PGSC0003DMG400012361	PGSC0003DMT400032181	PGSC0003DMC400021867	PGSC0003DMP400021867	Conserved gene of unknown function
CUST_10777_PI426222305	PGSC0003DMG400012326	PGSC0003DMT400032111	PGSC0003DMC400021815	PGSC0003DMP400021815	Conserved gene of unknown function
CUST_10778_PI426222305	PGSC0003DMG400012341	PGSC0003DMT400032147	PGSC0003DMC400021848	PGSC0003DMP400021848	Transcription factor S-II domain containing protein	GO:0000956;GO:0006355;GO:0009630	GO:0003677	GO:0005634
CUST_10779_PI426222305	PGSC0003DMG400012302	PGSC0003DMT400032054	PGSC0003DMC400021771	PGSC0003DMP400021771	Conserved gene of unknown function
CUST_1078_PI426222305	PGSC0003DMG400001475	PGSC0003DMT400003744	PGSC0003DMC400002675	PGSC0003DMP400002675	Conserved gene of unknown function
CUST_10780_PI426222305	PGSC0003DMG400012172	PGSC0003DMT400031726	PGSC0003DMC400021512	PGSC0003DMP400021512	Transcription factor	GO:0006351;GO:0050794	GO:0003700;GO:0003677	GO:0005634
CUST_10781_PI426222305	PGSC0003DMG400012143	PGSC0003DMT400031666	PGSC0003DMC400021465	PGSC0003DMP400021465	ATP binding protein	GO:0006468	GO:0005524;GO:0004672	GO:0016020
CUST_10782_PI426222305	PGSC0003DMG400012217	PGSC0003DMT400031854	PGSC0003DMC400021612	PGSC0003DMP400021612	Conserved gene of unknown function
CUST_10783_PI426222305	PGSC0003DMG400012251	PGSC0003DMT400031934	PGSC0003DMC400021681	PGSC0003DMP400021681	Short-chain dehydrogenase	GO:0008152	GO:0016491
CUST_10784_PI426222305	PGSC0003DMG400012249	PGSC0003DMT400031927	PGSC0003DMC400021674	PGSC0003DMP400021674	Zn finger protein
CUST_10785_PI426222305	PGSC0003DMG402012256	PGSC0003DMT400031945	PGSC0003DMC400021692	PGSC0003DMP400021692	Transcription factor	GO:0006351;GO:0009414;GO:0010167;GO:0042128;GO:0010118	GO:0005515;GO:0003700;GO:0003677	GO:0005634
CUST_10786_PI426222305	PGSC0003DMG400012149	PGSC0003DMT400031677	PGSC0003DMC400021471	PGSC0003DMP400021471	Ubiquitin-protein ligase		GO:0005488
CUST_10787_PI426222305	PGSC0003DMG400012210	PGSC0003DMT400031826	PGSC0003DMC400021587	PGSC0003DMP400021587	Glutamate--cysteine ligase, chloroplastic	GO:0006750	GO:0004357
CUST_10788_PI426222305	PGSC0003DMG400012129	PGSC0003DMT400031626	PGSC0003DMC400021442	PGSC0003DMP400021442	Beta-amylase PCT-BMYI	GO:0000272	GO:0016161
CUST_10789_PI426222305	PGSC0003DMG400012232	PGSC0003DMT400031890	PGSC0003DMC400021640	PGSC0003DMP400021640	Hydrolase		GO:0046872;GO:0003993	GO:0005576;GO:0005618
CUST_1079_PI426222305	PGSC0003DMG400020194	PGSC0003DMT400052027	PGSC0003DMC400035055	PGSC0003DMP400035055	Phosphoglycerate mutase
CUST_10790_PI426222305	PGSC0003DMG402012244	PGSC0003DMT400031919	PGSC0003DMC400021669	PGSC0003DMP400021669	Kinase
CUST_10791_PI426222305	PGSC0003DMG400012261	PGSC0003DMT400031965	PGSC0003DMC400021708	PGSC0003DMP400021708	Auxin response factor 9	GO:0006355;GO:0009734	GO:0003700;GO:0003677;GO:0046983	GO:0005634
CUST_10792_PI426222305	PGSC0003DMG400012193	PGSC0003DMT400031783	PGSC0003DMC400021551	PGSC0003DMP400021551	Conserved gene of unknown function		GO:0005515
CUST_10793_PI426222305	PGSC0003DMG400012170	PGSC0003DMT400031719	PGSC0003DMC400021505	PGSC0003DMP400021505	Dirigent protein
CUST_10794_PI426222305	PGSC0003DMG400012200	PGSC0003DMT400031801	PGSC0003DMC400021566	PGSC0003DMP400021566	Conserved gene of unknown function			GO:0044464
CUST_10795_PI426222305	PGSC0003DMG400012308	PGSC0003DMT400032062	PGSC0003DMC400021778	PGSC0003DMP400021778	Aldose 1-epimerase	GO:0005975	GO:0016853
CUST_10796_PI426222305	PGSC0003DMG400012277	PGSC0003DMT400032000	PGSC0003DMC400021732	PGSC0003DMP400021732	Conserved gene of unknown function
CUST_10797_PI426222305	PGSC0003DMG400012115	PGSC0003DMT400031575	PGSC0003DMC400021404	PGSC0003DMP400021404	Calmodulin binding protein		GO:0005515
CUST_10798_PI426222305	PGSC0003DMG400012213	PGSC0003DMT400031837	PGSC0003DMC400021598	PGSC0003DMP400021598	Class VII unconventional myosin
CUST_10799_PI426222305	PGSC0003DMG400012321	PGSC0003DMT400032096	PGSC0003DMC400021802	PGSC0003DMP400021802	1-amino-cyclopropane-1-carboxylate synthase	GO:0009835;GO:0042218	GO:0030170;GO:0016847;GO:0016769
CUST_108_PI426222305	PGSC0003DMG400039585	PGSC0003DMT400090014	PGSC0003DMC400061689	PGSC0003DMP400061689	Polyprotein protein
CUST_1080_PI426222305	PGSC0003DMG400001328	PGSC0003DMT400003356	PGSC0003DMC400002384	PGSC0003DMP400002384	Granule-bound starch synthase 2, chloroplastic/amyloplastic	GO:0019375;GO:0001666;GO:0010021;GO:0010264	GO:0009011	GO:0009507;GO:0009501
CUST_10800_PI426222305	PGSC0003DMG400012208	PGSC0003DMT400031823	PGSC0003DMC400021584	PGSC0003DMP400021584	Mitochondrial carrier protein
CUST_10801_PI426222305	PGSC0003DMG400012218	PGSC0003DMT400031856	PGSC0003DMC400021614	PGSC0003DMP400021614	Receptor kinase	GO:0006468	GO:0005515;GO:0005524;GO:0004674;GO:0032440	GO:0016021;GO:0005886
CUST_10802_PI426222305	PGSC0003DMG400012228	PGSC0003DMT400031881	PGSC0003DMC400021633	PGSC0003DMP400021633	Alcohol dehydrogenase
CUST_10803_PI426222305	PGSC0003DMG402012350	PGSC0003DMT400032167	PGSC0003DMC400021862	PGSC0003DMP400021862	GTP binding protein
CUST_10804_PI426222305	PGSC0003DMG400012309	PGSC0003DMT400032067	PGSC0003DMC400021782	PGSC0003DMP400021782	Beta 1,3-glycosyltransferase I	GO:0006486	GO:0008378	GO:0016021;GO:0005768;GO:0005802;GO:0000139
CUST_10805_PI426222305	PGSC0003DMG400012222	PGSC0003DMT400031863	PGSC0003DMC400021619	PGSC0003DMP400021619	B3 domain-containing transcription factor NGA1	GO:0006355;GO:0048731	GO:0003677	GO:0005634
CUST_10806_PI426222305	PGSC0003DMG400042236	PGSC0003DMT400092665	PGSC0003DMC400064340	PGSC0003DMP400064340	Gene of unknown function
CUST_10807_PI426222305	PGSC0003DMG400012182	PGSC0003DMT400031756	PGSC0003DMC400021529	PGSC0003DMP400021529	Transducin family protein		GO:0005515
CUST_10808_PI426222305	PGSC0003DMG400012325	PGSC0003DMT400032105	PGSC0003DMC400021810	PGSC0003DMP400021810	SP1L			GO:0005874
CUST_10809_PI426222305	PGSC0003DMG400012127	PGSC0003DMT400031615	PGSC0003DMC400021435	PGSC0003DMP400021435	N-acetylglucosaminyl-phosphatidylinositol
CUST_1081_PI426222305	PGSC0003DMG400000512	PGSC0003DMT400001377	PGSC0003DMC400001017	PGSC0003DMP400001017	Stress-associated protein 11		GO:0008270
CUST_10810_PI426222305	PGSC0003DMG400012235	PGSC0003DMT400031896	PGSC0003DMC400021646	PGSC0003DMP400021646	Endo-1,4-beta-glucanase	GO:0005975	GO:0004553
CUST_10811_PI426222305	PGSC0003DMG400012315	PGSC0003DMT400032087	PGSC0003DMC400021794	PGSC0003DMP400021794	Conserved gene of unknown function
CUST_10812_PI426222305	PGSC0003DMG400012147	PGSC0003DMT400031674	PGSC0003DMC400021469	PGSC0003DMP400021469	Conserved gene of unknown function
CUST_10813_PI426222305	PGSC0003DMG400012109	PGSC0003DMT400031564	PGSC0003DMC400021395	PGSC0003DMP400021395	Mitochondrial import inner membrane translocase subunit Tim13	GO:0045039		GO:0042719
CUST_10814_PI426222305	PGSC0003DMG400012265	PGSC0003DMT400031974	PGSC0003DMC400021716	PGSC0003DMP400021716	Conserved gene of unknown function	GO:0006355	GO:0003674	GO:0009535
CUST_10815_PI426222305	PGSC0003DMG402012197	PGSC0003DMT400031792	PGSC0003DMC400021559	PGSC0003DMP400021559	DNA binding protein	GO:0006355	GO:0003677;GO:0003682	GO:0005634;GO:0005773
CUST_10816_PI426222305	PGSC0003DMG400012201	PGSC0003DMT400031803	PGSC0003DMC400021568	PGSC0003DMP400021568	Potassium channel tetramerization domain-containing protein	GO:0016567;GO:0006813;GO:0051260	GO:0005249	GO:0008076
CUST_10817_PI426222305	PGSC0003DMG400012331	PGSC0003DMT400032125	PGSC0003DMC400021827	PGSC0003DMP400021827	Conserved gene of unknown function
CUST_10818_PI426222305	PGSC0003DMG400012309	PGSC0003DMT400032070	PGSC0003DMC400021784	PGSC0003DMP400021784	Beta 1,3-glycosyltransferase I
CUST_10819_PI426222305	PGSC0003DMG400012335	PGSC0003DMT400032132	PGSC0003DMC400021834	PGSC0003DMP400021834	Tir-nbs resistance protein	GO:0007165;GO:0009630;GO:0000271	GO:0005524;GO:0017111	GO:0005886;GO:0005634
CUST_1082_PI426222305	PGSC0003DMG400038989	PGSC0003DMT400089418	PGSC0003DMC400061093	PGSC0003DMP400061093	UDP-glucosyltransferase	GO:0008152	GO:0016758
CUST_10820_PI426222305	PGSC0003DMG400012224	PGSC0003DMT400031868	PGSC0003DMC400021623	PGSC0003DMP400021623	Electron carrier	GO:0006098;GO:0019288;GO:0019761;GO:0009773;GO:0019252;GO:0030003;GO:0070838	GO:0046872;GO:0009055;GO:0051536	GO:0009535;GO:0010598
CUST_10821_PI426222305	PGSC0003DMG400012118	PGSC0003DMT400031584	PGSC0003DMC400021411	PGSC0003DMP400021411	Gene of unknown function
CUST_10822_PI426222305	PGSC0003DMG400012295	PGSC0003DMT400032040	PGSC0003DMC400021759	PGSC0003DMP400021759	WD40 repeat nucleoporin similar to SEH1	GO:0051788;GO:0043161;GO:0043248;GO:0006635;GO:0006626	GO:0005515;GO:0000166	GO:0005737;GO:0005834;GO:0005635
CUST_10823_PI426222305	PGSC0003DMG400012275	PGSC0003DMT400031996	PGSC0003DMC400021730	PGSC0003DMP400021730	Conserved gene of unknown function
CUST_10824_PI426222305	PGSC0003DMG400012280	PGSC0003DMT400032007	PGSC0003DMC400021738	PGSC0003DMP400021738	Conserved gene of unknown function
CUST_10825_PI426222305	PGSC0003DMG400012170	PGSC0003DMT400031720	PGSC0003DMC400021506	PGSC0003DMP400021506	Dirigent protein
CUST_10826_PI426222305	PGSC0003DMG400012226	PGSC0003DMT400031873	PGSC0003DMC400021626	PGSC0003DMP400021626	Ubiquitin carboxyl-terminal hydrolase family protein	GO:0006511	GO:0004221
CUST_10827_PI426222305	PGSC0003DMG402012338	PGSC0003DMT400032138	PGSC0003DMC400021840	PGSC0003DMP400021840	UDP-n-acetylmuramoylalanyl-d-glutamate--2, 6-diaminopimelate ligase	GO:0006364;GO:0010027;GO:0008360;GO:0009902;GO:0045893;GO:0042793;GO:0051301;GO:0009252;GO:0010020;GO:0007049;GO:0006399	GO:0005524;GO:0008765	GO:0009507;GO:0009295
CUST_10828_PI426222305	PGSC0003DMG400012165	PGSC0003DMT400031705	PGSC0003DMC400021495	PGSC0003DMP400021495	AGP22/ATAGP22			GO:0005886;GO:0031225
CUST_10829_PI426222305	PGSC0003DMG400012108	PGSC0003DMT400031560	PGSC0003DMC400021394	PGSC0003DMP400021394	Gene of unknown function
CUST_1083_PI426222305	PGSC0003DMG400020219	PGSC0003DMT400052088	PGSC0003DMC400035102	PGSC0003DMP400035102	Ankyrin repeat-containing protein	GO:0043170;GO:0019222	GO:0005515	GO:0005737
CUST_10830_PI426222305	PGSC0003DMG402012244	PGSC0003DMT400031918	PGSC0003DMC400021668	PGSC0003DMP400021668	Kinase	GO:0050896;GO:0006468;GO:0009791;GO:0048608;GO:0050789	GO:0005524;GO:0004674
CUST_10831_PI426222305	PGSC0003DMG400012267	PGSC0003DMT400031977	PGSC0003DMC400021719	PGSC0003DMP400021719	F-Box protein		GO:0005515
CUST_10832_PI426222305	PGSC0003DMG400012198	PGSC0003DMT400031794	PGSC0003DMC400021561	PGSC0003DMP400021561	Ubiquitin carrier protein	GO:0006511	GO:0005524;GO:0004842	GO:0005829
CUST_10833_PI426222305	PGSC0003DMG400041027	PGSC0003DMT400091456	PGSC0003DMC400063131	PGSC0003DMP400063131	Translation initiation factor
CUST_10834_PI426222305	PGSC0003DMG400012245	PGSC0003DMT400031920	PGSC0003DMC400021670	PGSC0003DMP400021670	Fas-associated factor 1		GO:0005515	GO:0005886;GO:0005737
CUST_10835_PI426222305	PGSC0003DMG400041413	PGSC0003DMT400091842	PGSC0003DMC400063517	PGSC0003DMP400063517	Ubiquitin-protein ligase
CUST_10836_PI426222305	PGSC0003DMG400012294	PGSC0003DMT400032037	PGSC0003DMC400021757	PGSC0003DMP400021757	Methanol inducible protein
CUST_10837_PI426222305	PGSC0003DMG400012159	PGSC0003DMT400031693	PGSC0003DMC400021484	PGSC0003DMP400021484	Conserved gene of unknown function
CUST_10838_PI426222305	PGSC0003DMG400012330	PGSC0003DMT400032124	PGSC0003DMC400021826	PGSC0003DMP400021826	Conserved gene of unknown function	GO:0016567
CUST_10839_PI426222305	PGSC0003DMG400012308	PGSC0003DMT400032063	PGSC0003DMC400021779	PGSC0003DMP400021779	Aldose 1-epimerase	GO:0006012	GO:0030246;GO:0004034	GO:0005634
CUST_1084_PI426222305	PGSC0003DMG401010026	PGSC0003DMT400025976	PGSC0003DMC400017721	PGSC0003DMP400017721	Geraniol 10-hydroxylase	GO:0055114;GO:0016099	GO:0020037;GO:0009055;GO:0016709	GO:0016021;GO:0005789
CUST_10840_PI426222305	PGSC0003DMG400012304	PGSC0003DMT400032057	PGSC0003DMC400021773	PGSC0003DMP400021773	Serine-threonine protein kinase	GO:0006468;GO:0023052	GO:0005524;GO:0004712
CUST_10841_PI426222305	PGSC0003DMG400012228	PGSC0003DMT400031884	PGSC0003DMC400021636	PGSC0003DMP400021636	Alcohol dehydrogenase	GO:0055114	GO:0008270;GO:0004022	GO:0005737
CUST_10842_PI426222305	PGSC0003DMG400012191	PGSC0003DMT400031778	PGSC0003DMC400021546	PGSC0003DMP400021546	Phosphoglycerate mutase
CUST_10843_PI426222305	PGSC0003DMG400042294	PGSC0003DMT400092723	PGSC0003DMC400064398	PGSC0003DMP400064398	1-aminocyclopropane-1-carboxylate synthase	GO:0042218	GO:0030170;GO:0016847
CUST_10844_PI426222305	PGSC0003DMG400012306	PGSC0003DMT400032059	PGSC0003DMC400021775	PGSC0003DMP400021775	Ubiquitin carrier protein		GO:0005488;GO:0016881
CUST_10845_PI426222305	PGSC0003DMG400012296	PGSC0003DMT400032043	PGSC0003DMC400021761	PGSC0003DMP400021761	Avr9/Cf-9 rapidly elicited protein 194
CUST_10846_PI426222305	PGSC0003DMG400012180	PGSC0003DMT400031750	PGSC0003DMC400021526	PGSC0003DMP400021526	Ethylene-responsive transcription factor 4	GO:0006355	GO:0003700;GO:0003677	GO:0005634
CUST_10847_PI426222305	PGSC0003DMG400012301	PGSC0003DMT400032053	PGSC0003DMC400021770	PGSC0003DMP400021770	Conserved gene of unknown function
CUST_10848_PI426222305	PGSC0003DMG400012125	PGSC0003DMT400031606	PGSC0003DMC400021428	PGSC0003DMP400021428	WD-repeat protein		GO:0005515
CUST_10849_PI426222305	PGSC0003DMG400012205	PGSC0003DMT400031812	PGSC0003DMC400021575	PGSC0003DMP400021575	GMP synthase	GO:0044238;GO:0044281;GO:0034641	GO:0016787
CUST_1085_PI426222305	PGSC0003DMG400001323	PGSC0003DMT400003343	PGSC0003DMC400002374	PGSC0003DMP400002374	NAC domain protein	GO:0006355	GO:0003677	GO:0005634
CUST_10850_PI426222305	PGSC0003DMG401012244	PGSC0003DMT400031915	PGSC0003DMC400021665	PGSC0003DMP400021665	Oligopeptide transporter OPT family	GO:0055085
CUST_10851_PI426222305	PGSC0003DMG400012258	PGSC0003DMT400031952	PGSC0003DMC400021697	PGSC0003DMP400021697	Protein ABIL2
CUST_10852_PI426222305	PGSC0003DMG400044958	PGSC0003DMT400095387	PGSC0003DMC400067062	PGSC0003DMP400067062	Conserved gene of unknown function	GO:0046777;GO:0009637;GO:0030003;GO:0010155;GO:0070838		GO:0009535
CUST_10853_PI426222305	PGSC0003DMG400012349	PGSC0003DMT400032164	PGSC0003DMC400021859	PGSC0003DMP400021859	Serine/threonine-protein kinase RIO1	GO:0016310	GO:0005524;GO:0004674
CUST_10854_PI426222305	PGSC0003DMG400012121	PGSC0003DMT400031593	PGSC0003DMC400021419	PGSC0003DMP400021419	Serine/threonine protein kinase		GO:0005524;GO:0004674
CUST_10855_PI426222305	PGSC0003DMG400012257	PGSC0003DMT400031948	PGSC0003DMC400021695	PGSC0003DMP400021695	DNA binding protein			GO:0005576
CUST_10856_PI426222305	PGSC0003DMG401012192	PGSC0003DMT400031780	PGSC0003DMC400021548	PGSC0003DMP400021548	Zinc finger protein	GO:0009741;GO:0010200	GO:0005515;GO:0008270;GO:0004842	GO:0005634
CUST_10857_PI426222305	PGSC0003DMG400012111	PGSC0003DMT400031569	PGSC0003DMC400021399	PGSC0003DMP400021399	Granule-bound starch synthase 1, chloroplastic/amyloplastic	GO:0009058
CUST_10858_PI426222305	PGSC0003DMG400012250	PGSC0003DMT400031931	PGSC0003DMC400021678	PGSC0003DMP400021678	Cytochrome C oxidase assembly protein cox11	GO:0006412	GO:0008168
CUST_10859_PI426222305	PGSC0003DMG401012338	PGSC0003DMT400032135	PGSC0003DMC400021837	PGSC0003DMP400021837	Minor histocompatibility antigen H13		GO:0004190	GO:0016021
CUST_1086_PI426222305	PGSC0003DMG400001475	PGSC0003DMT400003747	PGSC0003DMC400002676	PGSC0003DMP400002676	Conserved gene of unknown function
CUST_10860_PI426222305	PGSC0003DMG400012273	PGSC0003DMT400031992	PGSC0003DMC400021726	PGSC0003DMP400021726	Triacylglycerol lipase	GO:0016042	GO:0004806
CUST_10861_PI426222305	PGSC0003DMG400012342	PGSC0003DMT400032150	PGSC0003DMC400021851	PGSC0003DMP400021851	Conserved gene of unknown function
CUST_10862_PI426222305	PGSC0003DMG400012287	PGSC0003DMT400032025	PGSC0003DMC400021747	PGSC0003DMP400021747	Leucine-rich repeat family protein		GO:0005515	GO:0005575
CUST_10863_PI426222305	PGSC0003DMG400012130	PGSC0003DMT400031628	PGSC0003DMC400021444	PGSC0003DMP400021444	Gene of unknown function
CUST_10864_PI426222305	PGSC0003DMG400012221	PGSC0003DMT400031862	PGSC0003DMC400021618	PGSC0003DMP400021618	ATP binding protein
CUST_10865_PI426222305	PGSC0003DMG400040786	PGSC0003DMT400091215	PGSC0003DMC400062890	PGSC0003DMP400062890	Conserved gene of unknown function
CUST_10866_PI426222305	PGSC0003DMG400012333	PGSC0003DMT400032129	PGSC0003DMC400021831	PGSC0003DMP400021831	Xpa-binding protein	GO:0007264;GO:0051301;GO:0009790	GO:0005524;GO:0005525;GO:0003924	GO:0005737;GO:0005874
CUST_10867_PI426222305	PGSC0003DMG400012117	PGSC0003DMT400031580	PGSC0003DMC400021408	PGSC0003DMP400021408	Valacyclovir hydrolase	GO:0050896;GO:0032787	GO:0016787	GO:0048196
CUST_10868_PI426222305	PGSC0003DMG400012164	PGSC0003DMT400031704	PGSC0003DMC400021494	PGSC0003DMP400021494	Conserved gene of unknown function
CUST_10869_PI426222305	PGSC0003DMG400012263	PGSC0003DMT400031969	PGSC0003DMC400021712	PGSC0003DMP400021712	Electron transporter	GO:0051017;GO:0009902;GO:0045454	GO:0009055;GO:0015035	GO:0005884
CUST_1087_PI426222305	PGSC0003DMG400012639	PGSC0003DMT400032908	PGSC0003DMC400022392	PGSC0003DMP400022392	GTP-binding 2	GO:0007264;GO:0006623;GO:0016192	GO:0016787;GO:0005525	GO:0005886;GO:0009507;GO:0005634;GO:0005794
CUST_10870_PI426222305	PGSC0003DMG400012195	PGSC0003DMT400031787	PGSC0003DMC400021555	PGSC0003DMP400021555	Conserved gene of unknown function
CUST_10871_PI426222305	PGSC0003DMG400041659	PGSC0003DMT400092088	PGSC0003DMC400063763	PGSC0003DMP400063763	F-box domain containing protein		GO:0005515
CUST_10872_PI426222305	PGSC0003DMG400012186	PGSC0003DMT400031769	PGSC0003DMC400021538	PGSC0003DMP400021538	1-amino-cyclopropane-1-carboxylate synthase	GO:0009835;GO:0042218	GO:0030170;GO:0016847;GO:0016769
CUST_10873_PI426222305	PGSC0003DMG400012174	PGSC0003DMT400031736	PGSC0003DMC400021518	PGSC0003DMP400021518	ATP binding protein
CUST_10874_PI426222305	PGSC0003DMG400012340	PGSC0003DMT400032146	PGSC0003DMC400021847	PGSC0003DMP400021847	Conserved gene of unknown function
CUST_10875_PI426222305	PGSC0003DMG400012167	PGSC0003DMT400031715	PGSC0003DMC400021501	PGSC0003DMP400021501	Multidrug resistance protein ABC transporter family	GO:0055085	GO:0005524;GO:0008559	GO:0016021;GO:0005774
CUST_10876_PI426222305	PGSC0003DMG400012257	PGSC0003DMT400031946	PGSC0003DMC400021693	PGSC0003DMP400021693	DNA binding protein
CUST_10877_PI426222305	PGSC0003DMG400012162	PGSC0003DMT400031697	PGSC0003DMC400021488	PGSC0003DMP400021488	Conserved gene of unknown function
CUST_10878_PI426222305	PGSC0003DMG400012166	PGSC0003DMT400031711	PGSC0003DMC400021498	PGSC0003DMP400021498	Translation initiation factor IF-2	GO:0006413;GO:0007264;GO:0010228;GO:0006184;GO:0009887;GO:0016926;GO:0050665;GO:0033044;GO:0009165;GO:0010638;GO:0009888;GO:0006576	GO:0005524;GO:0003743;GO:0005525;GO:0003924	GO:0005737
CUST_10879_PI426222305	PGSC0003DMG400012318	PGSC0003DMT400032091	PGSC0003DMC400021798	PGSC0003DMP400021798	WRKY transcription factor	GO:0006355;GO:0010200	GO:0003700;GO:0043565	GO:0005634
CUST_1088_PI426222305	PGSC0003DMG403020232	PGSC0003DMT400052147	PGSC0003DMC400035142	PGSC0003DMP400035142	Gene of unknown function
CUST_10880_PI426222305	PGSC0003DMG400012193	PGSC0003DMT400031782	PGSC0003DMC400021550	PGSC0003DMP400021550	Conserved gene of unknown function		GO:0005515
CUST_10881_PI426222305	PGSC0003DMG400013995	PGSC0003DMT400036366	PGSC0003DMC400024661	PGSC0003DMP400024661	Serine carboxypeptidase III	GO:0006508	GO:0004185	GO:0005777;GO:0005789;GO:0005773;GO:0005576
CUST_10882_PI426222305	PGSC0003DMG400044567	PGSC0003DMT400094996	PGSC0003DMC400066671	PGSC0003DMP400066671	Gene of unknown function
CUST_10883_PI426222305	PGSC0003DMG400009787	PGSC0003DMT400025350	PGSC0003DMC400017280	PGSC0003DMP400017280	Leucine-rich repeat resistance protein
CUST_10884_PI426222305	PGSC0003DMG400009787	PGSC0003DMT400025349	PGSC0003DMC400017279	PGSC0003DMP400017279	Leucine-rich repeat resistance protein
CUST_10885_PI426222305	PGSC0003DMG400009787	PGSC0003DMT400025352	PGSC0003DMC400017281	PGSC0003DMP400017281	Leucine-rich repeat resistance protein
CUST_10886_PI426222305	PGSC0003DMG400046778	PGSC0003DMT400097207	PGSC0003DMC400068882	PGSC0003DMP400068882	Gene of unknown function
CUST_10887_PI426222305	PGSC0003DMG400038530	PGSC0003DMT400088959	PGSC0003DMC400060634	PGSC0003DMP400060634	Integrase core domain containing protein
CUST_10888_PI426222305	PGSC0003DMG400031340	PGSC0003DMT400080490	PGSC0003DMC400054592	PGSC0003DMP400054592	Resveratrol O-methyltransferase		GO:0008171
CUST_10889_PI426222305	PGSC0003DMG400035026	PGSC0003DMT400085455	PGSC0003DMC400057130	PGSC0003DMP400057130	Gene of unknown function
CUST_1089_PI426222305	PGSC0003DMG400000521	PGSC0003DMT400001400	PGSC0003DMC400001034	PGSC0003DMP400001034	Cinnamoyl-CoA reductase
CUST_10890_PI426222305	PGSC0003DMG400046257	PGSC0003DMT400096686	PGSC0003DMC400068361	PGSC0003DMP400068361	Gene of unknown function
CUST_10891_PI426222305	PGSC0003DMG400047037	PGSC0003DMT400097466	PGSC0003DMC400069141	PGSC0003DMP400069141	Gene of unknown function
CUST_10892_PI426222305	PGSC0003DMG400031341	PGSC0003DMT400080492	PGSC0003DMC400054593	PGSC0003DMP400054593	Gene of unknown function
CUST_10893_PI426222305	PGSC0003DMG400013943	PGSC0003DMT400036221	PGSC0003DMC400024576	PGSC0003DMP400024576	Conserved gene of unknown function			GO:0009507
CUST_10894_PI426222305	PGSC0003DMG400038778	PGSC0003DMT400089207	PGSC0003DMC400060882	PGSC0003DMP400060882	Gene of unknown function
CUST_10895_PI426222305	PGSC0003DMG400046907	PGSC0003DMT400097336	PGSC0003DMC400069011	PGSC0003DMP400069011	Gene of unknown function
CUST_10896_PI426222305	PGSC0003DMG400013945	PGSC0003DMT400036223	PGSC0003DMC400024578	PGSC0003DMP400024578	Gene of unknown function
CUST_10897_PI426222305	PGSC0003DMG400045238	PGSC0003DMT400095667	PGSC0003DMC400067342	PGSC0003DMP400067342	N-acylethanolamine amidohydrolase		GO:0016787
CUST_10898_PI426222305	PGSC0003DMG400045587	PGSC0003DMT400096016	PGSC0003DMC400067691	PGSC0003DMP400067691	Conserved gene of unknown function
CUST_10899_PI426222305	PGSC0003DMG400039401	PGSC0003DMT400089830	PGSC0003DMC400061505	PGSC0003DMP400061505	Gene of unknown function
CUST_109_PI426222305	PGSC0003DMG400037812	PGSC0003DMT400088241	PGSC0003DMC400059916	PGSC0003DMP400059916	Polyprotein protein
CUST_1090_PI426222305	PGSC0003DMG400012611	PGSC0003DMT400032839	PGSC0003DMC400022341	PGSC0003DMP400022341	Katanin	GO:0043622;GO:0010091;GO:0009825;GO:0009832	GO:0005524;GO:0017111
CUST_10900_PI426222305	PGSC0003DMG400009785	PGSC0003DMT400025345	PGSC0003DMC400017276	PGSC0003DMP400017276	Protein SENSITIVITY TO RED LIGHT REDUCED
CUST_10901_PI426222305	PGSC0003DMG400037403	PGSC0003DMT400087832	PGSC0003DMC400059507	PGSC0003DMP400059507	Gag-pol polyprotein
CUST_10902_PI426222305	PGSC0003DMG400034875	PGSC0003DMT400085304	PGSC0003DMC400056979	PGSC0003DMP400056979	Conserved gene of unknown function
CUST_10903_PI426222305	PGSC0003DMG400037302	PGSC0003DMT400087731	PGSC0003DMC400059406	PGSC0003DMP400059406	Gene of unknown function
CUST_10904_PI426222305	PGSC0003DMG400044272	PGSC0003DMT400094701	PGSC0003DMC400066376	PGSC0003DMP400066376	Gene of unknown function
CUST_10905_PI426222305	PGSC0003DMG400044264	PGSC0003DMT400094693	PGSC0003DMC400066368	PGSC0003DMP400066368	Polyprotein protein
CUST_10906_PI426222305	PGSC0003DMG400009784	PGSC0003DMT400025343	PGSC0003DMC400017275	PGSC0003DMP400017275	Gene of unknown function
CUST_10907_PI426222305	PGSC0003DMG400044945	PGSC0003DMT400095374	PGSC0003DMC400067049	PGSC0003DMP400067049	Integrase
CUST_10908_PI426222305	PGSC0003DMG400042446	PGSC0003DMT400092875	PGSC0003DMC400064550	PGSC0003DMP400064550	Integrase core domain containing protein
CUST_10909_PI426222305	PGSC0003DMG400031339	PGSC0003DMT400080489	PGSC0003DMC400054591	PGSC0003DMP400054591	Fimbrin		GO:0005509;GO:0003779
CUST_1091_PI426222305	PGSC0003DMG400020238	PGSC0003DMT400052169	PGSC0003DMC400035160	PGSC0003DMP400035160	Transcriptional factor B3	GO:0006355	GO:0003677
CUST_10910_PI426222305	PGSC0003DMG400009785	PGSC0003DMT400025346	PGSC0003DMC400017277	PGSC0003DMP400017277	Protein SENSITIVITY TO RED LIGHT REDUCED	GO:0009585;GO:0042752		GO:0005634;GO:0005737
CUST_10911_PI426222305	PGSC0003DMG400013996	PGSC0003DMT400036367	PGSC0003DMC400024662	PGSC0003DMP400024662	Gene of unknown function
CUST_10912_PI426222305	PGSC0003DMG400039048	PGSC0003DMT400089477	PGSC0003DMC400061152	PGSC0003DMP400061152	Endo-beta-1,4-D-glucanase	GO:0005975	GO:0030246;GO:0004553
CUST_10913_PI426222305	PGSC0003DMG400037932	PGSC0003DMT400088361	PGSC0003DMC400060036	PGSC0003DMP400060036	Gene of unknown function
CUST_10914_PI426222305	PGSC0003DMG400013942	PGSC0003DMT400036220	PGSC0003DMC400024575	PGSC0003DMP400024575	Fimbrin
CUST_10915_PI426222305	PGSC0003DMG400035100	PGSC0003DMT400085529	PGSC0003DMC400057204	PGSC0003DMP400057204	Conserved gene of unknown function
CUST_10916_PI426222305	PGSC0003DMG400013994	PGSC0003DMT400036364	PGSC0003DMC400024660	PGSC0003DMP400024660	Conserved gene of unknown function
CUST_10917_PI426222305	PGSC0003DMG400035257	PGSC0003DMT400085686	PGSC0003DMC400057361	PGSC0003DMP400057361	Integrase core domain containing protein
CUST_10918_PI426222305	PGSC0003DMG400013942	PGSC0003DMT400036218	PGSC0003DMC400024574	PGSC0003DMP400024574	Fimbrin	GO:0030036;GO:0009860;GO:0009846	GO:0005509;GO:0051015	GO:0005829;GO:0005856
CUST_10919_PI426222305	PGSC0003DMG400036091	PGSC0003DMT400086520	PGSC0003DMC400058195	PGSC0003DMP400058195	O-methyltransferase 3		GO:0008171
CUST_1092_PI426222305	PGSC0003DMG401001316	PGSC0003DMT400003324	PGSC0003DMC400002359	PGSC0003DMP400002359	Non-cell-autonomous protein pathway1	GO:0005975	GO:0016853
CUST_10920_PI426222305	PGSC0003DMG400039524	PGSC0003DMT400089953	PGSC0003DMC400061628	PGSC0003DMP400061628	Gene of unknown function
CUST_10921_PI426222305	PGSC0003DMG400041367	PGSC0003DMT400091796	PGSC0003DMC400063471	PGSC0003DMP400063471	Gene of unknown function
CUST_10922_PI426222305	PGSC0003DMG400041143	PGSC0003DMT400091572	PGSC0003DMC400063247	PGSC0003DMP400063247	Gene of unknown function
CUST_10923_PI426222305	PGSC0003DMG400009786	PGSC0003DMT400025347	PGSC0003DMC400017278	PGSC0003DMP400017278	Gene of unknown function
CUST_10924_PI426222305	PGSC0003DMG400046029	PGSC0003DMT400096458	PGSC0003DMC400068133	PGSC0003DMP400068133	Gene of unknown function
CUST_10925_PI426222305	PGSC0003DMG400044450	PGSC0003DMT400094879	PGSC0003DMC400066554	PGSC0003DMP400066554	Conserved gene of unknown function
CUST_10926_PI426222305	PGSC0003DMG400043145	PGSC0003DMT400093574	PGSC0003DMC400065249	PGSC0003DMP400065249	Gene of unknown function
CUST_10927_PI426222305	PGSC0003DMG400019995	PGSC0003DMT400051474	PGSC0003DMC400034696	PGSC0003DMP400034696	Protein SSU72	GO:0006397	GO:0004721	GO:0005634
CUST_10928_PI426222305	PGSC0003DMG400044441	PGSC0003DMT400094870	PGSC0003DMC400066545	PGSC0003DMP400066545	Gene of unknown function
CUST_10929_PI426222305	PGSC0003DMG400042436	PGSC0003DMT400092865	PGSC0003DMC400064540	PGSC0003DMP400064540	Conserved gene of unknown function
CUST_1093_PI426222305	PGSC0003DMG400001319	PGSC0003DMT400003334	PGSC0003DMC400002367	PGSC0003DMP400002367	Electron transporter	GO:0045454	GO:0009055;GO:0015035	GO:0005886
CUST_10930_PI426222305	PGSC0003DMG400041578	PGSC0003DMT400092007	PGSC0003DMC400063682	PGSC0003DMP400063682	Gene of unknown function
CUST_10931_PI426222305	PGSC0003DMG400045782	PGSC0003DMT400096211	PGSC0003DMC400067886	PGSC0003DMP400067886	Gene of unknown function
CUST_10932_PI426222305	PGSC0003DMG400040111	PGSC0003DMT400090540	PGSC0003DMC400062215	PGSC0003DMP400062215	chromo domain containing protein
CUST_10933_PI426222305	PGSC0003DMG400029682	PGSC0003DMT400076347	PGSC0003DMC400051711	PGSC0003DMP400051711	AP3-complex subunit beta-A	GO:0016192;GO:0006886		GO:0030117
CUST_10934_PI426222305	PGSC0003DMG400029673	PGSC0003DMT400076319	PGSC0003DMC400051688	PGSC0003DMP400051688	Integrase core domain containing protein
CUST_10935_PI426222305	PGSC0003DMG400036811	PGSC0003DMT400087240	PGSC0003DMC400058915	PGSC0003DMP400058915	Gene of unknown function
CUST_10936_PI426222305	PGSC0003DMG400045096	PGSC0003DMT400095525	PGSC0003DMC400067200	PGSC0003DMP400067200	Conserved gene of unknown function
CUST_10937_PI426222305	PGSC0003DMG400029683	PGSC0003DMT400076348	PGSC0003DMC400051712	PGSC0003DMP400051712	TNP2, partial
CUST_10938_PI426222305	PGSC0003DMG400044362	PGSC0003DMT400094791	PGSC0003DMC400066466	PGSC0003DMP400066466	Gene of unknown function
CUST_10939_PI426222305	PGSC0003DMG400043013	PGSC0003DMT400093442	PGSC0003DMC400065117	PGSC0003DMP400065117	Conserved gene of unknown function
CUST_1094_PI426222305	PGSC0003DMG400020265	PGSC0003DMT400052241	PGSC0003DMC400035219	PGSC0003DMP400035219	Lysine/histidine transporter	GO:0009987;GO:0043090	GO:0015171;GO:0015293	GO:0016021;GO:0005886
CUST_10940_PI426222305	PGSC0003DMG400043297	PGSC0003DMT400093726	PGSC0003DMC400065401	PGSC0003DMP400065401	Gene of unknown function
CUST_10941_PI426222305	PGSC0003DMG400036958	PGSC0003DMT400087387	PGSC0003DMC400059062	PGSC0003DMP400059062	Gene of unknown function
CUST_10942_PI426222305	PGSC0003DMG400029680	PGSC0003DMT400076339	PGSC0003DMC400051704	PGSC0003DMP400051704	HECT; Ubiquitin	GO:0016567	GO:0004842	GO:0005622
CUST_10943_PI426222305	PGSC0003DMG400029679	PGSC0003DMT400076337	PGSC0003DMC400051703	PGSC0003DMP400051703	Gene of unknown function
CUST_10944_PI426222305	PGSC0003DMG400037703	PGSC0003DMT400088132	PGSC0003DMC400059807	PGSC0003DMP400059807	Gene of unknown function
CUST_10945_PI426222305	PGSC0003DMG400047271	PGSC0003DMT400097700	PGSC0003DMC400069375	PGSC0003DMP400069375	Gene of unknown function
CUST_10946_PI426222305	PGSC0003DMG400039004	PGSC0003DMT400089433	PGSC0003DMC400061108	PGSC0003DMP400061108	F-box family protein	GO:0009723	GO:0005515	GO:0005634
CUST_10947_PI426222305	PGSC0003DMG400040449	PGSC0003DMT400090878	PGSC0003DMC400062553	PGSC0003DMP400062553	Integrase core domain containing protein
CUST_10948_PI426222305	PGSC0003DMG400040770	PGSC0003DMT400091199	PGSC0003DMC400062874	PGSC0003DMP400062874	Gene of unknown function
CUST_10949_PI426222305	PGSC0003DMG400045082	PGSC0003DMT400095511	PGSC0003DMC400067186	PGSC0003DMP400067186	HECT; Ubiquitin	GO:0016567	GO:0004842	GO:0005622
CUST_1095_PI426222305	PGSC0003DMG400020243	PGSC0003DMT400052191	PGSC0003DMC400035180	PGSC0003DMP400035180	GRAS family transcription factor	GO:0006355
CUST_10950_PI426222305	PGSC0003DMG400046963	PGSC0003DMT400097392	PGSC0003DMC400069067	PGSC0003DMP400069067	Gene of unknown function
CUST_10951_PI426222305	PGSC0003DMG400042107	PGSC0003DMT400092536	PGSC0003DMC400064211	PGSC0003DMP400064211	Gene of unknown function
CUST_10952_PI426222305	PGSC0003DMG400040446	PGSC0003DMT400090875	PGSC0003DMC400062550	PGSC0003DMP400062550	Gene of unknown function
CUST_10953_PI426222305	PGSC0003DMG400029672	PGSC0003DMT400076317	PGSC0003DMC400051686	PGSC0003DMP400051686	Auxin-induced protein 5NG4			GO:0016020
CUST_10954_PI426222305	PGSC0003DMG400040644	PGSC0003DMT400091073	PGSC0003DMC400062748	PGSC0003DMP400062748	F-box family protein
CUST_10955_PI426222305	PGSC0003DMG400041218	PGSC0003DMT400091647	PGSC0003DMC400063322	PGSC0003DMP400063322	Integrase core domain containing protein
CUST_10956_PI426222305	PGSC0003DMG400038159	PGSC0003DMT400088588	PGSC0003DMC400060263	PGSC0003DMP400060263	Gene of unknown function
CUST_10957_PI426222305	PGSC0003DMG400043651	PGSC0003DMT400094080	PGSC0003DMC400065755	PGSC0003DMP400065755	HECT; Ubiquitin	GO:0016567	GO:0004842	GO:0005622
CUST_10958_PI426222305	PGSC0003DMG400036033	PGSC0003DMT400086462	PGSC0003DMC400058137	PGSC0003DMP400058137	Gene of unknown function
CUST_10959_PI426222305	PGSC0003DMG400045901	PGSC0003DMT400096330	PGSC0003DMC400068005	PGSC0003DMP400068005	Gene of unknown function
CUST_1096_PI426222305	PGSC0003DMG400020194	PGSC0003DMT400052028	PGSC0003DMC400035056	PGSC0003DMP400035056	Phosphoglycerate mutase	GO:0009451	GO:0003824	GO:0005739;GO:0005829
CUST_10960_PI426222305	PGSC0003DMG400037747	PGSC0003DMT400088176	PGSC0003DMC400059851	PGSC0003DMP400059851	chromo domain containing protein
CUST_10961_PI426222305	PGSC0003DMG400041874	PGSC0003DMT400092303	PGSC0003DMC400063978	PGSC0003DMP400063978	Gene of unknown function
CUST_10962_PI426222305	PGSC0003DMG400029676	PGSC0003DMT400076330	PGSC0003DMC400051697	PGSC0003DMP400051697	Conserved gene of unknown function	GO:0016052	GO:0008422;GO:0043169
CUST_10963_PI426222305	PGSC0003DMG400043911	PGSC0003DMT400094340	PGSC0003DMC400066015	PGSC0003DMP400066015	Gene of unknown function
CUST_10964_PI426222305	PGSC0003DMG400015096	PGSC0003DMT400039048	PGSC0003DMC400026513	PGSC0003DMP400026513	Conserved gene of unknown function
CUST_10965_PI426222305	PGSC0003DMG400035535	PGSC0003DMT400085964	PGSC0003DMC400057639	PGSC0003DMP400057639	Gene of unknown function
CUST_10966_PI426222305	PGSC0003DMG400028072	PGSC0003DMT400072141	PGSC0003DMC400048768	PGSC0003DMP400048768	Transport inhibitor response 1	GO:0048443;GO:0016036;GO:0002237;GO:0009734;GO:0010152;GO:0010311	GO:0000822;GO:0010011	GO:0019005
CUST_10967_PI426222305	PGSC0003DMG400035641	PGSC0003DMT400086070	PGSC0003DMC400057745	PGSC0003DMP400057745	Gene of unknown function
CUST_10968_PI426222305	PGSC0003DMG400044406	PGSC0003DMT400094835	PGSC0003DMC400066510	PGSC0003DMP400066510	Ein3-binding f-box protein 3	GO:0009723		GO:0044424
CUST_10969_PI426222305	PGSC0003DMG400040233	PGSC0003DMT400090662	PGSC0003DMC400062337	PGSC0003DMP400062337	Gene of unknown function
CUST_1097_PI426222305	PGSC0003DMG400010018	PGSC0003DMT400025935	PGSC0003DMC400017701	PGSC0003DMP400017701	Autoinhibited calcium ATPase		GO:0016820
CUST_10970_PI426222305	PGSC0003DMG400038608	PGSC0003DMT400089037	PGSC0003DMC400060712	PGSC0003DMP400060712	Gag-pol polyprotein
CUST_10971_PI426222305	PGSC0003DMG400046390	PGSC0003DMT400096819	PGSC0003DMC400068494	PGSC0003DMP400068494	Gene of unknown function
CUST_10972_PI426222305	PGSC0003DMG400029672	PGSC0003DMT400076318	PGSC0003DMC400051687	PGSC0003DMP400051687	Auxin-induced protein 5NG4			GO:0016020
CUST_10973_PI426222305	PGSC0003DMG400039446	PGSC0003DMT400089875	PGSC0003DMC400061550	PGSC0003DMP400061550	Gene of unknown function
CUST_10974_PI426222305	PGSC0003DMG400045071	PGSC0003DMT400095500	PGSC0003DMC400067175	PGSC0003DMP400067175	Gene of unknown function
CUST_10975_PI426222305	PGSC0003DMG400029682	PGSC0003DMT400076346	PGSC0003DMC400051710	PGSC0003DMP400051710	AP3-complex subunit beta-A
CUST_10976_PI426222305	PGSC0003DMG400046819	PGSC0003DMT400097248	PGSC0003DMC400068923	PGSC0003DMP400068923	Gene of unknown function
CUST_10977_PI426222305	PGSC0003DMG400029675	PGSC0003DMT400076326	PGSC0003DMC400051693	PGSC0003DMP400051693	Cell cycle switch 52B	GO:0051788;GO:0043161;GO:0043248;GO:0051510;GO:0016567;GO:0051567;GO:0051225;GO:0006342;GO:0007165;GO:0000911;GO:0031047;GO:0006306;GO:0007067;GO:0042127;GO:0051302;GO:0032875;GO:0007276	GO:0005515;GO:0004871	GO:0005634;GO:0005834
CUST_10978_PI426222305	PGSC0003DMG400042628	PGSC0003DMT400093057	PGSC0003DMC400064732	PGSC0003DMP400064732	Conserved gene of unknown function
CUST_10979_PI426222305	PGSC0003DMG400035858	PGSC0003DMT400086287	PGSC0003DMC400057962	PGSC0003DMP400057962	Gene of unknown function
CUST_1098_PI426222305	PGSC0003DMG400000491	PGSC0003DMT400001291	PGSC0003DMC400000960	PGSC0003DMP400000960	Phospholipid-transporting ATPase	GO:0008150	GO:0000166;GO:0046872;GO:0003824
CUST_10980_PI426222305	PGSC0003DMG400036210	PGSC0003DMT400086639	PGSC0003DMC400058314	PGSC0003DMP400058314	Gene of unknown function
CUST_10981_PI426222305	PGSC0003DMG400045320	PGSC0003DMT400095749	PGSC0003DMC400067424	PGSC0003DMP400067424	Gene of unknown function
CUST_10982_PI426222305	PGSC0003DMG400029675	PGSC0003DMT400076328	PGSC0003DMC400051695	PGSC0003DMP400051695	Cell cycle switch 52B		GO:0005515
CUST_10983_PI426222305	PGSC0003DMG400029682	PGSC0003DMT400076344	PGSC0003DMC400051708	PGSC0003DMP400051708	AP3-complex subunit beta-A	GO:0006886;GO:0051453;GO:0006896		GO:0043231;GO:0030123
CUST_10984_PI426222305	PGSC0003DMG400041061	PGSC0003DMT400091490	PGSC0003DMC400063165	PGSC0003DMP400063165	Gene of unknown function
CUST_10985_PI426222305	PGSC0003DMG400029671	PGSC0003DMT400076312	PGSC0003DMC400051685	PGSC0003DMP400051685	Nudix hydrolase 4		GO:0016787
CUST_10986_PI426222305	PGSC0003DMG400037313	PGSC0003DMT400087742	PGSC0003DMC400059417	PGSC0003DMP400059417	Gene of unknown function
CUST_10987_PI426222305	PGSC0003DMG400029676	PGSC0003DMT400076329	PGSC0003DMC400051696	PGSC0003DMP400051696	Conserved gene of unknown function	GO:0005975	GO:0004553
CUST_10988_PI426222305	PGSC0003DMG400035138	PGSC0003DMT400085567	PGSC0003DMC400057242	PGSC0003DMP400057242	Gene of unknown function
CUST_10989_PI426222305	PGSC0003DMG400040895	PGSC0003DMT400091324	PGSC0003DMC400062999	PGSC0003DMP400062999	Gene of unknown function
CUST_1099_PI426222305	PGSC0003DMG400001451	PGSC0003DMT400003676	PGSC0003DMC400002629	PGSC0003DMP400002629	Folate carrier protein
CUST_10990_PI426222305	PGSC0003DMG400040184	PGSC0003DMT400090613	PGSC0003DMC400062288	PGSC0003DMP400062288	Gene of unknown function
CUST_10991_PI426222305	PGSC0003DMG400029684	PGSC0003DMT400076349	PGSC0003DMC400051713	PGSC0003DMP400051713	Conserved gene of unknown function
CUST_10992_PI426222305	PGSC0003DMG400040977	PGSC0003DMT400091406	PGSC0003DMC400063081	PGSC0003DMP400063081	Gene of unknown function
CUST_10993_PI426222305	PGSC0003DMG400002865	PGSC0003DMT400007441	PGSC0003DMC400005176	PGSC0003DMP400005176	Nitrate transporter	GO:0006810;GO:0010119;GO:0009624;GO:0042128	GO:0015293	GO:0016021;GO:0005886
CUST_10994_PI426222305	PGSC0003DMG400014572	PGSC0003DMT400037768	PGSC0003DMC400025669	PGSC0003DMP400025669	Glutaminyl-tRNA synthetase	GO:0048481;GO:0006425	GO:0005524;GO:0004819	GO:0005737
CUST_10995_PI426222305	PGSC0003DMG400030533	PGSC0003DMT400078443	PGSC0003DMC400053149	PGSC0003DMP400053149	Wall-associated kinase	GO:0006468	GO:0005524;GO:0004672
CUST_10996_PI426222305	PGSC0003DMG400043233	PGSC0003DMT400093662	PGSC0003DMC400065337	PGSC0003DMP400065337	S-adenosyl-methionine-sterol-C-methyltransferase homolog	GO:0006464;GO:0032259;GO:0010051;GO:0016126;GO:0009825;GO:0032876	GO:0004719;GO:0030797	GO:0005783;GO:0005794
CUST_10997_PI426222305	PGSC0003DMG401014557	PGSC0003DMT400037740	PGSC0003DMC400025648	PGSC0003DMP400025648	Conserved gene of unknown function		GO:0005488	GO:0005739
CUST_10998_PI426222305	PGSC0003DMG404014059	PGSC0003DMT400036502	PGSC0003DMC400024751	PGSC0003DMP400024751	Receptor kinase		GO:0005524;GO:0004674
CUST_10999_PI426222305	PGSC0003DMG400002874	PGSC0003DMT400007459	PGSC0003DMC400005188	PGSC0003DMP400005188	Sn-1 protein	GO:0006952;GO:0009607
CUST_11_PI426222305	PGSC0003DMG400040278	PGSC0003DMT400090707	PGSC0003DMC400062382	PGSC0003DMP400062382	Gene of unknown function
CUST_110_PI426222305	PGSC0003DMG400042373	PGSC0003DMT400092802	PGSC0003DMC400064477	PGSC0003DMP400064477	Gene of unknown function
CUST_1100_PI426222305	PGSC0003DMG400000486	PGSC0003DMT400001281	PGSC0003DMC400000950	PGSC0003DMP400000950	Monodehydroascorbate reductase	GO:0055114	GO:0016491
CUST_11000_PI426222305	PGSC0003DMG402002858	PGSC0003DMT400007426	PGSC0003DMC400005165	PGSC0003DMP400005165	Gene of unknown function
CUST_11001_PI426222305	PGSC0003DMG400036280	PGSC0003DMT400086709	PGSC0003DMC400058384	PGSC0003DMP400058384	Isopentenyltransferase	GO:0009058;GO:0008033	GO:0005524;GO:0004161
CUST_11002_PI426222305	PGSC0003DMG400030510	PGSC0003DMT400078361	PGSC0003DMC400053081	PGSC0003DMP400053081	Conserved gene of unknown function
CUST_11003_PI426222305	PGSC0003DMG402030493	PGSC0003DMT400078328	PGSC0003DMC400053055	PGSC0003DMP400053055	ATP-dependent helicase	GO:0006281;GO:0006310	GO:0005524;GO:0003677;GO:0004003	GO:0005634
CUST_11004_PI426222305	PGSC0003DMG400002837	PGSC0003DMT400007382	PGSC0003DMC400005134	PGSC0003DMP400005134	Stage III sporulation protein AA
CUST_11005_PI426222305	PGSC0003DMG400030588	PGSC0003DMT400078575	PGSC0003DMC400053248	PGSC0003DMP400053248	Gene of unknown function
CUST_11006_PI426222305	PGSC0003DMG401030532	PGSC0003DMT400078436	PGSC0003DMC400053142	PGSC0003DMP400053142	Wall-associated kinase	GO:0006468	GO:0005524;GO:0004672
CUST_11007_PI426222305	PGSC0003DMG401030531	PGSC0003DMT400078426	PGSC0003DMC400053132	PGSC0003DMP400053132	Wall-associated kinase	GO:0006468	GO:0005524;GO:0004674;GO:0030247	GO:0005886
CUST_11008_PI426222305	PGSC0003DMG400014564	PGSC0003DMT400037751	PGSC0003DMC400025658	PGSC0003DMP400025658	Binding protein			GO:0005739
CUST_11009_PI426222305	PGSC0003DMG400030528	PGSC0003DMT400078418	PGSC0003DMC400053125	PGSC0003DMP400053125	Phosphatidic acid phosphatase alpha	GO:0006950;GO:0006644	GO:0032440;GO:0008195	GO:0031969;GO:0005887
CUST_1101_PI426222305	PGSC0003DMG400010049	PGSC0003DMT400026047	PGSC0003DMC400017779	PGSC0003DMP400017779	Transferase, transferring glycosyl groups
CUST_11010_PI426222305	PGSC0003DMG400002849	PGSC0003DMT400007407	PGSC0003DMC400005151	PGSC0003DMP400005151	Conserved gene of unknown function
CUST_11011_PI426222305	PGSC0003DMG400047124	PGSC0003DMT400097553	PGSC0003DMC400069228	PGSC0003DMP400069228	Ubiquitin-protein ligase
CUST_11012_PI426222305	PGSC0003DMG400014577	PGSC0003DMT400037780	PGSC0003DMC400025681	PGSC0003DMP400025681	Receptor kinase	GO:0006468	GO:0005524;GO:0004674	GO:0016021;GO:0005886
CUST_11013_PI426222305	PGSC0003DMG400014567	PGSC0003DMT400037756	PGSC0003DMC400025663	PGSC0003DMP400025663	Conserved gene of unknown function	GO:0045893;GO:0009965;GO:0030154		GO:0009535
CUST_11014_PI426222305	PGSC0003DMG400030550	PGSC0003DMT400078481	PGSC0003DMC400053175	PGSC0003DMP400053175	Conserved gene of unknown function
CUST_11015_PI426222305	PGSC0003DMG400030567	PGSC0003DMT400078522	PGSC0003DMC400053209	PGSC0003DMP400053209	Zinc finger protein		GO:0003700;GO:0003677;GO:0008270
CUST_11016_PI426222305	PGSC0003DMG400014580	PGSC0003DMT400037788	PGSC0003DMC400025684	PGSC0003DMP400025684	Conserved gene of unknown function
CUST_11017_PI426222305	PGSC0003DMG400030557	PGSC0003DMT400078499	PGSC0003DMC400053190	PGSC0003DMP400053190	Membrane associated ring finger 1,8		GO:0008270;GO:0016874
CUST_11018_PI426222305	PGSC0003DMG400002820	PGSC0003DMT400007331	PGSC0003DMC400005107	PGSC0003DMP400005107	Conserved gene of unknown function	GO:0006952	GO:0005524;GO:0043531
CUST_11019_PI426222305	PGSC0003DMG400002831	PGSC0003DMT400007360	PGSC0003DMC400005123	PGSC0003DMP400005123	Conserved gene of unknown function
CUST_1102_PI426222305	PGSC0003DMG400000513	PGSC0003DMT400001378	PGSC0003DMC400001018	PGSC0003DMP400001018	Stachyose synthase	GO:0009414;GO:0009737;GO:0006012;GO:0006979;GO:0005986;GO:0019593;GO:0010325	GO:0047274;GO:0047268	GO:0009507
CUST_11020_PI426222305	PGSC0003DMG400030544	PGSC0003DMT400078469	PGSC0003DMC400053165	PGSC0003DMP400053165	WD-repeat protein
CUST_11021_PI426222305	PGSC0003DMG400030538	PGSC0003DMT400078455	PGSC0003DMC400053156	PGSC0003DMP400053156	F-box domain containing protein		GO:0005515
CUST_11022_PI426222305	PGSC0003DMG400030573	PGSC0003DMT400078543	PGSC0003DMC400053229	PGSC0003DMP400053229	Reticulon B14			GO:0005783
CUST_11023_PI426222305	PGSC0003DMG401030570	PGSC0003DMT400078534	PGSC0003DMC400053221	PGSC0003DMP400053221	ER Phosphatidate Phosphatase	GO:0008152;GO:0009738	GO:0003993;GO:0008195	GO:0005737;GO:0005887
CUST_11024_PI426222305	PGSC0003DMG400030568	PGSC0003DMT400078527	PGSC0003DMC400053214	PGSC0003DMP400053214	GABA-specific permease	GO:0003333;GO:0015813;GO:0015819;GO:0015809;GO:0015808	GO:0005313;GO:0015189;GO:0015181;GO:0015180;GO:0015185	GO:0016021;GO:0005739
CUST_11025_PI426222305	PGSC0003DMG401014557	PGSC0003DMT400037742	PGSC0003DMC400025650	PGSC0003DMP400025650	Conserved gene of unknown function
CUST_11026_PI426222305	PGSC0003DMG400030508	PGSC0003DMT400078357	PGSC0003DMC400053077	PGSC0003DMP400053077	By genscan and genefinder
CUST_11027_PI426222305	PGSC0003DMG400002842	PGSC0003DMT400007396	PGSC0003DMC400005144	PGSC0003DMP400005144	Ubiquitin-protein ligase		GO:0005515	GO:0005634
CUST_11028_PI426222305	PGSC0003DMG400035916	PGSC0003DMT400086345	PGSC0003DMC400058020	PGSC0003DMP400058020	Conserved gene of unknown function
CUST_11029_PI426222305	PGSC0003DMG400002870	PGSC0003DMT400007454	PGSC0003DMC400005184	PGSC0003DMP400005184	Leucine-rich repeat receptor-like kinase	GO:0006468;GO:0051607;GO:0019048	GO:0005515;GO:0005524;GO:0004674;GO:0032440	GO:0016021;GO:0005886
CUST_1103_PI426222305	PGSC0003DMG400000514	PGSC0003DMT400001381	PGSC0003DMC400001021	PGSC0003DMP400001021	BC10 protein		GO:0008375	GO:0016020
CUST_11030_PI426222305	PGSC0003DMG400030518	PGSC0003DMT400078386	PGSC0003DMC400053103	PGSC0003DMP400053103	Conserved gene of unknown function			GO:0005739
CUST_11031_PI426222305	PGSC0003DMG400002842	PGSC0003DMT400007395	PGSC0003DMC400005143	PGSC0003DMP400005143	Ubiquitin-protein ligase		GO:0005515
CUST_11032_PI426222305	PGSC0003DMG400014552	PGSC0003DMT400037718	PGSC0003DMC400025631	PGSC0003DMP400025631	Cysteinyl-tRNA synthetase	GO:0046686;GO:0006996;GO:0006423	GO:0005524;GO:0004817	GO:0043231;GO:0044444
CUST_11033_PI426222305	PGSC0003DMG400002864	PGSC0003DMT400007438	PGSC0003DMC400005173	PGSC0003DMP400005173	Calcium ion binding protein		GO:0046872
CUST_11034_PI426222305	PGSC0003DMG400002852	PGSC0003DMT400007416	PGSC0003DMC400005158	PGSC0003DMP400005158	Transmembrane emp24 domain-containing protein 10	GO:0015031;GO:0016192		GO:0016021;GO:0005789;GO:0032580;GO:0033116
CUST_11035_PI426222305	PGSC0003DMG402030531	PGSC0003DMT400078429	PGSC0003DMC400053135	PGSC0003DMP400053135	Wall-associated kinase	GO:0006468	GO:0005524;GO:0004674;GO:0030247	GO:0005886
CUST_11036_PI426222305	PGSC0003DMG400030492	PGSC0003DMT400078323	PGSC0003DMC400053050	PGSC0003DMP400053050	Big map kinase/bmk	GO:0006468;GO:0000165;GO:0009738	GO:0005524;GO:0004707	GO:0005739;GO:0005634;GO:0005829
CUST_11037_PI426222305	PGSC0003DMG400014063	PGSC0003DMT400036506	PGSC0003DMC400024755	PGSC0003DMP400024755	Receptor kinase
CUST_11038_PI426222305	PGSC0003DMG400030572	PGSC0003DMT400078541	PGSC0003DMC400053227	PGSC0003DMP400053227	ATP binding protein	GO:0006468	GO:0005524;GO:0004672
CUST_11039_PI426222305	PGSC0003DMG400002826	PGSC0003DMT400007347	PGSC0003DMC400005115	PGSC0003DMP400005115	Kelch repeat-containing F-box family protein	GO:0016567	GO:0005515	GO:0005634
CUST_1104_PI426222305	PGSC0003DMG401020221	PGSC0003DMT400052096	PGSC0003DMC400035109	PGSC0003DMP400035109	Sister chromatid cohesion 1 protein
CUST_11040_PI426222305	PGSC0003DMG400030553	PGSC0003DMT400078489	PGSC0003DMC400053182	PGSC0003DMP400053182	ATP binding / protein kinase/ protein serine/threonine kinase/ protein tyrosine kinase/ sugar binding	GO:0006468;GO:0048544	GO:0005524;GO:0030246;GO:0004675	GO:0016021;GO:0005773;GO:0009506
CUST_11041_PI426222305	PGSC0003DMG400002832	PGSC0003DMT400007367	PGSC0003DMC400005124	PGSC0003DMP400005124	Zinc finger protein		GO:0005515;GO:0008270;GO:0016874
CUST_11042_PI426222305	PGSC0003DMG401030580	PGSC0003DMT400078562	PGSC0003DMC400053241	PGSC0003DMP400053241	Receptor kinase		GO:0005524;GO:0004674
CUST_11043_PI426222305	PGSC0003DMG400038878	PGSC0003DMT400089307	PGSC0003DMC400060982	PGSC0003DMP400060982	Ubiquitin-protein ligase		GO:0005515
CUST_11044_PI426222305	PGSC0003DMG400030548	PGSC0003DMT400078477	PGSC0003DMC400053171	PGSC0003DMP400053171	Myb-like transcription factor 6		GO:0003677;GO:0003682
CUST_11045_PI426222305	PGSC0003DMG400030520	PGSC0003DMT400078392	PGSC0003DMC400053108	PGSC0003DMP400053108	Poly(A) polymerase alpha	GO:0006351;GO:0043631	GO:0003723;GO:0004652	GO:0005634
CUST_11046_PI426222305	PGSC0003DMG400014546	PGSC0003DMT400037709	PGSC0003DMC400025623	PGSC0003DMP400025623	Fiber protein Fb34		GO:0003674	GO:0005576
CUST_11047_PI426222305	PGSC0003DMG400014544	PGSC0003DMT400037705	PGSC0003DMC400025619	PGSC0003DMP400025619	50S ribosomal protein L15	GO:0006412;GO:0006354	GO:0003735	GO:0009941;GO:0009570;GO:0000311
CUST_11048_PI426222305	PGSC0003DMG400030523	PGSC0003DMT400078402	PGSC0003DMC400053113	PGSC0003DMP400053113	EIN3-binding F-box protein 1	GO:0009723		GO:0005634
CUST_11049_PI426222305	PGSC0003DMG400030514	PGSC0003DMT400078369	PGSC0003DMC400053088	PGSC0003DMP400053088	Histone chaperone ASF1A	GO:0010091;GO:0000724;GO:0051301;GO:0008361;GO:0006333;GO:0031567		GO:0005634;GO:0005737
CUST_1105_PI426222305	PGSC0003DMG400012614	PGSC0003DMT400032844	PGSC0003DMC400022346	PGSC0003DMP400022346	Conserved gene of unknown function	GO:0006661		GO:0005739
CUST_11050_PI426222305	PGSC0003DMG400030526	PGSC0003DMT400078408	PGSC0003DMC400053116	PGSC0003DMP400053116	Pentatricopeptide repeat-containing protein
CUST_11051_PI426222305	PGSC0003DMG400002835	PGSC0003DMT400007376	PGSC0003DMC400005129	PGSC0003DMP400005129	Homeobox protein	GO:0006355	GO:0003700;GO:0000976	GO:0005634
CUST_11052_PI426222305	PGSC0003DMG400030536	PGSC0003DMT400078451	PGSC0003DMC400053152	PGSC0003DMP400053152	Wall-associated kinase	GO:0006468	GO:0005524;GO:0004674;GO:0030247	GO:0005886
CUST_11053_PI426222305	PGSC0003DMG402030529	PGSC0003DMT400078422	PGSC0003DMC400053128	PGSC0003DMP400053128	Conserved gene of unknown function		GO:0005515	GO:0005634;GO:0032991
CUST_11054_PI426222305	PGSC0003DMG400002837	PGSC0003DMT400007385	PGSC0003DMC400005137	PGSC0003DMP400005137	Stage III sporulation protein AA		GO:0005524;GO:0017111
CUST_11055_PI426222305	PGSC0003DMG400030500	PGSC0003DMT400078341	PGSC0003DMC400053066	PGSC0003DMP400053066	Conserved gene of unknown function			GO:0005886;GO:0005774;GO:0005783
CUST_11056_PI426222305	PGSC0003DMG400030548	PGSC0003DMT400078474	PGSC0003DMC400053169	PGSC0003DMP400053169	Myb-like transcription factor 6		GO:0003677
CUST_11057_PI426222305	PGSC0003DMG400014548	PGSC0003DMT400037712	PGSC0003DMC400025625	PGSC0003DMP400025625	Protein kinase PKN/PRK1, effector
CUST_11058_PI426222305	PGSC0003DMG400045717	PGSC0003DMT400096146	PGSC0003DMC400067821	PGSC0003DMP400067821	Glycine-rich protein 2	GO:0006355	GO:0003677
CUST_11059_PI426222305	PGSC0003DMG400030577	PGSC0003DMT400078553	PGSC0003DMC400053238	PGSC0003DMP400053238	3-isopropylmalate dehydrogenase	GO:0055114;GO:0019761;GO:0009651;GO:0009098	GO:0051287;GO:0000287;GO:0003862	GO:0009941;GO:0009570;GO:0009579
CUST_1106_PI426222305	PGSC0003DMG400012603	PGSC0003DMT400032816	PGSC0003DMC400022323	PGSC0003DMP400022323	Stpk1 protein kinase	GO:0006468	GO:0005524;GO:0004674
CUST_11060_PI426222305	PGSC0003DMG400030540	PGSC0003DMT400078459	PGSC0003DMC400053158	PGSC0003DMP400053158	Extensin
CUST_11061_PI426222305	PGSC0003DMG400030519	PGSC0003DMT400078391	PGSC0003DMC400053107	PGSC0003DMP400053107	Oxidoreductase
CUST_11062_PI426222305	PGSC0003DMG400002834	PGSC0003DMT400007372	PGSC0003DMC400005128	PGSC0003DMP400005128	Conserved gene of unknown function		GO:0045480	GO:0005576
CUST_11063_PI426222305	PGSC0003DMG400014551	PGSC0003DMT400037717	PGSC0003DMC400025630	PGSC0003DMP400025630	Conserved gene of unknown function	GO:0046777	GO:0004674
CUST_11064_PI426222305	PGSC0003DMG400002846	PGSC0003DMT400007402	PGSC0003DMC400005148	PGSC0003DMP400005148	Zinc finger protein		GO:0005515;GO:0008270;GO:0016874
CUST_11065_PI426222305	PGSC0003DMG400002856	PGSC0003DMT400007420	PGSC0003DMC400005162	PGSC0003DMP400005162	Mitochondrial transcription termination factor family protein	GO:0008380;GO:0009790;GO:0042794	GO:0003674	GO:0005739;GO:0009536
CUST_11066_PI426222305	PGSC0003DMG401014557	PGSC0003DMT400037738	PGSC0003DMC400025646	PGSC0003DMP400025646	Conserved gene of unknown function
CUST_11067_PI426222305	PGSC0003DMG400030586	PGSC0003DMT400078573	PGSC0003DMC400053246	PGSC0003DMP400053246	Gene of unknown function
CUST_11068_PI426222305	PGSC0003DMG400002867	PGSC0003DMT400007445	PGSC0003DMC400005178	PGSC0003DMP400005178	Potyviral capsid protein interacting protein 1	GO:0006457	GO:0031072;GO:0051082
CUST_11069_PI426222305	PGSC0003DMG400014539	PGSC0003DMT400037693	PGSC0003DMC400025609	PGSC0003DMP400025609	Nitrite transporter	GO:0006857;GO:0042128	GO:0005215	GO:0016021;GO:0005886
CUST_1107_PI426222305	PGSC0003DMG400001313	PGSC0003DMT400003318	PGSC0003DMC400002354	PGSC0003DMP400002354	UPA19	GO:0055114	GO:0047800
CUST_11070_PI426222305	PGSC0003DMG400036326	PGSC0003DMT400086755	PGSC0003DMC400058430	PGSC0003DMP400058430	Conserved gene of unknown function
CUST_11071_PI426222305	PGSC0003DMG400030548	PGSC0003DMT400078476	PGSC0003DMC400053170	PGSC0003DMP400053170	Myb-like transcription factor 6		GO:0003677
CUST_11072_PI426222305	PGSC0003DMG401002858	PGSC0003DMT400007425	PGSC0003DMC400005164	PGSC0003DMP400005164	Peroxisomal membrane protein pmp34	GO:0006810		GO:0016021;GO:0043231;GO:0044444
CUST_11073_PI426222305	PGSC0003DMG400030558	PGSC0003DMT400078503	PGSC0003DMC400053194	PGSC0003DMP400053194	ALG2-interacting protein X
CUST_11074_PI426222305	PGSC0003DMG400030575	PGSC0003DMT400078548	PGSC0003DMC400053234	PGSC0003DMP400053234	Conserved gene of unknown function
CUST_11075_PI426222305	PGSC0003DMG400030503	PGSC0003DMT400078349	PGSC0003DMC400053070	PGSC0003DMP400053070	Conserved gene of unknown function
CUST_11076_PI426222305	PGSC0003DMG400030555	PGSC0003DMT400078493	PGSC0003DMC400053186	PGSC0003DMP400053186	Acetylglucosaminyltransferase		GO:0008375	GO:0016020
CUST_11077_PI426222305	PGSC0003DMG400030511	PGSC0003DMT400078362	PGSC0003DMC400053082	PGSC0003DMP400053082	Repressor of RNA polymerase III transcription MAF1
CUST_11078_PI426222305	PGSC0003DMG400045836	PGSC0003DMT400096265	PGSC0003DMC400067940	PGSC0003DMP400067940	FAD-dependent oxidoreductase domain containing 2
CUST_11079_PI426222305	PGSC0003DMG400030503	PGSC0003DMT400078350	PGSC0003DMC400053071	PGSC0003DMP400053071	Conserved gene of unknown function			GO:0005886
CUST_1108_PI426222305	PGSC0003DMG400020203	PGSC0003DMT400052050	PGSC0003DMC400035075	PGSC0003DMP400035075	Ubiquitin family protein			GO:0005886
CUST_11080_PI426222305	PGSC0003DMG400002862	PGSC0003DMT400007434	PGSC0003DMC400005171	PGSC0003DMP400005171	Sn-1 protein	GO:0006952;GO:0009607
CUST_11081_PI426222305	PGSC0003DMG400014565	PGSC0003DMT400037752	PGSC0003DMC400025659	PGSC0003DMP400025659	Zinc finger CCCH domain-containing protein 65
CUST_11082_PI426222305	PGSC0003DMG400002850	PGSC0003DMT400007410	PGSC0003DMC400005153	PGSC0003DMP400005153	Aspartate/glutamate/uridylate kinase family protein	GO:0008652
CUST_11083_PI426222305	PGSC0003DMG400030498	PGSC0003DMT400078334	PGSC0003DMC400053061	PGSC0003DMP400053061	Disease resistance protein BS2	GO:0006952;GO:0012501	GO:0005524;GO:0043531
CUST_11084_PI426222305	PGSC0003DMG400030527	PGSC0003DMT400078414	PGSC0003DMC400053121	PGSC0003DMP400053121	Ceramide kinase	GO:0007205;GO:0006672;GO:0030264	GO:0046872;GO:0004143;GO:0005543;GO:0001729	GO:0005634
CUST_11085_PI426222305	PGSC0003DMG400002850	PGSC0003DMT400007408	PGSC0003DMC400005152	PGSC0003DMP400005152	Aspartate/glutamate/uridylate kinase family protein	GO:0008652	GO:0016301	GO:0005737
CUST_11086_PI426222305	PGSC0003DMG400030542	PGSC0003DMT400078463	PGSC0003DMC400053161	PGSC0003DMP400053161	Heat shock protein binding protein	GO:0009628;GO:0006950;GO:0006457	GO:0031072	GO:0005634;GO:0005737
CUST_11087_PI426222305	PGSC0003DMG400045747	PGSC0003DMT400096176	PGSC0003DMC400067851	PGSC0003DMP400067851	Ubiquitin-protein ligase		GO:0005515
CUST_11088_PI426222305	PGSC0003DMG400002839	PGSC0003DMT400007390	PGSC0003DMC400005139	PGSC0003DMP400005139	Conserved gene of unknown function			GO:0005575
CUST_11089_PI426222305	PGSC0003DMG400002823	PGSC0003DMT400007336	PGSC0003DMC400005110	PGSC0003DMP400005110	Transcription factor		GO:0003677;GO:0003682
CUST_1109_PI426222305	PGSC0003DMG400012617	PGSC0003DMT400032847	PGSC0003DMC400022349	PGSC0003DMP400022349	Copper ion binding protein
CUST_11090_PI426222305	PGSC0003DMG400030560	PGSC0003DMT400078507	PGSC0003DMC400053197	PGSC0003DMP400053197	ATP synthase subunit beta	GO:0006200;GO:0046686;GO:0015986;GO:0015991;GO:0006979	GO:0005524;GO:0050897;GO:0008270;GO:0005507;GO:0046961;GO:0046933;GO:0008266;GO:0008553	GO:0005886;GO:0005730;GO:0009941;GO:0005747;GO:0005754
CUST_11091_PI426222305	PGSC0003DMG400047260	PGSC0003DMT400097689	PGSC0003DMC400069364	PGSC0003DMP400069364	Claspin
CUST_11092_PI426222305	PGSC0003DMG400030566	PGSC0003DMT400078521	PGSC0003DMC400053208	PGSC0003DMP400053208	Conserved gene of unknown function	GO:0009793;GO:0006260		GO:0000811
CUST_11093_PI426222305	PGSC0003DMG400030495	PGSC0003DMT400078330	PGSC0003DMC400053057	PGSC0003DMP400053057	Auxin efflux carrier	GO:0055085;GO:0048767;GO:0009416;GO:0009958;GO:0009926;GO:0010315;GO:0009942;GO:0010082;GO:0048766	GO:0010329	GO:0016021;GO:0016328;GO:0009986;GO:0012506
CUST_11094_PI426222305	PGSC0003DMG401030499	PGSC0003DMT400078337	PGSC0003DMC400053063	PGSC0003DMP400053063	Aquaporin, MIP family, NIP subfamily	GO:0006810	GO:0005215	GO:0016021
CUST_11095_PI426222305	PGSC0003DMG400014573	PGSC0003DMT400037770	PGSC0003DMC400025671	PGSC0003DMP400025671	Conserved gene of unknown function
CUST_11096_PI426222305	PGSC0003DMG400002848	PGSC0003DMT400007406	PGSC0003DMC400005150	PGSC0003DMP400005150	Pentatricopeptide repeat protein
CUST_11097_PI426222305	PGSC0003DMG400030535	PGSC0003DMT400078448	PGSC0003DMC400053151	PGSC0003DMP400053151	Wall-associated kinase	GO:0006468	GO:0005524;GO:0004674;GO:0030247	GO:0005886
CUST_11098_PI426222305	PGSC0003DMG400014572	PGSC0003DMT400037767	PGSC0003DMC400025668	PGSC0003DMP400025668	Glutaminyl-tRNA synthetase	GO:0006425	GO:0005524;GO:0004819	GO:0005737
CUST_11099_PI426222305	PGSC0003DMG400030576	PGSC0003DMT400078551	PGSC0003DMC400053237	PGSC0003DMP400053237	Mitochondrial carrier protein	GO:0055085;GO:0006839;GO:0043132	GO:0051724	GO:0016021;GO:0005743
CUST_111_PI426222305	PGSC0003DMG400038299	PGSC0003DMT400088728	PGSC0003DMC400060403	PGSC0003DMP400060403	Late blight resistance protein
CUST_1110_PI426222305	PGSC0003DMG400000514	PGSC0003DMT400001380	PGSC0003DMC400001020	PGSC0003DMP400001020	BC10 protein		GO:0008375	GO:0016020
CUST_11100_PI426222305	PGSC0003DMG401030531	PGSC0003DMT400078425	PGSC0003DMC400053131	PGSC0003DMP400053131	Wall-associated kinase	GO:0006468	GO:0005524;GO:0004672
CUST_11101_PI426222305	PGSC0003DMG400014579	PGSC0003DMT400037785	PGSC0003DMC400025683	PGSC0003DMP400025683	Receptor kinase	GO:0006468	GO:0005524;GO:0004672
CUST_11102_PI426222305	PGSC0003DMG401014059	PGSC0003DMT400036494	PGSC0003DMC400024747	PGSC0003DMP400024747	Protein phosphatase	GO:0008152	GO:0046872;GO:0004722	GO:0005575
CUST_11103_PI426222305	PGSC0003DMG400030573	PGSC0003DMT400078544	PGSC0003DMC400053230	PGSC0003DMP400053230	Reticulon B14			GO:0016021;GO:0005789
CUST_11104_PI426222305	PGSC0003DMG400030565	PGSC0003DMT400078519	PGSC0003DMC400053206	PGSC0003DMP400053206	Fructose-bisphosphate aldolase	GO:0006096	GO:0004332
CUST_11105_PI426222305	PGSC0003DMG400030552	PGSC0003DMT400078487	PGSC0003DMC400053180	PGSC0003DMP400053180	Chloroplast-targeted copper chaperone	GO:0030001	GO:0046872	GO:0005575
CUST_11106_PI426222305	PGSC0003DMG400002850	PGSC0003DMT400007413	PGSC0003DMC400005155	PGSC0003DMP400005155	Aspartate/glutamate/uridylate kinase family protein	GO:0008652
CUST_11107_PI426222305	PGSC0003DMG400030555	PGSC0003DMT400078492	PGSC0003DMC400053185	PGSC0003DMP400053185	Acetylglucosaminyltransferase	GO:0016051	GO:0008375;GO:0030158	GO:0016020;GO:0005794
CUST_11108_PI426222305	PGSC0003DMG400014550	PGSC0003DMT400037715	PGSC0003DMC400025628	PGSC0003DMP400025628	MYB transcription factor MYB84		GO:0003677
CUST_11109_PI426222305	PGSC0003DMG402030531	PGSC0003DMT400078430	PGSC0003DMC400053136	PGSC0003DMP400053136	Wall-associated kinase	GO:0006468	GO:0005524;GO:0004672
CUST_1111_PI426222305	PGSC0003DMG402010056	PGSC0003DMT400026067	PGSC0003DMC400017798	PGSC0003DMP400017798	CONSTANS		GO:0008270	GO:0005622
CUST_11110_PI426222305	PGSC0003DMG400002870	PGSC0003DMT400007453	PGSC0003DMC400005183	PGSC0003DMP400005183	Leucine-rich repeat receptor-like kinase	GO:0006468	GO:0005524;GO:0004672
CUST_11111_PI426222305	PGSC0003DMG402014554	PGSC0003DMT400037723	PGSC0003DMC400025635	PGSC0003DMP400025635	Gene of unknown function
CUST_11112_PI426222305	PGSC0003DMG402030570	PGSC0003DMT400078537	PGSC0003DMC400053224	PGSC0003DMP400053224	Phosphatidic acid phosphatase alpha	GO:0006950;GO:0006644	GO:0032440;GO:0008195	GO:0031969;GO:0005887
CUST_11113_PI426222305	PGSC0003DMG400014568	PGSC0003DMT400037757	PGSC0003DMC400025664	PGSC0003DMP400025664	3-ketoacyl-CoA synthase	GO:0009409;GO:0048868;GO:0019748;GO:0009416;GO:0009826;GO:0009913;GO:0010025;GO:0042335;GO:0000038;GO:0006725	GO:0009922	GO:0016021;GO:0005783
CUST_11114_PI426222305	PGSC0003DMG400030502	PGSC0003DMT400078346	PGSC0003DMC400053068	PGSC0003DMP400053068	Fyve finger-containing phosphoinositide kinase, fyv1	GO:0016310;GO:0046488;GO:0044267	GO:0005524;GO:0046872;GO:0000285	GO:0005739;GO:0010008
CUST_11115_PI426222305	PGSC0003DMG400002851	PGSC0003DMT400007415	PGSC0003DMC400005157	PGSC0003DMP400005157	Conserved gene of unknown function
CUST_11116_PI426222305	PGSC0003DMG400014062	PGSC0003DMT400036505	PGSC0003DMC400024754	PGSC0003DMP400024754	Acyltransferase		GO:0016747
CUST_11117_PI426222305	PGSC0003DMG402030531	PGSC0003DMT400078432	PGSC0003DMC400053138	PGSC0003DMP400053138	Wall-associated kinase	GO:0006468	GO:0005524;GO:0004672
CUST_11118_PI426222305	PGSC0003DMG400002821	PGSC0003DMT400007334	PGSC0003DMC400005108	PGSC0003DMP400005108	Conserved gene of unknown function
CUST_11119_PI426222305	PGSC0003DMG400014066	PGSC0003DMT400036509	PGSC0003DMC400024757	PGSC0003DMP400024757	Wall-associated kinase		GO:0005488;GO:0004672
CUST_1112_PI426222305	PGSC0003DMG400020228	PGSC0003DMT400052115	PGSC0003DMC400035121	PGSC0003DMP400035121	Protein phosphatase 2a, regulatory subunit	GO:0007165	GO:0005488;GO:0008601	GO:0000159
CUST_11120_PI426222305	PGSC0003DMG400014545	PGSC0003DMT400037706	PGSC0003DMC400025620	PGSC0003DMP400025620	Conserved gene of unknown function
CUST_11121_PI426222305	PGSC0003DMG400014553	PGSC0003DMT400037719	PGSC0003DMC400025632	PGSC0003DMP400025632	Zinc finger protein
CUST_11122_PI426222305	PGSC0003DMG400030564	PGSC0003DMT400078515	PGSC0003DMC400053202	PGSC0003DMP400053202	Phosphatidylserine synthase	GO:0006659
CUST_11123_PI426222305	PGSC0003DMG401030529	PGSC0003DMT400078420	PGSC0003DMC400053126	PGSC0003DMP400053126	Nucleotidyltransferase	GO:0009058	GO:0016740	GO:0009941
CUST_11124_PI426222305	PGSC0003DMG400030510	PGSC0003DMT400078359	PGSC0003DMC400053079	PGSC0003DMP400053079	Conserved gene of unknown function
CUST_11125_PI426222305	PGSC0003DMG400044760	PGSC0003DMT400095189	PGSC0003DMC400066864	PGSC0003DMP400066864	F-box family protein		GO:0005515
CUST_11126_PI426222305	PGSC0003DMG400030494	PGSC0003DMT400078329	PGSC0003DMC400053056	PGSC0003DMP400053056	Homeobox protein	GO:0006355	GO:0003700;GO:0043565	GO:0005634
CUST_11127_PI426222305	PGSC0003DMG400030536	PGSC0003DMT400078452	PGSC0003DMC400053153	PGSC0003DMP400053153	Wall-associated kinase	GO:0006468	GO:0005524;GO:0004672
CUST_11128_PI426222305	PGSC0003DMG402014557	PGSC0003DMT400037743	PGSC0003DMC400025651	PGSC0003DMP400025651	Conserved gene of unknown function			GO:0005739
CUST_11129_PI426222305	PGSC0003DMG401014557	PGSC0003DMT400037741	PGSC0003DMC400025649	PGSC0003DMP400025649	Conserved gene of unknown function
CUST_1113_PI426222305	PGSC0003DMG400001473	PGSC0003DMT400003739	PGSC0003DMC400002673	PGSC0003DMP400002673	Smad nuclear interacting protein	GO:0008150	GO:0005515	GO:0016020;GO:0043231
CUST_11130_PI426222305	PGSC0003DMG402014575	PGSC0003DMT400037777	PGSC0003DMC400025678	PGSC0003DMP400025678	TMV-associated RING finger protein	GO:0009987	GO:0008270	GO:0005634
CUST_11131_PI426222305	PGSC0003DMG400002868	PGSC0003DMT400007448	PGSC0003DMC400005180	PGSC0003DMP400005180	CW14 protein			GO:0005886
CUST_11132_PI426222305	PGSC0003DMG400002860	PGSC0003DMT400007431	PGSC0003DMC400005169	PGSC0003DMP400005169	40S ribosomal protein S9	GO:0006412	GO:0003735;GO:0019843	GO:0009507;GO:0005829;GO:0009506;GO:0005730;GO:0005618;GO:0022626;GO:0015935
CUST_11133_PI426222305	PGSC0003DMG401030493	PGSC0003DMT400078324	PGSC0003DMC400053051	PGSC0003DMP400053051	ATP-dependent helicase
CUST_11134_PI426222305	PGSC0003DMG400030497	PGSC0003DMT400078333	PGSC0003DMC400053060	PGSC0003DMP400053060	Resistance protein PSH-RGH6	GO:0006952;GO:0012501	GO:0005524;GO:0043531
CUST_11135_PI426222305	PGSC0003DMG400030553	PGSC0003DMT400078488	PGSC0003DMC400053181	PGSC0003DMP400053181	ATP binding / protein kinase/ protein serine/threonine kinase/ protein tyrosine kinase/ sugar binding	GO:0006468;GO:0048544	GO:0005524;GO:0004674
CUST_11136_PI426222305	PGSC0003DMG400002825	PGSC0003DMT400007343	PGSC0003DMC400005112	PGSC0003DMP400005112	RNase NE	GO:0008150	GO:0003723;GO:0033897
CUST_11137_PI426222305	PGSC0003DMG400042584	PGSC0003DMT400093013	PGSC0003DMC400064688	PGSC0003DMP400064688	Gene of unknown function
CUST_11138_PI426222305	PGSC0003DMG400014549	PGSC0003DMT400037714	PGSC0003DMC400025627	PGSC0003DMP400025627	3-ketoacyl-CoA synthase	GO:0009409;GO:0048868;GO:0019748;GO:0009416;GO:0009826;GO:0009913;GO:0010025;GO:0042335;GO:0000038;GO:0006725	GO:0009922	GO:0016021;GO:0005783
CUST_11139_PI426222305	PGSC0003DMG400002833	PGSC0003DMT400007371	PGSC0003DMC400005127	PGSC0003DMP400005127	Pentatricopeptide repeat-containing protein
CUST_1114_PI426222305	PGSC0003DMG400001382	PGSC0003DMT400003496	PGSC0003DMC400002490	PGSC0003DMP400002490	Protein bem46	GO:0006508	GO:0008236	GO:0005576
CUST_11140_PI426222305	PGSC0003DMG400001270	PGSC0003DMT400003222	PGSC0003DMC400002295	PGSC0003DMP400002295	Wall-associated kinase	GO:0006468	GO:0005524;GO:0004672
CUST_11141_PI426222305	PGSC0003DMG400002824	PGSC0003DMT400007341	PGSC0003DMC400005111	PGSC0003DMP400005111	NAC domain protein NAC2	GO:0006355;GO:0010150;GO:0009908;GO:0009825	GO:0003700;GO:0003677	GO:0005634
CUST_11142_PI426222305	PGSC0003DMG400030550	PGSC0003DMT400078483	PGSC0003DMC400053177	PGSC0003DMP400053177	Conserved gene of unknown function
CUST_11143_PI426222305	PGSC0003DMG402030515	PGSC0003DMT400078374	PGSC0003DMC400053093	PGSC0003DMP400053093	TRANSPARENT TESTA 12 protein	GO:0006855	GO:0015297;GO:0015238	GO:0005886;GO:0009507
CUST_11144_PI426222305	PGSC0003DMG400030587	PGSC0003DMT400078574	PGSC0003DMC400053247	PGSC0003DMP400053247	Nonspecific lipid-transfer protein	GO:0006810	GO:0008289
CUST_11145_PI426222305	PGSC0003DMG400042101	PGSC0003DMT400092530	PGSC0003DMC400064205	PGSC0003DMP400064205	Cell wall galactomannoprotein Mp2/allergen F17
CUST_11146_PI426222305	PGSC0003DMG400030565	PGSC0003DMT400078520	PGSC0003DMC400053207	PGSC0003DMP400053207	Fructose-bisphosphate aldolase	GO:0006098;GO:0046686;GO:0009651;GO:0006096;GO:0006979	GO:0004332	GO:0005739;GO:0009534;GO:0010287
CUST_11147_PI426222305	PGSC0003DMG400030526	PGSC0003DMT400078409	PGSC0003DMC400053117	PGSC0003DMP400053117	Pentatricopeptide repeat-containing protein		GO:0003674
CUST_11148_PI426222305	PGSC0003DMG400030568	PGSC0003DMT400078526	PGSC0003DMC400053213	PGSC0003DMP400053213	GABA-specific permease
CUST_11149_PI426222305	PGSC0003DMG400030528	PGSC0003DMT400078417	PGSC0003DMC400053124	PGSC0003DMP400053124	Phosphatidic acid phosphatase alpha		GO:0003824	GO:0016020
CUST_1115_PI426222305	PGSC0003DMG400043933	PGSC0003DMT400094362	PGSC0003DMC400066037	PGSC0003DMP400066037	Pentatricopeptide repeat-containing protein		GO:0003674
CUST_11150_PI426222305	PGSC0003DMG400002818	PGSC0003DMT400007319	PGSC0003DMC400005098	PGSC0003DMP400005098	Ganglioside induced differentiation associated protein
CUST_11151_PI426222305	PGSC0003DMG400030546	PGSC0003DMT400078471	PGSC0003DMC400053166	PGSC0003DMP400053166	Conserved gene of unknown function			GO:0005886
CUST_11152_PI426222305	PGSC0003DMG400002828	PGSC0003DMT400007355	PGSC0003DMC400005119	PGSC0003DMP400005119	Myb-like DNA-binding protein
CUST_11153_PI426222305	PGSC0003DMG402014059	PGSC0003DMT400036499	PGSC0003DMC400024749	PGSC0003DMP400024749	Receptor kinase
CUST_11154_PI426222305	PGSC0003DMG402030532	PGSC0003DMT400078437	PGSC0003DMC400053143	PGSC0003DMP400053143	Wall-associated kinase	GO:0006468	GO:0005524;GO:0004674;GO:0030247	GO:0005886
CUST_11155_PI426222305	PGSC0003DMG400030576	PGSC0003DMT400078550	PGSC0003DMC400053236	PGSC0003DMP400053236	Mitochondrial carrier protein
CUST_11156_PI426222305	PGSC0003DMG400030530	PGSC0003DMT400078424	PGSC0003DMC400053130	PGSC0003DMP400053130	Gamma-glutamyl-gamma-aminobutyrate hydrolase
CUST_11157_PI426222305	PGSC0003DMG403030532	PGSC0003DMT400078440	PGSC0003DMC400053146	PGSC0003DMP400053146	Wall-associated kinase	GO:0006468	GO:0005524;GO:0004674;GO:0030247	GO:0005886
CUST_11158_PI426222305	PGSC0003DMG400014561	PGSC0003DMT400037747	PGSC0003DMC400025655	PGSC0003DMP400025655	Isopentenyltransferase	GO:0008033	GO:0005524
CUST_11159_PI426222305	PGSC0003DMG400030557	PGSC0003DMT400078500	PGSC0003DMC400053191	PGSC0003DMP400053191	Membrane associated ring finger 1,8
CUST_1116_PI426222305	PGSC0003DMG400012613	PGSC0003DMT400032841	PGSC0003DMC400022343	PGSC0003DMP400022343	RING-finger protein
CUST_11160_PI426222305	PGSC0003DMG400040970	PGSC0003DMT400091399	PGSC0003DMC400063074	PGSC0003DMP400063074	Isopentenyltransferase	GO:0009058;GO:0008033	GO:0005524;GO:0004161
CUST_11161_PI426222305	PGSC0003DMG400030576	PGSC0003DMT400078549	PGSC0003DMC400053235	PGSC0003DMP400053235	Mitochondrial carrier protein
CUST_11162_PI426222305	PGSC0003DMG400030555	PGSC0003DMT400078491	PGSC0003DMC400053184	PGSC0003DMP400053184	Acetylglucosaminyltransferase		GO:0008375	GO:0016020
CUST_11163_PI426222305	PGSC0003DMG401030517	PGSC0003DMT400078378	PGSC0003DMC400053096	PGSC0003DMP400053096	Origin recognition complex 4 subunit	GO:0009909;GO:0009560;GO:0000278;GO:0006260;GO:0006396;GO:0051567;GO:0045132;GO:0006306;GO:0007062;GO:0006346;GO:0031048;GO:0008283	GO:0005515;GO:0005524;GO:0003677	GO:0005634;GO:0000808
CUST_11164_PI426222305	PGSC0003DMG400030491	PGSC0003DMT400078319	PGSC0003DMC400053048	PGSC0003DMP400053048	(Di)nucleoside polyphosphate hydrolase	GO:0019243;GO:0006857;GO:0015967	GO:0046872;GO:0008893;GO:0004081	GO:0009507
CUST_11165_PI426222305	PGSC0003DMG400014558	PGSC0003DMT400037744	PGSC0003DMC400025652	PGSC0003DMP400025652	Conserved gene of unknown function
CUST_11166_PI426222305	PGSC0003DMG400014570	PGSC0003DMT400037760	PGSC0003DMC400025666	PGSC0003DMP400025666	AP2/ERF domain-containing transcription factor	GO:0006355	GO:0003700;GO:0003677	GO:0005634
CUST_11167_PI426222305	PGSC0003DMG400002873	PGSC0003DMT400007458	PGSC0003DMC400005187	PGSC0003DMP400005187	Ubiquitin-protein ligase
CUST_11168_PI426222305	PGSC0003DMG400030519	PGSC0003DMT400078390	PGSC0003DMC400053106	PGSC0003DMP400053106	Oxidoreductase
CUST_11169_PI426222305	PGSC0003DMG401014059	PGSC0003DMT400036491	PGSC0003DMC400024744	PGSC0003DMP400024744	Protein phosphatase		GO:0003824
CUST_1117_PI426222305	PGSC0003DMG400001361	PGSC0003DMT400003451	PGSC0003DMC400002456	PGSC0003DMP400002456	LysM type receptor kinase	GO:0006468	GO:0005524;GO:0004674	GO:0044464
CUST_11170_PI426222305	PGSC0003DMG400030561	PGSC0003DMT400078508	PGSC0003DMC400053198	PGSC0003DMP400053198	HB06p		GO:0005515
CUST_11171_PI426222305	PGSC0003DMG400014565	PGSC0003DMT400037753	PGSC0003DMC400025660	PGSC0003DMP400025660	Zinc finger CCCH domain-containing protein 65	GO:0008150	GO:0008270;GO:0003676
CUST_11172_PI426222305	PGSC0003DMG400030558	PGSC0003DMT400078504	PGSC0003DMC400053195	PGSC0003DMP400053195	ALG2-interacting protein X
CUST_11173_PI426222305	PGSC0003DMG400030571	PGSC0003DMT400078539	PGSC0003DMC400053226	PGSC0003DMP400053226	Ring finger containing protein		GO:0005515;GO:0008270
CUST_11174_PI426222305	PGSC0003DMG400030524	PGSC0003DMT400078404	PGSC0003DMC400053114	PGSC0003DMP400053114	EIN3-binding F-box protein 1
CUST_11175_PI426222305	PGSC0003DMG400014574	PGSC0003DMT400037771	PGSC0003DMC400025672	PGSC0003DMP400025672	Zinc finger protein		GO:0008270
CUST_11176_PI426222305	PGSC0003DMG400002861	PGSC0003DMT400007432	PGSC0003DMC400005170	PGSC0003DMP400005170	Sn-1 protein	GO:0006952;GO:0009607
CUST_11177_PI426222305	PGSC0003DMG400014540	PGSC0003DMT400037696	PGSC0003DMC400025612	PGSC0003DMP400025612	Alpha-glucosidase	GO:0046686;GO:0045493;GO:0010411	GO:0030246;GO:0032450;GO:0009044;GO:0046556	GO:0009507;GO:0009505;GO:0009506;GO:0048046
CUST_11178_PI426222305	PGSC0003DMG400030554	PGSC0003DMT400078490	PGSC0003DMC400053183	PGSC0003DMP400053183	Pentatricopeptide repeat protein	GO:0008150		GO:0005739
CUST_11179_PI426222305	PGSC0003DMG400002850	PGSC0003DMT400007411	PGSC0003DMC400005154	PGSC0003DMP400005154	Aspartate/glutamate/uridylate kinase family protein	GO:0008652
CUST_1118_PI426222305	PGSC0003DMG400020269	PGSC0003DMT400052250	PGSC0003DMC400035225	PGSC0003DMP400035225	Glucose-6-phosphate 1-dehydrogenase, cytoplasmic isoform	GO:0055114;GO:0046686;GO:0009051	GO:0050661;GO:0004345	GO:0009507
CUST_11180_PI426222305	PGSC0003DMG400014543	PGSC0003DMT400037701	PGSC0003DMC400025617	PGSC0003DMP400025617	Monoglyceride lipase
CUST_11181_PI426222305	PGSC0003DMG400002847	PGSC0003DMT400007405	PGSC0003DMC400005149	PGSC0003DMP400005149	Gene of unknown function
CUST_11182_PI426222305	PGSC0003DMG400030537	PGSC0003DMT400078453	PGSC0003DMC400053154	PGSC0003DMP400053154	60S ribosomal protein L31	GO:0006412	GO:0003735	GO:0005840
CUST_11183_PI426222305	PGSC0003DMG400030519	PGSC0003DMT400078388	PGSC0003DMC400053104	PGSC0003DMP400053104	Oxidoreductase	GO:0055114	GO:0016706
CUST_11184_PI426222305	PGSC0003DMG400030543	PGSC0003DMT400078465	PGSC0003DMC400053163	PGSC0003DMP400053163	Gene of unknown function
CUST_11185_PI426222305	PGSC0003DMG400014547	PGSC0003DMT400037711	PGSC0003DMC400025624	PGSC0003DMP400025624	LOB domain-containing protein	GO:0009739
CUST_11186_PI426222305	PGSC0003DMG400046724	PGSC0003DMT400097153	PGSC0003DMC400068828	PGSC0003DMP400068828	Ubiquitin-protein ligase		GO:0005515
CUST_11187_PI426222305	PGSC0003DMG400046627	PGSC0003DMT400097056	PGSC0003DMC400068731	PGSC0003DMP400068731	Isopentenyltransferase	GO:0009058;GO:0008033	GO:0005524;GO:0004161
CUST_11188_PI426222305	PGSC0003DMG401030531	PGSC0003DMT400078427	PGSC0003DMC400053133	PGSC0003DMP400053133	Wall-associated kinase
CUST_11189_PI426222305	PGSC0003DMG400014571	PGSC0003DMT400037761	PGSC0003DMC400025667	PGSC0003DMP400025667	Conserved gene of unknown function
CUST_1119_PI426222305	PGSC0003DMG400001443	PGSC0003DMT400003654	PGSC0003DMC400002612	PGSC0003DMP400002612	Membrane-anchored ubiquitin-fold protein 2			GO:0005886
CUST_11190_PI426222305	PGSC0003DMG400014543	PGSC0003DMT400037702	PGSC0003DMC400025618	PGSC0003DMP400025618	Monoglyceride lipase		GO:0047372
CUST_11191_PI426222305	PGSC0003DMG400030528	PGSC0003DMT400078415	PGSC0003DMC400053122	PGSC0003DMP400053122	Phosphatidic acid phosphatase alpha		GO:0003824	GO:0016020
CUST_11192_PI426222305	PGSC0003DMG400002819	PGSC0003DMT400007325	PGSC0003DMC400005101	PGSC0003DMP400005101	Eukaryotic translation initiation factor 5A-4	GO:0006452;GO:0008612;GO:0045905;GO:0045901	GO:0003723;GO:0003743;GO:0003746;GO:0043022
CUST_11193_PI426222305	PGSC0003DMG400001271	PGSC0003DMT400003225	PGSC0003DMC400002296	PGSC0003DMP400002296	Receptor kinase	GO:0006468	GO:0005524;GO:0004674	GO:0016021;GO:0005886
CUST_11194_PI426222305	PGSC0003DMG400014562	PGSC0003DMT400037748	PGSC0003DMC400025656	PGSC0003DMP400025656	Gene of unknown function
CUST_11195_PI426222305	PGSC0003DMG400014545	PGSC0003DMT400037707	PGSC0003DMC400025621	PGSC0003DMP400025621	Conserved gene of unknown function
CUST_11196_PI426222305	PGSC0003DMG400002827	PGSC0003DMT400007349	PGSC0003DMC400005117	PGSC0003DMP400005117	Spliceosome associated protein	GO:0000398	GO:0005515;GO:0003723	GO:0005684
CUST_11197_PI426222305	PGSC0003DMG400030589	PGSC0003DMT400078576	PGSC0003DMC400053249	PGSC0003DMP400053249	Gene of unknown function
CUST_11198_PI426222305	PGSC0003DMG400030542	PGSC0003DMT400078461	PGSC0003DMC400053160	PGSC0003DMP400053160	Heat shock protein binding protein
CUST_11199_PI426222305	PGSC0003DMG400030564	PGSC0003DMT400078516	PGSC0003DMC400053203	PGSC0003DMP400053203	Phosphatidylserine synthase	GO:0006659
CUST_112_PI426222305	PGSC0003DMG400045998	PGSC0003DMT400096427	PGSC0003DMC400068102	PGSC0003DMP400068102	Heat shock protein DnaJ N-terminal domain-containing protein
CUST_1120_PI426222305	PGSC0003DMG400010034	PGSC0003DMT400026008	PGSC0003DMC400017745	PGSC0003DMP400017745	Photoreceptor-interacting protein	GO:0016567;GO:0009416	GO:0004871	GO:0005886
CUST_11200_PI426222305	PGSC0003DMG400030557	PGSC0003DMT400078498	PGSC0003DMC400053189	PGSC0003DMP400053189	Membrane associated ring finger 1,8
CUST_11201_PI426222305	PGSC0003DMG400030498	PGSC0003DMT400078336	PGSC0003DMC400053062	PGSC0003DMP400053062	Disease resistance protein BS2
CUST_11202_PI426222305	PGSC0003DMG400014549	PGSC0003DMT400037713	PGSC0003DMC400025626	PGSC0003DMP400025626	3-ketoacyl-CoA synthase	GO:0006633	GO:0016747	GO:0016020
CUST_11203_PI426222305	PGSC0003DMG400030549	PGSC0003DMT400078479	PGSC0003DMC400053173	PGSC0003DMP400053173	Conserved gene of unknown function
CUST_11204_PI426222305	PGSC0003DMG400030507	PGSC0003DMT400078356	PGSC0003DMC400053076	PGSC0003DMP400053076	Abc transporter	GO:0006200;GO:0006810	GO:0005524;GO:0042626	GO:0016021;GO:0009941
CUST_11205_PI426222305	PGSC0003DMG400030539	PGSC0003DMT400078457	PGSC0003DMC400053157	PGSC0003DMP400053157	Gene of unknown function
CUST_11206_PI426222305	PGSC0003DMG400035116	PGSC0003DMT400085545	PGSC0003DMC400057220	PGSC0003DMP400057220	Cytokinin biosynthetic isopentenyltransferase	GO:0009058;GO:0008033	GO:0005524;GO:0004161
CUST_11207_PI426222305	PGSC0003DMG400030547	PGSC0003DMT400078472	PGSC0003DMC400053167	PGSC0003DMP400053167	E3 ubiquitin ligase PUB14		GO:0005515
CUST_11208_PI426222305	PGSC0003DMG400030563	PGSC0003DMT400078514	PGSC0003DMC400053201	PGSC0003DMP400053201	TatC	GO:0010207;GO:0006364;GO:0010027;GO:0035304;GO:0009902;GO:0019252;GO:0000023;GO:0045893;GO:0042793;GO:0045038;GO:0009688;GO:0009567;GO:0009306;GO:0043953	GO:0009977	GO:0009535;GO:0031361;GO:0033281;GO:0043235
CUST_11209_PI426222305	PGSC0003DMG400002835	PGSC0003DMT400007377	PGSC0003DMC400005130	PGSC0003DMP400005130	Homeobox protein	GO:0006355	GO:0003700;GO:0043565	GO:0005634
CUST_1121_PI426222305	PGSC0003DMG403010073	PGSC0003DMT400026134	PGSC0003DMC400017849	PGSC0003DMP400017849	Pentatricopeptide repeat-containing protein			GO:0005739
CUST_11210_PI426222305	PGSC0003DMG401002869	PGSC0003DMT400007449	PGSC0003DMC400005181	PGSC0003DMP400005181	Hcr2-0B		GO:0005515	GO:0016021;GO:0005886
CUST_11211_PI426222305	PGSC0003DMG400002845	PGSC0003DMT400007401	PGSC0003DMC400005147	PGSC0003DMP400005147	Nucleotide pyrophosphatase/phosphodiesterase	GO:0006109	GO:0046872;GO:0003993	GO:0009507;GO:0005739;GO:0005768;GO:0005802;GO:0005576
CUST_11212_PI426222305	PGSC0003DMG401014575	PGSC0003DMT400037772	PGSC0003DMC400025673	PGSC0003DMP400025673	Chaperone protein dnaJ 15		GO:0031072
CUST_11213_PI426222305	PGSC0003DMG402030517	PGSC0003DMT400078384	PGSC0003DMC400053101	PGSC0003DMP400053101	Pentatricopeptide repeat-containing protein
CUST_11214_PI426222305	PGSC0003DMG400002859	PGSC0003DMT400007430	PGSC0003DMC400005168	PGSC0003DMP400005168	Transcription regulator	GO:0006351	GO:0003677;GO:0046983	GO:0005634
CUST_11215_PI426222305	PGSC0003DMG400030578	PGSC0003DMT400078554	PGSC0003DMC400053239	PGSC0003DMP400053239	Receptor kinase	GO:0006468	GO:0005524;GO:0004674	GO:0016021
CUST_11216_PI426222305	PGSC0003DMG400014556	PGSC0003DMT400037735	PGSC0003DMC400025645	PGSC0003DMP400025645	Conserved gene of unknown function		GO:0008375	GO:0016020
CUST_11217_PI426222305	PGSC0003DMG400030522	PGSC0003DMT400078400	PGSC0003DMC400053112	PGSC0003DMP400053112	Late blight resistance protein
CUST_11218_PI426222305	PGSC0003DMG400030506	PGSC0003DMT400078353	PGSC0003DMC400053074	PGSC0003DMP400053074	FLA20			GO:0016021
CUST_11219_PI426222305	PGSC0003DMG401030570	PGSC0003DMT400078532	PGSC0003DMC400053219	PGSC0003DMP400053219	ER Phosphatidate Phosphatase
CUST_1122_PI426222305	PGSC0003DMG400001371	PGSC0003DMT400003470	PGSC0003DMC400002471	PGSC0003DMP400002471	Protein COBRA	GO:0009651;GO:0009825;GO:0010215		GO:0009505;GO:0046658;GO:0009930;GO:0016328;GO:0009897
CUST_11220_PI426222305	PGSC0003DMG400002838	PGSC0003DMT400007387	PGSC0003DMC400005138	PGSC0003DMP400005138	ER glycerol-phosphate acyltransferase	GO:0010143;GO:0009908;GO:0008654	GO:0004366;GO:0016791	GO:0016021
CUST_11221_PI426222305	PGSC0003DMG400042076	PGSC0003DMT400092505	PGSC0003DMC400064180	PGSC0003DMP400064180	Gene of unknown function
CUST_11222_PI426222305	PGSC0003DMG400030574	PGSC0003DMT400078545	PGSC0003DMC400053231	PGSC0003DMP400053231	Fiber protein Fb34			GO:0005886;GO:0005576
CUST_11223_PI426222305	PGSC0003DMG400002857	PGSC0003DMT400007421	PGSC0003DMC400005163	PGSC0003DMP400005163	Ribonuclease t2	GO:0009611;GO:0016036;GO:0009718;GO:0007568	GO:0003723;GO:0033897	GO:0005886;GO:0005576;GO:0005618
CUST_11224_PI426222305	PGSC0003DMG400002817	PGSC0003DMT400007316	PGSC0003DMC400005096	PGSC0003DMP400005096	PEThy; ZPT4-2		GO:0003700;GO:0008270;GO:0003676	GO:0005622
CUST_11225_PI426222305	PGSC0003DMG400030544	PGSC0003DMT400078468	PGSC0003DMC400053164	PGSC0003DMP400053164	WD-repeat protein	GO:0009220	GO:0005515;GO:0000166;GO:0003676	GO:0030529;GO:0005634;GO:0080008
CUST_11226_PI426222305	PGSC0003DMG400014541	PGSC0003DMT400037698	PGSC0003DMC400025614	PGSC0003DMP400025614	DNA binding protein	GO:0006355;GO:0009873	GO:0003700;GO:0003677	GO:0005634
CUST_11227_PI426222305	PGSC0003DMG402030580	PGSC0003DMT400078564	PGSC0003DMC400053242	PGSC0003DMP400053242	Receptor kinase	GO:0006468	GO:0005524;GO:0004674
CUST_11228_PI426222305	PGSC0003DMG400002865	PGSC0003DMT400007439	PGSC0003DMC400005174	PGSC0003DMP400005174	Nitrate transporter	GO:0006810	GO:0005215	GO:0016020
CUST_11229_PI426222305	PGSC0003DMG400030495	PGSC0003DMT400078331	PGSC0003DMC400053058	PGSC0003DMP400053058	Auxin efflux carrier	GO:0055085		GO:0016021
CUST_1123_PI426222305	PGSC0003DMG400010017	PGSC0003DMT400025932	PGSC0003DMC400017698	PGSC0003DMP400017698	Conserved gene of unknown function
CUST_11230_PI426222305	PGSC0003DMG400030509	PGSC0003DMT400078358	PGSC0003DMC400053078	PGSC0003DMP400053078	Ribose-5-phosphate isomerase	GO:0010228;GO:0030244;GO:0008219;GO:0009052;GO:0046109	GO:0004751	GO:0005737
CUST_11231_PI426222305	PGSC0003DMG400030520	PGSC0003DMT400078394	PGSC0003DMC400053110	PGSC0003DMP400053110	Poly(A) polymerase alpha	GO:0006351;GO:0000278;GO:0043631	GO:0005515;GO:0003723;GO:0004652	GO:0005634
CUST_11232_PI426222305	PGSC0003DMG400014566	PGSC0003DMT400037754	PGSC0003DMC400025661	PGSC0003DMP400025661	Transcription factor		GO:0005515
CUST_11233_PI426222305	PGSC0003DMG400030534	PGSC0003DMT400078444	PGSC0003DMC400053150	PGSC0003DMP400053150	Wall-associated kinase	GO:0006468	GO:0005524;GO:0004674;GO:0030247	GO:0005886
CUST_11234_PI426222305	PGSC0003DMG400014553	PGSC0003DMT400037720	PGSC0003DMC400025633	PGSC0003DMP400025633	Zinc finger protein		GO:0003700;GO:0008270;GO:0003676
CUST_11235_PI426222305	PGSC0003DMG400030568	PGSC0003DMT400078528	PGSC0003DMC400053215	PGSC0003DMP400053215	GABA-specific permease	GO:0055085;GO:0006865		GO:0016020
CUST_11236_PI426222305	PGSC0003DMG400030550	PGSC0003DMT400078480	PGSC0003DMC400053174	PGSC0003DMP400053174	Conserved gene of unknown function
CUST_11237_PI426222305	PGSC0003DMG402030517	PGSC0003DMT400078381	PGSC0003DMC400053099	PGSC0003DMP400053099	Pentatricopeptide repeat-containing protein		GO:0016491	GO:0005739
CUST_11238_PI426222305	PGSC0003DMG400014576	PGSC0003DMT400037778	PGSC0003DMC400025679	PGSC0003DMP400025679	Receptor kinase	GO:0006468	GO:0005524;GO:0004672
CUST_11239_PI426222305	PGSC0003DMG400002855	PGSC0003DMT400007419	PGSC0003DMC400005161	PGSC0003DMP400005161	UPF0497 membrane protein 1			GO:0016021;GO:0005886
CUST_1124_PI426222305	PGSC0003DMG400001412	PGSC0003DMT400003570	PGSC0003DMC400002548	PGSC0003DMP400002548	Auxin efflux carrier component	GO:0055085		GO:0016021
CUST_11240_PI426222305	PGSC0003DMG400014064	PGSC0003DMT400036507	PGSC0003DMC400024756	PGSC0003DMP400024756	Receptor kinase	GO:0006468	GO:0005524;GO:0004674
CUST_11241_PI426222305	PGSC0003DMG400014566	PGSC0003DMT400037755	PGSC0003DMC400025662	PGSC0003DMP400025662	Transcription factor		GO:0005515;GO:0008270	GO:0016020;GO:0005622
CUST_11242_PI426222305	PGSC0003DMG400030530	PGSC0003DMT400078423	PGSC0003DMC400053129	PGSC0003DMP400053129	Gamma-glutamyl-gamma-aminobutyrate hydrolase	GO:0006541	GO:0016787
CUST_11243_PI426222305	PGSC0003DMG400002818	PGSC0003DMT400007320	PGSC0003DMC400005099	PGSC0003DMP400005099	Ganglioside induced differentiation associated protein
CUST_11244_PI426222305	PGSC0003DMG402030532	PGSC0003DMT400078438	PGSC0003DMC400053144	PGSC0003DMP400053144	Wall-associated kinase	GO:0006468	GO:0005524;GO:0004672
CUST_11245_PI426222305	PGSC0003DMG400002843	PGSC0003DMT400007397	PGSC0003DMC400005145	PGSC0003DMP400005145	Conserved gene of unknown function
CUST_11246_PI426222305	PGSC0003DMG400030581	PGSC0003DMT400078565	PGSC0003DMC400053243	PGSC0003DMP400053243	Receptor kinase	GO:0006468	GO:0005524;GO:0004674	GO:0016021
CUST_11247_PI426222305	PGSC0003DMG400002830	PGSC0003DMT400007358	PGSC0003DMC400005122	PGSC0003DMP400005122	Zinc finger protein		GO:0005515;GO:0008270;GO:0016874
CUST_11248_PI426222305	PGSC0003DMG400030510	PGSC0003DMT400078360	PGSC0003DMC400053080	PGSC0003DMP400053080	Conserved gene of unknown function		GO:0003674	GO:0005576
CUST_11249_PI426222305	PGSC0003DMG401014059	PGSC0003DMT400036492	PGSC0003DMC400024745	PGSC0003DMP400024745	Protein phosphatase
CUST_1125_PI426222305	PGSC0003DMG400039980	PGSC0003DMT400090409	PGSC0003DMC400062084	PGSC0003DMP400062084	Zinc finger, GRF-type		GO:0008270
CUST_11250_PI426222305	PGSC0003DMG400014061	PGSC0003DMT400036504	PGSC0003DMC400024753	PGSC0003DMP400024753	Receptor kinase	GO:0006468	GO:0005524;GO:0004674
CUST_11251_PI426222305	PGSC0003DMG400030564	PGSC0003DMT400078517	PGSC0003DMC400053204	PGSC0003DMP400053204	Phosphatidylserine synthase	GO:0006659	GO:0003882	GO:0005789;GO:0005739;GO:0005634
CUST_11252_PI426222305	PGSC0003DMG400030533	PGSC0003DMT400078441	PGSC0003DMC400053147	PGSC0003DMP400053147	Wall-associated kinase	GO:0006468	GO:0005524;GO:0004674;GO:0030247	GO:0005886
CUST_11253_PI426222305	PGSC0003DMG402002869	PGSC0003DMT400007452	PGSC0003DMC400005182	PGSC0003DMP400005182	Hcr9-OR3A
CUST_11254_PI426222305	PGSC0003DMG400026805	PGSC0003DMT400068919	PGSC0003DMC400046547	PGSC0003DMP400046547	Isopentenyltransferase	GO:0009058;GO:0008033	GO:0005524;GO:0016765
CUST_11255_PI426222305	PGSC0003DMG400030550	PGSC0003DMT400078484	PGSC0003DMC400053178	PGSC0003DMP400053178	Conserved gene of unknown function
CUST_11256_PI426222305	PGSC0003DMG400035643	PGSC0003DMT400086072	PGSC0003DMC400057747	PGSC0003DMP400057747	Drought-induced protein SDi	GO:0009409;GO:0009738;GO:0009408;GO:0009617
CUST_11257_PI426222305	PGSC0003DMG400030558	PGSC0003DMT400078501	PGSC0003DMC400053192	PGSC0003DMP400053192	ALG2-interacting protein X
CUST_11258_PI426222305	PGSC0003DMG400030521	PGSC0003DMT400078399	PGSC0003DMC400053111	PGSC0003DMP400053111	E3 ubiquitin-protein ligase RHA2A	GO:0009651;GO:0009789;GO:0047484	GO:0005515;GO:0008270;GO:0004842	GO:0005634;GO:0005737
CUST_11259_PI426222305	PGSC0003DMG400002854	PGSC0003DMT400007418	PGSC0003DMC400005160	PGSC0003DMP400005160	Ribosomal protein L32	GO:0006412	GO:0003735	GO:0015934
CUST_1126_PI426222305	PGSC0003DMG400001379	PGSC0003DMT400003486	PGSC0003DMC400002484	PGSC0003DMP400002484	Protein disulfide oxidoreductase	GO:0009627;GO:0009723;GO:0034976;GO:0009817	GO:0015035	GO:0005829
CUST_11260_PI426222305	PGSC0003DMG402030499	PGSC0003DMT400078338	PGSC0003DMC400053064	PGSC0003DMP400053064	Conserved gene of unknown function
CUST_11261_PI426222305	PGSC0003DMG400037693	PGSC0003DMT400088122	PGSC0003DMC400059797	PGSC0003DMP400059797	Palmitoyl-acyl carrier protein thioesterase	GO:0006633	GO:0016297
CUST_11262_PI426222305	PGSC0003DMG400014578	PGSC0003DMT400037783	PGSC0003DMC400025682	PGSC0003DMP400025682	Receptor kinase	GO:0006468	GO:0005524;GO:0004674
CUST_11263_PI426222305	PGSC0003DMG400030511	PGSC0003DMT400078364	PGSC0003DMC400053084	PGSC0003DMP400053084	Repressor of RNA polymerase III transcription MAF1	GO:0016480		GO:0005634
CUST_11264_PI426222305	PGSC0003DMG400030547	PGSC0003DMT400078473	PGSC0003DMC400053168	PGSC0003DMP400053168	E3 ubiquitin ligase PUB14	GO:0010200;GO:0016567	GO:0005515;GO:0004842	GO:0000151
CUST_11265_PI426222305	PGSC0003DMG400030585	PGSC0003DMT400078572	PGSC0003DMC400053245	PGSC0003DMP400053245	Gene of unknown function
CUST_11266_PI426222305	PGSC0003DMG400014539	PGSC0003DMT400037695	PGSC0003DMC400025611	PGSC0003DMP400025611	Nitrite transporter	GO:0006810	GO:0005215	GO:0016020
CUST_11267_PI426222305	PGSC0003DMG400030568	PGSC0003DMT400078524	PGSC0003DMC400053211	PGSC0003DMP400053211	GABA-specific permease
CUST_11268_PI426222305	PGSC0003DMG400014539	PGSC0003DMT400037694	PGSC0003DMC400025610	PGSC0003DMP400025610	Nitrite transporter	GO:0006810	GO:0005215	GO:0016020
CUST_11269_PI426222305	PGSC0003DMG400030501	PGSC0003DMT400078342	PGSC0003DMC400053067	PGSC0003DMP400053067	Quinolinate phosphirobosyltransferase	GO:0009435	GO:0004514	GO:0009507
CUST_1127_PI426222305	PGSC0003DMG400000493	PGSC0003DMT400001297	PGSC0003DMC400000965	PGSC0003DMP400000965	Carbonic anhydrase	GO:0009409;GO:0010119;GO:0042742;GO:0015976;GO:0010037;GO:0009817	GO:0008270;GO:0004089	GO:0005829;GO:0048046;GO:0009941;GO:0009570;GO:0009535;GO:0010319
CUST_11270_PI426222305	PGSC0003DMG400030562	PGSC0003DMT400078509	PGSC0003DMC400053199	PGSC0003DMP400053199	Cement protein 3B variant 1
CUST_11271_PI426222305	PGSC0003DMG400045392	PGSC0003DMT400095821	PGSC0003DMC400067496	PGSC0003DMP400067496	Gene of unknown function
CUST_11272_PI426222305	PGSC0003DMG402030499	PGSC0003DMT400078339	PGSC0003DMC400053065	PGSC0003DMP400053065	Conserved gene of unknown function
CUST_11273_PI426222305	PGSC0003DMG401014554	PGSC0003DMT400037728	PGSC0003DMC400025640	PGSC0003DMP400025640	Conserved gene of unknown function
CUST_11274_PI426222305	PGSC0003DMG400014559	PGSC0003DMT400037745	PGSC0003DMC400025653	PGSC0003DMP400025653	Conserved gene of unknown function
CUST_11275_PI426222305	PGSC0003DMG401030532	PGSC0003DMT400078433	PGSC0003DMC400053139	PGSC0003DMP400053139	Wall-associated kinase	GO:0006468	GO:0005524;GO:0004672
CUST_11276_PI426222305	PGSC0003DMG402030517	PGSC0003DMT400078383	PGSC0003DMC400053100	PGSC0003DMP400053100	Pentatricopeptide repeat-containing protein
CUST_11277_PI426222305	PGSC0003DMG400014550	PGSC0003DMT400037716	PGSC0003DMC400025629	PGSC0003DMP400025629	MYB transcription factor MYB84	GO:0009751;GO:0048513;GO:0050789;GO:0016036;GO:0009686	GO:0003677;GO:0003682	GO:0005634
CUST_11278_PI426222305	PGSC0003DMG400014581	PGSC0003DMT400037789	PGSC0003DMC400025685	PGSC0003DMP400025685	Gene of unknown function
CUST_11279_PI426222305	PGSC0003DMG400030519	PGSC0003DMT400078389	PGSC0003DMC400053105	PGSC0003DMP400053105	Oxidoreductase	GO:0055114	GO:0005506;GO:0016706;GO:0031418
CUST_1128_PI426222305	PGSC0003DMG400010041	PGSC0003DMT400026020	PGSC0003DMC400017755	PGSC0003DMP400017755	LIM domain containing protein
CUST_11280_PI426222305	PGSC0003DMG400002842	PGSC0003DMT400007394	PGSC0003DMC400005142	PGSC0003DMP400005142	Ubiquitin-protein ligase		GO:0005515
CUST_11281_PI426222305	PGSC0003DMG400014563	PGSC0003DMT400037749	PGSC0003DMC400025657	PGSC0003DMP400025657	Isopentenyltransferase	GO:0008033;GO:0009691	GO:0005524;GO:0009824
CUST_11282_PI426222305	PGSC0003DMG400002865	PGSC0003DMT400007440	PGSC0003DMC400005175	PGSC0003DMP400005175	Nitrate transporter	GO:0006810	GO:0005215	GO:0016020
CUST_11283_PI426222305	PGSC0003DMG400002837	PGSC0003DMT400007381	PGSC0003DMC400005133	PGSC0003DMP400005133	Stage III sporulation protein AA		GO:0005524;GO:0017111
CUST_11284_PI426222305	PGSC0003DMG400035213	PGSC0003DMT400085642	PGSC0003DMC400057317	PGSC0003DMP400057317	Conserved gene of unknown function
CUST_11285_PI426222305	PGSC0003DMG400037705	PGSC0003DMT400088134	PGSC0003DMC400059809	PGSC0003DMP400059809	Pentatricopeptide repeat-containing protein	GO:0008150	GO:0003674	GO:0005739
CUST_11286_PI426222305	PGSC0003DMG401014554	PGSC0003DMT400037730	PGSC0003DMC400025642	PGSC0003DMP400025642	Conserved gene of unknown function
CUST_11287_PI426222305	PGSC0003DMG400002826	PGSC0003DMT400007345	PGSC0003DMC400005113	PGSC0003DMP400005113	Kelch repeat-containing F-box family protein
CUST_11288_PI426222305	PGSC0003DMG400002828	PGSC0003DMT400007351	PGSC0003DMC400005118	PGSC0003DMP400005118	Myb-like DNA-binding protein		GO:0003677;GO:0003682
CUST_11289_PI426222305	PGSC0003DMG400030516	PGSC0003DMT400078377	PGSC0003DMC400053095	PGSC0003DMP400053095	Conserved gene of unknown function
CUST_1129_PI426222305	PGSC0003DMG400012635	PGSC0003DMT400032896	PGSC0003DMC400022387	PGSC0003DMP400022387	Acetylglucosaminyltransferase	GO:0006487	GO:0003830	GO:0016020
CUST_11290_PI426222305	PGSC0003DMG400002844	PGSC0003DMT400007398	PGSC0003DMC400005146	PGSC0003DMP400005146	ATP binding protein	GO:0008152	GO:0008168	GO:0005774
CUST_11291_PI426222305	PGSC0003DMG400030513	PGSC0003DMT400078368	PGSC0003DMC400053087	PGSC0003DMP400053087	Sarcoplasmic reticulum histidine-rich calcium-binding protein
CUST_11292_PI426222305	PGSC0003DMG400030505	PGSC0003DMT400078352	PGSC0003DMC400053073	PGSC0003DMP400053073	Conserved gene of unknown function
CUST_11293_PI426222305	PGSC0003DMG400041500	PGSC0003DMT400091929	PGSC0003DMC400063604	PGSC0003DMP400063604	Conserved gene of unknown function
CUST_11294_PI426222305	PGSC0003DMG400030563	PGSC0003DMT400078513	PGSC0003DMC400053200	PGSC0003DMP400053200	TatC
CUST_11295_PI426222305	PGSC0003DMG401014575	PGSC0003DMT400037774	PGSC0003DMC400025675	PGSC0003DMP400025675	Chaperone protein dnaJ 15		GO:0031072
CUST_11296_PI426222305	PGSC0003DMG400030575	PGSC0003DMT400078546	PGSC0003DMC400053232	PGSC0003DMP400053232	Conserved gene of unknown function
CUST_11297_PI426222305	PGSC0003DMG400030491	PGSC0003DMT400078322	PGSC0003DMC400053049	PGSC0003DMP400053049	(Di)nucleoside polyphosphate hydrolase
CUST_11298_PI426222305	PGSC0003DMG400014542	PGSC0003DMT400037700	PGSC0003DMC400025616	PGSC0003DMP400025616	Conserved gene of unknown function
CUST_11299_PI426222305	PGSC0003DMG400030528	PGSC0003DMT400078416	PGSC0003DMC400053123	PGSC0003DMP400053123	Phosphatidic acid phosphatase alpha		GO:0003824	GO:0016020
CUST_113_PI426222305	PGSC0003DMG400014978	PGSC0003DMT400038758	PGSC0003DMC400026345	PGSC0003DMP400026345	Calmodulin-binding transcription activator (Camta), plants	GO:0006355;GO:0006950	GO:0005515;GO:0003677	GO:0005634
CUST_1130_PI426222305	PGSC0003DMG400010094	PGSC0003DMT400026194	PGSC0003DMC400017894	PGSC0003DMP400017894	Conserved gene of unknown function
CUST_11300_PI426222305	PGSC0003DMG400030543	PGSC0003DMT400078464	PGSC0003DMC400053162	PGSC0003DMP400053162	Gene of unknown function
CUST_11301_PI426222305	PGSC0003DMG400014560	PGSC0003DMT400037746	PGSC0003DMC400025654	PGSC0003DMP400025654	Bifunctional nuclease	GO:0006308	GO:0046872;GO:0003676;GO:0004519
CUST_11302_PI426222305	PGSC0003DMG400014060	PGSC0003DMT400036503	PGSC0003DMC400024752	PGSC0003DMP400024752	Receptor kinase	GO:0006468	GO:0005524;GO:0004674
CUST_11303_PI426222305	PGSC0003DMG403014059	PGSC0003DMT400036500	PGSC0003DMC400024750	PGSC0003DMP400024750	Receptor kinase	GO:0006468	GO:0005524;GO:0004674
CUST_11304_PI426222305	PGSC0003DMG400002853	PGSC0003DMT400007417	PGSC0003DMC400005159	PGSC0003DMP400005159	Conserved gene of unknown function
CUST_11305_PI426222305	PGSC0003DMG400030549	PGSC0003DMT400078478	PGSC0003DMC400053172	PGSC0003DMP400053172	Conserved gene of unknown function	GO:0009744;GO:0006816;GO:0009651;GO:0009749;GO:0007030;GO:0009750	GO:0016757
CUST_11306_PI426222305	PGSC0003DMG400002877	PGSC0003DMT400007462	PGSC0003DMC400005189	PGSC0003DMP400005189	Gene of unknown function
CUST_11307_PI426222305	PGSC0003DMG400002818	PGSC0003DMT400007317	PGSC0003DMC400005097	PGSC0003DMP400005097	Ganglioside induced differentiation associated protein
CUST_11308_PI426222305	PGSC0003DMG400030572	PGSC0003DMT400078542	PGSC0003DMC400053228	PGSC0003DMP400053228	ATP binding protein	GO:0006468	GO:0005515;GO:0005524;GO:0004674;GO:0032440	GO:0016021;GO:0005886;GO:0009505;GO:0009570
CUST_11309_PI426222305	PGSC0003DMG400002833	PGSC0003DMT400007370	PGSC0003DMC400005126	PGSC0003DMP400005126	Pentatricopeptide repeat-containing protein		GO:0042802
CUST_1131_PI426222305	PGSC0003DMG400001311	PGSC0003DMT400003310	PGSC0003DMC400002349	PGSC0003DMP400002349	Pectate lyase P59	GO:0045490	GO:0046872;GO:0030570
CUST_11310_PI426222305	PGSC0003DMG400030496	PGSC0003DMT400078332	PGSC0003DMC400053059	PGSC0003DMP400053059	Disease resistance protein	GO:0006952	GO:0043531
CUST_11311_PI426222305	PGSC0003DMG401014554	PGSC0003DMT400037721	PGSC0003DMC400025634	PGSC0003DMP400025634	Conserved gene of unknown function		GO:0003824	GO:0009536
CUST_11312_PI426222305	PGSC0003DMG400002868	PGSC0003DMT400007446	PGSC0003DMC400005179	PGSC0003DMP400005179	CW14 protein
CUST_11313_PI426222305	PGSC0003DMG400002870	PGSC0003DMT400007455	PGSC0003DMC400005185	PGSC0003DMP400005185	Leucine-rich repeat receptor-like kinase	GO:0006468	GO:0005524;GO:0004672
CUST_11314_PI426222305	PGSC0003DMG400014576	PGSC0003DMT400037779	PGSC0003DMC400025680	PGSC0003DMP400025680	Receptor kinase	GO:0006468;GO:0007169	GO:0005515;GO:0005524;GO:0004674	GO:0016021;GO:0005886;GO:0005576
CUST_11315_PI426222305	PGSC0003DMG400030525	PGSC0003DMT400078406	PGSC0003DMC400053115	PGSC0003DMP400053115	EIN3-binding F-box protein 1	GO:0009723		GO:0005634
CUST_11316_PI426222305	PGSC0003DMG400030551	PGSC0003DMT400078485	PGSC0003DMC400053179	PGSC0003DMP400053179	Spore coat protein	GO:0055114;GO:0016036;GO:0010073	GO:0005507;GO:0016682;GO:0047705	GO:0016020;GO:0005783;GO:0005618
CUST_11317_PI426222305	PGSC0003DMG400036385	PGSC0003DMT400086814	PGSC0003DMC400058489	PGSC0003DMP400058489	AP2/ERF domain-containing transcription factor	GO:0006355	GO:0003700;GO:0003677	GO:0005634
CUST_11318_PI426222305	PGSC0003DMG400030579	PGSC0003DMT400078557	PGSC0003DMC400053240	PGSC0003DMP400053240	Receptor kinase	GO:0006468	GO:0005524;GO:0004674	GO:0016021;GO:0005886
CUST_11319_PI426222305	PGSC0003DMG400014545	PGSC0003DMT400037708	PGSC0003DMC400025622	PGSC0003DMP400025622	Conserved gene of unknown function
CUST_1132_PI426222305	PGSC0003DMG400020198	PGSC0003DMT400052036	PGSC0003DMC400035062	PGSC0003DMP400035062	Translocon-associated protein beta family protein	GO:0009627;GO:0034976		GO:0016021;GO:0005774;GO:0005783;GO:0005794;GO:0005576;GO:0009506
CUST_11320_PI426222305	PGSC0003DMG400030516	PGSC0003DMT400078376	PGSC0003DMC400053094	PGSC0003DMP400053094	Conserved gene of unknown function	GO:0009987		GO:0005634
CUST_11321_PI426222305	PGSC0003DMG400014555	PGSC0003DMT400037733	PGSC0003DMC400025643	PGSC0003DMP400025643	Conserved gene of unknown function		GO:0008375	GO:0016020
CUST_11322_PI426222305	PGSC0003DMG400002871	PGSC0003DMT400007456	PGSC0003DMC400005186	PGSC0003DMP400005186	Conserved gene of unknown function
CUST_11323_PI426222305	PGSC0003DMG400014555	PGSC0003DMT400037734	PGSC0003DMC400025644	PGSC0003DMP400025644	Conserved gene of unknown function		GO:0008375	GO:0016020
CUST_11324_PI426222305	PGSC0003DMG401030515	PGSC0003DMT400078371	PGSC0003DMC400053090	PGSC0003DMP400053090	TRANSPARENT TESTA 12 protein	GO:0006855	GO:0015297;GO:0015238	GO:0005886
CUST_11325_PI426222305	PGSC0003DMG400014569	PGSC0003DMT400037758	PGSC0003DMC400025665	PGSC0003DMP400025665	Gene of unknown function
CUST_11326_PI426222305	PGSC0003DMG400030559	PGSC0003DMT400078506	PGSC0003DMC400053196	PGSC0003DMP400053196	Fruit protein PKIWI502	GO:0055114	GO:0005507;GO:0016491	GO:0009941;GO:0009570;GO:0009579
CUST_11327_PI426222305	PGSC0003DMG400002818	PGSC0003DMT400007321	PGSC0003DMC400005100	PGSC0003DMP400005100	Ganglioside induced differentiation associated protein
CUST_11328_PI426222305	PGSC0003DMG400030575	PGSC0003DMT400078547	PGSC0003DMC400053233	PGSC0003DMP400053233	Conserved gene of unknown function
CUST_11329_PI426222305	PGSC0003DMG400030504	PGSC0003DMT400078351	PGSC0003DMC400053072	PGSC0003DMP400053072	Conserved gene of unknown function			GO:0005886
CUST_1133_PI426222305	PGSC0003DMG400012608	PGSC0003DMT400032832	PGSC0003DMC400022336	PGSC0003DMP400022336	ATP binding protein	GO:0016310;GO:0048868;GO:0042546;GO:0006020	GO:0005524;GO:0046872;GO:0008266;GO:0047940	GO:0005829
CUST_11330_PI426222305	PGSC0003DMG401030532	PGSC0003DMT400078434	PGSC0003DMC400053140	PGSC0003DMP400053140	Wall-associated kinase	GO:0006468	GO:0005524;GO:0004674;GO:0030247	GO:0005886
CUST_11331_PI426222305	PGSC0003DMG400030533	PGSC0003DMT400078442	PGSC0003DMC400053148	PGSC0003DMP400053148	Wall-associated kinase	GO:0006468	GO:0005524;GO:0004672
CUST_11332_PI426222305	PGSC0003DMG401014059	PGSC0003DMT400036493	PGSC0003DMC400024746	PGSC0003DMP400024746	Protein phosphatase		GO:0003824
CUST_11333_PI426222305	PGSC0003DMG401014575	PGSC0003DMT400037773	PGSC0003DMC400025674	PGSC0003DMP400025674	Chaperone protein dnaJ 15	GO:0006457;GO:0009958	GO:0031072;GO:0008092	GO:0005789;GO:0000139;GO:0005856
CUST_11334_PI426222305	PGSC0003DMG402030531	PGSC0003DMT400078431	PGSC0003DMC400053137	PGSC0003DMP400053137	Wall-associated kinase
CUST_11335_PI426222305	PGSC0003DMG400030541	PGSC0003DMT400078460	PGSC0003DMC400053159	PGSC0003DMP400053159	Nutrient reservoir
CUST_11336_PI426222305	PGSC0003DMG400030520	PGSC0003DMT400078393	PGSC0003DMC400053109	PGSC0003DMP400053109	Poly(A) polymerase alpha	GO:0006351;GO:0043631	GO:0003723;GO:0004652	GO:0005634
CUST_11337_PI426222305	PGSC0003DMG400002837	PGSC0003DMT400007384	PGSC0003DMC400005136	PGSC0003DMP400005136	Stage III sporulation protein AA		GO:0005524;GO:0016887	GO:0009507
CUST_11338_PI426222305	PGSC0003DMG400030556	PGSC0003DMT400078494	PGSC0003DMC400053187	PGSC0003DMP400053187	Gene of unknown function
CUST_11339_PI426222305	PGSC0003DMG400030507	PGSC0003DMT400078355	PGSC0003DMC400053075	PGSC0003DMP400053075	Abc transporter		GO:0005524;GO:0016887	GO:0016020
CUST_1134_PI426222305	PGSC0003DMG400012599	PGSC0003DMT400032806	PGSC0003DMC400022315	PGSC0003DMP400022315	Rrm/rnp domain		GO:0003723;GO:0008270;GO:0000166
CUST_11340_PI426222305	PGSC0003DMG400030558	PGSC0003DMT400078502	PGSC0003DMC400053193	PGSC0003DMP400053193	ALG2-interacting protein X		GO:0005515	GO:0005829;GO:0009506
CUST_11341_PI426222305	PGSC0003DMG400030582	PGSC0003DMT400078569	PGSC0003DMC400053244	PGSC0003DMP400053244	Gene of unknown function
CUST_11342_PI426222305	PGSC0003DMG400030537	PGSC0003DMT400078454	PGSC0003DMC400053155	PGSC0003DMP400053155	60S ribosomal protein L31	GO:0006412	GO:0003735	GO:0005886;GO:0009507;GO:0022625;GO:0005618
CUST_11343_PI426222305	PGSC0003DMG400001269	PGSC0003DMT400003215	PGSC0003DMC400002294	PGSC0003DMP400002294	Receptor kinase	GO:0006468	GO:0005524;GO:0004674;GO:0030247	GO:0005886
CUST_11344_PI426222305	PGSC0003DMG400030511	PGSC0003DMT400078363	PGSC0003DMC400053083	PGSC0003DMP400053083	Repressor of RNA polymerase III transcription MAF1
CUST_11345_PI426222305	PGSC0003DMG401030531	PGSC0003DMT400078428	PGSC0003DMC400053134	PGSC0003DMP400053134	Wall-associated kinase	GO:0006468	GO:0005524;GO:0004672
CUST_11346_PI426222305	PGSC0003DMG400002840	PGSC0003DMT400007391	PGSC0003DMC400005140	PGSC0003DMP400005140	Kelch repeat-containing F-box family protein			GO:0005634
CUST_11347_PI426222305	PGSC0003DMG401014059	PGSC0003DMT400036495	PGSC0003DMC400024748	PGSC0003DMP400024748	Protein phosphatase		GO:0003824
CUST_11348_PI426222305	PGSC0003DMG400030502	PGSC0003DMT400078348	PGSC0003DMC400053069	PGSC0003DMP400053069	Fyve finger-containing phosphoinositide kinase, fyv1	GO:0046488	GO:0016307
CUST_11349_PI426222305	PGSC0003DMG400002850	PGSC0003DMT400007414	PGSC0003DMC400005156	PGSC0003DMP400005156	Aspartate/glutamate/uridylate kinase family protein	GO:0008652
CUST_1135_PI426222305	PGSC0003DMG400010102	PGSC0003DMT400026215	PGSC0003DMC400017904	PGSC0003DMP400017904	Gene of unknown function
CUST_11350_PI426222305	PGSC0003DMG400030526	PGSC0003DMT400078410	PGSC0003DMC400053118	PGSC0003DMP400053118	Pentatricopeptide repeat-containing protein
CUST_11351_PI426222305	PGSC0003DMG403030532	PGSC0003DMT400078439	PGSC0003DMC400053145	PGSC0003DMP400053145	Wall-associated kinase	GO:0006468	GO:0005524;GO:0004672
CUST_11352_PI426222305	PGSC0003DMG400020659	PGSC0003DMT400053223	PGSC0003DMC400035897	PGSC0003DMP400035897	Conserved gene of unknown function
CUST_11353_PI426222305	PGSC0003DMG400004161	PGSC0003DMT400010652	PGSC0003DMC400007441	PGSC0003DMP400007441	Conserved gene of unknown function	GO:0009620		GO:0005783
CUST_11354_PI426222305	PGSC0003DMG400020654	PGSC0003DMT400053212	PGSC0003DMC400035888	PGSC0003DMP400035888	Conserved gene of unknown function
CUST_11355_PI426222305	PGSC0003DMG400004170	PGSC0003DMT400010684	PGSC0003DMC400007463	PGSC0003DMP400007463	Asparagine synthetase [glutamine-hydrolyzing]	GO:0006529	GO:0004066
CUST_11356_PI426222305	PGSC0003DMG400020569	PGSC0003DMT400053007	PGSC0003DMC400035742	PGSC0003DMP400035742	Ubiquitin carrier protein		GO:0016881
CUST_11357_PI426222305	PGSC0003DMG400020663	PGSC0003DMT400053234	PGSC0003DMC400035904	PGSC0003DMP400035904	Gene of unknown function
CUST_11358_PI426222305	PGSC0003DMG400004157	PGSC0003DMT400010639	PGSC0003DMC400007430	PGSC0003DMP400007430	Merozoite surface protein 3
CUST_11359_PI426222305	PGSC0003DMG400020646	PGSC0003DMT400053192	PGSC0003DMC400035873	PGSC0003DMP400035873	ER lumen protein retaining receptor	GO:0015031;GO:0006621	GO:0046923	GO:0016021;GO:0043231;GO:0044444
CUST_1136_PI426222305	PGSC0003DMG400001448	PGSC0003DMT400003666	PGSC0003DMC400002620	PGSC0003DMP400002620	UDP-glucose dehydrogenase 2	GO:0055114;GO:0052546;GO:0006065	GO:0051287;GO:0003979	GO:0005634;GO:0005829
CUST_11360_PI426222305	PGSC0003DMG400020572	PGSC0003DMT400053013	PGSC0003DMC400035745	PGSC0003DMP400035745	Gene of unknown function
CUST_11361_PI426222305	PGSC0003DMG400020558	PGSC0003DMT400052983	PGSC0003DMC400035725	PGSC0003DMP400035725	Ubiquitin-activating enzyme E1	GO:0006464;GO:0046686;GO:0051707	GO:0005524;GO:0004842;GO:0008641	GO:0005829;GO:0009506
CUST_11362_PI426222305	PGSC0003DMG400020639	PGSC0003DMT400053174	PGSC0003DMC400035858	PGSC0003DMP400035858	Ferredoxin	GO:0044237	GO:0009055;GO:0051536	GO:0009507;GO:0005739
CUST_11363_PI426222305	PGSC0003DMG400004167	PGSC0003DMT400010672	PGSC0003DMC400007455	PGSC0003DMP400007455	GTP binding protein	GO:0019243;GO:0000917;GO:0015684	GO:0005525;GO:0015093	GO:0016021;GO:0009507
CUST_11364_PI426222305	PGSC0003DMG400020654	PGSC0003DMT400053210	PGSC0003DMC400035887	PGSC0003DMP400035887	Conserved gene of unknown function
CUST_11365_PI426222305	PGSC0003DMG400033345	PGSC0003DMT400083485	PGSC0003DMC400055990	PGSC0003DMP400055990	Root border cell-specific protein	GO:0055114	GO:0004733;GO:0010181	GO:0009507;GO:0005576
CUST_11366_PI426222305	PGSC0003DMG400002406	PGSC0003DMT400006184	PGSC0003DMC400004282	PGSC0003DMP400004282	Gene of unknown function
CUST_11367_PI426222305	PGSC0003DMG400004162	PGSC0003DMT400010654	PGSC0003DMC400007443	PGSC0003DMP400007443	Hydrolase, hydrolyzing O-glycosyl compounds	GO:0005975	GO:0004553
CUST_11368_PI426222305	PGSC0003DMG400020553	PGSC0003DMT400052964	PGSC0003DMC400035714	PGSC0003DMP400035714	Gene of unknown function
CUST_11369_PI426222305	PGSC0003DMG400020551	PGSC0003DMT400052959	PGSC0003DMC400035711	PGSC0003DMP400035711	Conserved gene of unknown function	GO:0044238;GO:0044237	GO:0003674	GO:0005634
CUST_1137_PI426222305	PGSC0003DMG400001412	PGSC0003DMT400003569	PGSC0003DMC400002547	PGSC0003DMP400002547	Auxin efflux carrier component	GO:0055085;GO:0009555;GO:0010315;GO:0010252		GO:0016021;GO:0005783
CUST_11370_PI426222305	PGSC0003DMG400020564	PGSC0003DMT400052998	PGSC0003DMC400035735	PGSC0003DMP400035735	Avr9/Cf-9 rapidly elicited protein 216	GO:0006468;GO:0007165;GO:0009268	GO:0005524;GO:0004674	GO:0005886
CUST_11371_PI426222305	PGSC0003DMG400020571	PGSC0003DMT400053011	PGSC0003DMC400035744	PGSC0003DMP400035744	26S protease regulatory subunit 6B homolog	GO:0030163	GO:0005524;GO:0017111	GO:0005634;GO:0005737;GO:0000502
CUST_11372_PI426222305	PGSC0003DMG400020559	PGSC0003DMT400052987	PGSC0003DMC400035727	PGSC0003DMP400035727	Gamma interferon inducible lysosomal thiol reductase family protein
CUST_11373_PI426222305	PGSC0003DMG400004165	PGSC0003DMT400010663	PGSC0003DMC400007449	PGSC0003DMP400007449	Thylakoid soluble phosphoprotein			GO:0009507
CUST_11374_PI426222305	PGSC0003DMG400020560	PGSC0003DMT400052989	PGSC0003DMC400035729	PGSC0003DMP400035729	Protein phosphatase 2c
CUST_11375_PI426222305	PGSC0003DMG400020542	PGSC0003DMT400052939	PGSC0003DMC400035695	PGSC0003DMP400035695	EBP1	GO:0009987
CUST_11376_PI426222305	PGSC0003DMG400002407	PGSC0003DMT400006189	PGSC0003DMC400004283	PGSC0003DMP400004283	Gene of unknown function	GO:0006508	GO:0008234
CUST_11377_PI426222305	PGSC0003DMG400020638	PGSC0003DMT400053173	PGSC0003DMC400035857	PGSC0003DMP400035857	Conserved gene of unknown function
CUST_11378_PI426222305	PGSC0003DMG400020549	PGSC0003DMT400052957	PGSC0003DMC400035709	PGSC0003DMP400035709	Conserved gene of unknown function
CUST_11379_PI426222305	PGSC0003DMG400020554	PGSC0003DMT400052969	PGSC0003DMC400035715	PGSC0003DMP400035715	PPR1 protein
CUST_1138_PI426222305	PGSC0003DMG400000484	PGSC0003DMT400001273	PGSC0003DMC400000946	PGSC0003DMP400000946	Triose phosphate/phosphate translocator, non-green plastid, chloroplast	GO:0055085;GO:0015714	GO:0015120;GO:0015121	GO:0016021;GO:0031969
CUST_11380_PI426222305	PGSC0003DMG400020546	PGSC0003DMT400052946	PGSC0003DMC400035701	PGSC0003DMP400035701	Ubiquitin family protein		GO:0005515
CUST_11381_PI426222305	PGSC0003DMG400020657	PGSC0003DMT400053219	PGSC0003DMC400035894	PGSC0003DMP400035894	Ribosomal protein L5	GO:0006412;GO:0009965;GO:0010015;GO:0008283;GO:0009955	GO:0003735;GO:0008097	GO:0005886;GO:0009507;GO:0005773;GO:0005730;GO:0022625
CUST_11382_PI426222305	PGSC0003DMG400020567	PGSC0003DMT400053001	PGSC0003DMC400035738	PGSC0003DMP400035738	Zinc finger protein
CUST_11383_PI426222305	PGSC0003DMG400020566	PGSC0003DMT400053000	PGSC0003DMC400035737	PGSC0003DMP400035737	Ribosomal protein S26	GO:0006412	GO:0003735	GO:0022627
CUST_11384_PI426222305	PGSC0003DMG400020641	PGSC0003DMT400053176	PGSC0003DMC400035860	PGSC0003DMP400035860	Ubiquitin-protein ligase	GO:0006511	GO:0005515;GO:0004842	GO:0005634
CUST_11385_PI426222305	PGSC0003DMG400019952	PGSC0003DMT400051367	PGSC0003DMC400034626	PGSC0003DMP400034626	Feedback-insensitive anthranilate synthase alpha-2 chain	GO:0050896;GO:0000162	GO:0004049	GO:0009507
CUST_11386_PI426222305	PGSC0003DMG400004162	PGSC0003DMT400010656	PGSC0003DMC400007445	PGSC0003DMP400007445	Hydrolase, hydrolyzing O-glycosyl compounds	GO:0005975	GO:0008422	GO:0005829;GO:0005773;GO:0005576
CUST_11387_PI426222305	PGSC0003DMG400020560	PGSC0003DMT400052991	PGSC0003DMC400035731	PGSC0003DMP400035731	Protein phosphatase 2c	GO:0046777;GO:0010207;GO:0006364;GO:0010027;GO:0071482;GO:0010155	GO:0046872;GO:0004721	GO:0009570
CUST_11388_PI426222305	PGSC0003DMG400020648	PGSC0003DMT400053199	PGSC0003DMC400035877	PGSC0003DMP400035877	B3 domain-containing protein	GO:0006355	GO:0003700;GO:0003677	GO:0005634
CUST_11389_PI426222305	PGSC0003DMG400004164	PGSC0003DMT400010659	PGSC0003DMC400007448	PGSC0003DMP400007448	Serine-threonine protein kinase, plant-type	GO:0006468;GO:0016567;GO:0042742;GO:0032940	GO:0005515;GO:0005524;GO:0004674	GO:0016021;GO:0005886;GO:0016023
CUST_1139_PI426222305	PGSC0003DMG400020201	PGSC0003DMT400052047	PGSC0003DMC400035073	PGSC0003DMP400035073	Conserved gene of unknown function
CUST_11390_PI426222305	PGSC0003DMG400020656	PGSC0003DMT400053217	PGSC0003DMC400035893	PGSC0003DMP400035893	RNA binding protein
CUST_11391_PI426222305	PGSC0003DMG400020660	PGSC0003DMT400053230	PGSC0003DMC400035902	PGSC0003DMP400035902	Protein kinase domain containing protein	GO:0006468	GO:0005524;GO:0004672
CUST_11392_PI426222305	PGSC0003DMG400004150	PGSC0003DMT400010625	PGSC0003DMC400007421	PGSC0003DMP400007421	Protein disulfide isomerase
CUST_11393_PI426222305	PGSC0003DMG400020555	PGSC0003DMT400052971	PGSC0003DMC400035717	PGSC0003DMP400035717	PPR1 protein			GO:0005739
CUST_11394_PI426222305	PGSC0003DMG400004159	PGSC0003DMT400010649	PGSC0003DMC400007438	PGSC0003DMP400007438	ATP binding protein
CUST_11395_PI426222305	PGSC0003DMG400020544	PGSC0003DMT400052942	PGSC0003DMC400035698	PGSC0003DMP400035698	RING-H2 finger protein ATL3F		GO:0005515;GO:0008270	GO:0005634
CUST_11396_PI426222305	PGSC0003DMG400004168	PGSC0003DMT400010673	PGSC0003DMC400007456	PGSC0003DMP400007456	Internal rotenone-insensitive NADH dehydrogenase	GO:0055114	GO:0016491;GO:0050660
CUST_11397_PI426222305	PGSC0003DMG400020542	PGSC0003DMT400052940	PGSC0003DMC400035696	PGSC0003DMP400035696	EBP1	GO:0006508;GO:0009987	GO:0003677;GO:0004177;GO:0008235	GO:0005886;GO:0005730
CUST_11398_PI426222305	PGSC0003DMG400026869	PGSC0003DMT400069076	PGSC0003DMC400046651	PGSC0003DMP400046651	Feedback-insensitive anthranilate synthase alpha-2 chain	GO:0000162	GO:0004049	GO:0009507;GO:0005950
CUST_11399_PI426222305	PGSC0003DMG401020557	PGSC0003DMT400052974	PGSC0003DMC400035720	PGSC0003DMP400035720	TatD DNase domain-containing deoxyribonuclease		GO:0016888
CUST_114_PI426222305	PGSC0003DMG400038685	PGSC0003DMT400089114	PGSC0003DMC400060789	PGSC0003DMP400060789	Gene of unknown function
CUST_1140_PI426222305	PGSC0003DMG400000503	PGSC0003DMT400001335	PGSC0003DMC400000981	PGSC0003DMP400000981	IS10 transposase	GO:0008150	GO:0003674	GO:0044464
CUST_11400_PI426222305	PGSC0003DMG400020651	PGSC0003DMT400053206	PGSC0003DMC400035883	PGSC0003DMP400035883	Histidine triad family protein
CUST_11401_PI426222305	PGSC0003DMG400033344	PGSC0003DMT400083484	PGSC0003DMC400055989	PGSC0003DMP400055989	Conserved gene of unknown function	GO:0006508	GO:0004177
CUST_11402_PI426222305	PGSC0003DMG400002408	PGSC0003DMT400006190	PGSC0003DMC400004284	PGSC0003DMP400004284	26S protease regulatory subunit 6B homolog	GO:0006508;GO:0006281;GO:0030163;GO:0006310	GO:0005524;GO:0008568;GO:0008233;GO:0009378	GO:0005634;GO:0005737;GO:0000502
CUST_11403_PI426222305	PGSC0003DMG400019954	PGSC0003DMT400051371	PGSC0003DMC400034629	PGSC0003DMP400034629	Heat shock protein binding protein	GO:0006950	GO:0005488
CUST_11404_PI426222305	PGSC0003DMG400020636	PGSC0003DMT400053171	PGSC0003DMC400035855	PGSC0003DMP400035855	60S ribosomal protein L10	GO:0006412	GO:0003735	GO:0005840
CUST_11405_PI426222305	PGSC0003DMG400004158	PGSC0003DMT400010643	PGSC0003DMC400007432	PGSC0003DMP400007432	Ca2+ antiporter/cation exchanger	GO:0009733;GO:0009651;GO:0009631;GO:0006874;GO:0048364;GO:0009624;GO:0010351;GO:0006882;GO:0006814;GO:0030026;GO:0070588;GO:0006793;GO:0051592	GO:0015369	GO:0016021;GO:0009705
CUST_11406_PI426222305	PGSC0003DMG400004168	PGSC0003DMT400010674	PGSC0003DMC400007457	PGSC0003DMP400007457	Internal rotenone-insensitive NADH dehydrogenase	GO:0055114	GO:0016491;GO:0050660
CUST_11407_PI426222305	PGSC0003DMG400020645	PGSC0003DMT400053188	PGSC0003DMC400035870	PGSC0003DMP400035870	Conserved gene of unknown function
CUST_11408_PI426222305	PGSC0003DMG400020556	PGSC0003DMT400052972	PGSC0003DMC400035718	PGSC0003DMP400035718	PPR1 protein
CUST_11409_PI426222305	PGSC0003DMG400004152	PGSC0003DMT400010633	PGSC0003DMC400007425	PGSC0003DMP400007425	Conserved gene of unknown function
CUST_1141_PI426222305	PGSC0003DMG400001391	PGSC0003DMT400003527	PGSC0003DMC400002517	PGSC0003DMP400002517	CFM2	GO:0000373;GO:0000372	GO:0003723
CUST_11410_PI426222305	PGSC0003DMG400037292	PGSC0003DMT400087721	PGSC0003DMC400059396	PGSC0003DMP400059396	Gene of unknown function
CUST_11411_PI426222305	PGSC0003DMG400004150	PGSC0003DMT400010629	PGSC0003DMC400007422	PGSC0003DMP400007422	Protein disulfide isomerase	GO:0045454
CUST_11412_PI426222305	PGSC0003DMG400020643	PGSC0003DMT400053184	PGSC0003DMC400035866	PGSC0003DMP400035866	PPR1 protein
CUST_11413_PI426222305	PGSC0003DMG400020545	PGSC0003DMT400052944	PGSC0003DMC400035699	PGSC0003DMP400035699	BCL-2 binding anthanogene-1	GO:0009409;GO:0009651;GO:0010228	GO:0051087	GO:0005829
CUST_11414_PI426222305	PGSC0003DMG400034507	PGSC0003DMT400084936	PGSC0003DMC400056611	PGSC0003DMP400056611	Gene of unknown function
CUST_11415_PI426222305	PGSC0003DMG400004149	PGSC0003DMT400010621	PGSC0003DMC400007417	PGSC0003DMP400007417	Cell division protein ftsH	GO:0006508;GO:0030163	GO:0005524;GO:0008270;GO:0004222;GO:0004176	GO:0016021;GO:0009941;GO:0009535
CUST_11416_PI426222305	PGSC0003DMG400041025	PGSC0003DMT400091454	PGSC0003DMC400063129	PGSC0003DMP400063129	Gene of unknown function
CUST_11417_PI426222305	PGSC0003DMG400038711	PGSC0003DMT400089140	PGSC0003DMC400060815	PGSC0003DMP400060815	Gene of unknown function
CUST_11418_PI426222305	PGSC0003DMG400004168	PGSC0003DMT400010676	PGSC0003DMC400007459	PGSC0003DMP400007459	Internal rotenone-insensitive NADH dehydrogenase	GO:0055114	GO:0016491
CUST_11419_PI426222305	PGSC0003DMG400020541	PGSC0003DMT400052937	PGSC0003DMC400035693	PGSC0003DMP400035693	Protein phosphatase 2C	GO:0006470	GO:0046872;GO:0004722
CUST_1142_PI426222305	PGSC0003DMG400012630	PGSC0003DMT400032879	PGSC0003DMC400022374	PGSC0003DMP400022374	Cell division cycle protein cdt2		GO:0005515
CUST_11420_PI426222305	PGSC0003DMG400042470	PGSC0003DMT400092899	PGSC0003DMC400064574	PGSC0003DMP400064574	Sensory transduction histidine kinase bacterial	GO:0006355;GO:0007165;GO:0000160	GO:0003824;GO:0000156
CUST_11421_PI426222305	PGSC0003DMG400020645	PGSC0003DMT400053186	PGSC0003DMC400035868	PGSC0003DMP400035868	Conserved gene of unknown function
CUST_11422_PI426222305	PGSC0003DMG400004155	PGSC0003DMT400010637	PGSC0003DMC400007428	PGSC0003DMP400007428	Protein yippee
CUST_11423_PI426222305	PGSC0003DMG400004170	PGSC0003DMT400010685	PGSC0003DMC400007464	PGSC0003DMP400007464	Asparagine synthetase [glutamine-hydrolyzing]	GO:0009744;GO:0009749;GO:0009646;GO:0009750;GO:0070981;GO:0043617;GO:0006541;GO:0009063	GO:0005524;GO:0004066	GO:0005737
CUST_11424_PI426222305	PGSC0003DMG400034542	PGSC0003DMT400084971	PGSC0003DMC400056646	PGSC0003DMP400056646	Gene of unknown function
CUST_11425_PI426222305	PGSC0003DMG400009821	PGSC0003DMT400025445	PGSC0003DMC400017335	PGSC0003DMP400017335	Conserved gene of unknown function		GO:0003723;GO:0003677;GO:0008270
CUST_11426_PI426222305	PGSC0003DMG400004162	PGSC0003DMT400010657	PGSC0003DMC400007446	PGSC0003DMP400007446	Hydrolase, hydrolyzing O-glycosyl compounds	GO:0005975	GO:0004553
CUST_11427_PI426222305	PGSC0003DMG400004169	PGSC0003DMT400010683	PGSC0003DMC400007462	PGSC0003DMP400007462	Gene of unknown function
CUST_11428_PI426222305	PGSC0003DMG400009821	PGSC0003DMT400025444	PGSC0003DMC400017334	PGSC0003DMP400017334	Conserved gene of unknown function
CUST_11429_PI426222305	PGSC0003DMG400020560	PGSC0003DMT400052990	PGSC0003DMC400035730	PGSC0003DMP400035730	Protein phosphatase 2c
CUST_1143_PI426222305	PGSC0003DMG400046475	PGSC0003DMT400096904	PGSC0003DMC400068579	PGSC0003DMP400068579	Zinc finger protein		GO:0005515;GO:0008270
CUST_11430_PI426222305	PGSC0003DMG400020640	PGSC0003DMT400053175	PGSC0003DMC400035859	PGSC0003DMP400035859	UDP-glucosyltransferase family 1 protein	GO:0046482;GO:0018874;GO:0009696	GO:0080002
CUST_11431_PI426222305	PGSC0003DMG400020647	PGSC0003DMT400053195	PGSC0003DMC400035875	PGSC0003DMP400035875	RNA binding protein	GO:0006810		GO:0005622
CUST_11432_PI426222305	PGSC0003DMG400020652	PGSC0003DMT400053208	PGSC0003DMC400035885	PGSC0003DMP400035885	Conserved gene of unknown function
CUST_11433_PI426222305	PGSC0003DMG400020655	PGSC0003DMT400053215	PGSC0003DMC400035891	PGSC0003DMP400035891	Conserved gene of unknown function	GO:0009987		GO:0044464
CUST_11434_PI426222305	PGSC0003DMG400039661	PGSC0003DMT400090090	PGSC0003DMC400061765	PGSC0003DMP400061765	Gene of unknown function
CUST_11435_PI426222305	PGSC0003DMG400004159	PGSC0003DMT400010647	PGSC0003DMC400007436	PGSC0003DMP400007436	ATP binding protein
CUST_11436_PI426222305	PGSC0003DMG400020649	PGSC0003DMT400053200	PGSC0003DMC400035878	PGSC0003DMP400035878	Cytochrome b-c1 complex subunit 8	GO:0022900	GO:0008121	GO:0005743;GO:0070469
CUST_11437_PI426222305	PGSC0003DMG400020552	PGSC0003DMT400052963	PGSC0003DMC400035713	PGSC0003DMP400035713	Peroxisome biogenesis factor 13
CUST_11438_PI426222305	PGSC0003DMG400020645	PGSC0003DMT400053189	PGSC0003DMC400035871	PGSC0003DMP400035871	Conserved gene of unknown function
CUST_11439_PI426222305	PGSC0003DMG400020548	PGSC0003DMT400052955	PGSC0003DMC400035708	PGSC0003DMP400035708	40S ribosomal protein S4	GO:0006412	GO:0003723;GO:0003735	GO:0005840
CUST_1144_PI426222305	PGSC0003DMG401001309	PGSC0003DMT400003295	PGSC0003DMC400002342	PGSC0003DMP400002342	Acid phosphatase
CUST_11440_PI426222305	PGSC0003DMG400020569	PGSC0003DMT400053006	PGSC0003DMC400035741	PGSC0003DMP400035741	Ubiquitin carrier protein	GO:0006511	GO:0005524;GO:0004842	GO:0005886
CUST_11441_PI426222305	PGSC0003DMG400044656	PGSC0003DMT400095085	PGSC0003DMC400066760	PGSC0003DMP400066760	Retrotransposon protein, Ty1-copia subclass	GO:0015074	GO:0003676
CUST_11442_PI426222305	PGSC0003DMG400042263	PGSC0003DMT400092692	PGSC0003DMC400064367	PGSC0003DMP400064367	Conserved gene of unknown function
CUST_11443_PI426222305	PGSC0003DMG400020562	PGSC0003DMT400052995	PGSC0003DMC400035733	PGSC0003DMP400035733	LOB domain-containing protein			GO:0005634
CUST_11444_PI426222305	PGSC0003DMG400004161	PGSC0003DMT400010653	PGSC0003DMC400007442	PGSC0003DMP400007442	Conserved gene of unknown function
CUST_11445_PI426222305	PGSC0003DMG400020560	PGSC0003DMT400052988	PGSC0003DMC400035728	PGSC0003DMP400035728	Protein phosphatase 2c
CUST_11446_PI426222305	PGSC0003DMG400020656	PGSC0003DMT400053216	PGSC0003DMC400035892	PGSC0003DMP400035892	RNA binding protein
CUST_11447_PI426222305	PGSC0003DMG400004162	PGSC0003DMT400010655	PGSC0003DMC400007444	PGSC0003DMP400007444	Hydrolase, hydrolyzing O-glycosyl compounds	GO:0005975	GO:0004553
CUST_11448_PI426222305	PGSC0003DMG400020651	PGSC0003DMT400053205	PGSC0003DMC400035882	PGSC0003DMP400035882	Histidine triad family protein
CUST_11449_PI426222305	PGSC0003DMG400020637	PGSC0003DMT400053172	PGSC0003DMC400035856	PGSC0003DMP400035856	40S ribosomal protein S8	GO:0006414;GO:0000462	GO:0003735	GO:0009507;GO:0022627
CUST_1145_PI426222305	PGSC0003DMG400001438	PGSC0003DMT400003643	PGSC0003DMC400002602	PGSC0003DMP400002602	Chorismate mutase 1	GO:0009073;GO:0006007	GO:0016688;GO:0004106	GO:0009507;GO:0005829
CUST_11450_PI426222305	PGSC0003DMG400045442	PGSC0003DMT400095871	PGSC0003DMC400067546	PGSC0003DMP400067546	Gene of unknown function
CUST_11451_PI426222305	PGSC0003DMG400020660	PGSC0003DMT400053229	PGSC0003DMC400035901	PGSC0003DMP400035901	Protein kinase domain containing protein
CUST_11452_PI426222305	PGSC0003DMG400034627	PGSC0003DMT400085056	PGSC0003DMC400056731	PGSC0003DMP400056731	Conserved gene of unknown function
CUST_11453_PI426222305	PGSC0003DMG400020650	PGSC0003DMT400053202	PGSC0003DMC400035880	PGSC0003DMP400035880	Conserved gene of unknown function
CUST_11454_PI426222305	PGSC0003DMG400020567	PGSC0003DMT400053002	PGSC0003DMC400035739	PGSC0003DMP400035739	Zinc finger protein	GO:0006629	GO:0016788
CUST_11455_PI426222305	PGSC0003DMG400020563	PGSC0003DMT400052997	PGSC0003DMC400035734	PGSC0003DMP400035734	Conserved gene of unknown function
CUST_11456_PI426222305	PGSC0003DMG400020543	PGSC0003DMT400052941	PGSC0003DMC400035697	PGSC0003DMP400035697	Ran binding protein	GO:0015031;GO:0046907;GO:0051028	GO:0005488	GO:0005643
CUST_11457_PI426222305	PGSC0003DMG400020653	PGSC0003DMT400053209	PGSC0003DMC400035886	PGSC0003DMP400035886	Early tobacco anther 1			GO:0005829
CUST_11458_PI426222305	PGSC0003DMG400020550	PGSC0003DMT400052958	PGSC0003DMC400035710	PGSC0003DMP400035710	CBL-interacting protein kinase 11	GO:0006468;GO:0007165	GO:0005524;GO:0004683
CUST_11459_PI426222305	PGSC0003DMG400004168	PGSC0003DMT400010678	PGSC0003DMC400007461	PGSC0003DMP400007461	Internal rotenone-insensitive NADH dehydrogenase	GO:0055114;GO:0071482	GO:0050660;GO:0003954	GO:0005777;GO:0031304
CUST_1146_PI426222305	PGSC0003DMG400000509	PGSC0003DMT400001371	PGSC0003DMC400001012	PGSC0003DMP400001012	GPI ethanolamine phosphate transferase	GO:0006506	GO:0016740	GO:0005789
CUST_11460_PI426222305	PGSC0003DMG400020651	PGSC0003DMT400053207	PGSC0003DMC400035884	PGSC0003DMP400035884	Histidine triad family protein	GO:0009150;GO:0006790	GO:0047627	GO:0005777;GO:0005634
CUST_11461_PI426222305	PGSC0003DMG400020541	PGSC0003DMT400052938	PGSC0003DMC400035694	PGSC0003DMP400035694	Protein phosphatase 2C		GO:0003824
CUST_11462_PI426222305	PGSC0003DMG401020557	PGSC0003DMT400052980	PGSC0003DMC400035724	PGSC0003DMP400035724	TatD DNase domain-containing deoxyribonuclease
CUST_11463_PI426222305	PGSC0003DMG400020565	PGSC0003DMT400052999	PGSC0003DMC400035736	PGSC0003DMP400035736	EPIDERMAL PATTERNING FACTOR 6	GO:0010052	GO:0003674	GO:0005576
CUST_11464_PI426222305	PGSC0003DMG400020641	PGSC0003DMT400053177	PGSC0003DMC400035861	PGSC0003DMP400035861	Ubiquitin-protein ligase
CUST_11465_PI426222305	PGSC0003DMG400042014	PGSC0003DMT400092443	PGSC0003DMC400064118	PGSC0003DMP400064118	Gene of unknown function
CUST_11466_PI426222305	PGSC0003DMG400020651	PGSC0003DMT400053204	PGSC0003DMC400035881	PGSC0003DMP400035881	Histidine triad family protein
CUST_11467_PI426222305	PGSC0003DMG400004163	PGSC0003DMT400010658	PGSC0003DMC400007447	PGSC0003DMP400007447	Conserved gene of unknown function
CUST_11468_PI426222305	PGSC0003DMG400020552	PGSC0003DMT400052961	PGSC0003DMC400035712	PGSC0003DMP400035712	Peroxisome biogenesis factor 13	GO:0006635;GO:0016558		GO:0005778
CUST_11469_PI426222305	PGSC0003DMG400020546	PGSC0003DMT400052947	PGSC0003DMC400035702	PGSC0003DMP400035702	Ubiquitin family protein
CUST_1147_PI426222305	PGSC0003DMG400020262	PGSC0003DMT400052234	PGSC0003DMC400035213	PGSC0003DMP400035213	Conserved gene of unknown function			GO:0005886
CUST_11470_PI426222305	PGSC0003DMG400020644	PGSC0003DMT400053185	PGSC0003DMC400035867	PGSC0003DMP400035867	PPR1 protein			GO:0005739
CUST_11471_PI426222305	PGSC0003DMG400020660	PGSC0003DMT400053226	PGSC0003DMC400035898	PGSC0003DMP400035898	Protein kinase domain containing protein	GO:0006468	GO:0005524;GO:0004674	GO:0005634
CUST_11472_PI426222305	PGSC0003DMG400019953	PGSC0003DMT400051368	PGSC0003DMC400034627	PGSC0003DMP400034627	Conserved gene of unknown function
CUST_11473_PI426222305	PGSC0003DMG400020643	PGSC0003DMT400053182	PGSC0003DMC400035865	PGSC0003DMP400035865	PPR1 protein			GO:0005739
CUST_11474_PI426222305	PGSC0003DMG401020557	PGSC0003DMT400052979	PGSC0003DMC400035723	PGSC0003DMP400035723	TatD DNase domain-containing deoxyribonuclease		GO:0016888	GO:0005634
CUST_11475_PI426222305	PGSC0003DMG400020636	PGSC0003DMT400053166	PGSC0003DMC400035854	PGSC0003DMP400035854	60S ribosomal protein L10	GO:0006412	GO:0003735	GO:0005840
CUST_11476_PI426222305	PGSC0003DMG400020546	PGSC0003DMT400052945	PGSC0003DMC400035700	PGSC0003DMP400035700	Ubiquitin family protein		GO:0005515
CUST_11477_PI426222305	PGSC0003DMG400002405	PGSC0003DMT400006183	PGSC0003DMC400004281	PGSC0003DMP400004281	60S ribosomal protein L10	GO:0006412	GO:0003735	GO:0005840
CUST_11478_PI426222305	PGSC0003DMG400020645	PGSC0003DMT400053187	PGSC0003DMC400035869	PGSC0003DMP400035869	Conserved gene of unknown function			GO:0009507
CUST_11479_PI426222305	PGSC0003DMG400020645	PGSC0003DMT400053190	PGSC0003DMC400035872	PGSC0003DMP400035872	Conserved gene of unknown function
CUST_1148_PI426222305	PGSC0003DMG401000528	PGSC0003DMT400001426	PGSC0003DMC400001058	PGSC0003DMP400001058	Gene of unknown function
CUST_11480_PI426222305	PGSC0003DMG400033344	PGSC0003DMT400083483	PGSC0003DMC400055988	PGSC0003DMP400055988	Conserved gene of unknown function
CUST_11481_PI426222305	PGSC0003DMG400020660	PGSC0003DMT400053228	PGSC0003DMC400035900	PGSC0003DMP400035900	Protein kinase domain containing protein	GO:0006468	GO:0005524;GO:0004672
CUST_11482_PI426222305	PGSC0003DMG400004151	PGSC0003DMT400010632	PGSC0003DMC400007424	PGSC0003DMP400007424	Thiamine biosynthesis protein ThiC variant L1	GO:0006098;GO:0019288;GO:0019252;GO:0043085;GO:0000023;GO:0019760;GO:0016045;GO:0010266;GO:0009228;GO:0009229	GO:0046872;GO:0051539;GO:0016829;GO:0080041	GO:0009570
CUST_11483_PI426222305	PGSC0003DMG400020570	PGSC0003DMT400053010	PGSC0003DMC400035743	PGSC0003DMP400035743	26S protease regulatory subunit 6B homolog	GO:0006508;GO:0030163	GO:0005524;GO:0008568;GO:0008233	GO:0005634;GO:0005737;GO:0000502
CUST_11484_PI426222305	PGSC0003DMG400020541	PGSC0003DMT400052936	PGSC0003DMC400035692	PGSC0003DMP400035692	Protein phosphatase 2C
CUST_11485_PI426222305	PGSC0003DMG400037811	PGSC0003DMT400088240	PGSC0003DMC400059915	PGSC0003DMP400059915	RNase H family protein		GO:0003676;GO:0004523
CUST_11486_PI426222305	PGSC0003DMG400020646	PGSC0003DMT400053193	PGSC0003DMC400035874	PGSC0003DMP400035874	ER lumen protein retaining receptor	GO:0006621	GO:0046923	GO:0016021
CUST_11487_PI426222305	PGSC0003DMG400043780	PGSC0003DMT400094209	PGSC0003DMC400065884	PGSC0003DMP400065884	Gene of unknown function
CUST_11488_PI426222305	PGSC0003DMG400020556	PGSC0003DMT400052973	PGSC0003DMC400035719	PGSC0003DMP400035719	PPR1 protein
CUST_11489_PI426222305	PGSC0003DMG400020660	PGSC0003DMT400053231	PGSC0003DMC400035903	PGSC0003DMP400035903	Protein kinase domain containing protein	GO:0006468	GO:0005524;GO:0004672
CUST_1149_PI426222305	PGSC0003DMG400001355	PGSC0003DMT400003437	PGSC0003DMC400002445	PGSC0003DMP400002445	Mitochondrial processing peptidase	GO:0051788;GO:0006098;GO:0046686;GO:0009651;GO:0006511;GO:0080129;GO:0009853	GO:0008270;GO:0016491;GO:0004222	GO:0005886;GO:0005774;GO:0009507;GO:0005730;GO:0005618;GO:0005750;GO:0005741;GO:0005758;GO:0005759
CUST_11490_PI426222305	PGSC0003DMG400020649	PGSC0003DMT400053201	PGSC0003DMC400035879	PGSC0003DMP400035879	Cytochrome b-c1 complex subunit 8
CUST_11491_PI426222305	PGSC0003DMG400020559	PGSC0003DMT400052984	PGSC0003DMC400035726	PGSC0003DMP400035726	Gamma interferon inducible lysosomal thiol reductase family protein	GO:0065008	GO:0003824	GO:0005773;GO:0005576;GO:0044425
CUST_11492_PI426222305	PGSC0003DMG400020568	PGSC0003DMT400053003	PGSC0003DMC400035740	PGSC0003DMP400035740	Ubiquitin carrier protein	GO:0009733;GO:0019538;GO:0044260	GO:0005488;GO:0019788
CUST_11493_PI426222305	PGSC0003DMG400020658	PGSC0003DMT400053220	PGSC0003DMC400035895	PGSC0003DMP400035895	Peroxisome biogenesis factor 13
CUST_11494_PI426222305	PGSC0003DMG400004168	PGSC0003DMT400010675	PGSC0003DMC400007458	PGSC0003DMP400007458	Internal rotenone-insensitive NADH dehydrogenase
CUST_11495_PI426222305	PGSC0003DMG400004168	PGSC0003DMT400010677	PGSC0003DMC400007460	PGSC0003DMP400007460	Internal rotenone-insensitive NADH dehydrogenase	GO:0055114	GO:0016491;GO:0050660
CUST_11496_PI426222305	PGSC0003DMG400040587	PGSC0003DMT400091016	PGSC0003DMC400062691	PGSC0003DMP400062691	Rubisco activase		GO:0005524
CUST_11497_PI426222305	PGSC0003DMG402020557	PGSC0003DMT400052977	PGSC0003DMC400035721	PGSC0003DMP400035721	PPR1 protein			GO:0005739
CUST_11498_PI426222305	PGSC0003DMG400004150	PGSC0003DMT400010624	PGSC0003DMC400007420	PGSC0003DMP400007420	Protein disulfide isomerase	GO:0046686;GO:0009651;GO:0048316;GO:0034976;GO:0045454;GO:0006457;GO:0006662;GO:0010043;GO:0009790;GO:0043067	GO:0009055;GO:0015035;GO:0003756;GO:0004579	GO:0005886;GO:0009507;GO:0009505;GO:0009579;GO:0005788;GO:0000327
CUST_11499_PI426222305	PGSC0003DMG400004159	PGSC0003DMT400010646	PGSC0003DMC400007435	PGSC0003DMP400007435	ATP binding protein		GO:0005524;GO:0016773	GO:0005737
CUST_115_PI426222305	PGSC0003DMG400003491	PGSC0003DMT400008960	PGSC0003DMC400006199	PGSC0003DMP400006199	Conserved gene of unknown function
CUST_1150_PI426222305	PGSC0003DMG400012634	PGSC0003DMT400032889	PGSC0003DMC400022384	PGSC0003DMP400022384	Virulence factor MVIN
CUST_11500_PI426222305	PGSC0003DMG400020561	PGSC0003DMT400052992	PGSC0003DMC400035732	PGSC0003DMP400035732	Conserved gene of unknown function	GO:0008152	GO:0008168
CUST_11501_PI426222305	PGSC0003DMG400004153	PGSC0003DMT400010634	PGSC0003DMC400007426	PGSC0003DMP400007426	Anthranilate synthase alpha subunit	GO:0000162	GO:0004049	GO:0009507;GO:0005950
CUST_11502_PI426222305	PGSC0003DMG400041341	PGSC0003DMT400091770	PGSC0003DMC400063445	PGSC0003DMP400063445	Gene of unknown function
CUST_11503_PI426222305	PGSC0003DMG400029006	PGSC0003DMT400074603	PGSC0003DMC400050535	PGSC0003DMP400050535	T2-type RNase	GO:0010507;GO:0016075	GO:0003723;GO:0033897	GO:0005783;GO:0005773;GO:0010168
CUST_11504_PI426222305	PGSC0003DMG402020301	PGSC0003DMT400052312	PGSC0003DMC400035264	PGSC0003DMP400035264	Auxilin		GO:0031072	GO:0005886;GO:0005829
CUST_11505_PI426222305	PGSC0003DMG400047276	PGSC0003DMT400097705	PGSC0003DMC400069380	PGSC0003DMP400069380	Integrase core domain containing protein
CUST_11506_PI426222305	PGSC0003DMG400043011	PGSC0003DMT400093440	PGSC0003DMC400065115	PGSC0003DMP400065115	Gene of unknown function
CUST_11507_PI426222305	PGSC0003DMG400044020	PGSC0003DMT400094449	PGSC0003DMC400066124	PGSC0003DMP400066124	Conserved gene of unknown function
CUST_11508_PI426222305	PGSC0003DMG400020312	PGSC0003DMT400052331	PGSC0003DMC400035273	PGSC0003DMP400035273	Conserved gene of unknown function	GO:0006278	GO:0003723;GO:0046872;GO:0004519;GO:0003964
CUST_11509_PI426222305	PGSC0003DMG400042816	PGSC0003DMT400093245	PGSC0003DMC400064920	PGSC0003DMP400064920	Gene of unknown function
CUST_1151_PI426222305	PGSC0003DMG400001322	PGSC0003DMT400003340	PGSC0003DMC400002373	PGSC0003DMP400002373	Non-specific lipid-transfer protein	GO:0006869	GO:0008289	GO:0044464
CUST_11510_PI426222305	PGSC0003DMG401029009	PGSC0003DMT400074612	PGSC0003DMC400050541	PGSC0003DMP400050541	RNA binding protein
CUST_11511_PI426222305	PGSC0003DMG401020301	PGSC0003DMT400052311	PGSC0003DMC400035263	PGSC0003DMP400035263	Auxilin			GO:0005886;GO:0005829
CUST_11512_PI426222305	PGSC0003DMG400046487	PGSC0003DMT400096916	PGSC0003DMC400068591	PGSC0003DMP400068591	Gene of unknown function
CUST_11513_PI426222305	PGSC0003DMG400029008	PGSC0003DMT400074606	PGSC0003DMC400050537	PGSC0003DMP400050537	NAD(P)H-quinone oxidoreductase subunit 5, chloroplastic	GO:0006810;GO:0042773	GO:0008137;GO:0048038	GO:0016021;GO:0009535
CUST_11514_PI426222305	PGSC0003DMG400009802	PGSC0003DMT400025389	PGSC0003DMC400017303	PGSC0003DMP400017303	Integrase core domain containing protein
CUST_11515_PI426222305	PGSC0003DMG400025401	PGSC0003DMT400065351	PGSC0003DMC400044068	PGSC0003DMP400044068	Conserved gene of unknown function			GO:0016021
CUST_11516_PI426222305	PGSC0003DMG400045650	PGSC0003DMT400096079	PGSC0003DMC400067754	PGSC0003DMP400067754	Gene of unknown function
CUST_11517_PI426222305	PGSC0003DMG401020303	PGSC0003DMT400052316	PGSC0003DMC400035267	PGSC0003DMP400035267	Gene of unknown function
CUST_11518_PI426222305	PGSC0003DMG400020305	PGSC0003DMT400052323	PGSC0003DMC400035271	PGSC0003DMP400035271	Ribosomal protein L5	GO:0006412;GO:0009965;GO:0010015;GO:0008283;GO:0009955	GO:0003735;GO:0008097	GO:0005886;GO:0009507;GO:0005773;GO:0005730;GO:0022625
CUST_11519_PI426222305	PGSC0003DMG400040832	PGSC0003DMT400091261	PGSC0003DMC400062936	PGSC0003DMP400062936	Disease resistance protein
CUST_1152_PI426222305	PGSC0003DMG400020246	PGSC0003DMT400052200	PGSC0003DMC400035185	PGSC0003DMP400035185	Amino acid binding protein	GO:0008152	GO:0016597
CUST_11520_PI426222305	PGSC0003DMG400020286	PGSC0003DMT400052279	PGSC0003DMC400035241	PGSC0003DMP400035241	MLO 1	GO:0006952;GO:0008219;GO:0009607		GO:0016021;GO:0005886
CUST_11521_PI426222305	PGSC0003DMG400043354	PGSC0003DMT400093783	PGSC0003DMC400065458	PGSC0003DMP400065458	Gene of unknown function
CUST_11522_PI426222305	PGSC0003DMG400020305	PGSC0003DMT400052322	PGSC0003DMC400035270	PGSC0003DMP400035270	Ribosomal protein L5	GO:0006412	GO:0003735	GO:0005840
CUST_11523_PI426222305	PGSC0003DMG400025401	PGSC0003DMT400065350	PGSC0003DMC400044067	PGSC0003DMP400044067	Conserved gene of unknown function			GO:0016021
CUST_11524_PI426222305	PGSC0003DMG400020295	PGSC0003DMT400052301	PGSC0003DMC400035256	PGSC0003DMP400035256	Unknow protein
CUST_11525_PI426222305	PGSC0003DMG400041262	PGSC0003DMT400091691	PGSC0003DMC400063366	PGSC0003DMP400063366	Gene of unknown function
CUST_11526_PI426222305	PGSC0003DMG400020293	PGSC0003DMT400052293	PGSC0003DMC400035251	PGSC0003DMP400035251	Gene of unknown function
CUST_11527_PI426222305	PGSC0003DMG400045183	PGSC0003DMT400095612	PGSC0003DMC400067287	PGSC0003DMP400067287	Gene of unknown function
CUST_11528_PI426222305	PGSC0003DMG400020288	PGSC0003DMT400052282	PGSC0003DMC400035244	PGSC0003DMP400035244	Conserved gene of unknown function	GO:0015979		GO:0009507;GO:0005739
CUST_11529_PI426222305	PGSC0003DMG400045811	PGSC0003DMT400096240	PGSC0003DMC400067915	PGSC0003DMP400067915	Gene of unknown function
CUST_1153_PI426222305	PGSC0003DMG400012603	PGSC0003DMT400032815	PGSC0003DMC400022322	PGSC0003DMP400022322	Stpk1 protein kinase	GO:0006468	GO:0005524;GO:0004672
CUST_11530_PI426222305	PGSC0003DMG400020288	PGSC0003DMT400052283	PGSC0003DMC400035245	PGSC0003DMP400035245	Conserved gene of unknown function
CUST_11531_PI426222305	PGSC0003DMG400020298	PGSC0003DMT400052308	PGSC0003DMC400035260	PGSC0003DMP400035260	CBS domain-containing protein	GO:0008152;GO:0009651;GO:0045454	GO:0005515;GO:0050897;GO:0003824	GO:0005739
CUST_11532_PI426222305	PGSC0003DMG400043902	PGSC0003DMT400094331	PGSC0003DMC400066006	PGSC0003DMP400066006	Gene of unknown function
CUST_11533_PI426222305	PGSC0003DMG400029012	PGSC0003DMT400074623	PGSC0003DMC400050548	PGSC0003DMP400050548	Cytochrome c biogenesis protein ccsA	GO:0017004;GO:0008535		GO:0016021;GO:0009535
CUST_11534_PI426222305	PGSC0003DMG400042468	PGSC0003DMT400092897	PGSC0003DMC400064572	PGSC0003DMP400064572	Gene of unknown function
CUST_11535_PI426222305	PGSC0003DMG400020304	PGSC0003DMT400052320	PGSC0003DMC400035269	PGSC0003DMP400035269	Conserved gene of unknown function
CUST_11536_PI426222305	PGSC0003DMG400002384	PGSC0003DMT400006128	PGSC0003DMC400004245	PGSC0003DMP400004245	Gene of unknown function
CUST_11537_PI426222305	PGSC0003DMG400040804	PGSC0003DMT400091233	PGSC0003DMC400062908	PGSC0003DMP400062908	Gene of unknown function
CUST_11538_PI426222305	PGSC0003DMG400009799	PGSC0003DMT400025380	PGSC0003DMC400017296	PGSC0003DMP400017296	Transporter ATM1, mitochondrial	GO:0006200;GO:0046686;GO:0009555;GO:0048364;GO:0009658;GO:0006811;GO:0050790;GO:0006879;GO:0051276;GO:0010380;GO:0006777;GO:0040014;GO:0010288	GO:0005524;GO:0008559	GO:0016021;GO:0009941;GO:0005743
CUST_11539_PI426222305	PGSC0003DMG400043698	PGSC0003DMT400094127	PGSC0003DMC400065802	PGSC0003DMP400065802	Gene of unknown function
CUST_1154_PI426222305	PGSC0003DMG400001454	PGSC0003DMT400003687	PGSC0003DMC400002637	PGSC0003DMP400002637	ATEXO70E1	GO:0006887		GO:0005829;GO:0000145
CUST_11540_PI426222305	PGSC0003DMG400045926	PGSC0003DMT400096355	PGSC0003DMC400068030	PGSC0003DMP400068030	Gag-pol protein
CUST_11541_PI426222305	PGSC0003DMG400020283	PGSC0003DMT400052269	PGSC0003DMC400035235	PGSC0003DMP400035235	Ubiquitin carboxyl-terminal hydrolase isozyme L5	GO:0006511;GO:0048366;GO:0010016;GO:0016579	GO:0004221;GO:0008242;GO:0004843	GO:0005634;GO:0005737
CUST_11542_PI426222305	PGSC0003DMG400042953	PGSC0003DMT400093382	PGSC0003DMC400065057	PGSC0003DMP400065057	Polyprotein protein
CUST_11543_PI426222305	PGSC0003DMG400025401	PGSC0003DMT400065349	PGSC0003DMC400044066	PGSC0003DMP400044066	Conserved gene of unknown function			GO:0016021
CUST_11544_PI426222305	PGSC0003DMG400020296	PGSC0003DMT400052304	PGSC0003DMC400035258	PGSC0003DMP400035258	DNA-directed RNA polymerase subunit beta	GO:0006351	GO:0003677;GO:0003899
CUST_11545_PI426222305	PGSC0003DMG400043157	PGSC0003DMT400093586	PGSC0003DMC400065261	PGSC0003DMP400065261	Gene of unknown function
CUST_11546_PI426222305	PGSC0003DMG401029009	PGSC0003DMT400074614	PGSC0003DMC400050542	PGSC0003DMP400050542	RNA binding protein
CUST_11547_PI426222305	PGSC0003DMG400047343	PGSC0003DMT400097772	PGSC0003DMC400069447	PGSC0003DMP400069447	Gene of unknown function
CUST_11548_PI426222305	PGSC0003DMG400038934	PGSC0003DMT400089363	PGSC0003DMC400061038	PGSC0003DMP400061038	Gene of unknown function
CUST_11549_PI426222305	PGSC0003DMG400036605	PGSC0003DMT400087034	PGSC0003DMC400058709	PGSC0003DMP400058709	Gene of unknown function
CUST_1155_PI426222305	PGSC0003DMG400001456	PGSC0003DMT400003691	PGSC0003DMC400002641	PGSC0003DMP400002641	Nucleic acid binding protein	GO:0030154;GO:0032501		GO:0005777
CUST_11550_PI426222305	PGSC0003DMG400046499	PGSC0003DMT400096928	PGSC0003DMC400068603	PGSC0003DMP400068603	Conserved gene of unknown function
CUST_11551_PI426222305	PGSC0003DMG400038601	PGSC0003DMT400089030	PGSC0003DMC400060705	PGSC0003DMP400060705	Gene of unknown function
CUST_11552_PI426222305	PGSC0003DMG400020292	PGSC0003DMT400052292	PGSC0003DMC400035250	PGSC0003DMP400035250	Dopamine beta-monooxygenase		GO:0003824	GO:0016021
CUST_11553_PI426222305	PGSC0003DMG400036641	PGSC0003DMT400087070	PGSC0003DMC400058745	PGSC0003DMP400058745	Gene of unknown function
CUST_11554_PI426222305	PGSC0003DMG400038526	PGSC0003DMT400088955	PGSC0003DMC400060630	PGSC0003DMP400060630	Gene of unknown function
CUST_11555_PI426222305	PGSC0003DMG400020283	PGSC0003DMT400052271	PGSC0003DMC400035237	PGSC0003DMP400035237	Ubiquitin carboxyl-terminal hydrolase isozyme L5	GO:0006511	GO:0004221	GO:0005622
CUST_11556_PI426222305	PGSC0003DMG400035411	PGSC0003DMT400085840	PGSC0003DMC400057515	PGSC0003DMP400057515	Gene of unknown function
CUST_11557_PI426222305	PGSC0003DMG400020287	PGSC0003DMT400052281	PGSC0003DMC400035243	PGSC0003DMP400035243	A/G-specific adenine glycosylase muty	GO:0006306;GO:0006284	GO:0003677;GO:0046872;GO:0004519;GO:0051539;GO:0019104	GO:0005634
CUST_11558_PI426222305	PGSC0003DMG400025401	PGSC0003DMT400065347	PGSC0003DMC400044065	PGSC0003DMP400044065	Conserved gene of unknown function			GO:0016021
CUST_11559_PI426222305	PGSC0003DMG400020299	PGSC0003DMT400052309	PGSC0003DMC400035261	PGSC0003DMP400035261	Succinic semialdehyde reductase isofom1	GO:0055114;GO:0006098;GO:0019344;GO:0019288;GO:0007020;GO:0006979;GO:0006573	GO:0050662;GO:0004616;GO:0008442;GO:0003858;GO:0008677	GO:0005739;GO:0005829
CUST_1156_PI426222305	PGSC0003DMG400001406	PGSC0003DMT400003558	PGSC0003DMC400002539	PGSC0003DMP400002539	ATP binding protein		GO:0005524;GO:0017111	GO:0043231;GO:0044444
CUST_11560_PI426222305	PGSC0003DMG400043693	PGSC0003DMT400094122	PGSC0003DMC400065797	PGSC0003DMP400065797	Gene of unknown function
CUST_11561_PI426222305	PGSC0003DMG400020286	PGSC0003DMT400052280	PGSC0003DMC400035242	PGSC0003DMP400035242	MLO 1	GO:0008219		GO:0016021
CUST_11562_PI426222305	PGSC0003DMG400020296	PGSC0003DMT400052303	PGSC0003DMC400035257	PGSC0003DMP400035257	DNA-directed RNA polymerase subunit beta	GO:0006351	GO:0003677;GO:0003899	GO:0009507
CUST_11563_PI426222305	PGSC0003DMG400034838	PGSC0003DMT400085267	PGSC0003DMC400056942	PGSC0003DMP400056942	Gene of unknown function
CUST_11564_PI426222305	PGSC0003DMG400029006	PGSC0003DMT400074604	PGSC0003DMC400050536	PGSC0003DMP400050536	T2-type RNase		GO:0003723;GO:0033897
CUST_11565_PI426222305	PGSC0003DMG400046455	PGSC0003DMT400096884	PGSC0003DMC400068559	PGSC0003DMP400068559	Gene of unknown function
CUST_11566_PI426222305	PGSC0003DMG400020314	PGSC0003DMT400052333	PGSC0003DMC400035275	PGSC0003DMP400035275	Gene of unknown function
CUST_11567_PI426222305	PGSC0003DMG400040973	PGSC0003DMT400091402	PGSC0003DMC400063077	PGSC0003DMP400063077	Gene of unknown function
CUST_11568_PI426222305	PGSC0003DMG400035615	PGSC0003DMT400086044	PGSC0003DMC400057719	PGSC0003DMP400057719	Gene of unknown function
CUST_11569_PI426222305	PGSC0003DMG400002383	PGSC0003DMT400006126	PGSC0003DMC400004244	PGSC0003DMP400004244	C2H2-type zinc finger protein	GO:0009409;GO:0009414;GO:0009737;GO:0010200;GO:0009611;GO:0009644;GO:0009651;GO:0015979;GO:0006979;GO:0045892;GO:0010117;GO:0035264	GO:0003700;GO:0008270;GO:0043565	GO:0005634
CUST_1157_PI426222305	PGSC0003DMG400010112	PGSC0003DMT400026225	PGSC0003DMC400017910	PGSC0003DMP400017910	Conserved gene of unknown function
CUST_11570_PI426222305	PGSC0003DMG400045274	PGSC0003DMT400095703	PGSC0003DMC400067378	PGSC0003DMP400067378	Conserved gene of unknown function
CUST_11571_PI426222305	PGSC0003DMG400038179	PGSC0003DMT400088608	PGSC0003DMC400060283	PGSC0003DMP400060283	Gene of unknown function
CUST_11572_PI426222305	PGSC0003DMG400044172	PGSC0003DMT400094601	PGSC0003DMC400066276	PGSC0003DMP400066276	Gene of unknown function
CUST_11573_PI426222305	PGSC0003DMG400039936	PGSC0003DMT400090365	PGSC0003DMC400062040	PGSC0003DMP400062040	Conserved gene of unknown function
CUST_11574_PI426222305	PGSC0003DMG400029010	PGSC0003DMT400074620	PGSC0003DMC400050546	PGSC0003DMP400050546	Conserved gene of unknown function
CUST_11575_PI426222305	PGSC0003DMG400034740	PGSC0003DMT400085169	PGSC0003DMC400056844	PGSC0003DMP400056844	Gene of unknown function
CUST_11576_PI426222305	PGSC0003DMG400039858	PGSC0003DMT400090287	PGSC0003DMC400061962	PGSC0003DMP400061962	Integrase core domain containing protein
CUST_11577_PI426222305	PGSC0003DMG400020291	PGSC0003DMT400052290	PGSC0003DMC400035249	PGSC0003DMP400035249	Ubiquitin carboxyl-terminal hydrolase	GO:0006511	GO:0008234;GO:0004221
CUST_11578_PI426222305	PGSC0003DMG400041771	PGSC0003DMT400092200	PGSC0003DMC400063875	PGSC0003DMP400063875	Gene of unknown function
CUST_11579_PI426222305	PGSC0003DMG400041754	PGSC0003DMT400092183	PGSC0003DMC400063858	PGSC0003DMP400063858	Gene of unknown function
CUST_1158_PI426222305	PGSC0003DMG400020230	PGSC0003DMT400052135	PGSC0003DMC400035134	PGSC0003DMP400035134	Zinc finger (C3HC4-type RING finger) family protein		GO:0005515;GO:0008270;GO:0016874
CUST_11580_PI426222305	PGSC0003DMG400035613	PGSC0003DMT400086042	PGSC0003DMC400057717	PGSC0003DMP400057717	Integrase core domain containing protein
CUST_11581_PI426222305	PGSC0003DMG400045219	PGSC0003DMT400095648	PGSC0003DMC400067323	PGSC0003DMP400067323	Integrase core domain containing protein
CUST_11582_PI426222305	PGSC0003DMG402020303	PGSC0003DMT400052317	PGSC0003DMC400035268	PGSC0003DMP400035268	Conserved gene of unknown function
CUST_11583_PI426222305	PGSC0003DMG400041323	PGSC0003DMT400091752	PGSC0003DMC400063427	PGSC0003DMP400063427	Gene of unknown function
CUST_11584_PI426222305	PGSC0003DMG400036357	PGSC0003DMT400086786	PGSC0003DMC400058461	PGSC0003DMP400058461	Conserved gene of unknown function
CUST_11585_PI426222305	PGSC0003DMG400041196	PGSC0003DMT400091625	PGSC0003DMC400063300	PGSC0003DMP400063300	Gag-pol protein
CUST_11586_PI426222305	PGSC0003DMG402029009	PGSC0003DMT400074610	PGSC0003DMC400050539	PGSC0003DMP400050539	Gene of unknown function
CUST_11587_PI426222305	PGSC0003DMG400020300	PGSC0003DMT400052310	PGSC0003DMC400035262	PGSC0003DMP400035262	Conserved gene of unknown function
CUST_11588_PI426222305	PGSC0003DMG400020283	PGSC0003DMT400052272	PGSC0003DMC400035238	PGSC0003DMP400035238	Ubiquitin carboxyl-terminal hydrolase isozyme L5	GO:0006511	GO:0004221	GO:0005622
CUST_11589_PI426222305	PGSC0003DMG400045033	PGSC0003DMT400095462	PGSC0003DMC400067137	PGSC0003DMP400067137	Gene of unknown function
CUST_1159_PI426222305	PGSC0003DMG400010043	PGSC0003DMT400026031	PGSC0003DMC400017766	PGSC0003DMP400017766	Conserved gene of unknown function
CUST_11590_PI426222305	PGSC0003DMG400020294	PGSC0003DMT400052295	PGSC0003DMC400035252	PGSC0003DMP400035252	XPA-binding protein		GO:0000166
CUST_11591_PI426222305	PGSC0003DMG400009800	PGSC0003DMT400025382	PGSC0003DMC400017297	PGSC0003DMP400017297	Gene of unknown function
CUST_11592_PI426222305	PGSC0003DMG400039208	PGSC0003DMT400089637	PGSC0003DMC400061312	PGSC0003DMP400061312	chromo domain containing protein
CUST_11593_PI426222305	PGSC0003DMG400020297	PGSC0003DMT400052305	PGSC0003DMC400035259	PGSC0003DMP400035259	DNA-directed RNA polymerase subunit beta	GO:0006351	GO:0003677;GO:0003899	GO:0009507
CUST_11594_PI426222305	PGSC0003DMG400029011	PGSC0003DMT400074622	PGSC0003DMC400050547	PGSC0003DMP400050547	Gene of unknown function
CUST_11595_PI426222305	PGSC0003DMG400025401	PGSC0003DMT400065352	PGSC0003DMC400044069	PGSC0003DMP400044069	Conserved gene of unknown function			GO:0016021
CUST_11596_PI426222305	PGSC0003DMG400037214	PGSC0003DMT400087643	PGSC0003DMC400059318	PGSC0003DMP400059318	Replication protein A1	GO:0050896;GO:0050789;GO:0006260	GO:0003677	GO:0005634
CUST_11597_PI426222305	PGSC0003DMG401029009	PGSC0003DMT400074609	PGSC0003DMC400050538	PGSC0003DMP400050538	RNA binding protein
CUST_11598_PI426222305	PGSC0003DMG400046056	PGSC0003DMT400096485	PGSC0003DMC400068160	PGSC0003DMP400068160	Integrase core domain containing protein
CUST_11599_PI426222305	PGSC0003DMG400040930	PGSC0003DMT400091359	PGSC0003DMC400063034	PGSC0003DMP400063034	Conserved gene of unknown function
CUST_116_PI426222305	PGSC0003DMG400036299	PGSC0003DMT400086728	PGSC0003DMC400058403	PGSC0003DMP400058403	Gene of unknown function
CUST_1160_PI426222305	PGSC0003DMG400001394	PGSC0003DMT400003533	PGSC0003DMC400002523	PGSC0003DMP400002523	Mannosidase alpha class 2a	GO:0006487;GO:0006013	GO:0008270;GO:0030246;GO:0004572;GO:0004559	GO:0005768;GO:0005802
CUST_11600_PI426222305	PGSC0003DMG400020290	PGSC0003DMT400052286	PGSC0003DMC400035246	PGSC0003DMP400035246	Conserved gene of unknown function		GO:0003674	GO:0005634
CUST_11601_PI426222305	PGSC0003DMG400042764	PGSC0003DMT400093193	PGSC0003DMC400064868	PGSC0003DMP400064868	Gag-pol polyprotein
CUST_11602_PI426222305	PGSC0003DMG400041530	PGSC0003DMT400091959	PGSC0003DMC400063634	PGSC0003DMP400063634	Gene of unknown function
CUST_11603_PI426222305	PGSC0003DMG400041067	PGSC0003DMT400091496	PGSC0003DMC400063171	PGSC0003DMP400063171	Conserved gene of unknown function
CUST_11604_PI426222305	PGSC0003DMG400039014	PGSC0003DMT400089443	PGSC0003DMC400061118	PGSC0003DMP400061118	Conserved gene of unknown function
CUST_11605_PI426222305	PGSC0003DMG400035272	PGSC0003DMT400085701	PGSC0003DMC400057376	PGSC0003DMP400057376	Polyprotein protein
CUST_11606_PI426222305	PGSC0003DMG400020294	PGSC0003DMT400052297	PGSC0003DMC400035254	PGSC0003DMP400035254	XPA-binding protein		GO:0017076
CUST_11607_PI426222305	PGSC0003DMG400046412	PGSC0003DMT400096841	PGSC0003DMC400068516	PGSC0003DMP400068516	Conserved gene of unknown function
CUST_11608_PI426222305	PGSC0003DMG400040557	PGSC0003DMT400090986	PGSC0003DMC400062661	PGSC0003DMP400062661	Conserved gene of unknown function
CUST_11609_PI426222305	PGSC0003DMG400044036	PGSC0003DMT400094465	PGSC0003DMC400066140	PGSC0003DMP400066140	Polyprotein protein
CUST_1161_PI426222305	PGSC0003DMG400001428	PGSC0003DMT400003612	PGSC0003DMC400002574	PGSC0003DMP400002574	Nucleic acid binding protein
CUST_11610_PI426222305	PGSC0003DMG400042752	PGSC0003DMT400093181	PGSC0003DMC400064856	PGSC0003DMP400064856	Gene of unknown function
CUST_11611_PI426222305	PGSC0003DMG400042747	PGSC0003DMT400093176	PGSC0003DMC400064851	PGSC0003DMP400064851	Gene of unknown function
CUST_11612_PI426222305	PGSC0003DMG400038439	PGSC0003DMT400088868	PGSC0003DMC400060543	PGSC0003DMP400060543	Gene of unknown function
CUST_11613_PI426222305	PGSC0003DMG400042577	PGSC0003DMT400093006	PGSC0003DMC400064681	PGSC0003DMP400064681	Gene of unknown function
CUST_11614_PI426222305	PGSC0003DMG400034675	PGSC0003DMT400085104	PGSC0003DMC400056779	PGSC0003DMP400056779	Gene of unknown function
CUST_11615_PI426222305	PGSC0003DMG400004307	PGSC0003DMT400010994	PGSC0003DMC400007659	PGSC0003DMP400007659	Gene of unknown function
CUST_11616_PI426222305	PGSC0003DMG400040340	PGSC0003DMT400090769	PGSC0003DMC400062444	PGSC0003DMP400062444	Gene of unknown function
CUST_11617_PI426222305	PGSC0003DMG400039583	PGSC0003DMT400090012	PGSC0003DMC400061687	PGSC0003DMP400061687	Conserved gene of unknown function
CUST_11618_PI426222305	PGSC0003DMG400042175	PGSC0003DMT400092604	PGSC0003DMC400064279	PGSC0003DMP400064279	Conserved gene of unknown function
CUST_11619_PI426222305	PGSC0003DMG400039768	PGSC0003DMT400090197	PGSC0003DMC400061872	PGSC0003DMP400061872	Gene of unknown function
CUST_1162_PI426222305	PGSC0003DMG400010042	PGSC0003DMT400026026	PGSC0003DMC400017761	PGSC0003DMP400017761	NAD dependent epimerase/dehydratase	GO:0044237	GO:0003824;GO:0050662	GO:0009507
CUST_11620_PI426222305	PGSC0003DMG400038045	PGSC0003DMT400088474	PGSC0003DMC400060149	PGSC0003DMP400060149	Gene of unknown function
CUST_11621_PI426222305	PGSC0003DMG400044497	PGSC0003DMT400094926	PGSC0003DMC400066601	PGSC0003DMP400066601	Gene of unknown function
CUST_11622_PI426222305	PGSC0003DMG400036505	PGSC0003DMT400086934	PGSC0003DMC400058609	PGSC0003DMP400058609	Gene of unknown function
CUST_11623_PI426222305	PGSC0003DMG400039320	PGSC0003DMT400089749	PGSC0003DMC400061424	PGSC0003DMP400061424	Gene of unknown function
CUST_11624_PI426222305	PGSC0003DMG400034386	PGSC0003DMT400084815	PGSC0003DMC400056490	PGSC0003DMP400056490	Gene of unknown function
CUST_11625_PI426222305	PGSC0003DMG400004306	PGSC0003DMT400010993	PGSC0003DMC400007658	PGSC0003DMP400007658	Ubiquitin-protein ligase BRE1A	GO:0010039;GO:0055072;GO:0000302
CUST_11626_PI426222305	PGSC0003DMG400042572	PGSC0003DMT400093001	PGSC0003DMC400064676	PGSC0003DMP400064676	Gene of unknown function
CUST_11627_PI426222305	PGSC0003DMG400036346	PGSC0003DMT400086775	PGSC0003DMC400058450	PGSC0003DMP400058450	Gene of unknown function
CUST_11628_PI426222305	PGSC0003DMG400038801	PGSC0003DMT400089230	PGSC0003DMC400060905	PGSC0003DMP400060905	Integrase core domain containing protein
CUST_11629_PI426222305	PGSC0003DMG401003132	PGSC0003DMT400008119	PGSC0003DMC400005654	PGSC0003DMP400005654	Gene of unknown function
CUST_1163_PI426222305	PGSC0003DMG400012634	PGSC0003DMT400032890	PGSC0003DMC400022385	PGSC0003DMP400022385	Virulence factor MVIN
CUST_11630_PI426222305	PGSC0003DMG400003133	PGSC0003DMT400008123	PGSC0003DMC400005658	PGSC0003DMP400005658	Pentatricopeptide repeat-containing protein	GO:0016556		GO:0005739;GO:0005730
CUST_11631_PI426222305	PGSC0003DMG400034330	PGSC0003DMT400084759	PGSC0003DMC400056434	PGSC0003DMP400056434	Gene of unknown function
CUST_11632_PI426222305	PGSC0003DMG400047091	PGSC0003DMT400097520	PGSC0003DMC400069195	PGSC0003DMP400069195	Gene of unknown function
CUST_11633_PI426222305	PGSC0003DMG400018889	PGSC0003DMT400048620	PGSC0003DMC400032912	PGSC0003DMP400032912	Translocation transactivator
CUST_11634_PI426222305	PGSC0003DMG400041299	PGSC0003DMT400091728	PGSC0003DMC400063403	PGSC0003DMP400063403	Gene of unknown function
CUST_11635_PI426222305	PGSC0003DMG400039011	PGSC0003DMT400089440	PGSC0003DMC400061115	PGSC0003DMP400061115	Gene of unknown function
CUST_11636_PI426222305	PGSC0003DMG400046358	PGSC0003DMT400096787	PGSC0003DMC400068462	PGSC0003DMP400068462	Gene of unknown function
CUST_11637_PI426222305	PGSC0003DMG400039028	PGSC0003DMT400089457	PGSC0003DMC400061132	PGSC0003DMP400061132	Gene of unknown function
CUST_11638_PI426222305	PGSC0003DMG400035030	PGSC0003DMT400085459	PGSC0003DMC400057134	PGSC0003DMP400057134	Gag-pol polyprotein
CUST_11639_PI426222305	PGSC0003DMG400004304	PGSC0003DMT400010988	PGSC0003DMC400007656	PGSC0003DMP400007656	Endoplasmic oxidoreductin 1	GO:0055114;GO:0006464;GO:0006457	GO:0050660;GO:0003756;GO:0016671	GO:0005789;GO:0005634
CUST_1164_PI426222305	PGSC0003DMG400001459	PGSC0003DMT400003707	PGSC0003DMC400002645	PGSC0003DMP400002645	Conserved gene of unknown function
CUST_11640_PI426222305	PGSC0003DMG400003133	PGSC0003DMT400008122	PGSC0003DMC400005657	PGSC0003DMP400005657	Pentatricopeptide repeat-containing protein
CUST_11641_PI426222305	PGSC0003DMG400046367	PGSC0003DMT400096796	PGSC0003DMC400068471	PGSC0003DMP400068471	Hypothetical repeat protein
CUST_11642_PI426222305	PGSC0003DMG400046055	PGSC0003DMT400096484	PGSC0003DMC400068159	PGSC0003DMP400068159	Gene of unknown function
CUST_11643_PI426222305	PGSC0003DMG400040492	PGSC0003DMT400090921	PGSC0003DMC400062596	PGSC0003DMP400062596	Gene of unknown function
CUST_11644_PI426222305	PGSC0003DMG400036409	PGSC0003DMT400086838	PGSC0003DMC400058513	PGSC0003DMP400058513	Gene of unknown function
CUST_11645_PI426222305	PGSC0003DMG400038473	PGSC0003DMT400088902	PGSC0003DMC400060577	PGSC0003DMP400060577	Gene of unknown function
CUST_11646_PI426222305	PGSC0003DMG400039824	PGSC0003DMT400090253	PGSC0003DMC400061928	PGSC0003DMP400061928	Gene of unknown function
CUST_11647_PI426222305	PGSC0003DMG400040974	PGSC0003DMT400091403	PGSC0003DMC400063078	PGSC0003DMP400063078	Gene of unknown function
CUST_11648_PI426222305	PGSC0003DMG400043391	PGSC0003DMT400093820	PGSC0003DMC400065495	PGSC0003DMP400065495	Conserved gene of unknown function
CUST_11649_PI426222305	PGSC0003DMG400045277	PGSC0003DMT400095706	PGSC0003DMC400067381	PGSC0003DMP400067381	Gene of unknown function
CUST_1165_PI426222305	PGSC0003DMG400010065	PGSC0003DMT400026093	PGSC0003DMC400017816	PGSC0003DMP400017816	MAP protein kinase	GO:0046777	GO:0005524;GO:0004674	GO:0005886
CUST_11650_PI426222305	PGSC0003DMG400036992	PGSC0003DMT400087421	PGSC0003DMC400059096	PGSC0003DMP400059096	Gene of unknown function
CUST_11651_PI426222305	PGSC0003DMG400037425	PGSC0003DMT400087854	PGSC0003DMC400059529	PGSC0003DMP400059529	Conserved gene of unknown function
CUST_11652_PI426222305	PGSC0003DMG400004305	PGSC0003DMT400010990	PGSC0003DMC400007657	PGSC0003DMP400007657	DWARF1/DIMINUTO		GO:0050660;GO:0008762
CUST_11653_PI426222305	PGSC0003DMG400043745	PGSC0003DMT400094174	PGSC0003DMC400065849	PGSC0003DMP400065849	Gene of unknown function
CUST_11654_PI426222305	PGSC0003DMG400035747	PGSC0003DMT400086176	PGSC0003DMC400057851	PGSC0003DMP400057851	Gene of unknown function
CUST_11655_PI426222305	PGSC0003DMG400036534	PGSC0003DMT400086963	PGSC0003DMC400058638	PGSC0003DMP400058638	Gene of unknown function
CUST_11656_PI426222305	PGSC0003DMG400042714	PGSC0003DMT400093143	PGSC0003DMC400064818	PGSC0003DMP400064818	Gene of unknown function
CUST_11657_PI426222305	PGSC0003DMG400042581	PGSC0003DMT400093010	PGSC0003DMC400064685	PGSC0003DMP400064685	Gene of unknown function
CUST_11658_PI426222305	PGSC0003DMG400044838	PGSC0003DMT400095267	PGSC0003DMC400066942	PGSC0003DMP400066942	Gene of unknown function
CUST_11659_PI426222305	PGSC0003DMG400045466	PGSC0003DMT400095895	PGSC0003DMC400067570	PGSC0003DMP400067570	Gene of unknown function
CUST_1166_PI426222305	PGSC0003DMG400036177	PGSC0003DMT400086606	PGSC0003DMC400058281	PGSC0003DMP400058281	With no lysine kinase	GO:0006468	GO:0005524;GO:0004674
CUST_11660_PI426222305	PGSC0003DMG400036238	PGSC0003DMT400086667	PGSC0003DMC400058342	PGSC0003DMP400058342	Gene of unknown function
CUST_11661_PI426222305	PGSC0003DMG400034385	PGSC0003DMT400084814	PGSC0003DMC400056489	PGSC0003DMP400056489	Integrase core domain containing protein
CUST_11662_PI426222305	PGSC0003DMG400036692	PGSC0003DMT400087121	PGSC0003DMC400058796	PGSC0003DMP400058796	Gene of unknown function
CUST_11663_PI426222305	PGSC0003DMG400039481	PGSC0003DMT400089910	PGSC0003DMC400061585	PGSC0003DMP400061585	Integrase core domain containing protein
CUST_11664_PI426222305	PGSC0003DMG400041908	PGSC0003DMT400092337	PGSC0003DMC400064012	PGSC0003DMP400064012	Gene of unknown function
CUST_11665_PI426222305	PGSC0003DMG400044869	PGSC0003DMT400095298	PGSC0003DMC400066973	PGSC0003DMP400066973	Gene of unknown function
CUST_11666_PI426222305	PGSC0003DMG400042039	PGSC0003DMT400092468	PGSC0003DMC400064143	PGSC0003DMP400064143	Gene of unknown function
CUST_11667_PI426222305	PGSC0003DMG400041479	PGSC0003DMT400091908	PGSC0003DMC400063583	PGSC0003DMP400063583	Gene of unknown function
CUST_11668_PI426222305	PGSC0003DMG400029125	PGSC0003DMT400074894	PGSC0003DMC400050723	PGSC0003DMP400050723	Trafficking protein particle complex subunit	GO:0006888		GO:0005794
CUST_11669_PI426222305	PGSC0003DMG400040923	PGSC0003DMT400091352	PGSC0003DMC400063027	PGSC0003DMP400063027	Gene of unknown function
CUST_1167_PI426222305	PGSC0003DMG400020193	PGSC0003DMT400052026	PGSC0003DMC400035054	PGSC0003DMP400035054	Sialyltransferase	GO:0007020;GO:0009860;GO:0006486;GO:0009846	GO:0008373	GO:0005768;GO:0005802;GO:0030173
CUST_11670_PI426222305	PGSC0003DMG400044514	PGSC0003DMT400094943	PGSC0003DMC400066618	PGSC0003DMP400066618	Gene of unknown function
CUST_11671_PI426222305	PGSC0003DMG400003134	PGSC0003DMT400008126	PGSC0003DMC400005661	PGSC0003DMP400005661	Arf GTPase-activating domain-containing protein	GO:0032312	GO:0008270;GO:0008060	GO:0005737
CUST_11672_PI426222305	PGSC0003DMG400038838	PGSC0003DMT400089267	PGSC0003DMC400060942	PGSC0003DMP400060942	Conserved gene of unknown function
CUST_11673_PI426222305	PGSC0003DMG400039763	PGSC0003DMT400090192	PGSC0003DMC400061867	PGSC0003DMP400061867	Gene of unknown function
CUST_11674_PI426222305	PGSC0003DMG400040269	PGSC0003DMT400090698	PGSC0003DMC400062373	PGSC0003DMP400062373	Integrase core domain containing protein
CUST_11675_PI426222305	PGSC0003DMG400004308	PGSC0003DMT400010997	PGSC0003DMC400007660	PGSC0003DMP400007660	Fibrillarin homolog	GO:0006355;GO:0006364;GO:0001510;GO:0008033	GO:0008168;GO:0030515	GO:0016020;GO:0005730;GO:0032991
CUST_11676_PI426222305	PGSC0003DMG400004560	PGSC0003DMT400011587	PGSC0003DMC400008045	PGSC0003DMP400008045	Ribosomal protein L15	GO:0006412	GO:0003735	GO:0005840
CUST_11677_PI426222305	PGSC0003DMG400035655	PGSC0003DMT400086084	PGSC0003DMC400057759	PGSC0003DMP400057759	Integrase core domain containing protein
CUST_11678_PI426222305	PGSC0003DMG400029126	PGSC0003DMT400074896	PGSC0003DMC400050724	PGSC0003DMP400050724	EDGP
CUST_11679_PI426222305	PGSC0003DMG402018159	PGSC0003DMT400046771	PGSC0003DMC400031650	PGSC0003DMP400031650	Ubiquitin carrier protein		GO:0005524;GO:0004842
CUST_1168_PI426222305	PGSC0003DMG400010067	PGSC0003DMT400026096	PGSC0003DMC400017819	PGSC0003DMP400017819	DNA binding protein	GO:0006351;GO:0080090;GO:0051171;GO:0031326	GO:0003700;GO:0003677;GO:0003682	GO:0005634
CUST_11680_PI426222305	PGSC0003DMG400018161	PGSC0003DMT400046775	PGSC0003DMC400031652	PGSC0003DMP400031652	Ubiquitin carrier protein	GO:0009737;GO:0016925	GO:0019789	GO:0005634
CUST_11681_PI426222305	PGSC0003DMG400018147	PGSC0003DMT400046732	PGSC0003DMC400031619	PGSC0003DMP400031619	Gene of unknown function
CUST_11682_PI426222305	PGSC0003DMG400039684	PGSC0003DMT400090113	PGSC0003DMC400061788	PGSC0003DMP400061788	Gene of unknown function
CUST_11683_PI426222305	PGSC0003DMG400018181	PGSC0003DMT400046822	PGSC0003DMC400031687	PGSC0003DMP400031687	DEAD-box ATP-dependent RNA helicase 30		GO:0005524;GO:0003676;GO:0008026
CUST_11684_PI426222305	PGSC0003DMG400018128	PGSC0003DMT400046694	PGSC0003DMC400031590	PGSC0003DMP400031590	Protein phosphatase 2c
CUST_11685_PI426222305	PGSC0003DMG400018079	PGSC0003DMT400046564	PGSC0003DMC400031497	PGSC0003DMP400031497	Nuclear ribonuclease Z	GO:0042780	GO:0042781	GO:0005634
CUST_11686_PI426222305	PGSC0003DMG401018143	PGSC0003DMT400046725	PGSC0003DMC400031612	PGSC0003DMP400031612	Conserved gene of unknown function
CUST_11687_PI426222305	PGSC0003DMG400018080	PGSC0003DMT400046568	PGSC0003DMC400031501	PGSC0003DMP400031501	Conserved gene of unknown function
CUST_11688_PI426222305	PGSC0003DMG400018093	PGSC0003DMT400046602	PGSC0003DMC400031527	PGSC0003DMP400031527	Fasciclin-like arabinogalactan protein 9	GO:0007155;GO:0006950;GO:0009825	GO:0030247	GO:0046658;GO:0009897
CUST_11689_PI426222305	PGSC0003DMG400018175	PGSC0003DMT400046813	PGSC0003DMC400031678	PGSC0003DMP400031678	Nucleic acid binding
CUST_1169_PI426222305	PGSC0003DMG400001469	PGSC0003DMT400003731	PGSC0003DMC400002666	PGSC0003DMP400002666	U3 small nucleolar ribonucleoprotein protein IMP3	GO:0006626	GO:0019843	GO:0005634;GO:0022627
CUST_11690_PI426222305	PGSC0003DMG400018101	PGSC0003DMT400046620	PGSC0003DMC400031539	PGSC0003DMP400031539	BRASSINOSTEROID INSENSITIVE 1-associated receptor kinase 1	GO:0006468	GO:0005524;GO:0004674	GO:0016021
CUST_11691_PI426222305	PGSC0003DMG400018183	PGSC0003DMT400046826	PGSC0003DMC400031691	PGSC0003DMP400031691	ATP binding protein
CUST_11692_PI426222305	PGSC0003DMG400018190	PGSC0003DMT400046837	PGSC0003DMC400031700	PGSC0003DMP400031700	Elongation factor TuA, chloroplastic	GO:0006184;GO:0006414	GO:0005525;GO:0003924;GO:0003746	GO:0005730;GO:0048046;GO:0009941;GO:0009570;GO:0009535;GO:0009295
CUST_11693_PI426222305	PGSC0003DMG400018095	PGSC0003DMT400046604	PGSC0003DMC400031529	PGSC0003DMP400031529	Conserved gene of unknown function
CUST_11694_PI426222305	PGSC0003DMG400018192	PGSC0003DMT400046842	PGSC0003DMC400031705	PGSC0003DMP400031705	Conserved gene of unknown function
CUST_11695_PI426222305	PGSC0003DMG400018115	PGSC0003DMT400046651	PGSC0003DMC400031563	PGSC0003DMP400031563	ATP binding protein		GO:0005515
CUST_11696_PI426222305	PGSC0003DMG400018078	PGSC0003DMT400046562	PGSC0003DMC400031495	PGSC0003DMP400031495	Ubiquitin-protein ligase		GO:0005515
CUST_11697_PI426222305	PGSC0003DMG400018080	PGSC0003DMT400046566	PGSC0003DMC400031499	PGSC0003DMP400031499	Conserved gene of unknown function	GO:0055114	GO:0047800
CUST_11698_PI426222305	PGSC0003DMG400018195	PGSC0003DMT400046850	PGSC0003DMC400031709	PGSC0003DMP400031709	Afc	GO:0006468	GO:0005524;GO:0004672
CUST_11699_PI426222305	PGSC0003DMG400038173	PGSC0003DMT400088602	PGSC0003DMC400060277	PGSC0003DMP400060277	2-oxoglutarate-dependent dioxygenase		GO:0051213
CUST_117_PI426222305	PGSC0003DMG400015969	PGSC0003DMT400041249	PGSC0003DMC400027965	PGSC0003DMP400027965	RNA binding protein
CUST_1170_PI426222305	PGSC0003DMG400001373	PGSC0003DMT400003475	PGSC0003DMC400002476	PGSC0003DMP400002476	Phospholipase C
CUST_11700_PI426222305	PGSC0003DMG400018177	PGSC0003DMT400046817	PGSC0003DMC400031682	PGSC0003DMP400031682	Pentatricopeptide repeat-containing protein	GO:0008150		GO:0005739
CUST_11701_PI426222305	PGSC0003DMG400018112	PGSC0003DMT400046644	PGSC0003DMC400031556	PGSC0003DMP400031556	Protein LATERAL ORGAN BOUNDARIES	GO:0010199
CUST_11702_PI426222305	PGSC0003DMG400018172	PGSC0003DMT400046808	PGSC0003DMC400031673	PGSC0003DMP400031673	Conserved gene of unknown function
CUST_11703_PI426222305	PGSC0003DMG400018106	PGSC0003DMT400046630	PGSC0003DMC400031545	PGSC0003DMP400031545	Conserved gene of unknown function	GO:0065007;GO:0007059;GO:0051276;GO:0007127
CUST_11704_PI426222305	PGSC0003DMG400018191	PGSC0003DMT400046840	PGSC0003DMC400031703	PGSC0003DMP400031703	Kinase	GO:0006468	GO:0005524;GO:0004672
CUST_11705_PI426222305	PGSC0003DMG400018191	PGSC0003DMT400046839	PGSC0003DMC400031702	PGSC0003DMP400031702	Kinase
CUST_11706_PI426222305	PGSC0003DMG400018127	PGSC0003DMT400046690	PGSC0003DMC400031587	PGSC0003DMP400031587	Protein DEHYDRATION-INDUCED 19 homolog 6
CUST_11707_PI426222305	PGSC0003DMG400018180	PGSC0003DMT400046820	PGSC0003DMC400031685	PGSC0003DMP400031685	Ribosomal protein L27a	GO:0006412	GO:0003735	GO:0016020;GO:0005730;GO:0022625
CUST_11708_PI426222305	PGSC0003DMG400018089	PGSC0003DMT400046595	PGSC0003DMC400031521	PGSC0003DMP400031521	Chromosome structural maintenance protein
CUST_11709_PI426222305	PGSC0003DMG400018080	PGSC0003DMT400046569	PGSC0003DMC400031502	PGSC0003DMP400031502	Conserved gene of unknown function	GO:0055114	GO:0047800
CUST_1171_PI426222305	PGSC0003DMG400010030	PGSC0003DMT400025988	PGSC0003DMC400017729	PGSC0003DMP400017729	Molybdopterin cofactor sulfurase	GO:0008152	GO:0030170;GO:0003824	GO:0005886
CUST_11710_PI426222305	PGSC0003DMG400018141	PGSC0003DMT400046722	PGSC0003DMC400031609	PGSC0003DMP400031609	Cytochrome P450 71A4	GO:0055114	GO:0020037;GO:0009055;GO:0016709	GO:0016021
CUST_11711_PI426222305	PGSC0003DMG400018171	PGSC0003DMT400046806	PGSC0003DMC400031671	PGSC0003DMP400031671	Receptor protein kinase	GO:0006468	GO:0004672
CUST_11712_PI426222305	PGSC0003DMG400018108	PGSC0003DMT400046635	PGSC0003DMC400031548	PGSC0003DMP400031548	FKBP12-interacting protein of 37 kDa	GO:0000278;GO:0006396	GO:0005515	GO:0009506;GO:0016607
CUST_11713_PI426222305	PGSC0003DMG400018132	PGSC0003DMT400046704	PGSC0003DMC400031596	PGSC0003DMP400031596	Cytochrome P450 71A2	GO:0055114	GO:0020037;GO:0016705;GO:0009055
CUST_11714_PI426222305	PGSC0003DMG400018099	PGSC0003DMT400046614	PGSC0003DMC400031536	PGSC0003DMP400031536	Structure-specific recognition protein	GO:0006351;GO:0006260;GO:0010228;GO:0006281	GO:0005515;GO:0003677;GO:0032440	GO:0035101;GO:0005719
CUST_11715_PI426222305	PGSC0003DMG400045225	PGSC0003DMT400095654	PGSC0003DMC400067329	PGSC0003DMP400067329	Gene of unknown function
CUST_11716_PI426222305	PGSC0003DMG400018168	PGSC0003DMT400046791	PGSC0003DMC400031666	PGSC0003DMP400031666	Transcription factor		GO:0005515
CUST_11717_PI426222305	PGSC0003DMG400018167	PGSC0003DMT400046787	PGSC0003DMC400031662	PGSC0003DMP400031662	UBX domain-containing protein 8-B		GO:0005515
CUST_11718_PI426222305	PGSC0003DMG400040315	PGSC0003DMT400090744	PGSC0003DMC400062419	PGSC0003DMP400062419	Gene of unknown function
CUST_11719_PI426222305	PGSC0003DMG400018103	PGSC0003DMT400046622	PGSC0003DMC400031541	PGSC0003DMP400031541	Carboxyl-terminal proteinase
CUST_1172_PI426222305	PGSC0003DMG400001408	PGSC0003DMT400003562	PGSC0003DMC400002541	PGSC0003DMP400002541	Acetylglucosaminyltransferase	GO:0009987;GO:0016051;GO:0016043	GO:0008375;GO:0030158	GO:0016020;GO:0005794
CUST_11720_PI426222305	PGSC0003DMG400018166	PGSC0003DMT400046785	PGSC0003DMC400031661	PGSC0003DMP400031661	Transporter	GO:0006810	GO:0005215	GO:0009507
CUST_11721_PI426222305	PGSC0003DMG400018158	PGSC0003DMT400046767	PGSC0003DMC400031646	PGSC0003DMP400031646	Conserved gene of unknown function
CUST_11722_PI426222305	PGSC0003DMG400018106	PGSC0003DMT400046632	PGSC0003DMC400031546	PGSC0003DMP400031546	Conserved gene of unknown function
CUST_11723_PI426222305	PGSC0003DMG400018195	PGSC0003DMT400046852	PGSC0003DMC400031711	PGSC0003DMP400031711	Afc	GO:0006468	GO:0005524;GO:0004672
CUST_11724_PI426222305	PGSC0003DMG400018139	PGSC0003DMT400046720	PGSC0003DMC400031607	PGSC0003DMP400031607	Cytochrome P450 71A4	GO:0055114	GO:0020037;GO:0009055;GO:0016709	GO:0016021
CUST_11725_PI426222305	PGSC0003DMG400018117	PGSC0003DMT400046654	PGSC0003DMC400031566	PGSC0003DMP400031566	Leucine-rich repeat-containing protein
CUST_11726_PI426222305	PGSC0003DMG400018150	PGSC0003DMT400046741	PGSC0003DMC400031625	PGSC0003DMP400031625	Phosphate/phosphoenolpyruvate translocator	GO:0055085;GO:0015713;GO:0015714	GO:0015120;GO:0015121	GO:0016021;GO:0005739;GO:0031969;GO:0009528
CUST_11727_PI426222305	PGSC0003DMG400018114	PGSC0003DMT400046648	PGSC0003DMC400031560	PGSC0003DMP400031560	ATFRO8/FRO8	GO:0055114	GO:0016491
CUST_11728_PI426222305	PGSC0003DMG400018173	PGSC0003DMT400046810	PGSC0003DMC400031675	PGSC0003DMP400031675	Pentatricopeptide repeat-containing protein, mitochondrial			GO:0005739
CUST_11729_PI426222305	PGSC0003DMG400018160	PGSC0003DMT400046772	PGSC0003DMC400031651	PGSC0003DMP400031651	Conserved gene of unknown function	GO:0009933;GO:0009965;GO:0009825;GO:0010540;GO:0010305;GO:0009956	GO:0003674	GO:0016021
CUST_1173_PI426222305	PGSC0003DMG400010083	PGSC0003DMT400026166	PGSC0003DMC400017873	PGSC0003DMP400017873	Stress regulated protein
CUST_11730_PI426222305	PGSC0003DMG400018127	PGSC0003DMT400046689	PGSC0003DMC400031586	PGSC0003DMP400031586	Protein DEHYDRATION-INDUCED 19 homolog 6
CUST_11731_PI426222305	PGSC0003DMG400018122	PGSC0003DMT400046670	PGSC0003DMC400031572	PGSC0003DMP400031572	Zinc ion binding protein	GO:0051258	GO:0008270;GO:0043130	GO:0005773
CUST_11732_PI426222305	PGSC0003DMG400018134	PGSC0003DMT400046707	PGSC0003DMC400031598	PGSC0003DMP400031598	Cytochrome P450 71A4	GO:0055114	GO:0020037;GO:0016705;GO:0009055
CUST_11733_PI426222305	PGSC0003DMG400018110	PGSC0003DMT400046637	PGSC0003DMC400031550	PGSC0003DMP400031550	Alliin lyase	GO:0009684;GO:0042742;GO:0010078;GO:0048825;GO:0009723;GO:0009958;GO:0010087;GO:0010588;GO:0048467;GO:0080022	GO:0030170;GO:0016846;GO:0080097;GO:0050362	GO:0016021
CUST_11734_PI426222305	PGSC0003DMG400018206	PGSC0003DMT400046873	PGSC0003DMC400031717	PGSC0003DMP400031717	Conserved gene of unknown function	GO:0009933;GO:0009965;GO:0009926;GO:0009825;GO:0010305;GO:0009956	GO:0003674	GO:0044446
CUST_11735_PI426222305	PGSC0003DMG400018175	PGSC0003DMT400046815	PGSC0003DMC400031680	PGSC0003DMP400031680	Nucleic acid binding
CUST_11736_PI426222305	PGSC0003DMG402018143	PGSC0003DMT400046727	PGSC0003DMC400031614	PGSC0003DMP400031614	ABC transporter A family member 2	GO:0006200	GO:0005524;GO:0016887;GO:0005215	GO:0016021;GO:0005886;GO:0043231;GO:0044444
CUST_11737_PI426222305	PGSC0003DMG400022093	PGSC0003DMT400056810	PGSC0003DMC400038193	PGSC0003DMP400038193	Conserved gene of unknown function	GO:0007033
CUST_11738_PI426222305	PGSC0003DMG400018115	PGSC0003DMT400046650	PGSC0003DMC400031562	PGSC0003DMP400031562	ATP binding protein		GO:0005515
CUST_11739_PI426222305	PGSC0003DMG400018197	PGSC0003DMT400046857	PGSC0003DMC400031714	PGSC0003DMP400031714	Cytochrome P450 71A4	GO:0055114	GO:0020037;GO:0016705;GO:0009055
CUST_1174_PI426222305	PGSC0003DMG400001426	PGSC0003DMT400003608	PGSC0003DMC400002572	PGSC0003DMP400002572	Expansin	GO:0009664;GO:0006949		GO:0016020;GO:0005576;GO:0005618
CUST_11740_PI426222305	PGSC0003DMG400018154	PGSC0003DMT400046760	PGSC0003DMC400031640	PGSC0003DMP400031640	Conserved gene of unknown function			GO:0016020;GO:0005737
CUST_11741_PI426222305	PGSC0003DMG401018159	PGSC0003DMT400046770	PGSC0003DMC400031649	PGSC0003DMP400031649	Conserved gene of unknown function
CUST_11742_PI426222305	PGSC0003DMG400018158	PGSC0003DMT400046766	PGSC0003DMC400031645	PGSC0003DMP400031645	Conserved gene of unknown function
CUST_11743_PI426222305	PGSC0003DMG400018088	PGSC0003DMT400046591	PGSC0003DMC400031517	PGSC0003DMP400031517	F-box family protein	GO:0008150	GO:0005515	GO:0005634
CUST_11744_PI426222305	PGSC0003DMG400040957	PGSC0003DMT400091386	PGSC0003DMC400063061	PGSC0003DMP400063061	Pectinesterase inhibitor	GO:0043086	GO:0030599;GO:0004857	GO:0044464
CUST_11745_PI426222305	PGSC0003DMG400018135	PGSC0003DMT400046711	PGSC0003DMC400031600	PGSC0003DMP400031600	Cytochrome P450 71A4	GO:0055114	GO:0020037;GO:0009055;GO:0016709	GO:0016021
CUST_11746_PI426222305	PGSC0003DMG400018088	PGSC0003DMT400046594	PGSC0003DMC400031520	PGSC0003DMP400031520	F-box family protein
CUST_11747_PI426222305	PGSC0003DMG400018098	PGSC0003DMT400046612	PGSC0003DMC400031534	PGSC0003DMP400031534	Conserved gene of unknown function		GO:0003674	GO:0005783;GO:0005739
CUST_11748_PI426222305	PGSC0003DMG400018114	PGSC0003DMT400046647	PGSC0003DMC400031559	PGSC0003DMP400031559	ATFRO8/FRO8	GO:0022900;GO:0006811;GO:0044262;GO:0044249;GO:0008610	GO:0046872;GO:0000293	GO:0016021;GO:0005886;GO:0031966
CUST_11749_PI426222305	PGSC0003DMG400018140	PGSC0003DMT400046721	PGSC0003DMC400031608	PGSC0003DMP400031608	Cytochrome P450 71A4	GO:0055114	GO:0020037;GO:0009055;GO:0016709	GO:0016021
CUST_1175_PI426222305	PGSC0003DMG400012620	PGSC0003DMT400032853	PGSC0003DMC400022354	PGSC0003DMP400022354	Pentatricopeptide repeat-containing protein
CUST_11750_PI426222305	PGSC0003DMG400018196	PGSC0003DMT400046854	PGSC0003DMC400031713	PGSC0003DMP400031713	CYP71AU1	GO:0055114;GO:0006952;GO:0019748;GO:0009617;GO:0044249	GO:0020037;GO:0009055;GO:0016709	GO:0016021;GO:0043231
CUST_11751_PI426222305	PGSC0003DMG400037301	PGSC0003DMT400087730	PGSC0003DMC400059405	PGSC0003DMP400059405	NB-ARC domain containing protein	GO:0006952	GO:0043531
CUST_11752_PI426222305	PGSC0003DMG400018145	PGSC0003DMT400046729	PGSC0003DMC400031616	PGSC0003DMP400031616	Enzyme inhibitor	GO:0043086	GO:0030599;GO:0004857	GO:0005794
CUST_11753_PI426222305	PGSC0003DMG400018116	PGSC0003DMT400046653	PGSC0003DMC400031565	PGSC0003DMP400031565	C2 and GRAM domain-containing protein	GO:0008150	GO:0005515	GO:0016021
CUST_11754_PI426222305	PGSC0003DMG400018085	PGSC0003DMT400046586	PGSC0003DMC400031514	PGSC0003DMP400031514	F-box domain containing protein
CUST_11755_PI426222305	PGSC0003DMG400018114	PGSC0003DMT400046649	PGSC0003DMC400031561	PGSC0003DMP400031561	ATFRO8/FRO8
CUST_11756_PI426222305	PGSC0003DMG400018127	PGSC0003DMT400046687	PGSC0003DMC400031584	PGSC0003DMP400031584	Protein DEHYDRATION-INDUCED 19 homolog 6
CUST_11757_PI426222305	PGSC0003DMG400018894	PGSC0003DMT400048633	PGSC0003DMC400032920	PGSC0003DMP400032920	Gene of unknown function
CUST_11758_PI426222305	PGSC0003DMG400018186	PGSC0003DMT400046830	PGSC0003DMC400031695	PGSC0003DMP400031695	Conserved gene of unknown function
CUST_11759_PI426222305	PGSC0003DMG400018107	PGSC0003DMT400046634	PGSC0003DMC400031547	PGSC0003DMP400031547	Notchless	GO:0051604	GO:0005515;GO:0000166;GO:0016905	GO:0005730;GO:0080008
CUST_1176_PI426222305	PGSC0003DMG401020240	PGSC0003DMT400052176	PGSC0003DMC400035166	PGSC0003DMP400035166	Shikimate kinase
CUST_11760_PI426222305	PGSC0003DMG400018097	PGSC0003DMT400046609	PGSC0003DMC400031533	PGSC0003DMP400031533	Conserved gene of unknown function	GO:0008152	GO:0016757;GO:0030247	GO:0005576
CUST_11761_PI426222305	PGSC0003DMG400018127	PGSC0003DMT400046692	PGSC0003DMC400031589	PGSC0003DMP400031589	Protein DEHYDRATION-INDUCED 19 homolog 6
CUST_11762_PI426222305	PGSC0003DMG400018109	PGSC0003DMT400046636	PGSC0003DMC400031549	PGSC0003DMP400031549	Raffionse synthase 2	GO:0009414;GO:0009737;GO:0006012;GO:0005986;GO:0019593;GO:0010325	GO:0047274;GO:0047268	GO:0009507
CUST_11763_PI426222305	PGSC0003DMG400037011	PGSC0003DMT400087440	PGSC0003DMC400059115	PGSC0003DMP400059115	Homeobox 9	GO:0006355	GO:0003700;GO:0043565	GO:0005634
CUST_11764_PI426222305	PGSC0003DMG400018079	PGSC0003DMT400046563	PGSC0003DMC400031496	PGSC0003DMP400031496	Nuclear ribonuclease Z
CUST_11765_PI426222305	PGSC0003DMG400018124	PGSC0003DMT400046672	PGSC0003DMC400031574	PGSC0003DMP400031574	Gene of unknown function
CUST_11766_PI426222305	PGSC0003DMG400018153	PGSC0003DMT400046758	PGSC0003DMC400031639	PGSC0003DMP400031639	Gibberellin receptor GID1	GO:0008152	GO:0016787
CUST_11767_PI426222305	PGSC0003DMG400044740	PGSC0003DMT400095169	PGSC0003DMC400066844	PGSC0003DMP400066844	Gene of unknown function
CUST_11768_PI426222305	PGSC0003DMG400018100	PGSC0003DMT400046618	PGSC0003DMC400031538	PGSC0003DMP400031538	Homeobox 9		GO:0003677	GO:0005634
CUST_11769_PI426222305	PGSC0003DMG401018893	PGSC0003DMT400048626	PGSC0003DMC400032916	PGSC0003DMP400032916	Strictosidine synthase	GO:0009058	GO:0005488;GO:0016844
CUST_1177_PI426222305	PGSC0003DMG400001325	PGSC0003DMT400003347	PGSC0003DMC400002378	PGSC0003DMP400002378	R2R3 Myb30 transcription factor	GO:0008150	GO:0003677;GO:0003682
CUST_11770_PI426222305	PGSC0003DMG400018187	PGSC0003DMT400046832	PGSC0003DMC400031696	PGSC0003DMP400031696	Pentatricopeptide repeat-containing protein	GO:0008380;GO:0009560		GO:0009507;GO:0005739
CUST_11771_PI426222305	PGSC0003DMG400018179	PGSC0003DMT400046819	PGSC0003DMC400031684	PGSC0003DMP400031684	Armadillo/beta-catenin repeat family protein	GO:0008150	GO:0005515	GO:0009506
CUST_11772_PI426222305	PGSC0003DMG400018183	PGSC0003DMT400046827	PGSC0003DMC400031692	PGSC0003DMP400031692	ATP binding protein	GO:0006950
CUST_11773_PI426222305	PGSC0003DMG400018157	PGSC0003DMT400046764	PGSC0003DMC400031643	PGSC0003DMP400031643	Glutaredoxin	GO:0022900;GO:0019243;GO:0045454	GO:0009055;GO:0008794;GO:0015035	GO:0005737
CUST_11774_PI426222305	PGSC0003DMG400018194	PGSC0003DMT400046848	PGSC0003DMC400031707	PGSC0003DMP400031707	Conserved gene of unknown function	GO:0009060;GO:0016226;GO:0009435;GO:0051176;GO:0019805;GO:0051347	GO:0042803;GO:0051539;GO:0008047;GO:0008987	GO:0009507
CUST_11775_PI426222305	PGSC0003DMG400018188	PGSC0003DMT400046834	PGSC0003DMC400031698	PGSC0003DMP400031698	Ubiquitin-protein ligase		GO:0005515
CUST_11776_PI426222305	PGSC0003DMG402018151	PGSC0003DMT400046743	PGSC0003DMC400031627	PGSC0003DMP400031627	ATP binding protein
CUST_11777_PI426222305	PGSC0003DMG400018089	PGSC0003DMT400046596	PGSC0003DMC400031522	PGSC0003DMP400031522	Chromosome structural maintenance protein	GO:0006623;GO:0006888	GO:0003674	GO:0009507;GO:0005829;GO:0042406
CUST_11778_PI426222305	PGSC0003DMG400018104	PGSC0003DMT400046624	PGSC0003DMC400031543	PGSC0003DMP400031543	Cell division cycle protein 48	GO:0046686;GO:0006281;GO:0009860;GO:0051301;GO:0009846;GO:0007049;GO:0006310	GO:0005524;GO:0008568;GO:0009378	GO:0005886;GO:0005730;GO:0005618;GO:0009524;GO:0022626;GO:0005819;GO:0005635
CUST_11779_PI426222305	PGSC0003DMG400018169	PGSC0003DMT400046794	PGSC0003DMC400031669	PGSC0003DMP400031669	Cyclin D2.1 protein			GO:0005634
CUST_1178_PI426222305	PGSC0003DMG400001430	PGSC0003DMT400003628	PGSC0003DMC400002589	PGSC0003DMP400002589	SPX, N-terminal; EXS, C-terminal			GO:0016021
CUST_11780_PI426222305	PGSC0003DMG400040180	PGSC0003DMT400090609	PGSC0003DMC400062284	PGSC0003DMP400062284	SKP1 1	GO:0006511
CUST_11781_PI426222305	PGSC0003DMG401018164	PGSC0003DMT400046779	PGSC0003DMC400031656	PGSC0003DMP400031656	EMB2759
CUST_11782_PI426222305	PGSC0003DMG400018132	PGSC0003DMT400046701	PGSC0003DMC400031595	PGSC0003DMP400031595	Cytochrome P450 71A2	GO:0055114	GO:0020037;GO:0016705;GO:0009055
CUST_11783_PI426222305	PGSC0003DMG400018129	PGSC0003DMT400046695	PGSC0003DMC400031591	PGSC0003DMP400031591	High-affinity nitrate transport system component	GO:0009611;GO:0015706;GO:0010167;GO:0042128	GO:0015112	GO:0016021;GO:0005886
CUST_11784_PI426222305	PGSC0003DMG400045470	PGSC0003DMT400095899	PGSC0003DMC400067574	PGSC0003DMP400067574	Conserved gene of unknown function
CUST_11785_PI426222305	PGSC0003DMG400018184	PGSC0003DMT400046828	PGSC0003DMC400031693	PGSC0003DMP400031693	Carbohydrate binding protein	GO:0006468	GO:0005524;GO:0030246;GO:0004674	GO:0016021;GO:0005886;GO:0005773
CUST_11786_PI426222305	PGSC0003DMG402018151	PGSC0003DMT400046745	PGSC0003DMC400031629	PGSC0003DMP400031629	ATP binding protein		GO:0008270
CUST_11787_PI426222305	PGSC0003DMG400018094	PGSC0003DMT400046603	PGSC0003DMC400031528	PGSC0003DMP400031528	Ribosomal protein L41	GO:0006412	GO:0003735	GO:0005840
CUST_11788_PI426222305	PGSC0003DMG400018117	PGSC0003DMT400046655	PGSC0003DMC400031567	PGSC0003DMP400031567	Leucine-rich repeat-containing protein	GO:0065007;GO:0006629;GO:0055046;GO:0009987	GO:0005515;GO:0016787	GO:0044464
CUST_11789_PI426222305	PGSC0003DMG400018193	PGSC0003DMT400046847	PGSC0003DMC400031706	PGSC0003DMP400031706	Hydrolase		GO:0046872;GO:0047631;GO:0047734
CUST_1179_PI426222305	PGSC0003DMG400001478	PGSC0003DMT400003751	PGSC0003DMC400002679	PGSC0003DMP400002679	Conserved gene of unknown function	GO:0080143		GO:0016021
CUST_11790_PI426222305	PGSC0003DMG400018163	PGSC0003DMT400046778	PGSC0003DMC400031655	PGSC0003DMP400031655	Serine-threonine protein kinase, plant-type	GO:0016310;GO:0009790;GO:0008544	GO:0005515;GO:0005524;GO:0004674;GO:0032440	GO:0016021
CUST_11791_PI426222305	PGSC0003DMG400038369	PGSC0003DMT400088798	PGSC0003DMC400060473	PGSC0003DMP400060473	Gene of unknown function
CUST_11792_PI426222305	PGSC0003DMG400018102	PGSC0003DMT400046621	PGSC0003DMC400031540	PGSC0003DMP400031540	Calmodulin-binding protein
CUST_11793_PI426222305	PGSC0003DMG400018189	PGSC0003DMT400046836	PGSC0003DMC400031699	PGSC0003DMP400031699	Pectinesterase inhibitor	GO:0043086	GO:0030599;GO:0004857	GO:0044464
CUST_11794_PI426222305	PGSC0003DMG400018113	PGSC0003DMT400046645	PGSC0003DMC400031557	PGSC0003DMP400031557	R2r3-myb transcription factor		GO:0003677;GO:0003682
CUST_11795_PI426222305	PGSC0003DMG400034803	PGSC0003DMT400085232	PGSC0003DMC400056907	PGSC0003DMP400056907	Gene of unknown function
CUST_11796_PI426222305	PGSC0003DMG400018127	PGSC0003DMT400046691	PGSC0003DMC400031588	PGSC0003DMP400031588	Protein DEHYDRATION-INDUCED 19 homolog 6
CUST_11797_PI426222305	PGSC0003DMG400039406	PGSC0003DMT400089835	PGSC0003DMC400061510	PGSC0003DMP400061510	Gene of unknown function
[truncated: 50,850 more rows]
